# Supplementary material for: Identification of Functional Gene Modules Associated With STAT-Mediated Antiviral Responses to White Spot Syndrome Virus in Shrimp
Source: Front Physiol. 2019 Mar 11;10:212. doi: 10.3389/fphys.2019.00212 (PMC6421301; doi:10.3389/fphys.2019.00212)
Supplement: FILE S1 — Genes specially affected by STAT during WSSV infection. [file Data_Sheet_1.CSV]

CL10.Contig5_All
CL1003.Contig1_All
CL1015.Contig3_All
CL1019.Contig3_All
CL1024.Contig1_All
CL1034.Contig2_All
CL1044.Contig2_All
CL1050.Contig1_All
CL1054.Contig4_All
CL1055.Contig1_All
CL1064.Contig2_All
CL1070.Contig1_All
CL1080.Contig1_All
CL1086.Contig2_All
CL1093.Contig3_All
CL1096.Contig2_All
CL1100.Contig1_All
CL1105.Contig1_All
CL1105.Contig2_All
CL1112.Contig1_All
CL1120.Contig3_All
CL1125.Contig1_All
CL113.Contig2_All
CL1132.Contig2_All
CL1133.Contig1_All
CL1136.Contig1_All
CL114.Contig1_All
CL1143.Contig2_All
CL1160.Contig2_All
CL1167.Contig3_All
CL1182.Contig22_All
CL1182.Contig36_All
CL1190.Contig19_All
CL1190.Contig5_All
CL1191.Contig10_All
CL1191.Contig1_All
CL1192.Contig3_All
CL120.Contig16_All
CL1209.Contig1_All
CL1238.Contig2_All
CL1240.Contig2_All
CL1240.Contig3_All
CL1243.Contig2_All
CL1244.Contig3_All
CL1249.Contig2_All
CL1255.Contig10_All
CL1255.Contig2_All
CL1262.Contig1_All
CL1267.Contig4_All
CL1269.Contig3_All
CL1269.Contig5_All
CL1280.Contig4_All
CL1284.Contig1_All
CL1293.Contig3_All
CL1295.Contig2_All
CL1307.Contig4_All
CL1313.Contig1_All
CL1317.Contig1_All
CL133.Contig4_All
CL1333.Contig3_All
CL1334.Contig2_All
CL1338.Contig10_All
CL1356.Contig2_All
CL1360.Contig17_All
CL1382.Contig4_All
CL1386.Contig2_All
CL1389.Contig1_All
CL1396.Contig1_All
CL1398.Contig3_All
CL1399.Contig2_All
CL1410.Contig1_All
CL1417.Contig1_All
CL1425.Contig1_All
CL1447.Contig4_All
CL1462.Contig1_All
CL1467.Contig1_All
CL1467.Contig4_All
CL149.Contig15_All
CL1497.Contig1_All
CL150.Contig2_All
CL1510.Contig2_All
CL1512.Contig6_All
CL1533.Contig2_All
CL1535.Contig5_All
CL1535.Contig6_All
CL1558.Contig3_All
CL1569.Contig3_All
CL1573.Contig1_All
CL159.Contig3_All
CL159.Contig9_All
CL1591.Contig2_All
CL161.Contig29_All
CL161.Contig8_All
CL1633.Contig2_All
CL1657.Contig3_All
CL1663.Contig1_All
CL1667.Contig4_All
CL169.Contig1_All
CL1690.Contig3_All
CL17.Contig21_All
CL1756.Contig3_All
CL1760.Contig2_All
CL1768.Contig3_All
CL1789.Contig3_All
CL1799.Contig1_All
CL180.Contig1_All
CL1839.Contig2_All
CL184.Contig2_All
CL1848.Contig6_All
CL1860.Contig1_All
CL1870.Contig1_All
CL1975.Contig5_All
CL1976.Contig5_All
CL1977.Contig3_All
CL1980.Contig2_All
CL1986.Contig2_All
CL1989.Contig5_All
CL1993.Contig3_All
CL2004.Contig1_All
CL2006.Contig2_All
CL2006.Contig3_All
CL2032.Contig2_All
CL2039.Contig2_All
CL2046.Contig2_All
CL2049.Contig1_All
CL2057.Contig1_All
CL2060.Contig3_All
CL2115.Contig2_All
CL2123.Contig1_All
CL2139.Contig4_All
CL2147.Contig2_All
CL2161.Contig1_All
CL2167.Contig2_All
CL2167.Contig4_All
CL2170.Contig1_All
CL2170.Contig4_All
CL2170.Contig6_All
CL2172.Contig1_All
CL2193.Contig3_All
CL2200.Contig1_All
CL2219.Contig2_All
CL2227.Contig2_All
CL2257.Contig2_All
CL2277.Contig2_All
CL2277.Contig4_All
CL2279.Contig2_All
CL23.Contig2_All
CL2302.Contig1_All
CL2314.Contig2_All
CL232.Contig1_All
CL2327.Contig2_All
CL2344.Contig1_All
CL2347.Contig1_All
CL2381.Contig2_All
CL2386.Contig2_All
CL2402.Contig1_All
CL2421.Contig1_All
CL2443.Contig1_All
CL2449.Contig3_All
CL2451.Contig1_All
CL2456.Contig1_All
CL2467.Contig4_All
CL2467.Contig5_All
CL247.Contig3_All
CL249.Contig1_All
CL2496.Contig1_All
CL2514.Contig1_All
CL2530.Contig1_All
CL2532.Contig5_All
CL2538.Contig4_All
CL2552.Contig3_All
CL2571.Contig1_All
CL2573.Contig2_All
CL2575.Contig2_All
CL26.Contig1_All
CL2627.Contig1_All
CL2629.Contig2_All
CL2632.Contig3_All
CL2640.Contig1_All
CL2676.Contig1_All
CL2686.Contig2_All
CL2696.Contig3_All
CL2699.Contig1_All
CL2708.Contig1_All
CL271.Contig2_All
CL275.Contig1_All
CL277.Contig3_All
CL2798.Contig2_All
CL2810.Contig2_All
CL2812.Contig2_All
CL2818.Contig1_All
CL2862.Contig2_All
CL2883.Contig3_All
CL289.Contig2_All
CL2892.Contig2_All
CL290.Contig2_All
CL2901.Contig1_All
CL2911.Contig1_All
CL2924.Contig1_All
CL2927.Contig3_All
CL2953.Contig4_All
CL2961.Contig1_All
CL2978.Contig2_All
CL2993.Contig1_All
CL300.Contig3_All
CL3003.Contig1_All
CL3004.Contig1_All
CL301.Contig2_All
CL3028.Contig1_All
CL3028.Contig2_All
CL3059.Contig2_All
CL3062.Contig1_All
CL3068.Contig2_All
CL307.Contig7_All
CL3075.Contig3_All
CL3089.Contig1_All
CL3089.Contig2_All
CL31.Contig2_All
CL311.Contig1_All
CL3112.Contig3_All
CL3113.Contig4_All
CL3121.Contig1_All
CL3123.Contig1_All
CL3123.Contig2_All
CL3128.Contig3_All
CL3169.Contig2_All
CL3178.Contig2_All
CL3190.Contig1_All
CL3223.Contig4_All
CL3230.Contig1_All
CL3237.Contig3_All
CL3247.Contig2_All
CL326.Contig4_All
CL326.Contig6_All
CL3261.Contig2_All
CL3266.Contig2_All
CL3273.Contig2_All
CL3273.Contig3_All
CL3305.Contig2_All
CL331.Contig1_All
CL3329.Contig2_All
CL3344.Contig2_All
CL3363.Contig2_All
CL3364.Contig3_All
CL3367.Contig3_All
CL3369.Contig2_All
CL3382.Contig1_All
CL34.Contig1_All
CL340.Contig2_All
CL3411.Contig2_All
CL3425.Contig2_All
CL3428.Contig1_All
CL343.Contig2_All
CL3460.Contig1_All
CL3481.Contig4_All
CL349.Contig8_All
CL3508.Contig3_All
CL3532.Contig2_All
CL3548.Contig4_All
CL3553.Contig1_All
CL3558.Contig2_All
CL3565.Contig5_All
CL3594.Contig1_All
CL3596.Contig2_All
CL3609.Contig1_All
CL3654.Contig2_All
CL3662.Contig3_All
CL3666.Contig2_All
CL3677.Contig2_All
CL3684.Contig1_All
CL3685.Contig2_All
CL3702.Contig1_All
CL3738.Contig2_All
CL3795.Contig2_All
CL3801.Contig1_All
CL3810.Contig3_All
CL3838.Contig3_All
CL3863.Contig1_All
CL3871.Contig1_All
CL3881.Contig1_All
CL3883.Contig3_All
CL3903.Contig1_All
CL3907.Contig2_All
CL3927.Contig2_All
CL3930.Contig1_All
CL3930.Contig2_All
CL3938.Contig2_All
CL3940.Contig2_All
CL3958.Contig2_All
CL3969.Contig1_All
CL3971.Contig1_All
CL398.Contig25_All
CL3994.Contig2_All
CL4.Contig3_All
CL4002.Contig2_All
CL4002.Contig5_All
CL4004.Contig2_All
CL4008.Contig2_All
CL4012.Contig1_All
CL4033.Contig1_All
CL4058.Contig1_All
CL4064.Contig2_All
CL4090.Contig1_All
CL4111.Contig1_All
CL4111.Contig2_All
CL4116.Contig2_All
CL4118.Contig1_All
CL4119.Contig3_All
CL413.Contig8_All
CL4131.Contig2_All
CL4133.Contig2_All
CL4184.Contig2_All
CL4209.Contig2_All
CL4211.Contig1_All
CL4217.Contig3_All
CL4217.Contig4_All
CL4245.Contig2_All
CL4254.Contig1_All
CL4255.Contig2_All
CL4277.Contig5_All
CL4285.Contig1_All
CL4335.Contig1_All
CL4340.Contig1_All
CL4342.Contig2_All
CL4359.Contig2_All
CL438.Contig5_All
CL440.Contig9_All
CL4432.Contig4_All
CL4456.Contig1_All
CL4488.Contig2_All
CL4532.Contig2_All
CL457.Contig4_All
CL4578.Contig2_All
CL4585.Contig1_All
CL4597.Contig1_All
CL4616.Contig1_All
CL4655.Contig1_All
CL4657.Contig1_All
CL4660.Contig1_All
CL4664.Contig3_All
CL4668.Contig2_All
CL467.Contig3_All
CL4696.Contig1_All
CL4706.Contig2_All
CL4718.Contig2_All
CL4722.Contig1_All
CL4735.Contig2_All
CL4742.Contig1_All
CL4751.Contig1_All
CL4761.Contig1_All
CL4769.Contig2_All
CL4771.Contig2_All
CL4773.Contig2_All
CL4782.Contig2_All
CL4845.Contig2_All
CL486.Contig1_All
CL4873.Contig1_All
CL4896.Contig1_All
CL4921.Contig2_All
CL4930.Contig1_All
CL4936.Contig2_All
CL4950.Contig2_All
CL4975.Contig2_All
CL4977.Contig2_All
CL499.Contig1_All
CL50.Contig6_All
CL5044.Contig1_All
CL5058.Contig3_All
CL5120.Contig1_All
CL5124.Contig1_All
CL5158.Contig2_All
CL5175.Contig2_All
CL5183.Contig3_All
CL5187.Contig1_All
CL5212.Contig1_All
CL5215.Contig2_All
CL5222.Contig2_All
CL5231.Contig2_All
CL5253.Contig1_All
CL5259.Contig1_All
CL5271.Contig1_All
CL5273.Contig2_All
CL5283.Contig1_All
CL5300.Contig2_All
CL5307.Contig1_All
CL531.Contig1_All
CL5336.Contig2_All
CL5346.Contig1_All
CL5351.Contig2_All
CL5365.Contig2_All
CL5377.Contig1_All
CL5392.Contig1_All
CL54.Contig1_All
CL5413.Contig1_All
CL5454.Contig2_All
CL5457.Contig2_All
CL5483.Contig1_All
CL5499.Contig2_All
CL5501.Contig2_All
CL5505.Contig1_All
CL5527.Contig1_All
CL5536.Contig1_All
CL556.Contig1_All
CL556.Contig2_All
CL557.Contig1_All
CL5576.Contig3_All
CL5576.Contig4_All
CL5578.Contig2_All
CL5674.Contig2_All
CL5728.Contig2_All
CL5775.Contig1_All
CL5809.Contig2_All
CL5817.Contig2_All
CL5822.Contig1_All
CL5848.Contig2_All
CL587.Contig6_All
CL5916.Contig2_All
CL5920.Contig2_All
CL5928.Contig1_All
CL5964.Contig2_All
CL5965.Contig2_All
CL6033.Contig3_All
CL6113.Contig2_All
CL615.Contig3_All
CL6150.Contig1_All
CL6177.Contig2_All
CL6180.Contig2_All
CL6223.Contig1_All
CL6241.Contig6_All
CL6251.Contig1_All
CL6267.Contig1_All
CL6290.Contig1_All
CL6290.Contig2_All
CL6292.Contig2_All
CL6293.Contig2_All
CL6323.Contig2_All
CL6324.Contig1_All
CL6324.Contig2_All
CL633.Contig2_All
CL640.Contig2_All
CL640.Contig3_All
CL644.Contig3_All
CL677.Contig5_All
CL681.Contig1_All
CL689.Contig6_All
CL690.Contig2_All
CL699.Contig1_All
CL704.Contig1_All
CL71.Contig6_All
CL72.Contig2_All
CL721.Contig7_All
CL751.Contig5_All
CL751.Contig6_All
CL752.Contig2_All
CL772.Contig2_All
CL774.Contig1_All
CL789.Contig1_All
CL823.Contig1_All
CL827.Contig7_All
CL831.Contig13_All
CL837.Contig1_All
CL853.Contig2_All
CL857.Contig1_All
CL857.Contig4_All
CL86.Contig13_All
CL86.Contig1_All
CL88.Contig19_All
CL88.Contig9_All
CL907.Contig3_All
CL929.Contig14_All
CL933.Contig5_All
CL945.Contig2_All
CL952.Contig3_All
CL952.Contig6_All
CL959.Contig5_All
CL96.Contig35_All
CL96.Contig37_All
CL96.Contig43_All
CL965.Contig3_All
CL966.Contig4_All
CL968.Contig1_All
CL973.Contig1_All
CL985.Contig4_All
CL989.Contig2_All
CL994.Contig3_All
Unigene10129_All
Unigene10174_All
Unigene10220_All
Unigene10260_All
Unigene10274_All
Unigene10368_All
Unigene10383_All
Unigene10416_All
Unigene10422_All
Unigene10429_All
Unigene10465_All
Unigene10589_All
Unigene1059_All
Unigene10637_All
Unigene10690_All
Unigene10712_All
Unigene10731_All
Unigene10810_All
Unigene10852_All
Unigene10894_All
Unigene10901_All
Unigene1092_All
Unigene11003_All
Unigene11055_All
Unigene11120_All
Unigene11132_All
Unigene11139_All
Unigene11155_All
Unigene11180_All
Unigene11183_All
Unigene11192_All
Unigene111_All
Unigene11232_All
Unigene11263_All
Unigene11278_All
Unigene11307_All
Unigene11373_All
Unigene11418_All
Unigene11572_All
Unigene11596_All
Unigene11620_All
Unigene11673_All
Unigene11682_All
Unigene11_All
Unigene1201_All
Unigene12031_All
Unigene12064_All
Unigene12066_All
Unigene12083_All
Unigene120_All
Unigene12221_All
Unigene12234_All
Unigene12249_All
Unigene12283_All
Unigene12312_All
Unigene12317_All
Unigene12372_All
Unigene12435_All
Unigene12446_All
Unigene12531_All
Unigene12556_All
Unigene12558_All
Unigene12567_All
Unigene12597_All
Unigene12604_All
Unigene12761_All
Unigene12767_All
Unigene12864_All
Unigene12878_All
Unigene12891_All
Unigene12968_All
Unigene13010_All
Unigene13014_All
Unigene1302_All
Unigene13055_All
Unigene13067_All
Unigene13108_All
Unigene13118_All
Unigene13138_All
Unigene13144_All
Unigene13151_All
Unigene13165_All
Unigene13168_All
Unigene13339_All
Unigene13415_All
Unigene13434_All
Unigene13456_All
Unigene13496_All
Unigene13538_All
Unigene13638_All
Unigene13643_All
Unigene13659_All
Unigene13678_All
Unigene1370_All
Unigene13749_All
Unigene13835_All
Unigene1383_All
Unigene13846_All
Unigene13885_All
Unigene13989_All
Unigene14003_All
Unigene14018_All
Unigene14029_All
Unigene14034_All
Unigene14064_All
Unigene14096_All
Unigene14111_All
Unigene14120_All
Unigene14205_All
Unigene14207_All
Unigene14211_All
Unigene14245_All
Unigene14264_All
Unigene14278_All
Unigene14352_All
Unigene14466_All
Unigene14475_All
Unigene14502_All
Unigene14535_All
Unigene14577_All
Unigene14580_All
Unigene14585_All
Unigene14600_All
Unigene14655_All
Unigene14706_All
Unigene14708_All
Unigene14734_All
Unigene14747_All
Unigene14777_All
Unigene14804_All
Unigene14841_All
Unigene14862_All
Unigene14894_All
Unigene14911_All
Unigene14962_All
Unigene14966_All
Unigene15016_All
Unigene15025_All
Unigene15028_All
Unigene15187_All
Unigene15207_All
Unigene15280_All
Unigene15375_All
Unigene15407_All
Unigene1541_All
Unigene15456_All
Unigene15571_All
Unigene15595_All
Unigene15612_All
Unigene15701_All
Unigene15720_All
Unigene15721_All
Unigene15796_All
Unigene15813_All
Unigene15837_All
Unigene15845_All
Unigene15873_All
Unigene1588_All
Unigene15940_All
Unigene1613_All
Unigene16218_All
Unigene1624_All
Unigene16357_All
Unigene16445_All
Unigene16524_All
Unigene16535_All
Unigene16565_All
Unigene16584_All
Unigene16585_All
Unigene16598_All
Unigene16600_All
Unigene16696_All
Unigene16744_All
Unigene1675_All
Unigene16776_All
Unigene16858_All
Unigene16965_All
Unigene16977_All
Unigene16986_All
Unigene16990_All
Unigene17175_All
Unigene17221_All
Unigene17267_All
Unigene17275_All
Unigene17308_All
Unigene17333_All
Unigene1734_All
Unigene17368_All
Unigene17435_All
Unigene17437_All
Unigene17546_All
Unigene17605_All
Unigene17702_All
Unigene17706_All
Unigene17760_All
Unigene17761_All
Unigene17805_All
Unigene1784_All
Unigene17870_All
Unigene17877_All
Unigene17894_All
Unigene17909_All
Unigene17918_All
Unigene17936_All
Unigene17951_All
Unigene17961_All
Unigene17988_All
Unigene17999_All
Unigene18009_All
Unigene18029_All
Unigene18090_All
Unigene18124_All
Unigene18190_All
Unigene18193_All
Unigene18202_All
Unigene18220_All
Unigene18254_All
Unigene18265_All
Unigene18270_All
Unigene18280_All
Unigene18282_All
Unigene18292_All
Unigene18301_All
Unigene18334_All
Unigene18350_All
Unigene1836_All
Unigene18415_All
Unigene18433_All
Unigene18467_All
Unigene18482_All
Unigene18501_All
Unigene18522_All
Unigene18541_All
Unigene185_All
Unigene18602_All
Unigene18644_All
Unigene18661_All
Unigene1871_All
Unigene18731_All
Unigene1874_All
Unigene18765_All
Unigene18766_All
Unigene18791_All
Unigene18836_All
Unigene18885_All
Unigene188_All
Unigene18938_All
Unigene19022_All
Unigene19038_All
Unigene19080_All
Unigene1912_All
Unigene19191_All
Unigene19224_All
Unigene19255_All
Unigene19263_All
Unigene1932_All
Unigene19423_All
Unigene19501_All
Unigene19688_All
Unigene19703_All
Unigene19739_All
Unigene19781_All
Unigene19796_All
Unigene19864_All
Unigene19878_All
Unigene19887_All
Unigene19917_All
Unigene19929_All
Unigene19993_All
Unigene20022_All
Unigene20117_All
Unigene20209_All
Unigene20303_All
Unigene20327_All
Unigene20359_All
Unigene2042_All
Unigene20463_All
Unigene20540_All
Unigene20550_All
Unigene20582_All
Unigene20622_All
Unigene20643_All
Unigene20660_All
Unigene20730_All
Unigene20864_All
Unigene20904_All
Unigene20923_All
Unigene20967_All
Unigene21033_All
Unigene21053_All
Unigene21057_All
Unigene21092_All
Unigene21102_All
Unigene21108_All
Unigene21124_All
Unigene21223_All
Unigene21259_All
Unigene21261_All
Unigene21324_All
Unigene21346_All
Unigene21374_All
Unigene21392_All
Unigene21398_All
Unigene2151_All
Unigene21522_All
Unigene21584_All
Unigene215_All
Unigene2160_All
Unigene21613_All
Unigene21617_All
Unigene21622_All
Unigene21660_All
Unigene21721_All
Unigene21740_All
Unigene21755_All
Unigene21778_All
Unigene217_All
Unigene2187_All
Unigene21916_All
Unigene21951_All
Unigene2197_All
Unigene22028_All
Unigene22032_All
Unigene22053_All
Unigene22059_All
Unigene22065_All
Unigene22076_All
Unigene22101_All
Unigene22112_All
Unigene22121_All
Unigene22150_All
Unigene22192_All
Unigene22254_All
Unigene2225_All
Unigene22261_All
Unigene22262_All
Unigene22313_All
Unigene22371_All
Unigene2237_All
Unigene22641_All
Unigene22662_All
Unigene22678_All
Unigene22701_All
Unigene22715_All
Unigene22788_All
Unigene2283_All
Unigene2293_All
Unigene22947_All
Unigene22954_All
Unigene22972_All
Unigene22976_All
Unigene23120_All
Unigene23188_All
Unigene23216_All
Unigene23246_All
Unigene23277_All
Unigene23413_All
Unigene2345_All
Unigene2348_All
Unigene23502_All
Unigene23533_All
Unigene23573_All
Unigene23601_All
Unigene23606_All
Unigene2379_All
Unigene23809_All
Unigene23841_All
Unigene23849_All
Unigene23930_All
Unigene23937_All
Unigene23969_All
Unigene23974_All
Unigene23995_All
Unigene24014_All
Unigene24035_All
Unigene24038_All
Unigene24047_All
Unigene24067_All
Unigene24102_All
Unigene24114_All
Unigene24173_All
Unigene24205_All
Unigene24232_All
Unigene24233_All
Unigene24324_All
Unigene24421_All
Unigene24440_All
Unigene24452_All
Unigene2450_All
Unigene24523_All
Unigene24564_All
Unigene24574_All
Unigene24588_All
Unigene24666_All
Unigene24695_All
Unigene24759_All
Unigene24779_All
Unigene24810_All
Unigene24813_All
Unigene24842_All
Unigene24888_All
Unigene24909_All
Unigene24968_All
Unigene2498_All
Unigene25003_All
Unigene25022_All
Unigene25060_All
Unigene25077_All
Unigene25079_All
Unigene25108_All
Unigene25114_All
Unigene25163_All
Unigene25177_All
Unigene25188_All
Unigene2530_All
Unigene25312_All
Unigene25316_All
Unigene25318_All
Unigene25332_All
Unigene25338_All
Unigene25358_All
Unigene2536_All
Unigene25394_All
Unigene25450_All
Unigene25478_All
Unigene25486_All
Unigene25494_All
Unigene25503_All
Unigene25513_All
Unigene25516_All
Unigene25541_All
Unigene25561_All
Unigene25566_All
Unigene25615_All
Unigene25638_All
Unigene25648_All
Unigene25685_All
Unigene25688_All
Unigene25709_All
Unigene25726_All
Unigene25762_All
Unigene25804_All
Unigene25806_All
Unigene25816_All
Unigene25846_All
Unigene25855_All
Unigene2586_All
Unigene258_All
Unigene25935_All
Unigene25956_All
Unigene25968_All
Unigene25978_All
Unigene26038_All
Unigene2603_All
Unigene26071_All
Unigene2609_All
Unigene2610_All
Unigene26133_All
Unigene26146_All
Unigene26160_All
Unigene26179_All
Unigene26202_All
Unigene26251_All
Unigene26262_All
Unigene26293_All
Unigene26394_All
Unigene26401_All
Unigene26436_All
Unigene26530_All
Unigene26534_All
Unigene26560_All
Unigene2663_All
Unigene26705_All
Unigene26708_All
Unigene26754_All
Unigene26783_All
Unigene26832_All
Unigene2703_All
Unigene27107_All
Unigene27152_All
Unigene27170_All
Unigene2724_All
Unigene27251_All
Unigene27329_All
Unigene27394_All
Unigene27416_All
Unigene27432_All
Unigene27481_All
Unigene27601_All
Unigene27668_All
Unigene27689_All
Unigene27729_All
Unigene27778_All
Unigene2781_All
Unigene27842_All
Unigene27860_All
Unigene27891_All
Unigene27923_All
Unigene28025_All
Unigene28087_All
Unigene28184_All
Unigene28202_All
Unigene2820_All
Unigene28215_All
Unigene28222_All
Unigene28243_All
Unigene28291_All
Unigene2830_All
Unigene28312_All
Unigene28314_All
Unigene28319_All
Unigene2832_All
Unigene28373_All
Unigene28379_All
Unigene28395_All
Unigene28404_All
Unigene28414_All
Unigene2841_All
Unigene28420_All
Unigene2844_All
Unigene28457_All
Unigene28544_All
Unigene28575_All
Unigene28604_All
Unigene28614_All
Unigene28689_All
Unigene28708_All
Unigene28712_All
Unigene28719_All
Unigene28728_All
Unigene2872_All
Unigene28813_All
Unigene28814_All
Unigene28821_All
Unigene28831_All
Unigene28837_All
Unigene28845_All
Unigene28860_All
Unigene28884_All
Unigene2892_All
Unigene28982_All
Unigene29035_All
Unigene29060_All
Unigene29139_All
Unigene29150_All
Unigene29162_All
Unigene29164_All
Unigene29226_All
Unigene29293_All
Unigene29295_All
Unigene29296_All
Unigene29339_All
Unigene29405_All
Unigene29429_All
Unigene2944_All
Unigene29453_All
Unigene29456_All
Unigene29461_All
Unigene29469_All
Unigene29499_All
Unigene29501_All
Unigene29505_All
Unigene29538_All
Unigene29552_All
Unigene29562_All
Unigene29597_All
Unigene29605_All
Unigene29614_All
Unigene29617_All
Unigene29649_All
Unigene29684_All
Unigene2969_All
Unigene29710_All
Unigene29735_All
Unigene29768_All
Unigene29900_All
Unigene29966_All
Unigene30029_All
Unigene3004_All
Unigene30052_All
Unigene30102_All
Unigene30124_All
Unigene3014_All
Unigene30155_All
Unigene30269_All
Unigene30276_All
Unigene30298_All
Unigene30329_All
Unigene3032_All
Unigene30403_All
Unigene30511_All
Unigene30523_All
Unigene30601_All
Unigene30648_All
Unigene30657_All
Unigene30669_All
Unigene3067_All
Unigene30681_All
Unigene30685_All
Unigene30752_All
Unigene3082_All
Unigene3087_All
Unigene30907_All
Unigene30924_All
Unigene30925_All
Unigene30990_All
Unigene30991_All
Unigene31003_All
Unigene31034_All
Unigene31050_All
Unigene31053_All
Unigene31107_All
Unigene31112_All
Unigene31118_All
Unigene3113_All
Unigene31231_All
Unigene31242_All
Unigene31272_All
Unigene31290_All
Unigene31303_All
Unigene3132_All
Unigene31357_All
Unigene3139_All
Unigene31407_All
Unigene31416_All
Unigene31444_All
Unigene31576_All
Unigene31590_All
Unigene31608_All
Unigene31619_All
Unigene31628_All
Unigene31648_All
Unigene31681_All
Unigene31787_All
Unigene31853_All
Unigene31885_All
Unigene3188_All
Unigene31899_All
Unigene31932_All
Unigene3195_All
Unigene31961_All
Unigene3196_All
Unigene31982_All
Unigene32013_All
Unigene3203_All
Unigene32058_All
Unigene32063_All
Unigene3211_All
Unigene32126_All
Unigene32135_All
Unigene3215_All
Unigene32184_All
Unigene32201_All
Unigene32285_All
Unigene32324_All
Unigene32331_All
Unigene32357_All
Unigene32362_All
Unigene3236_All
Unigene3242_All
Unigene32442_All
Unigene32497_All
Unigene32556_All
Unigene32628_All
Unigene32692_All
Unigene32808_All
Unigene32824_All
Unigene32856_All
Unigene32867_All
Unigene32868_All
Unigene32894_All
Unigene32959_All
Unigene33005_All
Unigene33036_All
Unigene33099_All
Unigene33103_All
Unigene33113_All
Unigene33126_All
Unigene33154_All
Unigene33177_All
Unigene33218_All
Unigene33238_All
Unigene33259_All
Unigene33260_All
Unigene33293_All
Unigene33300_All
Unigene33318_All
Unigene33331_All
Unigene33332_All
Unigene33348_All
Unigene33354_All
Unigene3336_All
Unigene33387_All
Unigene3339_All
Unigene33444_All
Unigene33489_All
Unigene3348_All
Unigene33491_All
Unigene33524_All
Unigene33587_All
Unigene33639_All
Unigene33649_All
Unigene3369_All
Unigene3372_All
Unigene3375_All
Unigene33763_All
Unigene33782_All
Unigene33786_All
Unigene33787_All
Unigene33841_All
Unigene3386_All
Unigene33885_All
Unigene3393_All
Unigene33983_All
Unigene34001_All
Unigene34006_All
Unigene34013_All
Unigene3401_All
Unigene34071_All
Unigene34190_All
Unigene34274_All
Unigene34322_All
Unigene34337_All
Unigene34345_All
Unigene34396_All
Unigene3453_All
Unigene34556_All
Unigene34658_All
Unigene34680_All
Unigene34702_All
Unigene34763_All
Unigene34788_All
Unigene347_All
Unigene34840_All
Unigene34928_All
Unigene35073_All
Unigene35188_All
Unigene35211_All
Unigene35252_All
Unigene35320_All
Unigene35325_All
Unigene35348_All
Unigene35389_All
Unigene35393_All
Unigene3548_All
Unigene35696_All
Unigene35743_All
Unigene35802_All
Unigene35816_All
Unigene35863_All
Unigene35870_All
Unigene35894_All
Unigene35950_All
Unigene3601_All
Unigene36030_All
Unigene36037_All
Unigene36043_All
Unigene36044_All
Unigene36133_All
Unigene36294_All
Unigene36325_All
Unigene36327_All
Unigene3632_All
Unigene36352_All
Unigene36396_All
Unigene36398_All
Unigene36410_All
Unigene36479_All
Unigene36498_All
Unigene36510_All
Unigene36515_All
Unigene36540_All
Unigene36576_All
Unigene36611_All
Unigene36728_All
Unigene36751_All
Unigene36799_All
Unigene36876_All
Unigene36881_All
Unigene36886_All
Unigene36903_All
Unigene36948_All
Unigene36955_All
Unigene36958_All
Unigene36977_All
Unigene37019_All
Unigene37049_All
Unigene37064_All
Unigene37083_All
Unigene37096_All
Unigene37181_All
Unigene37187_All
Unigene37245_All
Unigene37246_All
Unigene37250_All
Unigene37277_All
Unigene37386_All
Unigene37506_All
Unigene37531_All
Unigene37541_All
Unigene37675_All
Unigene37687_All
Unigene37726_All
Unigene37933_All
Unigene379_All
Unigene38007_All
Unigene38108_All
Unigene3819_All
Unigene38256_All
Unigene38286_All
Unigene38317_All
Unigene38352_All
Unigene38395_All
Unigene38430_All
Unigene38520_All
Unigene38546_All
Unigene38582_All
Unigene38607_All
Unigene38624_All
Unigene38640_All
Unigene38660_All
Unigene38740_All
Unigene38775_All
Unigene38789_All
Unigene38813_All
Unigene38832_All
Unigene38989_All
Unigene39019_All
Unigene39023_All
Unigene39039_All
Unigene39066_All
Unigene39091_All
Unigene39103_All
Unigene39144_All
Unigene39164_All
Unigene3916_All
Unigene39176_All
Unigene39182_All
Unigene39221_All
Unigene39224_All
Unigene39228_All
Unigene39252_All
Unigene39256_All
Unigene39379_All
Unigene39401_All
Unigene39408_All
Unigene39424_All
Unigene39445_All
Unigene39458_All
Unigene39465_All
Unigene39524_All
Unigene39525_All
Unigene39610_All
Unigene39668_All
Unigene39708_All
Unigene39760_All
Unigene39816_All
Unigene39894_All
Unigene39964_All
Unigene40023_All
Unigene40089_All
Unigene40132_All
Unigene40195_All
Unigene401_All
Unigene40216_All
Unigene40222_All
Unigene40297_All
Unigene40338_All
Unigene40350_All
Unigene40400_All
Unigene40432_All
Unigene40523_All
Unigene40552_All
Unigene40584_All
Unigene40630_All
Unigene40643_All
Unigene40670_All
Unigene40688_All
Unigene40692_All
Unigene4069_All
Unigene40718_All
Unigene40737_All
Unigene40796_All
Unigene40825_All
Unigene40857_All
Unigene40983_All
Unigene41006_All
Unigene41019_All
Unigene41055_All
Unigene41065_All
Unigene41071_All
Unigene41077_All
Unigene4120_All
Unigene41307_All
Unigene41360_All
Unigene41425_All
Unigene41437_All
Unigene41602_All
Unigene41614_All
Unigene41693_All
Unigene41712_All
Unigene41807_All
Unigene41847_All
Unigene41874_All
Unigene41906_All
Unigene41926_All
Unigene41980_All
Unigene42061_All
Unigene42080_All
Unigene42218_All
Unigene42238_All
Unigene42334_All
Unigene4235_All
Unigene42363_All
Unigene42412_All
Unigene42438_All
Unigene42443_All
Unigene42449_All
Unigene42466_All
Unigene42512_All
Unigene42553_All
Unigene42670_All
Unigene42779_All
Unigene42859_All
Unigene4299_All
Unigene43015_All
Unigene4301_All
Unigene43201_All
Unigene43235_All
Unigene43255_All
Unigene43280_All
Unigene43294_All
Unigene43357_All
Unigene43380_All
Unigene43428_All
Unigene43444_All
Unigene43478_All
Unigene43525_All
Unigene43556_All
Unigene43681_All
Unigene43686_All
Unigene43713_All
Unigene43752_All
Unigene43759_All
Unigene43851_All
Unigene43853_All
Unigene43886_All
Unigene43909_All
Unigene43948_All
Unigene43987_All
Unigene43993_All
Unigene44086_All
Unigene4415_All
Unigene44160_All
Unigene44169_All
Unigene44173_All
Unigene44243_All
Unigene4424_All
Unigene44259_All
Unigene44368_All
Unigene44391_All
Unigene44395_All
Unigene44398_All
Unigene44440_All
Unigene44447_All
Unigene44482_All
Unigene44513_All
Unigene44523_All
Unigene44545_All
Unigene44575_All
Unigene44621_All
Unigene44643_All
Unigene44657_All
Unigene44685_All
Unigene44716_All
Unigene44733_All
Unigene44765_All
Unigene44781_All
Unigene44798_All
Unigene4479_All
Unigene44833_All
Unigene44837_All
Unigene44881_All
Unigene44922_All
Unigene44956_All
Unigene4495_All
Unigene44984_All
Unigene45012_All
Unigene45056_All
Unigene45067_All
Unigene45109_All
Unigene45123_All
Unigene45200_All
Unigene45254_All
Unigene45299_All
Unigene45309_All
Unigene45319_All
Unigene45380_All
Unigene45440_All
Unigene45615_All
Unigene45619_All
Unigene45738_All
Unigene45754_All
Unigene45816_All
Unigene45966_All
Unigene46138_All
Unigene461_All
Unigene46234_All
Unigene46255_All
Unigene46267_All
Unigene46283_All
Unigene46367_All
Unigene46369_All
Unigene46409_All
Unigene46477_All
Unigene4647_All
Unigene4653_All
Unigene46673_All
Unigene46730_All
Unigene46787_All
Unigene46826_All
Unigene46827_All
Unigene46886_All
Unigene468_All
Unigene47017_All
Unigene47046_All
Unigene47128_All
Unigene4712_All
Unigene47172_All
Unigene47245_All
Unigene47289_All
Unigene47358_All
Unigene47384_All
Unigene47428_All
Unigene47471_All
Unigene47504_All
Unigene47540_All
Unigene47549_All
Unigene47607_All
Unigene47759_All
Unigene47813_All
Unigene47821_All
Unigene47843_All
Unigene47857_All
Unigene47862_All
Unigene47881_All
Unigene47924_All
Unigene47930_All
Unigene47988_All
Unigene48038_All
Unigene48047_All
Unigene48106_All
Unigene48141_All
Unigene48164_All
Unigene48184_All
Unigene4819_All
Unigene48255_All
Unigene48272_All
Unigene48319_All
Unigene48345_All
Unigene48405_All
Unigene48428_All
Unigene48531_All
Unigene48572_All
Unigene48576_All
Unigene48666_All
Unigene48677_All
Unigene48692_All
Unigene48743_All
Unigene48826_All
Unigene4883_All
Unigene48864_All
Unigene48937_All
Unigene4901_All
Unigene49022_All
Unigene49082_All
Unigene49140_All
Unigene49150_All
Unigene49156_All
Unigene49168_All
Unigene49193_All
Unigene49212_All
Unigene49259_All
Unigene49392_All
Unigene49433_All
Unigene49456_All
Unigene49497_All
Unigene49503_All
Unigene49508_All
Unigene49512_All
Unigene49521_All
Unigene49602_All
Unigene49604_All
Unigene49639_All
Unigene49667_All
Unigene49778_All
Unigene49779_All
Unigene49781_All
Unigene49790_All
Unigene49827_All
Unigene4998_All
Unigene50012_All
Unigene50059_All
Unigene50080_All
Unigene50147_All
Unigene50149_All
Unigene5028_All
Unigene5059_All
Unigene5066_All
Unigene5100_All
Unigene5109_All
Unigene5135_All
Unigene5149_All
Unigene5170_All
Unigene5179_All
Unigene5182_All
Unigene5199_All
Unigene5223_All
Unigene5290_All
Unigene5309_All
Unigene5329_All
Unigene5369_All
Unigene5400_All
Unigene5406_All
Unigene5407_All
Unigene5452_All
Unigene5457_All
Unigene5493_All
Unigene5519_All
Unigene5520_All
Unigene5543_All
Unigene5626_All
Unigene571_All
Unigene5758_All
Unigene5903_All
Unigene6019_All
Unigene601_All
Unigene6049_All
Unigene6056_All
Unigene6077_All
Unigene6087_All
Unigene6126_All
Unigene614_All
Unigene6165_All
Unigene6269_All
Unigene6276_All
Unigene6299_All
Unigene6317_All
Unigene6450_All
Unigene6463_All
Unigene6465_All
Unigene6476_All
Unigene6483_All
Unigene6513_All
Unigene6538_All
Unigene6552_All
Unigene6565_All
Unigene6566_All
Unigene659_All
Unigene6610_All
Unigene6623_All
Unigene6633_All
Unigene6670_All
Unigene6764_All
Unigene6772_All
Unigene6879_All
Unigene6919_All
Unigene6951_All
Unigene6995_All
Unigene7045_All
Unigene7079_All
Unigene70_All
Unigene711_All
Unigene714_All
Unigene7162_All
Unigene7212_All
Unigene721_All
Unigene7255_All
Unigene7265_All
Unigene7333_All
Unigene7365_All
Unigene7397_All
Unigene7488_All
Unigene7508_All
Unigene7512_All
Unigene7544_All
Unigene7627_All
Unigene7732_All
Unigene7758_All
Unigene7829_All
Unigene787_All
Unigene7892_All
Unigene7898_All
Unigene7902_All
Unigene792_All
Unigene7977_All
Unigene8053_All
Unigene8071_All
Unigene8165_All
Unigene8176_All
Unigene8177_All
Unigene832_All
Unigene842_All
Unigene8494_All
Unigene8518_All
Unigene8547_All
Unigene8581_All
Unigene8687_All
Unigene8745_All
Unigene8882_All
Unigene8894_All
Unigene8904_All
Unigene8939_All
Unigene8959_All
Unigene8998_All
Unigene9015_All
Unigene9060_All
Unigene906_All
Unigene912_All
Unigene9135_All
Unigene9180_All
Unigene9209_All
Unigene9210_All
Unigene9257_All
Unigene9267_All
Unigene9287_All
Unigene9354_All
Unigene9358_All
Unigene9394_All
Unigene9451_All
Unigene9455_All
Unigene9472_All
Unigene9547_All
Unigene9623_All
Unigene968_All
Unigene9803_All
Unigene9887_All
Unigene9991_All
