# Supplementary material for: Identification of Functional Gene Modules Associated With STAT-Mediated Antiviral Responses to White Spot Syndrome Virus in Shrimp
Source: Front Physiol. 2019 Mar 11;10:212. doi: 10.3389/fphys.2019.00212 (PMC6421301; doi:10.3389/fphys.2019.00212)
Supplement: FILE S3 — Gene modules affected by WSSV. [file Data_Sheet_3.ZIP]

Archive with 532 entries (531 files):
- modules.affected.by.WSSV/
- modules.affected.by.WSSV/fitDegGroup2_1.txt
- modules.affected.by.WSSV/fitDegGroup2_2.txt
- modules.affected.by.WSSV/fitDegGroup2_3.txt
- modules.affected.by.WSSV/fitDegGroup2_4.txt
- modules.affected.by.WSSV/fitDegGroup2_5.txt
- modules.affected.by.WSSV/fitDegGroup2_6.txt
- modules.affected.by.WSSV/fitDegGroup2_7.txt
- modules.affected.by.WSSV/fitDegGroup2_8.txt
- modules.affected.by.WSSV/fitDegGroup2_9.txt
- modules.affected.by.WSSV/fitDegGroup2_10.txt
- modules.affected.by.WSSV/fitDegGroup2_11.txt
- modules.affected.by.WSSV/fitDegGroup2_12.txt
- modules.affected.by.WSSV/fitDegGroup2_13.txt
- modules.affected.by.WSSV/fitDegGroup2_14.txt
- modules.affected.by.WSSV/fitDegGroup2_15.txt
- modules.affected.by.WSSV/fitDegGroup2_16.txt
- modules.affected.by.WSSV/fitDegGroup2_17.txt
- modules.affected.by.WSSV/fitDegGroup2_18.txt
- modules.affected.by.WSSV/fitDegGroup2_19.txt
- modules.affected.by.WSSV/fitDegGroup2_20.txt
- modules.affected.by.WSSV/fitDegGroup2_21.txt
- modules.affected.by.WSSV/fitDegGroup2_22.txt
- modules.affected.by.WSSV/fitDegGroup2_23.txt
- modules.affected.by.WSSV/fitDegGroup2_24.txt
- modules.affected.by.WSSV/fitDegGroup2_25.txt
- modules.affected.by.WSSV/fitDegGroup2_26.txt
- modules.affected.by.WSSV/fitDegGroup2_27.txt
- modules.affected.by.WSSV/fitDegGroup2_28.txt
- modules.affected.by.WSSV/fitDegGroup2_29.txt
- modules.affected.by.WSSV/fitDegGroup2_30.txt
- modules.affected.by.WSSV/fitDegGroup2_31.txt
- modules.affected.by.WSSV/fitDegGroup2_32.txt
- modules.affected.by.WSSV/fitDegGroup2_33.txt
- modules.affected.by.WSSV/fitDegGroup2_34.txt
- modules.affected.by.WSSV/fitDegGroup2_35.txt
- modules.affected.by.WSSV/fitDegGroup2_36.txt
- modules.affected.by.WSSV/fitDegGroup2_37.txt
- modules.affected.by.WSSV/fitDegGroup2_38.txt
- modules.affected.by.WSSV/fitDegGroup2_39.txt
- modules.affected.by.WSSV/fitDegGroup2_40.txt
- modules.affected.by.WSSV/fitDegGroup2_41.txt
- modules.affected.by.WSSV/fitDegGroup2_42.txt
- modules.affected.by.WSSV/fitDegGroup2_43.txt
- modules.affected.by.WSSV/fitDegGroup2_44.txt
- modules.affected.by.WSSV/fitDegGroup2_45.txt
- modules.affected.by.WSSV/fitDegGroup2_46.txt
- modules.affected.by.WSSV/fitDegGroup2_47.txt
- modules.affected.by.WSSV/fitDegGroup2_48.txt
- modules.affected.by.WSSV/fitDegGroup2_49.txt
- modules.affected.by.WSSV/fitDegGroup2_50.txt
- modules.affected.by.WSSV/fitDegGroup2_51.txt
- modules.affected.by.WSSV/fitDegGroup2_52.txt
- modules.affected.by.WSSV/fitDegGroup2_53.txt
- modules.affected.by.WSSV/fitDegGroup2_54.txt
- modules.affected.by.WSSV/fitDegGroup2_55.txt
- modules.affected.by.WSSV/fitDegGroup2_56.txt
- modules.affected.by.WSSV/fitDegGroup2_57.txt
- modules.affected.by.WSSV/fitDegGroup2_58.txt
- modules.affected.by.WSSV/fitDegGroup2_59.txt
- modules.affected.by.WSSV/fitDegGroup2_60.txt
- modules.affected.by.WSSV/fitDegGroup2_61.txt
- modules.affected.by.WSSV/fitDegGroup2_62.txt
- modules.affected.by.WSSV/fitDegGroup2_63.txt
- modules.affected.by.WSSV/fitDegGroup2_64.txt
- modules.affected.by.WSSV/fitDegGroup2_65.txt
- modules.affected.by.WSSV/fitDegGroup2_66.txt
- modules.affected.by.WSSV/fitDegGroup2_67.txt
- modules.affected.by.WSSV/fitDegGroup2_68.txt
- modules.affected.by.WSSV/fitDegGroup2_69.txt
- modules.affected.by.WSSV/fitDegGroup2_70.txt
- modules.affected.by.WSSV/fitDegGroup2_71.txt
- modules.affected.by.WSSV/fitDegGroup2_72.txt
- modules.affected.by.WSSV/fitDegGroup2_73.txt
- modules.affected.by.WSSV/fitDegGroup2_74.txt
- modules.affected.by.WSSV/fitDegGroup2_75.txt
- modules.affected.by.WSSV/fitDegGroup2_76.txt
- modules.affected.by.WSSV/fitDegGroup2_77.txt
- modules.affected.by.WSSV/fitDegGroup2_78.txt
- modules.affected.by.WSSV/fitDegGroup2_79.txt
- modules.affected.by.WSSV/fitDegGroup2_80.txt
- modules.affected.by.WSSV/fitDegGroup2_81.txt
- modules.affected.by.WSSV/fitDegGroup2_82.txt
- modules.affected.by.WSSV/fitDegGroup2_83.txt
- modules.affected.by.WSSV/fitDegGroup2_84.txt
- modules.affected.by.WSSV/fitDegGroup2_85.txt
- modules.affected.by.WSSV/fitDegGroup2_86.txt
- modules.affected.by.WSSV/fitDegGroup2_87.txt
- modules.affected.by.WSSV/fitDegGroup2_88.txt
- modules.affected.by.WSSV/fitDegGroup2_89.txt
- modules.affected.by.WSSV/fitDegGroup2_90.txt
- modules.affected.by.WSSV/fitDegGroup2_91.txt
- modules.affected.by.WSSV/fitDegGroup2_92.txt
- modules.affected.by.WSSV/fitDegGroup2_93.txt
- modules.affected.by.WSSV/fitDegGroup2_94.txt
- modules.affected.by.WSSV/fitDegGroup2_95.txt
- modules.affected.by.WSSV/fitDegGroup2_96.txt
- modules.affected.by.WSSV/fitDegGroup2_97.txt
- modules.affected.by.WSSV/fitDegGroup2_98.txt
- modules.affected.by.WSSV/fitDegGroup2_99.txt
- modules.affected.by.WSSV/fitDegGroup2_100.txt
- modules.affected.by.WSSV/fitDegGroup2_101.txt
- modules.affected.by.WSSV/fitDegGroup2_102.txt
- modules.affected.by.WSSV/fitDegGroup2_103.txt
- modules.affected.by.WSSV/fitDegGroup2_104.txt
- modules.affected.by.WSSV/fitDegGroup2_105.txt
- modules.affected.by.WSSV/fitDegGroup2_106.txt
- modules.affected.by.WSSV/fitDegGroup2_107.txt
- modules.affected.by.WSSV/fitDegGroup2_108.txt
- modules.affected.by.WSSV/fitDegGroup2_109.txt
- modules.affected.by.WSSV/fitDegGroup2_110.txt
- modules.affected.by.WSSV/fitDegGroup2_111.txt
- modules.affected.by.WSSV/fitDegGroup2_112.txt
- modules.affected.by.WSSV/fitDegGroup2_113.txt
- modules.affected.by.WSSV/fitDegGroup2_114.txt
- modules.affected.by.WSSV/fitDegGroup2_115.txt
- modules.affected.by.WSSV/fitDegGroup2_116.txt
- modules.affected.by.WSSV/fitDegGroup2_117.txt
- modules.affected.by.WSSV/fitDegGroup2_118.txt
- modules.affected.by.WSSV/fitDegGroup2_119.txt
- modules.affected.by.WSSV/fitDegGroup2_120.txt
- modules.affected.by.WSSV/fitDegGroup2_121.txt
- modules.affected.by.WSSV/fitDegGroup2_122.txt
- modules.affected.by.WSSV/fitDegGroup2_123.txt
- modules.affected.by.WSSV/fitDegGroup2_124.txt
- modules.affected.by.WSSV/fitDegGroup2_125.txt
- modules.affected.by.WSSV/fitDegGroup2_126.txt
- modules.affected.by.WSSV/fitDegGroup2_127.txt
- modules.affected.by.WSSV/fitDegGroup2_128.txt
- modules.affected.by.WSSV/fitDegGroup2_129.txt
- modules.affected.by.WSSV/fitDegGroup2_130.txt
- modules.affected.by.WSSV/fitDegGroup2_131.txt
- modules.affected.by.WSSV/fitDegGroup2_132.txt
- modules.affected.by.WSSV/fitDegGroup2_133.txt
- modules.affected.by.WSSV/fitDegGroup2_134.txt
- modules.affected.by.WSSV/fitDegGroup2_135.txt
- modules.affected.by.WSSV/fitDegGroup2_136.txt
- modules.affected.by.WSSV/fitDegGroup2_137.txt
- modules.affected.by.WSSV/fitDegGroup2_138.txt
- modules.affected.by.WSSV/fitDegGroup2_139.txt
- modules.affected.by.WSSV/fitDegGroup2_140.txt
- modules.affected.by.WSSV/fitDegGroup2_141.txt
- modules.affected.by.WSSV/fitDegGroup2_142.txt
- modules.affected.by.WSSV/fitDegGroup2_143.txt
- modules.affected.by.WSSV/fitDegGroup2_144.txt
- modules.affected.by.WSSV/fitDegGroup2_145.txt
- modules.affected.by.WSSV/fitDegGroup2_146.txt
- modules.affected.by.WSSV/fitDegGroup2_147.txt
- modules.affected.by.WSSV/fitDegGroup2_148.txt
- modules.affected.by.WSSV/fitDegGroup2_149.txt
- modules.affected.by.WSSV/fitDegGroup2_150.txt
- modules.affected.by.WSSV/fitDegGroup2_151.txt
- modules.affected.by.WSSV/fitDegGroup2_152.txt
- modules.affected.by.WSSV/fitDegGroup2_153.txt
- modules.affected.by.WSSV/fitDegGroup2_154.txt
- modules.affected.by.WSSV/fitDegGroup2_155.txt
- modules.affected.by.WSSV/fitDegGroup2_156.txt
- modules.affected.by.WSSV/fitDegGroup2_157.txt
- modules.affected.by.WSSV/fitDegGroup2_158.txt
- modules.affected.by.WSSV/fitDegGroup2_159.txt
- modules.affected.by.WSSV/fitDegGroup2_160.txt
- modules.affected.by.WSSV/fitDegGroup2_161.txt
- modules.affected.by.WSSV/fitDegGroup2_162.txt
- modules.affected.by.WSSV/fitDegGroup2_163.txt
- modules.affected.by.WSSV/fitDegGroup2_164.txt
- modules.affected.by.WSSV/fitDegGroup2_165.txt
- modules.affected.by.WSSV/fitDegGroup2_166.txt
- modules.affected.by.WSSV/fitDegGroup2_167.txt
- modules.affected.by.WSSV/fitDegGroup2_168.txt
- modules.affected.by.WSSV/fitDegGroup2_169.txt
- modules.affected.by.WSSV/fitDegGroup2_170.txt
- modules.affected.by.WSSV/fitDegGroup2_171.txt
- modules.affected.by.WSSV/fitDegGroup2_172.txt
- modules.affected.by.WSSV/fitDegGroup2_173.txt
- modules.affected.by.WSSV/fitDegGroup2_174.txt
- modules.affected.by.WSSV/fitDegGroup2_175.txt
- modules.affected.by.WSSV/fitDegGroup2_176.txt
- modules.affected.by.WSSV/fitDegGroup2_177.txt
- modules.affected.by.WSSV/fitDegGroup2_178.txt
- modules.affected.by.WSSV/fitDegGroup2_179.txt
- modules.affected.by.WSSV/fitDegGroup2_180.txt
- modules.affected.by.WSSV/fitDegGroup2_181.txt
- modules.affected.by.WSSV/fitDegGroup2_182.txt
- modules.affected.by.WSSV/fitDegGroup2_183.txt
- modules.affected.by.WSSV/fitDegGroup2_184.txt
- modules.affected.by.WSSV/fitDegGroup2_185.txt
- modules.affected.by.WSSV/fitDegGroup2_186.txt
- modules.affected.by.WSSV/fitDegGroup2_187.txt
- modules.affected.by.WSSV/fitDegGroup2_188.txt
- modules.affected.by.WSSV/fitDegGroup2_189.txt
- modules.affected.by.WSSV/fitDegGroup2_190.txt
- modules.affected.by.WSSV/fitDegGroup2_191.txt
- modules.affected.by.WSSV/fitDegGroup2_192.txt
- modules.affected.by.WSSV/fitDegGroup2_193.txt
- modules.affected.by.WSSV/fitDegGroup2_194.txt
- modules.affected.by.WSSV/fitDegGroup2_195.txt
- modules.affected.by.WSSV/fitDegGroup2_196.txt
- modules.affected.by.WSSV/fitDegGroup2_197.txt
- modules.affected.by.WSSV/fitDegGroup2_198.txt
- modules.affected.by.WSSV/fitDegGroup2_199.txt
- modules.affected.by.WSSV/fitDegGroup2_200.txt
- modules.affected.by.WSSV/fitDegGroup2_201.txt
- modules.affected.by.WSSV/fitDegGroup2_202.txt
- modules.affected.by.WSSV/fitDegGroup2_203.txt
- modules.affected.by.WSSV/fitDegGroup2_204.txt
- modules.affected.by.WSSV/fitDegGroup2_205.txt
- modules.affected.by.WSSV/fitDegGroup2_206.txt
- modules.affected.by.WSSV/fitDegGroup2_207.txt
- modules.affected.by.WSSV/fitDegGroup2_208.txt
- modules.affected.by.WSSV/fitDegGroup2_209.txt
- modules.affected.by.WSSV/fitDegGroup2_210.txt
- modules.affected.by.WSSV/fitDegGroup2_211.txt
- modules.affected.by.WSSV/fitDegGroup2_212.txt
- modules.affected.by.WSSV/fitDegGroup2_213.txt
- modules.affected.by.WSSV/fitDegGroup2_214.txt
- modules.affected.by.WSSV/fitDegGroup2_215.txt
- modules.affected.by.WSSV/fitDegGroup2_216.txt
- modules.affected.by.WSSV/fitDegGroup2_217.txt
- modules.affected.by.WSSV/fitDegGroup2_218.txt
- modules.affected.by.WSSV/fitDegGroup2_219.txt
- modules.affected.by.WSSV/fitDegGroup2_220.txt
- modules.affected.by.WSSV/fitDegGroup2_221.txt
- modules.affected.by.WSSV/fitDegGroup2_222.txt
- modules.affected.by.WSSV/fitDegGroup2_223.txt
- modules.affected.by.WSSV/fitDegGroup2_224.txt
- modules.affected.by.WSSV/fitDegGroup2_225.txt
- modules.affected.by.WSSV/fitDegGroup2_226.txt
- modules.affected.by.WSSV/fitDegGroup2_227.txt
- modules.affected.by.WSSV/fitDegGroup2_228.txt
- modules.affected.by.WSSV/fitDegGroup2_229.txt
- modules.affected.by.WSSV/fitDegGroup2_230.txt
- modules.affected.by.WSSV/fitDegGroup2_231.txt
- modules.affected.by.WSSV/fitDegGroup2_232.txt
- modules.affected.by.WSSV/fitDegGroup2_233.txt
- modules.affected.by.WSSV/fitDegGroup2_234.txt
- modules.affected.by.WSSV/fitDegGroup2_235.txt
- modules.affected.by.WSSV/fitDegGroup2_236.txt
- modules.affected.by.WSSV/fitDegGroup2_237.txt
- modules.affected.by.WSSV/fitDegGroup2_238.txt
- modules.affected.by.WSSV/fitDegGroup2_239.txt
- modules.affected.by.WSSV/fitDegGroup2_240.txt
- modules.affected.by.WSSV/fitDegGroup2_241.txt
- modules.affected.by.WSSV/fitDegGroup2_242.txt
- modules.affected.by.WSSV/fitDegGroup2_243.txt
- modules.affected.by.WSSV/fitDegGroup2_244.txt
- modules.affected.by.WSSV/fitDegGroup2_245.txt
- modules.affected.by.WSSV/fitDegGroup2_246.txt
- modules.affected.by.WSSV/fitDegGroup2_247.txt
- modules.affected.by.WSSV/fitDegGroup2_248.txt
- modules.affected.by.WSSV/fitDegGroup2_249.txt
- modules.affected.by.WSSV/fitDegGroup2_250.txt
- modules.affected.by.WSSV/fitDegGroup2_251.txt
- modules.affected.by.WSSV/fitDegGroup2_252.txt
- modules.affected.by.WSSV/fitDegGroup2_253.txt
- modules.affected.by.WSSV/fitDegGroup2_254.txt
- modules.affected.by.WSSV/fitDegGroup2_255.txt
- modules.affected.by.WSSV/fitDegGroup2_256.txt
- modules.affected.by.WSSV/fitDegGroup2_257.txt
- modules.affected.by.WSSV/fitDegGroup2_258.txt
- modules.affected.by.WSSV/fitDegGroup2_259.txt
- modules.affected.by.WSSV/fitDegGroup2_260.txt
- modules.affected.by.WSSV/fitDegGroup2_261.txt
- modules.affected.by.WSSV/fitDegGroup2_262.txt
- modules.affected.by.WSSV/fitDegGroup2_263.txt
- modules.affected.by.WSSV/fitDegGroup2_264.txt
- modules.affected.by.WSSV/fitDegGroup2_265.txt
- modules.affected.by.WSSV/fitDegGroup2_266.txt
- modules.affected.by.WSSV/fitDegGroup2_267.txt
- modules.affected.by.WSSV/fitDegGroup2_268.txt
- modules.affected.by.WSSV/fitDegGroup2_269.txt
- modules.affected.by.WSSV/fitDegGroup2_270.txt
- modules.affected.by.WSSV/fitDegGroup2_271.txt
- modules.affected.by.WSSV/fitDegGroup2_272.txt
- modules.affected.by.WSSV/fitDegGroup2_273.txt
- modules.affected.by.WSSV/fitDegGroup2_274.txt
- modules.affected.by.WSSV/fitDegGroup2_275.txt
- modules.affected.by.WSSV/fitDegGroup2_276.txt
- modules.affected.by.WSSV/fitDegGroup2_277.txt
- modules.affected.by.WSSV/fitDegGroup2_278.txt
- modules.affected.by.WSSV/fitDegGroup2_279.txt
- modules.affected.by.WSSV/fitDegGroup2_280.txt
- modules.affected.by.WSSV/fitDegGroup2_281.txt
- modules.affected.by.WSSV/fitDegGroup2_282.txt
- modules.affected.by.WSSV/fitDegGroup2_283.txt
- modules.affected.by.WSSV/fitDegGroup2_284.txt
- modules.affected.by.WSSV/fitDegGroup2_285.txt
- modules.affected.by.WSSV/fitDegGroup2_286.txt
- modules.affected.by.WSSV/fitDegGroup2_287.txt
- modules.affected.by.WSSV/fitDegGroup2_288.txt
- modules.affected.by.WSSV/fitDegGroup2_289.txt
- modules.affected.by.WSSV/fitDegGroup2_290.txt
- modules.affected.by.WSSV/fitDegGroup2_291.txt
- modules.affected.by.WSSV/fitDegGroup2_292.txt
- modules.affected.by.WSSV/fitDegGroup2_293.txt
- modules.affected.by.WSSV/fitDegGroup2_294.txt
- modules.affected.by.WSSV/fitDegGroup2_295.txt
- modules.affected.by.WSSV/fitDegGroup2_296.txt
- modules.affected.by.WSSV/fitDegGroup2_297.txt
- modules.affected.by.WSSV/fitDegGroup2_298.txt
- modules.affected.by.WSSV/fitDegGroup2_299.txt
[truncated: 232 more entries]
