# Supplementary material for: Identification of Functional Gene Modules Associated With STAT-Mediated Antiviral Responses to White Spot Syndrome Virus in Shrimp
Source: Front Physiol. 2019 Mar 11;10:212. doi: 10.3389/fphys.2019.00212 (PMC6421301; doi:10.3389/fphys.2019.00212)
Supplement: FILE S3 — Gene modules affected by WSSV. [file Data_Sheet_3.ZIP › modules.affected.by.WSSV/fitDegGroup2_1.txt]

CL1058.Contig4_All
CL1391.Contig2_All
CL1422.Contig3_All
CL1592.Contig1_All
CL1630.Contig2_All
CL1779.Contig4_All
CL1973.Contig3_All
CL2122.Contig4_All
CL2157.Contig6_All
CL2228.Contig1_All
CL2415.Contig1_All
CL252.Contig3_All
CL2522.Contig2_All
CL2578.Contig4_All
CL2774.Contig2_All
CL2820.Contig3_All
CL29.Contig1_All
CL2965.Contig3_All
CL3034.Contig1_All
CL3561.Contig2_All
CL3885.Contig2_All
CL398.Contig5_All
CL4360.Contig1_All
CL4444.Contig1_All
CL4716.Contig2_All
CL4837.Contig2_All
CL5671.Contig2_All
CL580.Contig10_All
CL580.Contig7_All
CL86.Contig2_All
CL929.Contig16_All
Unigene13099_All
Unigene14074_All
Unigene16354_All
Unigene17746_All
Unigene19164_All
Unigene20800_All
Unigene21247_All
Unigene22674_All
Unigene2298_All
Unigene2462_All
Unigene24975_All
Unigene2531_All
Unigene25691_All
Unigene26013_All
Unigene28735_All
Unigene28912_All
Unigene29475_All
Unigene2954_All
Unigene30059_All
Unigene31384_All
Unigene31937_All
Unigene33583_All
Unigene3605_All
Unigene36427_All
Unigene3657_All
Unigene37158_All
Unigene38135_All
Unigene38373_All
Unigene40203_All
Unigene42486_All
Unigene44070_All
Unigene45757_All
Unigene46928_All
Unigene47167_All
Unigene5326_All
Unigene6007_All
Unigene663_All
Unigene7933_All
Unigene8575_All
Unigene9777_All
