# Supplementary material for: Identification of Functional Gene Modules Associated With STAT-Mediated Antiviral Responses to White Spot Syndrome Virus in Shrimp
Source: Front Physiol. 2019 Mar 11;10:212. doi: 10.3389/fphys.2019.00212 (PMC6421301; doi:10.3389/fphys.2019.00212)
Supplement: FILE S3 — Gene modules affected by WSSV. [file Data_Sheet_3.ZIP › modules.affected.by.WSSV/fitDegGroup2_5.txt]

CL156.Contig3_All
CL1849.Contig2_All
CL2421.Contig1_All
CL2421.Contig2_All
CL353.Contig3_All
CL365.Contig4_All
CL3855.Contig3_All
CL4199.Contig2_All
CL4520.Contig1_All
CL4575.Contig1_All
CL5883.Contig3_All
Unigene10305_All
Unigene10794_All
Unigene14319_All
Unigene14322_All
Unigene17007_All
Unigene17422_All
Unigene18251_All
Unigene1900_All
Unigene24097_All
Unigene27850_All
Unigene3125_All
Unigene31506_All
Unigene36618_All
Unigene37937_All
Unigene40394_All
Unigene45685_All
Unigene46531_All
Unigene46696_All
Unigene47089_All
Unigene47405_All
Unigene48263_All
Unigene5032_All
Unigene6772_All
Unigene6947_All
Unigene7278_All
Unigene7416_All
Unigene7449_All
Unigene7660_All
