# Supplementary material for: Identification of Functional Gene Modules Associated With STAT-Mediated Antiviral Responses to White Spot Syndrome Virus in Shrimp
Source: Front Physiol. 2019 Mar 11;10:212. doi: 10.3389/fphys.2019.00212 (PMC6421301; doi:10.3389/fphys.2019.00212)
Supplement: FILE S3 — Gene modules affected by WSSV. [file Data_Sheet_3.ZIP › modules.affected.by.WSSV/fitDegGroup2_7.txt]

CL1399.Contig2_All
CL1444.Contig3_All
CL1474.Contig2_All
CL1881.Contig1_All
CL19.Contig3_All
CL224.Contig4_All
CL2578.Contig3_All
CL2738.Contig3_All
CL2934.Contig1_All
CL3091.Contig2_All
CL3331.Contig1_All
CL4802.Contig1_All
CL5063.Contig1_All
CL5222.Contig2_All
CL5494.Contig1_All
CL6194.Contig2_All
CL748.Contig1_All
CL877.Contig4_All
CL997.Contig4_All
Unigene10471_All
Unigene11195_All
Unigene14141_All
Unigene14387_All
Unigene14969_All
Unigene14998_All
Unigene17412_All
Unigene18075_All
Unigene18084_All
Unigene18306_All
Unigene21319_All
Unigene22323_All
Unigene28170_All
Unigene28644_All
Unigene28743_All
Unigene31271_All
Unigene32962_All
Unigene3308_All
Unigene33333_All
Unigene38785_All
Unigene39754_All
Unigene41895_All
Unigene42993_All
Unigene43624_All
Unigene43865_All
Unigene44463_All
Unigene48238_All
Unigene7018_All
