# Supplementary material for: Identification of Functional Gene Modules Associated With STAT-Mediated Antiviral Responses to White Spot Syndrome Virus in Shrimp
Source: Front Physiol. 2019 Mar 11;10:212. doi: 10.3389/fphys.2019.00212 (PMC6421301; doi:10.3389/fphys.2019.00212)
Supplement: FILE S3 — Gene modules affected by WSSV. [file Data_Sheet_3.ZIP › modules.affected.by.WSSV/fitDegGroup2_9.txt]

CL125.Contig5_All
CL125.Contig8_All
CL1561.Contig4_All
CL207.Contig33_All
CL2329.Contig1_All
CL2586.Contig1_All
CL268.Contig1_All
CL3061.Contig1_All
CL3215.Contig1_All
CL3216.Contig3_All
CL3446.Contig3_All
CL3577.Contig1_All
CL3763.Contig4_All
CL3871.Contig3_All
CL4166.Contig1_All
CL4697.Contig1_All
Unigene14987_All
Unigene16858_All
Unigene18668_All
Unigene25197_All
Unigene25684_All
Unigene2896_All
Unigene30187_All
Unigene3056_All
Unigene32300_All
Unigene3308_All
Unigene33541_All
Unigene36565_All
Unigene40945_All
Unigene42756_All
Unigene43234_All
Unigene6914_All
