# Supplementary material for: Identification of Functional Gene Modules Associated With STAT-Mediated Antiviral Responses to White Spot Syndrome Virus in Shrimp
Source: Front Physiol. 2019 Mar 11;10:212. doi: 10.3389/fphys.2019.00212 (PMC6421301; doi:10.3389/fphys.2019.00212)
Supplement: FILE S3 — Gene modules affected by WSSV. [file Data_Sheet_3.ZIP › modules.affected.by.WSSV/fitDegGroup2_11.txt]

CL10.Contig7_All
CL1338.Contig5_All
CL1604.Contig2_All
CL2259.Contig1_All
CL237.Contig13_All
CL242.Contig12_All
CL2441.Contig9_All
CL2728.Contig2_All
CL3034.Contig1_All
CL3061.Contig1_All
CL3079.Contig4_All
CL3238.Contig2_All
CL3447.Contig2_All
CL370.Contig3_All
CL3706.Contig2_All
CL3878.Contig1_All
CL4158.Contig1_All
CL4702.Contig1_All
CL4843.Contig2_All
CL5320.Contig2_All
CL5447.Contig1_All
CL5836.Contig1_All
CL5845.Contig1_All
CL587.Contig1_All
CL718.Contig2_All
CL876.Contig1_All
CL88.Contig14_All
CL97.Contig10_All
Unigene1369_All
Unigene14386_All
Unigene14904_All
Unigene16155_All
Unigene17321_All
Unigene18810_All
Unigene22285_All
Unigene23584_All
Unigene24759_All
Unigene25691_All
Unigene2595_All
Unigene28735_All
Unigene35587_All
Unigene35731_All
Unigene35878_All
Unigene36512_All
Unigene36523_All
Unigene37467_All
Unigene38194_All
Unigene42189_All
Unigene46225_All
Unigene6640_All
Unigene9629_All
