# Supplementary material for: Identification of Functional Gene Modules Associated With STAT-Mediated Antiviral Responses to White Spot Syndrome Virus in Shrimp
Source: Front Physiol. 2019 Mar 11;10:212. doi: 10.3389/fphys.2019.00212 (PMC6421301; doi:10.3389/fphys.2019.00212)
Supplement: FILE S3 — Gene modules affected by WSSV. [file Data_Sheet_3.ZIP › modules.affected.by.WSSV/fitDegGroup2_12.txt]

CL1008.Contig6_All
CL1728.Contig3_All
CL1849.Contig2_All
CL2787.Contig3_All
CL3214.Contig4_All
CL3301.Contig4_All
CL4174.Contig1_All
CL4208.Contig1_All
CL4336.Contig3_All
CL4538.Contig1_All
CL4719.Contig2_All
CL5535.Contig1_All
CL5716.Contig1_All
CL5839.Contig1_All
CL733.Contig11_All
CL916.Contig1_All
Unigene11215_All
Unigene31704_All
Unigene33077_All
Unigene38807_All
Unigene41151_All
Unigene48239_All
Unigene48905_All
