# Supplementary material for: Identification of Functional Gene Modules Associated With STAT-Mediated Antiviral Responses to White Spot Syndrome Virus in Shrimp
Source: Front Physiol. 2019 Mar 11;10:212. doi: 10.3389/fphys.2019.00212 (PMC6421301; doi:10.3389/fphys.2019.00212)
Supplement: FILE S3 — Gene modules affected by WSSV. [file Data_Sheet_3.ZIP › modules.affected.by.WSSV/fitDegGroup2_13.txt]

CL121.Contig5_All
CL2183.Contig1_All
CL2400.Contig1_All
CL242.Contig12_All
CL2441.Contig9_All
CL3079.Contig4_All
CL3123.Contig3_All
CL3261.Contig1_All
CL3438.Contig1_All
CL3706.Contig2_All
CL405.Contig1_All
CL4132.Contig1_All
CL437.Contig3_All
CL508.Contig2_All
CL5668.Contig1_All
CL6285.Contig1_All
CL6292.Contig2_All
CL876.Contig1_All
Unigene14239_All
Unigene16155_All
Unigene19445_All
Unigene22285_All
Unigene22390_All
Unigene23584_All
Unigene24759_All
Unigene28603_All
Unigene29299_All
Unigene3228_All
Unigene35587_All
Unigene35719_All
Unigene35878_All
Unigene37352_All
Unigene37920_All
Unigene4078_All
Unigene42044_All
Unigene45914_All
Unigene46033_All
Unigene46547_All
Unigene46711_All
Unigene46712_All
