# Supplementary material for: Identification of Functional Gene Modules Associated With STAT-Mediated Antiviral Responses to White Spot Syndrome Virus in Shrimp
Source: Front Physiol. 2019 Mar 11;10:212. doi: 10.3389/fphys.2019.00212 (PMC6421301; doi:10.3389/fphys.2019.00212)
Supplement: FILE S3 — Gene modules affected by WSSV. [file Data_Sheet_3.ZIP › modules.affected.by.WSSV/fitDegGroup2_18.txt]

CL1450.Contig7_All
CL1492.Contig1_All
CL1638.Contig2_All
CL2139.Contig7_All
CL4030.Contig2_All
CL4279.Contig2_All
CL4518.Contig1_All
CL4761.Contig2_All
CL5286.Contig1_All
Unigene10894_All
Unigene11172_All
Unigene12877_All
Unigene13882_All
Unigene16051_All
Unigene17890_All
Unigene18217_All
Unigene20320_All
Unigene22360_All
Unigene24651_All
Unigene25064_All
Unigene25828_All
Unigene2662_All
Unigene28750_All
Unigene28789_All
Unigene31547_All
Unigene37815_All
Unigene37831_All
Unigene44038_All
Unigene45873_All
Unigene46719_All
