# Supplementary material for: Identification of Functional Gene Modules Associated With STAT-Mediated Antiviral Responses to White Spot Syndrome Virus in Shrimp
Source: Front Physiol. 2019 Mar 11;10:212. doi: 10.3389/fphys.2019.00212 (PMC6421301; doi:10.3389/fphys.2019.00212)
Supplement: FILE S3 — Gene modules affected by WSSV. [file Data_Sheet_3.ZIP › modules.affected.by.WSSV/fitDegGroup2_19.txt]

CL1229.Contig4_All
CL150.Contig3_All
CL1520.Contig1_All
CL1605.Contig5_All
CL1866.Contig2_All
CL1892.Contig2_All
CL217.Contig2_All
CL2658.Contig1_All
CL309.Contig7_All
CL4523.Contig3_All
CL4959.Contig2_All
CL5467.Contig1_All
CL5792.Contig2_All
CL618.Contig5_All
CL623.Contig2_All
CL766.Contig2_All
CL818.Contig2_All
CL909.Contig8_All
Unigene10236_All
Unigene11045_All
Unigene11469_All
Unigene1201_All
Unigene12990_All
Unigene18141_All
Unigene18251_All
Unigene20357_All
Unigene25208_All
Unigene25518_All
Unigene26037_All
Unigene2874_All
Unigene36468_All
Unigene36546_All
Unigene40168_All
Unigene40574_All
Unigene40947_All
Unigene41230_All
Unigene43848_All
Unigene45664_All
Unigene46509_All
Unigene47070_All
Unigene48424_All
Unigene7449_All
Unigene9615_All
