# Supplementary material for: Identification of Functional Gene Modules Associated With STAT-Mediated Antiviral Responses to White Spot Syndrome Virus in Shrimp
Source: Front Physiol. 2019 Mar 11;10:212. doi: 10.3389/fphys.2019.00212 (PMC6421301; doi:10.3389/fphys.2019.00212)
Supplement: FILE S3 — Gene modules affected by WSSV. [file Data_Sheet_3.ZIP › modules.affected.by.WSSV/fitDegGroup2_21.txt]

CL1034.Contig1_All
CL1400.Contig2_All
CL1710.Contig5_All
CL1754.Contig1_All
CL1863.Contig3_All
CL3573.Contig3_All
CL4165.Contig1_All
Unigene12728_All
Unigene16048_All
Unigene17119_All
Unigene20861_All
Unigene22081_All
Unigene28033_All
Unigene28750_All
Unigene3651_All
Unigene38295_All
Unigene44788_All
Unigene44880_All
Unigene46207_All
Unigene7657_All
Unigene8546_All
