# Supplementary material for: Identification of Functional Gene Modules Associated With STAT-Mediated Antiviral Responses to White Spot Syndrome Virus in Shrimp
Source: Front Physiol. 2019 Mar 11;10:212. doi: 10.3389/fphys.2019.00212 (PMC6421301; doi:10.3389/fphys.2019.00212)
Supplement: FILE S3 — Gene modules affected by WSSV. [file Data_Sheet_3.ZIP › modules.affected.by.WSSV/fitDegGroup2_22.txt]

CL1058.Contig4_All
CL1087.Contig1_All
CL1243.Contig3_All
CL1443.Contig2_All
CL1592.Contig1_All
CL1630.Contig2_All
CL1779.Contig4_All
CL179.Contig2_All
CL1825.Contig2_All
CL1973.Contig3_All
CL216.Contig2_All
CL2232.Contig2_All
CL2372.Contig3_All
CL2415.Contig1_All
CL252.Contig3_All
CL2522.Contig2_All
CL2578.Contig4_All
CL2820.Contig3_All
CL29.Contig1_All
CL3079.Contig1_All
CL3561.Contig2_All
CL3660.Contig2_All
CL3674.Contig1_All
CL3885.Contig2_All
CL438.Contig10_All
CL4716.Contig2_All
CL5671.Contig2_All
CL580.Contig10_All
CL653.Contig5_All
CL666.Contig3_All
CL760.Contig1_All
CL86.Contig2_All
CL929.Contig16_All
Unigene11911_All
Unigene13034_All
Unigene13099_All
Unigene13501_All
Unigene14074_All
Unigene14498_All
Unigene14590_All
Unigene15281_All
Unigene16354_All
Unigene16639_All
Unigene16983_All
Unigene17746_All
Unigene18773_All
Unigene18865_All
Unigene1886_All
Unigene19164_All
Unigene19383_All
Unigene21247_All
Unigene21712_All
Unigene22674_All
Unigene2298_All
Unigene2462_All
Unigene24975_All
Unigene25254_All
Unigene26013_All
Unigene27934_All
Unigene28912_All
Unigene29050_All
Unigene29144_All
Unigene29621_All
Unigene30059_All
Unigene30327_All
Unigene31384_All
Unigene32459_All
Unigene32710_All
Unigene34177_All
Unigene34818_All
Unigene35172_All
Unigene36427_All
Unigene36577_All
Unigene37175_All
Unigene38373_All
Unigene3973_All
Unigene41256_All
Unigene43197_All
Unigene43310_All
Unigene46623_All
Unigene46928_All
Unigene47167_All
Unigene48123_All
Unigene48912_All
Unigene49155_All
Unigene5326_All
Unigene6007_All
Unigene6231_All
Unigene663_All
Unigene6731_All
Unigene6787_All
Unigene7933_All
Unigene7975_All
Unigene8039_All
Unigene8575_All
Unigene8975_All
Unigene9777_All
