# Supplementary material for: Identification of Functional Gene Modules Associated With STAT-Mediated Antiviral Responses to White Spot Syndrome Virus in Shrimp
Source: Front Physiol. 2019 Mar 11;10:212. doi: 10.3389/fphys.2019.00212 (PMC6421301; doi:10.3389/fphys.2019.00212)
Supplement: FILE S3 — Gene modules affected by WSSV. [file Data_Sheet_3.ZIP › modules.affected.by.WSSV/fitDegGroup2_24.txt]

CL1450.Contig5_All
CL1529.Contig1_All
CL1831.Contig1_All
CL2803.Contig1_All
CL3483.Contig3_All
CL3639.Contig2_All
CL5021.Contig2_All
CL6046.Contig1_All
CL6194.Contig2_All
CL777.Contig4_All
CL777.Contig8_All
CL877.Contig7_All
Unigene13672_All
Unigene16652_All
Unigene21371_All
Unigene21704_All
Unigene22169_All
Unigene25175_All
Unigene2857_All
Unigene29047_All
Unigene29308_All
Unigene29352_All
Unigene31473_All
Unigene3207_All
Unigene32090_All
Unigene37471_All
Unigene38344_All
Unigene3950_All
Unigene40840_All
Unigene40966_All
Unigene42848_All
Unigene43617_All
Unigene44087_All
Unigene45735_All
Unigene49221_All
Unigene7678_All
Unigene8999_All
