# Supplementary material for: Identification of Functional Gene Modules Associated With STAT-Mediated Antiviral Responses to White Spot Syndrome Virus in Shrimp
Source: Front Physiol. 2019 Mar 11;10:212. doi: 10.3389/fphys.2019.00212 (PMC6421301; doi:10.3389/fphys.2019.00212)
Supplement: FILE S3 — Gene modules affected by WSSV. [file Data_Sheet_3.ZIP › modules.affected.by.WSSV/fitDegGroup2_25.txt]

CL1224.Contig2_All
CL1313.Contig1_All
CL1449.Contig2_All
CL150.Contig3_All
CL1638.Contig3_All
CL1848.Contig7_All
CL1892.Contig2_All
CL2069.Contig1_All
CL2198.Contig2_All
CL2222.Contig2_All
CL242.Contig15_All
CL2421.Contig2_All
CL2658.Contig1_All
CL309.Contig7_All
CL3746.Contig3_All
CL3831.Contig3_All
CL4541.Contig2_All
CL5319.Contig2_All
CL5705.Contig1_All
Unigene10236_All
Unigene11045_All
Unigene14838_All
Unigene17422_All
Unigene18251_All
Unigene18774_All
Unigene20357_All
Unigene26122_All
Unigene29357_All
Unigene29639_All
Unigene32013_All
Unigene32497_All
Unigene3625_All
Unigene3697_All
Unigene40394_All
Unigene40947_All
Unigene42049_All
Unigene43848_All
Unigene45487_All
Unigene45664_All
Unigene45685_All
Unigene46509_All
Unigene46747_All
Unigene47070_All
Unigene47098_All
Unigene47294_All
Unigene48138_All
Unigene48623_All
Unigene7126_All
Unigene7416_All
Unigene7449_All
Unigene7494_All
Unigene9357_All
