# Supplementary material for: Identification of Functional Gene Modules Associated With STAT-Mediated Antiviral Responses to White Spot Syndrome Virus in Shrimp
Source: Front Physiol. 2019 Mar 11;10:212. doi: 10.3389/fphys.2019.00212 (PMC6421301; doi:10.3389/fphys.2019.00212)
Supplement: FILE S3 — Gene modules affected by WSSV. [file Data_Sheet_3.ZIP › modules.affected.by.WSSV/fitDegGroup2_28.txt]

CL1243.Contig3_All
CL1293.Contig2_All
CL138.Contig2_All
CL1443.Contig2_All
CL1444.Contig1_All
CL147.Contig1_All
CL1811.Contig3_All
CL2221.Contig2_All
CL2572.Contig1_All
CL2878.Contig4_All
CL3074.Contig4_All
CL3091.Contig1_All
CL3127.Contig2_All
CL364.Contig3_All
CL3669.Contig2_All
CL4398.Contig3_All
CL4432.Contig1_All
CL4815.Contig1_All
CL503.Contig2_All
CL5613.Contig1_All
CL6285.Contig1_All
CL859.Contig5_All
Unigene19383_All
Unigene20720_All
Unigene23873_All
Unigene2412_All
Unigene2462_All
Unigene24691_All
Unigene25491_All
Unigene26720_All
Unigene2735_All
Unigene30013_All
Unigene30327_All
Unigene32330_All
Unigene35346_All
Unigene36212_All
Unigene36607_All
Unigene37617_All
Unigene38935_All
Unigene39400_All
Unigene42757_All
Unigene43546_All
Unigene46635_All
Unigene49446_All
Unigene49917_All
Unigene50002_All
Unigene7984_All
