# Supplementary material for: Identification of Functional Gene Modules Associated With STAT-Mediated Antiviral Responses to White Spot Syndrome Virus in Shrimp
Source: Front Physiol. 2019 Mar 11;10:212. doi: 10.3389/fphys.2019.00212 (PMC6421301; doi:10.3389/fphys.2019.00212)
Supplement: FILE S3 — Gene modules affected by WSSV. [file Data_Sheet_3.ZIP › modules.affected.by.WSSV/fitDegGroup2_29.txt]

CL1033.Contig5_All
CL1083.Contig2_All
CL125.Contig5_All
CL125.Contig8_All
CL1354.Contig2_All
CL1921.Contig3_All
CL2500.Contig1_All
CL363.Contig1_All
CL4049.Contig3_All
CL498.Contig3_All
CL6306.Contig2_All
CL766.Contig1_All
Unigene16658_All
Unigene17508_All
Unigene23935_All
Unigene25353_All
Unigene28398_All
Unigene29643_All
Unigene29875_All
Unigene33448_All
Unigene38216_All
Unigene41383_All
Unigene42382_All
Unigene6521_All
