# Supplementary material for: Identification of Functional Gene Modules Associated With STAT-Mediated Antiviral Responses to White Spot Syndrome Virus in Shrimp
Source: Front Physiol. 2019 Mar 11;10:212. doi: 10.3389/fphys.2019.00212 (PMC6421301; doi:10.3389/fphys.2019.00212)
Supplement: FILE S3 — Gene modules affected by WSSV. [file Data_Sheet_3.ZIP › modules.affected.by.WSSV/fitDegGroup2_32.txt]

CL1067.Contig1_All
CL2112.Contig2_All
CL2316.Contig2_All
CL2865.Contig1_All
CL4166.Contig2_All
CL4212.Contig1_All
CL4383.Contig1_All
CL4433.Contig2_All
CL4778.Contig1_All
Unigene10040_All
Unigene10151_All
Unigene10592_All
Unigene14369_All
Unigene16524_All
Unigene17685_All
Unigene18443_All
Unigene21319_All
Unigene21753_All
Unigene27216_All
Unigene33303_All
Unigene35801_All
Unigene44704_All
Unigene45544_All
Unigene9151_All
Unigene9276_All
