# Supplementary material for: Identification of Functional Gene Modules Associated With STAT-Mediated Antiviral Responses to White Spot Syndrome Virus in Shrimp
Source: Front Physiol. 2019 Mar 11;10:212. doi: 10.3389/fphys.2019.00212 (PMC6421301; doi:10.3389/fphys.2019.00212)
Supplement: FILE S3 — Gene modules affected by WSSV. [file Data_Sheet_3.ZIP › modules.affected.by.WSSV/fitDegGroup2_33.txt]

CL1603.Contig6_All
CL161.Contig28_All
CL1611.Contig2_All
CL1681.Contig2_All
CL1851.Contig5_All
CL2001.Contig1_All
CL2078.Contig3_All
CL2102.Contig2_All
CL2213.Contig2_All
CL2316.Contig2_All
CL2506.Contig2_All
CL2593.Contig4_All
CL2870.Contig1_All
CL2907.Contig2_All
CL3058.Contig1_All
CL3123.Contig1_All
CL3307.Contig2_All
CL3578.Contig2_All
CL3680.Contig1_All
CL370.Contig1_All
CL3751.Contig1_All
CL387.Contig2_All
CL398.Contig17_All
CL453.Contig3_All
CL4599.Contig2_All
CL4847.Contig1_All
CL5725.Contig2_All
CL5838.Contig2_All
CL5964.Contig2_All
CL88.Contig19_All
CL893.Contig2_All
Unigene10425_All
Unigene17107_All
Unigene17774_All
Unigene19854_All
Unigene20868_All
Unigene21499_All
Unigene23890_All
Unigene24442_All
Unigene25185_All
Unigene26790_All
Unigene27894_All
Unigene28393_All
Unigene28407_All
Unigene28811_All
Unigene28900_All
Unigene29777_All
Unigene30517_All
Unigene32144_All
Unigene32406_All
Unigene36124_All
Unigene36984_All
Unigene38351_All
Unigene38594_All
Unigene40203_All
Unigene41256_All
Unigene43044_All
Unigene44482_All
Unigene46855_All
Unigene47070_All
Unigene47328_All
Unigene48855_All
Unigene7126_All
Unigene7533_All
Unigene8748_All
Unigene9028_All
