# Supplementary material for: Identification of Functional Gene Modules Associated With STAT-Mediated Antiviral Responses to White Spot Syndrome Virus in Shrimp
Source: Front Physiol. 2019 Mar 11;10:212. doi: 10.3389/fphys.2019.00212 (PMC6421301; doi:10.3389/fphys.2019.00212)
Supplement: FILE S3 — Gene modules affected by WSSV. [file Data_Sheet_3.ZIP › modules.affected.by.WSSV/fitDegGroup2_35.txt]

CL1054.Contig7_All
CL1200.Contig1_All
CL1584.Contig10_All
CL2190.Contig2_All
CL2738.Contig3_All
CL3189.Contig2_All
CL398.Contig12_All
CL4132.Contig1_All
CL4784.Contig2_All
CL5175.Contig2_All
CL5387.Contig1_All
CL686.Contig9_All
CL732.Contig3_All
CL748.Contig1_All
CL997.Contig4_All
Unigene14141_All
Unigene18306_All
Unigene25478_All
Unigene27967_All
Unigene28603_All
Unigene32662_All
Unigene42278_All
Unigene43624_All
Unigene46530_All
Unigene48672_All
Unigene48782_All
Unigene9024_All
Unigene9911_All
