# Supplementary material for: Identification of Functional Gene Modules Associated With STAT-Mediated Antiviral Responses to White Spot Syndrome Virus in Shrimp
Source: Front Physiol. 2019 Mar 11;10:212. doi: 10.3389/fphys.2019.00212 (PMC6421301; doi:10.3389/fphys.2019.00212)
Supplement: FILE S3 — Gene modules affected by WSSV. [file Data_Sheet_3.ZIP › modules.affected.by.WSSV/fitDegGroup2_36.txt]

CL1611.Contig2_All
CL1681.Contig2_All
CL2023.Contig4_All
CL2078.Contig3_All
CL2213.Contig2_All
CL2593.Contig4_All
CL2870.Contig1_All
CL3123.Contig1_All
CL3307.Contig2_All
CL3680.Contig1_All
CL398.Contig17_All
CL4599.Contig2_All
CL4650.Contig2_All
CL5286.Contig1_All
CL5817.Contig2_All
CL5926.Contig1_All
CL6190.Contig1_All
CL807.Contig2_All
Unigene13337_All
Unigene14616_All
Unigene17107_All
Unigene18619_All
Unigene20679_All
Unigene21499_All
Unigene28407_All
Unigene29376_All
Unigene29662_All
Unigene32115_All
Unigene3394_All
Unigene3718_All
Unigene38272_All
Unigene6178_All
Unigene7533_All
