# Supplementary material for: Identification of Functional Gene Modules Associated With STAT-Mediated Antiviral Responses to White Spot Syndrome Virus in Shrimp
Source: Front Physiol. 2019 Mar 11;10:212. doi: 10.3389/fphys.2019.00212 (PMC6421301; doi:10.3389/fphys.2019.00212)
Supplement: FILE S3 — Gene modules affected by WSSV. [file Data_Sheet_3.ZIP › modules.affected.by.WSSV/fitDegGroup2_37.txt]

CL1740.Contig1_All
CL1881.Contig1_All
CL19.Contig3_All
CL1921.Contig2_All
CL2004.Contig2_All
CL2020.Contig3_All
CL2310.Contig2_All
CL2522.Contig1_All
CL2697.Contig2_All
CL2720.Contig2_All
CL2738.Contig3_All
CL2810.Contig3_All
CL2950.Contig1_All
CL3018.Contig4_All
CL3061.Contig1_All
CL3086.Contig2_All
CL3111.Contig1_All
CL326.Contig7_All
CL3514.Contig2_All
CL368.Contig2_All
CL388.Contig1_All
CL3941.Contig3_All
CL401.Contig3_All
CL4166.Contig1_All
CL4678.Contig1_All
CL5014.Contig2_All
CL5309.Contig2_All
CL5472.Contig1_All
CL5494.Contig1_All
CL5537.Contig2_All
CL5576.Contig3_All
CL5719.Contig2_All
CL5791.Contig1_All
CL5835.Contig1_All
CL5845.Contig1_All
CL5916.Contig2_All
CL5979.Contig1_All
CL6005.Contig1_All
CL6121.Contig2_All
CL6194.Contig2_All
CL756.Contig1_All
CL766.Contig1_All
CL877.Contig4_All
CL908.Contig1_All
CL97.Contig10_All
Unigene10558_All
Unigene16728_All
Unigene16903_All
Unigene18438_All
Unigene18445_All
Unigene18691_All
Unigene19447_All
Unigene21261_All
Unigene21392_All
Unigene22021_All
Unigene22323_All
Unigene22370_All
Unigene25249_All
Unigene25371_All
Unigene2630_All
Unigene26542_All
Unigene29619_All
Unigene29823_All
Unigene30256_All
Unigene31271_All
Unigene31568_All
Unigene32161_All
Unigene32521_All
Unigene32668_All
Unigene32962_All
Unigene3308_All
Unigene33360_All
Unigene3382_All
Unigene33944_All
Unigene38191_All
Unigene38798_All
Unigene39754_All
Unigene40509_All
Unigene41895_All
Unigene42993_All
Unigene43337_All
Unigene43932_All
Unigene44434_All
Unigene44463_All
Unigene45890_All
Unigene46602_All
Unigene47625_All
Unigene47843_All
Unigene48170_All
Unigene48553_All
Unigene49847_All
Unigene7018_All
Unigene7479_All
Unigene7678_All
