# Supplementary material for: Identification of Functional Gene Modules Associated With STAT-Mediated Antiviral Responses to White Spot Syndrome Virus in Shrimp
Source: Front Physiol. 2019 Mar 11;10:212. doi: 10.3389/fphys.2019.00212 (PMC6421301; doi:10.3389/fphys.2019.00212)
Supplement: FILE S3 — Gene modules affected by WSSV. [file Data_Sheet_3.ZIP › modules.affected.by.WSSV/fitDegGroup2_38.txt]

CL1019.Contig3_All
CL120.Contig73_All
CL1257.Contig2_All
CL1426.Contig2_All
CL1571.Contig4_All
CL1845.Contig2_All
CL2027.Contig1_All
CL224.Contig4_All
CL2262.Contig2_All
CL2506.Contig1_All
CL2896.Contig2_All
CL2901.Contig1_All
CL3331.Contig1_All
CL3739.Contig2_All
CL4135.Contig8_All
CL440.Contig5_All
CL5709.Contig1_All
CL5936.Contig1_All
CL654.Contig3_All
CL930.Contig2_All
Unigene13495_All
Unigene13847_All
Unigene20117_All
Unigene21319_All
Unigene2280_All
Unigene24110_All
Unigene25813_All
Unigene25969_All
Unigene28644_All
Unigene28743_All
Unigene32457_All
Unigene32947_All
Unigene36779_All
Unigene38111_All
Unigene41249_All
Unigene42714_All
Unigene43865_All
Unigene44116_All
Unigene47991_All
Unigene50036_All
Unigene7443_All
Unigene8835_All
