# Supplementary material for: Identification of Functional Gene Modules Associated With STAT-Mediated Antiviral Responses to White Spot Syndrome Virus in Shrimp
Source: Front Physiol. 2019 Mar 11;10:212. doi: 10.3389/fphys.2019.00212 (PMC6421301; doi:10.3389/fphys.2019.00212)
Supplement: FILE S3 — Gene modules affected by WSSV. [file Data_Sheet_3.ZIP › modules.affected.by.WSSV/fitDegGroup2_41.txt]

CL1399.Contig2_All
CL1474.Contig2_All
CL1571.Contig2_All
CL1651.Contig1_All
CL1836.Contig2_All
CL1881.Contig1_All
CL1921.Contig2_All
CL224.Contig4_All
CL2578.Contig3_All
CL2738.Contig3_All
CL2934.Contig1_All
CL4677.Contig2_All
CL5329.Contig2_All
CL5494.Contig1_All
CL748.Contig1_All
CL997.Contig4_All
Unigene10471_All
Unigene14141_All
Unigene14969_All
Unigene17412_All
Unigene19445_All
Unigene22323_All
Unigene2631_All
Unigene28170_All
Unigene28603_All
Unigene32441_All
Unigene33333_All
Unigene33654_All
Unigene35719_All
Unigene37920_All
Unigene39520_All
Unigene40309_All
Unigene4078_All
Unigene41895_All
Unigene44374_All
Unigene44463_All
Unigene44852_All
Unigene48238_All
Unigene49707_All
Unigene7018_All
