# Supplementary material for: Identification of Functional Gene Modules Associated With STAT-Mediated Antiviral Responses to White Spot Syndrome Virus in Shrimp
Source: Front Physiol. 2019 Mar 11;10:212. doi: 10.3389/fphys.2019.00212 (PMC6421301; doi:10.3389/fphys.2019.00212)
Supplement: FILE S3 — Gene modules affected by WSSV. [file Data_Sheet_3.ZIP › modules.affected.by.WSSV/fitDegGroup2_42.txt]

CL2738.Contig3_All
CL3123.Contig3_All
CL3261.Contig1_All
CL3438.Contig1_All
CL3667.Contig1_All
CL3879.Contig1_All
CL4132.Contig1_All
CL437.Contig3_All
CL4892.Contig2_All
CL508.Contig2_All
CL5387.Contig1_All
CL732.Contig3_All
CL909.Contig8_All
Unigene14141_All
Unigene16910_All
Unigene17225_All
Unigene18306_All
Unigene22390_All
Unigene27967_All
Unigene28603_All
Unigene3228_All
Unigene35948_All
Unigene43624_All
Unigene48526_All
Unigene48782_All
Unigene9024_All
Unigene9198_All
