# Supplementary material for: Identification of Functional Gene Modules Associated With STAT-Mediated Antiviral Responses to White Spot Syndrome Virus in Shrimp
Source: Front Physiol. 2019 Mar 11;10:212. doi: 10.3389/fphys.2019.00212 (PMC6421301; doi:10.3389/fphys.2019.00212)
Supplement: FILE S3 — Gene modules affected by WSSV. [file Data_Sheet_3.ZIP › modules.affected.by.WSSV/fitDegGroup2_46.txt]

CL1338.Contig5_All
CL1571.Contig1_All
CL1604.Contig2_All
CL2329.Contig1_All
CL237.Contig13_All
CL3034.Contig1_All
CL3061.Contig1_All
CL37.Contig8_All
CL370.Contig3_All
CL3706.Contig2_All
CL3878.Contig1_All
CL4158.Contig1_All
CL5078.Contig3_All
CL5320.Contig2_All
CL5836.Contig1_All
CL6252.Contig2_All
Unigene1369_All
Unigene14904_All
Unigene17321_All
Unigene18810_All
Unigene25512_All
Unigene2595_All
Unigene28735_All
Unigene29875_All
Unigene36512_All
Unigene37162_All
Unigene37467_All
Unigene39990_All
Unigene42189_All
Unigene46602_All
Unigene48170_All
Unigene49585_All
Unigene9629_All
