# Supplementary material for: Identification of Functional Gene Modules Associated With STAT-Mediated Antiviral Responses to White Spot Syndrome Virus in Shrimp
Source: Front Physiol. 2019 Mar 11;10:212. doi: 10.3389/fphys.2019.00212 (PMC6421301; doi:10.3389/fphys.2019.00212)
Supplement: FILE S3 — Gene modules affected by WSSV. [file Data_Sheet_3.ZIP › modules.affected.by.WSSV/fitDegGroup2_47.txt]

CL139.Contig2_All
CL1584.Contig13_All
CL1605.Contig5_All
CL3648.Contig3_All
CL5485.Contig2_All
CL6072.Contig1_All
CL897.Contig1_All
CL916.Contig1_All
CL938.Contig1_All
Unigene11148_All
Unigene12732_All
Unigene16895_All
Unigene18711_All
Unigene19491_All
Unigene24712_All
Unigene24810_All
Unigene32589_All
Unigene34701_All
Unigene36350_All
Unigene37353_All
Unigene43880_All
Unigene4679_All
Unigene47396_All
Unigene47836_All
Unigene5520_All
