# Supplementary material for: Identification of Functional Gene Modules Associated With STAT-Mediated Antiviral Responses to White Spot Syndrome Virus in Shrimp
Source: Front Physiol. 2019 Mar 11;10:212. doi: 10.3389/fphys.2019.00212 (PMC6421301; doi:10.3389/fphys.2019.00212)
Supplement: FILE S3 — Gene modules affected by WSSV. [file Data_Sheet_3.ZIP › modules.affected.by.WSSV/fitDegGroup2_50.txt]

CL1779.Contig2_All
CL2860.Contig1_All
CL3283.Contig1_All
CL3313.Contig1_All
CL3451.Contig2_All
CL5412.Contig2_All
CL5730.Contig4_All
Unigene12273_All
Unigene13629_All
Unigene13662_All
Unigene23074_All
Unigene24147_All
Unigene28888_All
Unigene29231_All
Unigene3138_All
Unigene33092_All
Unigene45598_All
Unigene48067_All
Unigene48336_All
Unigene5289_All
Unigene8816_All
