# Supplementary material for: Identification of Functional Gene Modules Associated With STAT-Mediated Antiviral Responses to White Spot Syndrome Virus in Shrimp
Source: Front Physiol. 2019 Mar 11;10:212. doi: 10.3389/fphys.2019.00212 (PMC6421301; doi:10.3389/fphys.2019.00212)
Supplement: FILE S3 — Gene modules affected by WSSV. [file Data_Sheet_3.ZIP › modules.affected.by.WSSV/fitDegGroup2_51.txt]

CL1034.Contig1_All
CL1313.Contig1_All
CL1638.Contig3_All
CL1892.Contig2_All
CL2032.Contig2_All
CL2059.Contig1_All
CL242.Contig15_All
CL2803.Contig1_All
CL3704.Contig1_All
CL4212.Contig1_All
CL4267.Contig2_All
CL4760.Contig3_All
Unigene10151_All
Unigene16048_All
Unigene17422_All
Unigene18251_All
Unigene25478_All
Unigene26122_All
Unigene2992_All
Unigene30548_All
Unigene3397_All
Unigene40394_All
Unigene43617_All
Unigene45685_All
Unigene47401_All
Unigene48901_All
Unigene6923_All
Unigene7126_All
Unigene7416_All
Unigene7449_All
Unigene7494_All
