# Supplementary material for: Identification of Functional Gene Modules Associated With STAT-Mediated Antiviral Responses to White Spot Syndrome Virus in Shrimp
Source: Front Physiol. 2019 Mar 11;10:212. doi: 10.3389/fphys.2019.00212 (PMC6421301; doi:10.3389/fphys.2019.00212)
Supplement: FILE S3 — Gene modules affected by WSSV. [file Data_Sheet_3.ZIP › modules.affected.by.WSSV/fitDegGroup2_52.txt]

CL1023.Contig2_All
CL1041.Contig1_All
CL1569.Contig3_All
CL1794.Contig1_All
CL1851.Contig5_All
CL2316.Contig2_All
CL2518.Contig2_All
CL3666.Contig2_All
CL387.Contig2_All
CL3948.Contig1_All
CL5408.Contig1_All
CL5793.Contig1_All
CL5838.Contig2_All
CL5990.Contig2_All
CL635.Contig2_All
CL88.Contig19_All
CL998.Contig1_All
Unigene10032_All
Unigene11049_All
Unigene13073_All
Unigene15692_All
Unigene20655_All
Unigene26557_All
Unigene28811_All
Unigene38421_All
Unigene38594_All
Unigene42011_All
Unigene4256_All
Unigene45576_All
Unigene46855_All
Unigene48286_All
Unigene6026_All
Unigene9437_All
