# Supplementary material for: Identification of Functional Gene Modules Associated With STAT-Mediated Antiviral Responses to White Spot Syndrome Virus in Shrimp
Source: Front Physiol. 2019 Mar 11;10:212. doi: 10.3389/fphys.2019.00212 (PMC6421301; doi:10.3389/fphys.2019.00212)
Supplement: FILE S3 — Gene modules affected by WSSV. [file Data_Sheet_3.ZIP › modules.affected.by.WSSV/fitDegGroup2_55.txt]

CL1119.Contig1_All
CL1196.Contig2_All
CL1450.Contig5_All
CL1717.Contig2_All
CL2013.Contig2_All
CL2305.Contig1_All
CL2597.Contig1_All
CL303.Contig1_All
CL3057.Contig1_All
CL3362.Contig2_All
CL3434.Contig1_All
CL3662.Contig1_All
CL5568.Contig1_All
CL637.Contig2_All
CL777.Contig10_All
CL799.Contig2_All
CL934.Contig5_All
Unigene10124_All
Unigene14380_All
Unigene18523_All
Unigene18756_All
Unigene21457_All
Unigene2408_All
Unigene29279_All
Unigene31184_All
Unigene31927_All
Unigene32669_All
Unigene34247_All
Unigene37471_All
Unigene42702_All
Unigene43384_All
Unigene43973_All
Unigene44994_All
Unigene46454_All
Unigene47413_All
Unigene48195_All
Unigene7433_All
Unigene7678_All
