# Supplementary material for: Identification of Functional Gene Modules Associated With STAT-Mediated Antiviral Responses to White Spot Syndrome Virus in Shrimp
Source: Front Physiol. 2019 Mar 11;10:212. doi: 10.3389/fphys.2019.00212 (PMC6421301; doi:10.3389/fphys.2019.00212)
Supplement: FILE S3 — Gene modules affected by WSSV. [file Data_Sheet_3.ZIP › modules.affected.by.WSSV/fitDegGroup2_56.txt]

CL1027.Contig2_All
CL1163.Contig3_All
CL1588.Contig2_All
CL165.Contig1_All
CL1651.Contig1_All
CL1836.Contig2_All
CL2052.Contig6_All
CL207.Contig27_All
CL2081.Contig2_All
CL2139.Contig8_All
CL2168.Contig1_All
CL2227.Contig2_All
CL23.Contig3_All
CL2411.Contig3_All
CL2451.Contig2_All
CL2537.Contig1_All
CL2995.Contig5_All
CL3086.Contig2_All
CL315.Contig2_All
CL372.Contig1_All
CL4616.Contig1_All
CL4709.Contig1_All
CL5788.Contig2_All
CL6205.Contig2_All
Unigene11223_All
Unigene13988_All
Unigene21409_All
Unigene23764_All
Unigene25110_All
Unigene32643_All
Unigene37462_All
Unigene38620_All
Unigene40309_All
Unigene46452_All
Unigene5284_All
