# Supplementary material for: Identification of Functional Gene Modules Associated With STAT-Mediated Antiviral Responses to White Spot Syndrome Virus in Shrimp
Source: Front Physiol. 2019 Mar 11;10:212. doi: 10.3389/fphys.2019.00212 (PMC6421301; doi:10.3389/fphys.2019.00212)
Supplement: FILE S3 — Gene modules affected by WSSV. [file Data_Sheet_3.ZIP › modules.affected.by.WSSV/fitDegGroup2_57.txt]

CL1161.Contig2_All
CL1475.Contig2_All
CL1735.Contig3_All
CL2309.Contig4_All
CL2380.Contig2_All
CL3235.Contig2_All
CL4518.Contig1_All
CL5095.Contig1_All
CL831.Contig2_All
Unigene13467_All
Unigene1562_All
Unigene21404_All
Unigene2146_All
Unigene23987_All
Unigene26880_All
Unigene27729_All
Unigene29712_All
Unigene2971_All
Unigene29724_All
Unigene31272_All
Unigene31479_All
Unigene37815_All
Unigene37930_All
Unigene41310_All
Unigene44038_All
Unigene6282_All
