# Supplementary material for: Identification of Functional Gene Modules Associated With STAT-Mediated Antiviral Responses to White Spot Syndrome Virus in Shrimp
Source: Front Physiol. 2019 Mar 11;10:212. doi: 10.3389/fphys.2019.00212 (PMC6421301; doi:10.3389/fphys.2019.00212)
Supplement: FILE S3 — Gene modules affected by WSSV. [file Data_Sheet_3.ZIP › modules.affected.by.WSSV/fitDegGroup2_58.txt]

CL1034.Contig1_All
CL1067.Contig1_All
CL1157.Contig3_All
CL1313.Contig1_All
CL1444.Contig3_All
CL2578.Contig3_All
CL2803.Contig1_All
CL2865.Contig1_All
CL3074.Contig6_All
CL3331.Contig1_All
CL4212.Contig1_All
CL4760.Contig3_All
CL5063.Contig1_All
Unigene10151_All
Unigene13002_All
Unigene13073_All
Unigene14369_All
Unigene16048_All
Unigene16524_All
Unigene17685_All
Unigene18084_All
Unigene20655_All
Unigene21319_All
Unigene21944_All
Unigene26122_All
Unigene2992_All
Unigene30548_All
Unigene35989_All
Unigene36979_All
Unigene43865_All
Unigene47086_All
Unigene7494_All
Unigene9276_All
