# Supplementary material for: Identification of Functional Gene Modules Associated With STAT-Mediated Antiviral Responses to White Spot Syndrome Virus in Shrimp
Source: Front Physiol. 2019 Mar 11;10:212. doi: 10.3389/fphys.2019.00212 (PMC6421301; doi:10.3389/fphys.2019.00212)
Supplement: FILE S3 — Gene modules affected by WSSV. [file Data_Sheet_3.ZIP › modules.affected.by.WSSV/fitDegGroup2_59.txt]

CL1338.Contig9_All
CL1444.Contig5_All
CL1588.Contig2_All
CL165.Contig1_All
CL1740.Contig1_All
CL1923.Contig2_All
CL2052.Contig6_All
CL207.Contig27_All
CL2081.Contig2_All
CL2139.Contig8_All
CL2451.Contig2_All
CL2537.Contig1_All
CL2995.Contig5_All
CL315.Contig2_All
CL3189.Contig1_All
CL3237.Contig3_All
CL4234.Contig2_All
CL4409.Contig2_All
CL5492.Contig1_All
CL5860.Contig1_All
CL6205.Contig2_All
Unigene12715_All
Unigene12888_All
Unigene13617_All
Unigene21773_All
Unigene25180_All
Unigene25932_All
Unigene27816_All
Unigene29332_All
Unigene31915_All
Unigene32605_All
Unigene32643_All
Unigene32943_All
Unigene36842_All
Unigene38430_All
Unigene39013_All
Unigene40509_All
Unigene41941_All
Unigene44700_All
Unigene46452_All
Unigene48428_All
Unigene5284_All
Unigene6426_All
Unigene7019_All
Unigene99_All
