# Supplementary material for: Identification of Functional Gene Modules Associated With STAT-Mediated Antiviral Responses to White Spot Syndrome Virus in Shrimp
Source: Front Physiol. 2019 Mar 11;10:212. doi: 10.3389/fphys.2019.00212 (PMC6421301; doi:10.3389/fphys.2019.00212)
Supplement: FILE S3 — Gene modules affected by WSSV. [file Data_Sheet_3.ZIP › modules.affected.by.WSSV/fitDegGroup2_62.txt]

CL1336.Contig1_All
CL1470.Contig4_All
CL157.Contig1_All
CL1588.Contig1_All
CL2051.Contig2_All
CL237.Contig16_All
CL3332.Contig2_All
CL3451.Contig2_All
CL6134.Contig2_All
CL857.Contig3_All
Unigene10233_All
Unigene21267_All
Unigene22790_All
Unigene24700_All
Unigene24740_All
Unigene25975_All
Unigene2817_All
Unigene33572_All
Unigene38605_All
Unigene41263_All
Unigene43771_All
Unigene45598_All
Unigene48067_All
