# Supplementary material for: Identification of Functional Gene Modules Associated With STAT-Mediated Antiviral Responses to White Spot Syndrome Virus in Shrimp
Source: Front Physiol. 2019 Mar 11;10:212. doi: 10.3389/fphys.2019.00212 (PMC6421301; doi:10.3389/fphys.2019.00212)
Supplement: FILE S3 — Gene modules affected by WSSV. [file Data_Sheet_3.ZIP › modules.affected.by.WSSV/fitDegGroup2_65.txt]

CL1155.Contig2_All
CL1426.Contig2_All
CL1444.Contig3_All
CL1571.Contig4_All
CL224.Contig4_All
CL2262.Contig2_All
CL2506.Contig1_All
CL2901.Contig1_All
CL3331.Contig1_All
CL4135.Contig8_All
CL470.Contig1_All
CL5434.Contig2_All
CL5709.Contig1_All
CL5936.Contig1_All
CL6256.Contig1_All
CL930.Contig2_All
Unigene13495_All
Unigene13847_All
Unigene14387_All
Unigene14656_All
Unigene21319_All
Unigene2280_All
Unigene23680_All
Unigene24110_All
Unigene26122_All
Unigene3207_All
Unigene32937_All
Unigene33077_All
Unigene36779_All
Unigene37339_All
Unigene40514_All
Unigene42417_All
Unigene42714_All
Unigene43865_All
Unigene6310_All
Unigene6972_All
Unigene7494_All
Unigene9276_All
