# Supplementary material for: Identification of Functional Gene Modules Associated With STAT-Mediated Antiviral Responses to White Spot Syndrome Virus in Shrimp
Source: Front Physiol. 2019 Mar 11;10:212. doi: 10.3389/fphys.2019.00212 (PMC6421301; doi:10.3389/fphys.2019.00212)
Supplement: FILE S3 — Gene modules affected by WSSV. [file Data_Sheet_3.ZIP › modules.affected.by.WSSV/fitDegGroup2_67.txt]

CL1019.Contig3_All
CL1075.Contig2_All
CL1190.Contig15_All
CL1480.Contig1_All
CL1535.Contig7_All
CL1571.Contig4_All
CL1584.Contig2_All
CL1845.Contig2_All
CL2262.Contig2_All
CL2896.Contig2_All
CL2901.Contig1_All
CL3315.Contig2_All
CL3594.Contig4_All
CL3634.Contig1_All
CL3739.Contig2_All
CL3763.Contig1_All
CL4761.Contig6_All
CL4850.Contig1_All
CL5004.Contig1_All
CL5256.Contig2_All
CL5390.Contig1_All
CL5551.Contig1_All
CL5709.Contig1_All
CL5841.Contig2_All
CL6074.Contig1_All
CL6180.Contig2_All
CL619.Contig18_All
CL742.Contig7_All
CL930.Contig2_All
CL995.Contig4_All
Unigene12921_All
Unigene13867_All
Unigene14280_All
Unigene14656_All
Unigene17502_All
Unigene17708_All
Unigene19944_All
Unigene21453_All
Unigene21730_All
Unigene2280_All
Unigene24238_All
Unigene24899_All
Unigene25969_All
Unigene26108_All
Unigene26112_All
Unigene32497_All
Unigene33337_All
Unigene37647_All
Unigene38875_All
Unigene40056_All
Unigene41249_All
Unigene42417_All
Unigene44289_All
Unigene44944_All
Unigene46157_All
Unigene48087_All
Unigene5532_All
Unigene6097_All
Unigene6426_All
Unigene6485_All
Unigene7201_All
Unigene9513_All
