# Supplementary material for: Identification of Functional Gene Modules Associated With STAT-Mediated Antiviral Responses to White Spot Syndrome Virus in Shrimp
Source: Front Physiol. 2019 Mar 11;10:212. doi: 10.3389/fphys.2019.00212 (PMC6421301; doi:10.3389/fphys.2019.00212)
Supplement: FILE S3 — Gene modules affected by WSSV. [file Data_Sheet_3.ZIP › modules.affected.by.WSSV/fitDegGroup2_69.txt]

CL1584.Contig13_All
CL1605.Contig5_All
CL2179.Contig3_All
CL3261.Contig1_All
CL3436.Contig2_All
CL5225.Contig2_All
CL5485.Contig2_All
CL5564.Contig1_All
CL60.Contig3_All
CL766.Contig2_All
CL818.Contig2_All
CL909.Contig8_All
CL929.Contig8_All
Unigene10392_All
Unigene11045_All
Unigene17225_All
Unigene17872_All
Unigene18711_All
Unigene21804_All
Unigene25208_All
Unigene2817_All
Unigene29669_All
Unigene35207_All
Unigene41017_All
Unigene41230_All
Unigene44900_All
Unigene45098_All
Unigene47785_All
Unigene48424_All
Unigene7454_All
Unigene9198_All
