# Supplementary material for: Identification of Functional Gene Modules Associated With STAT-Mediated Antiviral Responses to White Spot Syndrome Virus in Shrimp
Source: Front Physiol. 2019 Mar 11;10:212. doi: 10.3389/fphys.2019.00212 (PMC6421301; doi:10.3389/fphys.2019.00212)
Supplement: FILE S3 — Gene modules affected by WSSV. [file Data_Sheet_3.ZIP › modules.affected.by.WSSV/fitDegGroup2_71.txt]

CL1190.Contig2_All
CL125.Contig4_All
CL2375.Contig2_All
CL3169.Contig3_All
CL4146.Contig1_All
CL4293.Contig1_All
CL4398.Contig3_All
CL4653.Contig4_All
CL4702.Contig1_All
CL544.Contig4_All
CL6308.Contig2_All
Unigene10521_All
Unigene13031_All
Unigene13033_All
Unigene16166_All
Unigene18810_All
Unigene20651_All
Unigene22302_All
Unigene28828_All
Unigene36847_All
Unigene39255_All
Unigene45123_All
Unigene46213_All
Unigene48054_All
Unigene48959_All
