# Supplementary material for: Identification of Functional Gene Modules Associated With STAT-Mediated Antiviral Responses to White Spot Syndrome Virus in Shrimp
Source: Front Physiol. 2019 Mar 11;10:212. doi: 10.3389/fphys.2019.00212 (PMC6421301; doi:10.3389/fphys.2019.00212)
Supplement: FILE S3 — Gene modules affected by WSSV. [file Data_Sheet_3.ZIP › modules.affected.by.WSSV/fitDegGroup2_74.txt]

CL1124.Contig5_All
CL2040.Contig1_All
CL3145.Contig2_All
CL3238.Contig1_All
CL4156.Contig2_All
CL4409.Contig2_All
CL4587.Contig1_All
CL4984.Contig1_All
CL5012.Contig1_All
CL5347.Contig2_All
CL5610.Contig2_All
CL6135.Contig1_All
CL6300.Contig2_All
CL931.Contig1_All
CL931.Contig2_All
Unigene17898_All
Unigene18445_All
Unigene19202_All
Unigene2329_All
Unigene2432_All
Unigene2568_All
Unigene27426_All
Unigene32943_All
Unigene33732_All
Unigene3779_All
Unigene38216_All
Unigene38257_All
Unigene42607_All
Unigene42753_All
Unigene44769_All
Unigene47250_All
Unigene49023_All
Unigene5826_All
