# Supplementary material for: Identification of Functional Gene Modules Associated With STAT-Mediated Antiviral Responses to White Spot Syndrome Virus in Shrimp
Source: Front Physiol. 2019 Mar 11;10:212. doi: 10.3389/fphys.2019.00212 (PMC6421301; doi:10.3389/fphys.2019.00212)
Supplement: FILE S3 — Gene modules affected by WSSV. [file Data_Sheet_3.ZIP › modules.affected.by.WSSV/fitDegGroup2_77.txt]

CL1054.Contig4_All
CL1240.Contig2_All
CL1302.Contig1_All
CL1723.Contig4_All
CL1921.Contig3_All
CL2392.Contig2_All
CL3512.Contig1_All
CL4515.Contig2_All
CL5066.Contig3_All
CL5111.Contig2_All
CL6098.Contig1_All
CL6280.Contig4_All
CL777.Contig4_All
CL777.Contig8_All
CL970.Contig3_All
Unigene10224_All
Unigene11022_All
Unigene13775_All
Unigene14105_All
Unigene20318_All
Unigene23935_All
Unigene25353_All
Unigene28417_All
Unigene29541_All
Unigene29643_All
Unigene30012_All
Unigene31473_All
Unigene32351_All
Unigene37154_All
Unigene44659_All
Unigene46301_All
Unigene47740_All
Unigene5464_All
