# Supplementary material for: Identification of Functional Gene Modules Associated With STAT-Mediated Antiviral Responses to White Spot Syndrome Virus in Shrimp
Source: Front Physiol. 2019 Mar 11;10:212. doi: 10.3389/fphys.2019.00212 (PMC6421301; doi:10.3389/fphys.2019.00212)
Supplement: FILE S3 — Gene modules affected by WSSV. [file Data_Sheet_3.ZIP › modules.affected.by.WSSV/fitDegGroup2_78.txt]

CL1280.Contig6_All
CL1395.Contig1_All
CL150.Contig3_All
CL161.Contig9_All
CL1848.Contig7_All
CL2004.Contig2_All
CL2198.Contig2_All
CL2227.Contig2_All
CL242.Contig11_All
CL3257.Contig1_All
CL3694.Contig1_All
CL3694.Contig2_All
CL3694.Contig6_All
CL37.Contig8_All
CL3746.Contig3_All
CL3831.Contig3_All
CL4330.Contig2_All
CL4653.Contig1_All
CL4678.Contig1_All
CL4713.Contig2_All
CL4760.Contig4_All
CL5537.Contig2_All
CL5582.Contig2_All
CL5640.Contig1_All
CL5705.Contig1_All
CL5791.Contig1_All
CL5979.Contig1_All
CL6292.Contig2_All
CL88.Contig14_All
CL959.Contig7_All
CL97.Contig10_All
Unigene10253_All
Unigene10558_All
Unigene12639_All
Unigene14051_All
Unigene21392_All
Unigene23517_All
Unigene25370_All
Unigene25371_All
Unigene25749_All
Unigene29675_All
Unigene29760_All
Unigene29978_All
Unigene32103_All
Unigene32440_All
Unigene33483_All
Unigene38548_All
Unigene38798_All
Unigene40124_All
Unigene41297_All
Unigene41670_All
Unigene42049_All
Unigene42756_All
Unigene44497_All
Unigene45529_All
Unigene45890_All
Unigene46601_All
Unigene46747_All
Unigene47625_All
Unigene48252_All
Unigene49822_All
Unigene7153_All
Unigene8616_All
Unigene965_All
Unigene99_All
