# Supplementary material for: Identification of Functional Gene Modules Associated With STAT-Mediated Antiviral Responses to White Spot Syndrome Virus in Shrimp
Source: Front Physiol. 2019 Mar 11;10:212. doi: 10.3389/fphys.2019.00212 (PMC6421301; doi:10.3389/fphys.2019.00212)
Supplement: FILE S3 — Gene modules affected by WSSV. [file Data_Sheet_3.ZIP › modules.affected.by.WSSV/fitDegGroup2_79.txt]

CL1.Contig2_All
CL1105.Contig2_All
CL1595.Contig1_All
CL1730.Contig1_All
CL3111.Contig2_All
CL3212.Contig3_All
CL3492.Contig3_All
CL3594.Contig4_All
CL4537.Contig2_All
CL889.Contig5_All
Unigene12046_All
Unigene14038_All
Unigene14280_All
Unigene1593_All
Unigene23887_All
Unigene24738_All
Unigene25308_All
Unigene28621_All
Unigene29566_All
Unigene39096_All
Unigene43282_All
Unigene46396_All
Unigene48489_All
Unigene6334_All
