# Supplementary material for: Identification of Functional Gene Modules Associated With STAT-Mediated Antiviral Responses to White Spot Syndrome Virus in Shrimp
Source: Front Physiol. 2019 Mar 11;10:212. doi: 10.3389/fphys.2019.00212 (PMC6421301; doi:10.3389/fphys.2019.00212)
Supplement: FILE S3 — Gene modules affected by WSSV. [file Data_Sheet_3.ZIP › modules.affected.by.WSSV/fitDegGroup2_80.txt]

CL1426.Contig2_All
CL1444.Contig3_All
CL1571.Contig4_All
CL1881.Contig1_All
CL224.Contig4_All
CL2262.Contig2_All
CL2506.Contig1_All
CL2578.Contig3_All
CL2901.Contig1_All
CL3091.Contig2_All
CL3331.Contig1_All
CL4135.Contig8_All
CL4186.Contig1_All
CL4760.Contig3_All
CL4802.Contig1_All
CL5063.Contig1_All
CL997.Contig4_All
Unigene10151_All
Unigene10317_All
Unigene11195_All
Unigene13495_All
Unigene13847_All
Unigene14387_All
Unigene14656_All
Unigene18084_All
Unigene20117_All
Unigene21319_All
Unigene22323_All
Unigene2280_All
Unigene24110_All
Unigene26122_All
Unigene28644_All
Unigene28743_All
Unigene2992_All
Unigene35989_All
Unigene36779_All
Unigene38670_All
Unigene43865_All
Unigene44463_All
Unigene47086_All
Unigene48238_All
Unigene7494_All
Unigene9276_All
