# Supplementary material for: Identification of Functional Gene Modules Associated With STAT-Mediated Antiviral Responses to White Spot Syndrome Virus in Shrimp
Source: Front Physiol. 2019 Mar 11;10:212. doi: 10.3389/fphys.2019.00212 (PMC6421301; doi:10.3389/fphys.2019.00212)
Supplement: FILE S3 — Gene modules affected by WSSV. [file Data_Sheet_3.ZIP › modules.affected.by.WSSV/fitDegGroup2_81.txt]

CL1595.Contig1_All
CL2272.Contig2_All
CL3111.Contig2_All
CL3594.Contig4_All
CL4420.Contig2_All
CL5608.Contig1_All
CL5726.Contig1_All
CL889.Contig5_All
CL983.Contig1_All
Unigene12046_All
Unigene13425_All
Unigene14038_All
Unigene14280_All
Unigene14790_All
Unigene23887_All
Unigene24375_All
Unigene25308_All
Unigene33337_All
Unigene33477_All
Unigene3697_All
Unigene39096_All
Unigene42115_All
Unigene48087_All
Unigene6334_All
