# Supplementary material for: Identification of Functional Gene Modules Associated With STAT-Mediated Antiviral Responses to White Spot Syndrome Virus in Shrimp
Source: Front Physiol. 2019 Mar 11;10:212. doi: 10.3389/fphys.2019.00212 (PMC6421301; doi:10.3389/fphys.2019.00212)
Supplement: FILE S3 — Gene modules affected by WSSV. [file Data_Sheet_3.ZIP › modules.affected.by.WSSV/fitDegGroup2_82.txt]

CL1317.Contig2_All
CL2222.Contig5_All
CL2252.Contig2_All
CL3761.Contig1_All
CL4279.Contig2_All
CL4529.Contig1_All
CL4618.Contig3_All
CL4830.Contig2_All
CL5130.Contig2_All
CL689.Contig6_All
Unigene10412_All
Unigene17912_All
Unigene18145_All
Unigene18217_All
Unigene20861_All
Unigene21366_All
Unigene24651_All
Unigene25828_All
Unigene26203_All
Unigene28789_All
Unigene29039_All
Unigene29124_All
Unigene2916_All
Unigene29343_All
Unigene31400_All
Unigene37881_All
Unigene39224_All
Unigene39850_All
Unigene46213_All
Unigene6055_All
Unigene7487_All
