# Supplementary material for: Identification of Functional Gene Modules Associated With STAT-Mediated Antiviral Responses to White Spot Syndrome Virus in Shrimp
Source: Front Physiol. 2019 Mar 11;10:212. doi: 10.3389/fphys.2019.00212 (PMC6421301; doi:10.3389/fphys.2019.00212)
Supplement: FILE S3 — Gene modules affected by WSSV. [file Data_Sheet_3.ZIP › modules.affected.by.WSSV/fitDegGroup2_83.txt]

CL1240.Contig2_All
CL1302.Contig1_All
CL1313.Contig5_All
CL1615.Contig1_All
CL1651.Contig1_All
CL1956.Contig2_All
CL217.Contig2_All
CL242.Contig3_All
CL2515.Contig1_All
CL3512.Contig1_All
CL4541.Contig2_All
CL5047.Contig1_All
CL5066.Contig3_All
CL5070.Contig3_All
CL5671.Contig1_All
CL6280.Contig4_All
CL678.Contig1_All
CL949.Contig2_All
Unigene1181_All
Unigene13178_All
Unigene13775_All
Unigene16226_All
Unigene21115_All
Unigene28487_All
Unigene29413_All
Unigene31638_All
Unigene32662_All
Unigene36182_All
Unigene42081_All
Unigene43288_All
Unigene46630_All
Unigene47346_All
Unigene48782_All
Unigene48810_All
Unigene7170_All
