# Supplementary material for: Identification of Functional Gene Modules Associated With STAT-Mediated Antiviral Responses to White Spot Syndrome Virus in Shrimp
Source: Front Physiol. 2019 Mar 11;10:212. doi: 10.3389/fphys.2019.00212 (PMC6421301; doi:10.3389/fphys.2019.00212)
Supplement: FILE S3 — Gene modules affected by WSSV. [file Data_Sheet_3.ZIP › modules.affected.by.WSSV/fitDegGroup2_84.txt]

CL1068.Contig2_All
CL1208.Contig3_All
CL148.Contig2_All
CL1802.Contig5_All
CL2051.Contig2_All
CL2310.Contig2_All
CL237.Contig16_All
CL2504.Contig1_All
CL3062.Contig3_All
CL307.Contig3_All
CL316.Contig2_All
CL3186.Contig3_All
CL5522.Contig3_All
CL6134.Contig2_All
CL659.Contig3_All
CL877.Contig3_All
Unigene12488_All
Unigene15128_All
Unigene21958_All
Unigene25520_All
Unigene28465_All
Unigene28943_All
Unigene32636_All
Unigene33411_All
Unigene43250_All
Unigene44769_All
Unigene45150_All
Unigene49381_All
Unigene49558_All
