# Supplementary material for: Identification of Functional Gene Modules Associated With STAT-Mediated Antiviral Responses to White Spot Syndrome Virus in Shrimp
Source: Front Physiol. 2019 Mar 11;10:212. doi: 10.3389/fphys.2019.00212 (PMC6421301; doi:10.3389/fphys.2019.00212)
Supplement: FILE S3 — Gene modules affected by WSSV. [file Data_Sheet_3.ZIP › modules.affected.by.WSSV/fitDegGroup2_87.txt]

CL1208.Contig4_All
CL1396.Contig1_All
CL1554.Contig1_All
CL17.Contig3_All
CL1756.Contig2_All
CL1775.Contig1_All
CL1791.Contig6_All
CL2027.Contig3_All
CL2349.Contig2_All
CL2469.Contig1_All
CL2685.Contig3_All
CL2751.Contig1_All
CL277.Contig4_All
CL3598.Contig2_All
CL385.Contig4_All
CL4349.Contig1_All
CL4568.Contig3_All
CL50.Contig14_All
CL5172.Contig1_All
CL5176.Contig1_All
CL5203.Contig1_All
CL5498.Contig2_All
CL5841.Contig1_All
CL5970.Contig1_All
CL909.Contig3_All
CL953.Contig1_All
CL964.Contig3_All
CL97.Contig24_All
CL988.Contig7_All
Unigene1305_All
Unigene13156_All
Unigene133_All
Unigene14377_All
Unigene15104_All
Unigene21207_All
Unigene24301_All
Unigene2954_All
Unigene29737_All
Unigene30501_All
Unigene31988_All
Unigene32492_All
Unigene32650_All
Unigene33238_All
Unigene33685_All
Unigene33765_All
Unigene33798_All
Unigene3657_All
Unigene41196_All
Unigene42576_All
Unigene42934_All
Unigene45587_All
Unigene45605_All
Unigene45872_All
Unigene46859_All
Unigene47499_All
Unigene47831_All
Unigene49622_All
Unigene6007_All
