# Supplementary material for: Identification of Functional Gene Modules Associated With STAT-Mediated Antiviral Responses to White Spot Syndrome Virus in Shrimp
Source: Front Physiol. 2019 Mar 11;10:212. doi: 10.3389/fphys.2019.00212 (PMC6421301; doi:10.3389/fphys.2019.00212)
Supplement: FILE S3 — Gene modules affected by WSSV. [file Data_Sheet_3.ZIP › modules.affected.by.WSSV/fitDegGroup2_88.txt]

CL1666.Contig1_All
CL2275.Contig1_All
CL2433.Contig4_All
CL3369.Contig1_All
CL3534.Contig1_All
CL3761.Contig1_All
CL3831.Contig4_All
CL4237.Contig1_All
CL4298.Contig1_All
CL5041.Contig1_All
CL5254.Contig2_All
CL5273.Contig1_All
CL5381.Contig1_All
CL5711.Contig2_All
CL6114.Contig1_All
CL983.Contig2_All
Unigene11304_All
Unigene18200_All
Unigene18675_All
Unigene22107_All
Unigene23209_All
Unigene24301_All
Unigene2445_All
Unigene25047_All
Unigene26183_All
Unigene31097_All
Unigene33765_All
Unigene35832_All
Unigene45246_All
Unigene45348_All
Unigene46115_All
Unigene46308_All
Unigene47171_All
Unigene49306_All
Unigene6086_All
Unigene9789_All
