# Supplementary material for: Identification of Functional Gene Modules Associated With STAT-Mediated Antiviral Responses to White Spot Syndrome Virus in Shrimp
Source: Front Physiol. 2019 Mar 11;10:212. doi: 10.3389/fphys.2019.00212 (PMC6421301; doi:10.3389/fphys.2019.00212)
Supplement: FILE S3 — Gene modules affected by WSSV. [file Data_Sheet_3.ZIP › modules.affected.by.WSSV/fitDegGroup2_90.txt]

CL1119.Contig2_All
CL1231.Contig3_All
CL1616.Contig2_All
CL17.Contig12_All
CL1925.Contig2_All
CL2157.Contig6_All
CL2353.Contig1_All
CL2396.Contig2_All
CL3446.Contig2_All
CL3447.Contig1_All
CL37.Contig23_All
CL3854.Contig1_All
CL4237.Contig1_All
CL5163.Contig1_All
CL5859.Contig1_All
CL5968.Contig2_All
CL881.Contig1_All
Unigene10699_All
Unigene16199_All
Unigene16899_All
Unigene18136_All
Unigene20317_All
Unigene21396_All
Unigene21966_All
Unigene25016_All
Unigene25085_All
Unigene25436_All
Unigene3030_All
Unigene32318_All
Unigene3260_All
Unigene33195_All
Unigene33475_All
Unigene3383_All
Unigene35163_All
Unigene35991_All
Unigene42575_All
Unigene4593_All
Unigene46005_All
Unigene47722_All
Unigene47752_All
Unigene48310_All
Unigene48882_All
Unigene5830_All
Unigene7038_All
