# Supplementary material for: Identification of Functional Gene Modules Associated With STAT-Mediated Antiviral Responses to White Spot Syndrome Virus in Shrimp
Source: Front Physiol. 2019 Mar 11;10:212. doi: 10.3389/fphys.2019.00212 (PMC6421301; doi:10.3389/fphys.2019.00212)
Supplement: FILE S3 — Gene modules affected by WSSV. [file Data_Sheet_3.ZIP › modules.affected.by.WSSV/fitDegGroup2_92.txt]

CL1811.Contig3_All
CL2619.Contig3_All
CL3127.Contig2_All
CL3283.Contig1_All
CL3313.Contig1_All
CL5254.Contig4_All
CL568.Contig6_All
CL5730.Contig4_All
CL886.Contig2_All
Unigene21037_All
Unigene27851_All
Unigene28888_All
Unigene29231_All
Unigene32310_All
Unigene33311_All
Unigene46612_All
Unigene48336_All
Unigene8816_All
