# Supplementary material for: Identification of Functional Gene Modules Associated With STAT-Mediated Antiviral Responses to White Spot Syndrome Virus in Shrimp
Source: Front Physiol. 2019 Mar 11;10:212. doi: 10.3389/fphys.2019.00212 (PMC6421301; doi:10.3389/fphys.2019.00212)
Supplement: FILE S3 — Gene modules affected by WSSV. [file Data_Sheet_3.ZIP › modules.affected.by.WSSV/fitDegGroup2_94.txt]

CL1155.Contig2_All
CL1444.Contig3_All
CL1512.Contig2_All
CL1763.Contig5_All
CL1925.Contig2_All
CL207.Contig23_All
CL2506.Contig1_All
CL3205.Contig2_All
CL3790.Contig1_All
CL4191.Contig2_All
CL5166.Contig1_All
CL5786.Contig1_All
CL6012.Contig1_All
Unigene1231_All
Unigene14443_All
Unigene15592_All
Unigene16532_All
Unigene18014_All
Unigene20317_All
Unigene25568_All
Unigene2782_All
Unigene28281_All
Unigene28290_All
Unigene2872_All
Unigene28805_All
Unigene32937_All
Unigene32949_All
Unigene36284_All
Unigene36994_All
Unigene38419_All
Unigene40514_All
Unigene44566_All
Unigene45641_All
Unigene4614_All
Unigene46185_All
Unigene46259_All
Unigene46658_All
Unigene49870_All
Unigene5689_All
Unigene6310_All
Unigene6972_All
Unigene9276_All
Unigene9729_All
