# Supplementary material for: Identification of Functional Gene Modules Associated With STAT-Mediated Antiviral Responses to White Spot Syndrome Virus in Shrimp
Source: Front Physiol. 2019 Mar 11;10:212. doi: 10.3389/fphys.2019.00212 (PMC6421301; doi:10.3389/fphys.2019.00212)
Supplement: FILE S3 — Gene modules affected by WSSV. [file Data_Sheet_3.ZIP › modules.affected.by.WSSV/fitDegGroup2_95.txt]

CL1189.Contig5_All
CL1266.Contig4_All
CL1336.Contig2_All
CL1800.Contig1_All
CL2421.Contig3_All
CL2779.Contig4_All
CL3203.Contig1_All
CL3258.Contig2_All
CL3943.Contig2_All
CL4817.Contig2_All
CL4838.Contig2_All
CL580.Contig7_All
Unigene13488_All
Unigene13582_All
Unigene16222_All
Unigene17630_All
Unigene17912_All
Unigene21633_All
Unigene25859_All
Unigene26023_All
Unigene28132_All
Unigene28645_All
Unigene30098_All
Unigene36615_All
Unigene3706_All
Unigene39245_All
Unigene39363_All
Unigene39851_All
Unigene40822_All
Unigene45214_All
