# Supplementary material for: Identification of Functional Gene Modules Associated With STAT-Mediated Antiviral Responses to White Spot Syndrome Virus in Shrimp
Source: Front Physiol. 2019 Mar 11;10:212. doi: 10.3389/fphys.2019.00212 (PMC6421301; doi:10.3389/fphys.2019.00212)
Supplement: FILE S3 — Gene modules affected by WSSV. [file Data_Sheet_3.ZIP › modules.affected.by.WSSV/fitDegGroup2_96.txt]

CL1015.Contig3_All
CL1157.Contig3_All
CL1450.Contig5_All
CL1717.Contig2_All
CL2146.Contig1_All
CL2411.Contig2_All
CL2578.Contig3_All
CL5252.Contig2_All
CL5478.Contig2_All
CL5685.Contig2_All
CL5835.Contig1_All
CL637.Contig2_All
Unigene10471_All
Unigene14580_All
Unigene18167_All
Unigene21154_All
Unigene2215_All
Unigene25478_All
Unigene25829_All
Unigene26023_All
Unigene26180_All
Unigene28657_All
Unigene31445_All
Unigene33125_All
Unigene39830_All
Unigene43259_All
Unigene45406_All
Unigene46207_All
Unigene48901_All
Unigene49419_All
Unigene7678_All
