# Supplementary material for: Identification of Functional Gene Modules Associated With STAT-Mediated Antiviral Responses to White Spot Syndrome Virus in Shrimp
Source: Front Physiol. 2019 Mar 11;10:212. doi: 10.3389/fphys.2019.00212 (PMC6421301; doi:10.3389/fphys.2019.00212)
Supplement: FILE S3 — Gene modules affected by WSSV. [file Data_Sheet_3.ZIP › modules.affected.by.WSSV/fitDegGroup2_100.txt]

CL1492.Contig5_All
CL217.Contig2_All
CL3648.Contig3_All
CL3950.Contig2_All
CL5519.Contig1_All
CL5664.Contig2_All
CL908.Contig3_All
Unigene11045_All
Unigene12732_All
Unigene14736_All
Unigene18251_All
Unigene21972_All
Unigene25208_All
Unigene25518_All
Unigene25928_All
Unigene28586_All
Unigene32594_All
Unigene33645_All
Unigene3429_All
Unigene39030_All
Unigene47401_All
Unigene47836_All
Unigene7637_All
Unigene9853_All
