# Supplementary material for: Identification of Functional Gene Modules Associated With STAT-Mediated Antiviral Responses to White Spot Syndrome Virus in Shrimp
Source: Front Physiol. 2019 Mar 11;10:212. doi: 10.3389/fphys.2019.00212 (PMC6421301; doi:10.3389/fphys.2019.00212)
Supplement: FILE S3 — Gene modules affected by WSSV. [file Data_Sheet_3.ZIP › modules.affected.by.WSSV/fitDegGroup2_104.txt]

CL1462.Contig1_All
CL1605.Contig5_All
CL2179.Contig3_All
CL2652.Contig2_All
CL3229.Contig2_All
CL3261.Contig1_All
CL558.Contig1_All
CL5805.Contig3_All
CL766.Contig2_All
CL909.Contig8_All
Unigene10276_All
Unigene10392_All
Unigene17060_All
Unigene17225_All
Unigene23690_All
Unigene25810_All
Unigene28869_All
Unigene29358_All
Unigene29669_All
Unigene32412_All
Unigene41017_All
Unigene41230_All
Unigene41650_All
Unigene43937_All
Unigene44775_All
Unigene5356_All
Unigene5924_All
Unigene8721_All
Unigene9198_All
