# Supplementary material for: Identification of Functional Gene Modules Associated With STAT-Mediated Antiviral Responses to White Spot Syndrome Virus in Shrimp
Source: Front Physiol. 2019 Mar 11;10:212. doi: 10.3389/fphys.2019.00212 (PMC6421301; doi:10.3389/fphys.2019.00212)
Supplement: FILE S3 — Gene modules affected by WSSV. [file Data_Sheet_3.ZIP › modules.affected.by.WSSV/fitDegGroup2_105.txt]

CL1451.Contig2_All
CL1507.Contig2_All
CL1569.Contig1_All
CL2069.Contig3_All
CL2736.Contig1_All
CL3145.Contig2_All
CL3508.Contig3_All
CL3508.Contig4_All
CL4437.Contig1_All
CL4507.Contig1_All
CL4659.Contig2_All
CL471.Contig1_All
CL4999.Contig1_All
CL5012.Contig1_All
CL5576.Contig3_All
CL5612.Contig2_All
CL585.Contig2_All
CL5950.Contig1_All
CL6134.Contig2_All
CL659.Contig3_All
CL877.Contig3_All
Unigene10853_All
Unigene1251_All
Unigene14653_All
Unigene16367_All
Unigene18017_All
Unigene1887_All
Unigene2071_All
Unigene22635_All
Unigene23065_All
Unigene23182_All
Unigene25105_All
Unigene25220_All
Unigene2527_All
Unigene27426_All
Unigene28423_All
Unigene28592_All
Unigene29611_All
Unigene29665_All
Unigene33396_All
Unigene33732_All
Unigene35256_All
Unigene35984_All
Unigene38024_All
Unigene39015_All
Unigene39040_All
Unigene40655_All
Unigene41310_All
Unigene44411_All
Unigene44459_All
Unigene44769_All
Unigene45454_All
Unigene45667_All
Unigene45950_All
Unigene46290_All
Unigene46894_All
Unigene47047_All
Unigene47497_All
Unigene47949_All
Unigene49204_All
Unigene49381_All
Unigene49624_All
Unigene6133_All
Unigene6291_All
Unigene7196_All
Unigene9664_All
Unigene9966_All
