# Supplementary material for: Identification of Functional Gene Modules Associated With STAT-Mediated Antiviral Responses to White Spot Syndrome Virus in Shrimp
Source: Front Physiol. 2019 Mar 11;10:212. doi: 10.3389/fphys.2019.00212 (PMC6421301; doi:10.3389/fphys.2019.00212)
Supplement: FILE S3 — Gene modules affected by WSSV. [file Data_Sheet_3.ZIP › modules.affected.by.WSSV/fitDegGroup2_108.txt]

CL1208.Contig4_All
CL1328.Contig2_All
CL1588.Contig2_All
CL165.Contig1_All
CL1923.Contig2_All
CL2052.Contig6_All
CL207.Contig27_All
CL2081.Contig2_All
CL2139.Contig8_All
CL2451.Contig2_All
CL2537.Contig1_All
CL2995.Contig5_All
CL315.Contig2_All
CL3237.Contig3_All
CL3238.Contig1_All
CL3648.Contig4_All
CL3791.Contig2_All
CL4409.Contig2_All
CL5492.Contig1_All
CL5860.Contig1_All
CL6205.Contig2_All
Unigene12715_All
Unigene20410_All
Unigene25180_All
Unigene25932_All
Unigene27816_All
Unigene31083_All
Unigene31334_All
Unigene32605_All
Unigene32643_All
Unigene32943_All
Unigene44700_All
Unigene46452_All
Unigene46612_All
Unigene48428_All
Unigene6426_All
Unigene9170_All
Unigene9615_All
