# Supplementary material for: Identification of Functional Gene Modules Associated With STAT-Mediated Antiviral Responses to White Spot Syndrome Virus in Shrimp
Source: Front Physiol. 2019 Mar 11;10:212. doi: 10.3389/fphys.2019.00212 (PMC6421301; doi:10.3389/fphys.2019.00212)
Supplement: FILE S3 — Gene modules affected by WSSV. [file Data_Sheet_3.ZIP › modules.affected.by.WSSV/fitDegGroup2_109.txt]

CL1587.Contig3_All
CL1616.Contig1_All
CL2756.Contig1_All
CL3113.Contig3_All
CL3156.Contig1_All
CL3169.Contig1_All
CL3169.Contig4_All
CL3169.Contig5_All
CL3666.Contig2_All
CL635.Contig2_All
Unigene10342_All
Unigene14725_All
Unigene17267_All
Unigene17634_All
Unigene17741_All
Unigene18807_All
Unigene20364_All
Unigene20566_All
Unigene23901_All
Unigene24411_All
Unigene24642_All
Unigene2512_All
Unigene2542_All
Unigene26003_All
Unigene26124_All
Unigene27971_All
Unigene28393_All
Unigene29362_All
Unigene29833_All
Unigene37922_All
Unigene44842_All
Unigene44880_All
Unigene46632_All
Unigene47983_All
Unigene49606_All
Unigene5301_All
Unigene5715_All
Unigene6754_All
Unigene7506_All
Unigene9977_All
