# Supplementary material for: Identification of Functional Gene Modules Associated With STAT-Mediated Antiviral Responses to White Spot Syndrome Virus in Shrimp
Source: Front Physiol. 2019 Mar 11;10:212. doi: 10.3389/fphys.2019.00212 (PMC6421301; doi:10.3389/fphys.2019.00212)
Supplement: FILE S3 — Gene modules affected by WSSV. [file Data_Sheet_3.ZIP › modules.affected.by.WSSV/fitDegGroup2_113.txt]

CL112.Contig6_All
CL1588.Contig2_All
CL1740.Contig1_All
CL2040.Contig1_All
CL207.Contig27_All
CL2367.Contig2_All
CL2965.Contig1_All
CL2965.Contig7_All
CL3041.Contig1_All
CL314.Contig1_All
CL3238.Contig1_All
CL3511.Contig1_All
CL383.Contig20_All
CL4234.Contig2_All
CL4253.Contig1_All
CL4409.Contig2_All
CL4411.Contig1_All
CL4451.Contig1_All
CL4507.Contig1_All
CL5012.Contig1_All
CL5068.Contig1_All
CL5249.Contig2_All
CL5347.Contig2_All
CL5610.Contig2_All
CL5612.Contig2_All
CL5722.Contig1_All
CL5860.Contig1_All
CL59.Contig3_All
CL5985.Contig1_All
CL6205.Contig2_All
CL92.Contig1_All
CL931.Contig1_All
CL931.Contig2_All
CL931.Contig3_All
Unigene13178_All
Unigene13564_All
Unigene13860_All
Unigene17232_All
Unigene17806_All
Unigene17898_All
Unigene18282_All
Unigene18438_All
Unigene18445_All
Unigene19047_All
Unigene19202_All
Unigene21227_All
Unigene21773_All
Unigene2329_All
Unigene25235_All
Unigene2568_All
Unigene25932_All
Unigene26348_All
Unigene27187_All
Unigene2995_All
Unigene30433_All
Unigene31570_All
Unigene31915_All
Unigene32850_All
Unigene32943_All
Unigene33732_All
Unigene38257_All
Unigene39120_All
Unigene41055_All
Unigene43008_All
Unigene43440_All
Unigene44769_All
Unigene45197_All
Unigene46613_All
Unigene47250_All
Unigene48428_All
Unigene49023_All
Unigene6052_All
Unigene7019_All
