# Supplementary material for: Identification of Functional Gene Modules Associated With STAT-Mediated Antiviral Responses to White Spot Syndrome Virus in Shrimp
Source: Front Physiol. 2019 Mar 11;10:212. doi: 10.3389/fphys.2019.00212 (PMC6421301; doi:10.3389/fphys.2019.00212)
Supplement: FILE S3 — Gene modules affected by WSSV. [file Data_Sheet_3.ZIP › modules.affected.by.WSSV/fitDegGroup2_115.txt]

CL2761.Contig4_All
CL3215.Contig1_All
CL4830.Contig2_All
CL5012.Contig1_All
CL5610.Contig2_All
CL891.Contig1_All
Unigene10342_All
Unigene11426_All
Unigene13639_All
Unigene14308_All
Unigene25025_All
Unigene25419_All
Unigene26074_All
Unigene28508_All
Unigene29362_All
Unigene3048_All
Unigene32252_All
Unigene32904_All
Unigene33508_All
Unigene38257_All
Unigene44650_All
Unigene45785_All
Unigene46861_All
Unigene48181_All
Unigene49226_All
Unigene633_All
Unigene7307_All
Unigene8426_All
Unigene8816_All
Unigene9708_All
