# Supplementary material for: Identification of Functional Gene Modules Associated With STAT-Mediated Antiviral Responses to White Spot Syndrome Virus in Shrimp
Source: Front Physiol. 2019 Mar 11;10:212. doi: 10.3389/fphys.2019.00212 (PMC6421301; doi:10.3389/fphys.2019.00212)
Supplement: FILE S3 — Gene modules affected by WSSV. [file Data_Sheet_3.ZIP › modules.affected.by.WSSV/fitDegGroup2_117.txt]

CL1015.Contig3_All
CL1400.Contig1_All
CL2146.Contig1_All
CL2365.Contig2_All
CL2378.Contig1_All
CL2774.Contig2_All
CL29.Contig1_All
CL2927.Contig2_All
CL3733.Contig3_All
CL4537.Contig4_All
CL4783.Contig2_All
CL5136.Contig1_All
CL5162.Contig2_All
CL5252.Contig2_All
CL5685.Contig2_All
CL5835.Contig1_All
CL6262.Contig2_All
CL959.Contig7_All
Unigene11126_All
Unigene12431_All
Unigene18084_All
Unigene21154_All
Unigene2215_All
Unigene25691_All
Unigene25829_All
Unigene26180_All
Unigene26542_All
Unigene31445_All
Unigene35856_All
Unigene39830_All
Unigene40088_All
Unigene40966_All
Unigene41508_All
Unigene41888_All
Unigene43259_All
Unigene44387_All
Unigene44867_All
Unigene45406_All
Unigene46207_All
Unigene47494_All
Unigene7286_All
Unigene7678_All
Unigene9619_All
