# Supplementary material for: Identification of Functional Gene Modules Associated With STAT-Mediated Antiviral Responses to White Spot Syndrome Virus in Shrimp
Source: Front Physiol. 2019 Mar 11;10:212. doi: 10.3389/fphys.2019.00212 (PMC6421301; doi:10.3389/fphys.2019.00212)
Supplement: FILE S3 — Gene modules affected by WSSV. [file Data_Sheet_3.ZIP › modules.affected.by.WSSV/fitDegGroup2_120.txt]

CL10.Contig7_All
CL1008.Contig6_All
CL1338.Contig5_All
CL2344.Contig2_All
CL242.Contig12_All
CL2441.Contig9_All
CL2638.Contig2_All
CL3079.Contig4_All
CL3261.Contig1_All
CL3415.Contig2_All
CL3438.Contig1_All
CL3706.Contig2_All
CL5488.Contig2_All
CL5827.Contig2_All
CL626.Contig1_All
CL876.Contig1_All
Unigene1295_All
Unigene13334_All
Unigene14239_All
Unigene14386_All
Unigene16155_All
Unigene17225_All
Unigene18512_All
Unigene22285_All
Unigene22298_All
Unigene23584_All
Unigene24759_All
Unigene28170_All
Unigene30741_All
Unigene3228_All
Unigene35587_All
Unigene35878_All
Unigene37352_All
Unigene39229_All
Unigene4078_All
Unigene42757_All
Unigene43141_All
Unigene43512_All
Unigene45464_All
Unigene46033_All
Unigene6640_All
Unigene7454_All
Unigene9198_All
