# Supplementary material for: Identification of Functional Gene Modules Associated With STAT-Mediated Antiviral Responses to White Spot Syndrome Virus in Shrimp
Source: Front Physiol. 2019 Mar 11;10:212. doi: 10.3389/fphys.2019.00212 (PMC6421301; doi:10.3389/fphys.2019.00212)
Supplement: FILE S3 — Gene modules affected by WSSV. [file Data_Sheet_3.ZIP › modules.affected.by.WSSV/fitDegGroup2_121.txt]

CL1667.Contig6_All
CL2139.Contig6_All
CL2365.Contig2_All
CL2927.Contig2_All
CL3116.Contig2_All
CL5136.Contig1_All
CL5162.Contig2_All
CL6194.Contig2_All
Unigene11126_All
Unigene12431_All
Unigene12899_All
Unigene14534_All
Unigene21312_All
Unigene21537_All
Unigene21704_All
Unigene2215_All
Unigene23695_All
Unigene25251_All
Unigene25722_All
Unigene28591_All
Unigene2905_All
Unigene31629_All
Unigene35543_All
Unigene35856_All
Unigene40088_All
Unigene40966_All
Unigene41888_All
Unigene44744_All
Unigene47494_All
Unigene5213_All
Unigene6278_All
Unigene6813_All
