# Supplementary material for: Identification of Functional Gene Modules Associated With STAT-Mediated Antiviral Responses to White Spot Syndrome Virus in Shrimp
Source: Front Physiol. 2019 Mar 11;10:212. doi: 10.3389/fphys.2019.00212 (PMC6421301; doi:10.3389/fphys.2019.00212)
Supplement: FILE S3 — Gene modules affected by WSSV. [file Data_Sheet_3.ZIP › modules.affected.by.WSSV/fitDegGroup2_122.txt]

CL1399.Contig2_All
CL2122.Contig4_All
CL2264.Contig4_All
CL2774.Contig2_All
CL29.Contig1_All
CL3013.Contig2_All
CL3075.Contig2_All
CL3189.Contig2_All
CL3561.Contig2_All
CL3573.Contig5_All
CL3660.Contig2_All
CL4237.Contig1_All
CL5309.Contig2_All
CL5340.Contig1_All
CL5544.Contig1_All
CL5671.Contig2_All
CL5710.Contig1_All
CL8.Contig1_All
Unigene11535_All
Unigene13447_All
Unigene13547_All
Unigene18591_All
Unigene23102_All
Unigene27642_All
Unigene29470_All
Unigene29614_All
Unigene30396_All
Unigene32143_All
Unigene32695_All
Unigene33170_All
Unigene33333_All
Unigene33492_All
Unigene34173_All
Unigene35199_All
Unigene37004_All
Unigene37158_All
Unigene44070_All
Unigene44387_All
Unigene46005_All
Unigene47482_All
Unigene5830_All
Unigene7479_All
