# Supplementary material for: Identification of Functional Gene Modules Associated With STAT-Mediated Antiviral Responses to White Spot Syndrome Virus in Shrimp
Source: Front Physiol. 2019 Mar 11;10:212. doi: 10.3389/fphys.2019.00212 (PMC6421301; doi:10.3389/fphys.2019.00212)
Supplement: FILE S3 — Gene modules affected by WSSV. [file Data_Sheet_3.ZIP › modules.affected.by.WSSV/fitDegGroup2_126.txt]

CL1462.Contig2_All
CL1940.Contig3_All
CL2420.Contig3_All
CL25.Contig2_All
CL2825.Contig1_All
CL3075.Contig2_All
CL3127.Contig1_All
CL3189.Contig2_All
CL3844.Contig1_All
CL3953.Contig1_All
CL441.Contig2_All
CL5710.Contig1_All
CL732.Contig1_All
Unigene10402_All
Unigene13002_All
Unigene17230_All
Unigene24468_All
Unigene25803_All
Unigene28949_All
Unigene29470_All
Unigene29614_All
Unigene30396_All
Unigene31933_All
Unigene32143_All
Unigene32150_All
Unigene32695_All
Unigene33538_All
Unigene35309_All
Unigene35989_All
Unigene36428_All
Unigene38908_All
Unigene39001_All
Unigene44823_All
Unigene45812_All
Unigene45860_All
Unigene46382_All
