# Supplementary material for: Identification of Functional Gene Modules Associated With STAT-Mediated Antiviral Responses to White Spot Syndrome Virus in Shrimp
Source: Front Physiol. 2019 Mar 11;10:212. doi: 10.3389/fphys.2019.00212 (PMC6421301; doi:10.3389/fphys.2019.00212)
Supplement: FILE S3 — Gene modules affected by WSSV. [file Data_Sheet_3.ZIP › modules.affected.by.WSSV/fitDegGroup2_136.txt]

CL1006.Contig4_All
CL3075.Contig2_All
CL3189.Contig2_All
CL3399.Contig2_All
CL4191.Contig2_All
CL5412.Contig1_All
CL5798.Contig1_All
CL6105.Contig1_All
Unigene10402_All
Unigene11121_All
Unigene18331_All
Unigene20317_All
Unigene23819_All
Unigene28805_All
Unigene29470_All
Unigene29614_All
Unigene35229_All
Unigene35309_All
Unigene36994_All
Unigene37119_All
Unigene40180_All
Unigene44823_All
Unigene46185_All
Unigene46259_All
