# Supplementary material for: Identification of Functional Gene Modules Associated With STAT-Mediated Antiviral Responses to White Spot Syndrome Virus in Shrimp
Source: Front Physiol. 2019 Mar 11;10:212. doi: 10.3389/fphys.2019.00212 (PMC6421301; doi:10.3389/fphys.2019.00212)
Supplement: FILE S3 — Gene modules affected by WSSV. [file Data_Sheet_3.ZIP › modules.affected.by.WSSV/fitDegGroup2_146.txt]

CL1248.Contig2_All
CL1779.Contig2_All
CL2023.Contig2_All
CL2652.Contig2_All
CL2860.Contig1_All
CL3229.Contig2_All
CL558.Contig1_All
CL564.Contig1_All
CL5730.Contig4_All
CL929.Contig6_All
Unigene10276_All
Unigene12273_All
Unigene17060_All
Unigene21625_All
Unigene22284_All
Unigene25810_All
Unigene28869_All
Unigene29358_All
Unigene3125_All
Unigene39694_All
Unigene41017_All
Unigene41230_All
Unigene41650_All
Unigene43937_All
Unigene44775_All
Unigene48889_All
Unigene49364_All
Unigene5289_All
Unigene5924_All
