# Supplementary material for: Identification of Functional Gene Modules Associated With STAT-Mediated Antiviral Responses to White Spot Syndrome Virus in Shrimp
Source: Front Physiol. 2019 Mar 11;10:212. doi: 10.3389/fphys.2019.00212 (PMC6421301; doi:10.3389/fphys.2019.00212)
Supplement: FILE S3 — Gene modules affected by WSSV. [file Data_Sheet_3.ZIP › modules.affected.by.WSSV/fitDegGroup2_148.txt]

CL1054.Contig7_All
CL139.Contig2_All
CL1546.Contig2_All
CL1584.Contig13_All
CL1605.Contig5_All
CL1653.Contig4_All
CL3261.Contig1_All
CL33.Contig4_All
CL3436.Contig2_All
CL4093.Contig3_All
CL5485.Contig2_All
CL5564.Contig1_All
CL60.Contig3_All
CL6081.Contig2_All
CL766.Contig2_All
CL909.Contig8_All
Unigene18711_All
Unigene21804_All
Unigene22532_All
Unigene2817_All
Unigene2917_All
Unigene29669_All
Unigene32412_All
Unigene33195_All
Unigene35721_All
Unigene35801_All
Unigene42278_All
Unigene43880_All
Unigene44903_All
Unigene5032_All
Unigene5708_All
Unigene8721_All
Unigene9198_All
