# Supplementary material for: Identification of Functional Gene Modules Associated With STAT-Mediated Antiviral Responses to White Spot Syndrome Virus in Shrimp
Source: Front Physiol. 2019 Mar 11;10:212. doi: 10.3389/fphys.2019.00212 (PMC6421301; doi:10.3389/fphys.2019.00212)
Supplement: FILE S3 — Gene modules affected by WSSV. [file Data_Sheet_3.ZIP › modules.affected.by.WSSV/fitDegGroup2_150.txt]

CL1105.Contig2_All
CL1190.Contig15_All
CL1595.Contig1_All
CL1786.Contig1_All
CL3111.Contig2_All
CL337.Contig4_All
CL3532.Contig2_All
CL3594.Contig4_All
CL4680.Contig4_All
CL4747.Contig1_All
CL4895.Contig2_All
CL6262.Contig1_All
Unigene11316_All
Unigene12046_All
Unigene12921_All
Unigene14038_All
Unigene14280_All
Unigene16258_All
Unigene17242_All
Unigene18709_All
Unigene19944_All
Unigene22728_All
Unigene23887_All
Unigene25308_All
Unigene27568_All
Unigene28133_All
Unigene3516_All
Unigene36226_All
Unigene37652_All
Unigene39096_All
Unigene41810_All
Unigene42907_All
Unigene4410_All
Unigene46396_All
Unigene48087_All
Unigene4968_All
Unigene6060_All
Unigene6334_All
