# Supplementary material for: Identification of Functional Gene Modules Associated With STAT-Mediated Antiviral Responses to White Spot Syndrome Virus in Shrimp
Source: Front Physiol. 2019 Mar 11;10:212. doi: 10.3389/fphys.2019.00212 (PMC6421301; doi:10.3389/fphys.2019.00212)
Supplement: FILE S3 — Gene modules affected by WSSV. [file Data_Sheet_3.ZIP › modules.affected.by.WSSV/fitDegGroup2_153.txt]

CL1775.Contig1_All
CL2027.Contig3_All
CL2157.Contig6_All
CL2965.Contig3_All
CL3034.Contig1_All
CL3598.Contig2_All
CL3645.Contig2_All
CL3703.Contig1_All
CL398.Contig5_All
CL4349.Contig1_All
CL478.Contig3_All
CL5098.Contig2_All
CL5163.Contig1_All
CL5163.Contig2_All
CL5329.Contig1_All
CL5786.Contig2_All
CL6162.Contig1_All
CL765.Contig14_All
CL765.Contig1_All
Unigene14983_All
Unigene20800_All
Unigene21207_All
Unigene23536_All
Unigene2738_All
Unigene2954_All
Unigene31774_All
Unigene31937_All
Unigene32106_All
Unigene32318_All
Unigene3305_All
Unigene33111_All
Unigene33685_All
Unigene38135_All
Unigene40149_All
Unigene42745_All
Unigene44519_All
Unigene46258_All
Unigene48432_All
Unigene4992_All
Unigene6007_All
Unigene663_All
