# Supplementary material for: Identification of Functional Gene Modules Associated With STAT-Mediated Antiviral Responses to White Spot Syndrome Virus in Shrimp
Source: Front Physiol. 2019 Mar 11;10:212. doi: 10.3389/fphys.2019.00212 (PMC6421301; doi:10.3389/fphys.2019.00212)
Supplement: FILE S3 — Gene modules affected by WSSV. [file Data_Sheet_3.ZIP › modules.affected.by.WSSV/fitDegGroup2_154.txt]

CL1023.Contig2_All
CL165.Contig2_All
CL1999.Contig1_All
CL3100.Contig2_All
CL3643.Contig2_All
CL503.Contig1_All
CL5553.Contig1_All
CL5716.Contig3_All
CL5880.Contig2_All
CL76.Contig2_All
Unigene10918_All
Unigene11192_All
Unigene12532_All
Unigene16524_All
Unigene19828_All
Unigene21767_All
Unigene24032_All
Unigene24402_All
Unigene2755_All
Unigene27784_All
Unigene28944_All
Unigene29239_All
Unigene29277_All
Unigene31250_All
Unigene32898_All
Unigene34396_All
Unigene38571_All
Unigene40186_All
Unigene40758_All
Unigene44251_All
Unigene46392_All
Unigene46800_All
Unigene48701_All
Unigene9437_All
