# Supplementary material for: Identification of Functional Gene Modules Associated With STAT-Mediated Antiviral Responses to White Spot Syndrome Virus in Shrimp
Source: Front Physiol. 2019 Mar 11;10:212. doi: 10.3389/fphys.2019.00212 (PMC6421301; doi:10.3389/fphys.2019.00212)
Supplement: FILE S3 — Gene modules affected by WSSV. [file Data_Sheet_3.ZIP › modules.affected.by.WSSV/fitDegGroup2_155.txt]

CL1178.Contig1_All
CL1231.Contig4_All
CL1390.Contig1_All
CL1390.Contig2_All
CL151.Contig2_All
CL1536.Contig1_All
CL1610.Contig1_All
CL1686.Contig2_All
CL1781.Contig3_All
CL1929.Contig1_All
CL1994.Contig1_All
CL2068.Contig1_All
CL209.Contig1_All
CL209.Contig2_All
CL2130.Contig2_All
CL2135.Contig2_All
CL2205.Contig1_All
CL237.Contig5_All
CL2497.Contig1_All
CL2945.Contig1_All
CL3213.Contig2_All
CL3374.Contig1_All
CL3465.Contig1_All
CL3480.Contig3_All
CL3538.Contig1_All
CL3538.Contig2_All
CL3555.Contig1_All
CL3723.Contig2_All
CL3761.Contig2_All
CL402.Contig2_All
CL4102.Contig1_All
CL4137.Contig2_All
CL4269.Contig1_All
CL4416.Contig2_All
CL4425.Contig1_All
CL4425.Contig2_All
CL4448.Contig1_All
CL4615.Contig1_All
CL516.Contig2_All
CL5294.Contig1_All
CL5689.Contig2_All
CL5698.Contig1_All
CL570.Contig3_All
CL5883.Contig1_All
CL5906.Contig1_All
CL5954.Contig2_All
CL6057.Contig1_All
CL6138.Contig2_All
CL6187.Contig1_All
CL6214.Contig1_All
CL6348.Contig1_All
CL813.Contig1_All
CL813.Contig3_All
CL831.Contig7_All
CL898.Contig1_All
CL91.Contig4_All
CL988.Contig1_All
CL993.Contig2_All
Unigene10181_All
Unigene10384_All
Unigene10874_All
Unigene10966_All
Unigene11031_All
Unigene11056_All
Unigene11174_All
Unigene11316_All
Unigene12241_All
Unigene12378_All
Unigene12780_All
Unigene12883_All
Unigene13080_All
Unigene13149_All
Unigene13747_All
Unigene14338_All
Unigene14785_All
Unigene16122_All
Unigene16372_All
Unigene16373_All
Unigene16503_All
Unigene16829_All
Unigene17262_All
Unigene17356_All
Unigene17543_All
Unigene17600_All
Unigene17823_All
Unigene17824_All
Unigene17887_All
Unigene18248_All
Unigene18618_All
Unigene18718_All
Unigene1925_All
Unigene19494_All
Unigene1949_All
Unigene19500_All
Unigene19583_All
Unigene19636_All
Unigene20267_All
Unigene20556_All
Unigene21725_All
Unigene2203_All
Unigene22381_All
Unigene22397_All
Unigene22562_All
Unigene2284_All
Unigene2285_All
Unigene23256_All
Unigene23526_All
Unigene23634_All
Unigene24215_All
Unigene24517_All
Unigene2479_All
Unigene24818_All
Unigene25063_All
Unigene25553_All
Unigene2563_All
Unigene25662_All
Unigene26_All
Unigene28676_All
Unigene29096_All
Unigene29427_All
Unigene29530_All
Unigene29534_All
Unigene29773_All
Unigene302_All
Unigene30403_All
Unigene30597_All
Unigene3066_All
Unigene30706_All
Unigene30944_All
Unigene31230_All
Unigene31950_All
Unigene32104_All
Unigene32152_All
Unigene32252_All
Unigene32415_All
Unigene32645_All
Unigene32738_All
Unigene32765_All
Unigene32817_All
Unigene32852_All
Unigene32925_All
Unigene3296_All
Unigene33181_All
Unigene33182_All
Unigene33314_All
Unigene33325_All
Unigene33350_All
Unigene33386_All
Unigene33422_All
Unigene33445_All
Unigene3349_All
Unigene33510_All
Unigene3352_All
Unigene33754_All
Unigene34032_All
Unigene34578_All
Unigene35167_All
Unigene35336_All
Unigene35360_All
Unigene3543_All
Unigene35617_All
Unigene36106_All
Unigene3610_All
Unigene36383_All
Unigene3645_All
Unigene36461_All
Unigene36594_All
Unigene36826_All
Unigene37307_All
Unigene40283_All
Unigene40494_All
Unigene40742_All
Unigene41447_All
Unigene41882_All
Unigene42334_All
Unigene42371_All
Unigene42498_All
Unigene42818_All
Unigene43488_All
Unigene43644_All
Unigene44188_All
Unigene45193_All
Unigene45278_All
Unigene45550_All
Unigene45785_All
Unigene46725_All
Unigene46786_All
Unigene47000_All
Unigene47024_All
Unigene47076_All
Unigene470_All
Unigene47188_All
Unigene4720_All
Unigene47433_All
Unigene47498_All
Unigene47527_All
Unigene47528_All
Unigene47570_All
Unigene47605_All
Unigene476_All
Unigene47746_All
Unigene47772_All
Unigene47809_All
Unigene47976_All
Unigene48109_All
Unigene48663_All
Unigene48847_All
Unigene48900_All
Unigene49076_All
Unigene4926_All
Unigene49304_All
Unigene49380_All
Unigene49720_All
Unigene5055_All
Unigene5197_All
Unigene5276_All
Unigene5419_All
Unigene5527_All
Unigene5551_All
Unigene5593_All
Unigene6056_All
Unigene6152_All
Unigene6179_All
Unigene699_All
Unigene7187_All
Unigene7452_All
Unigene7872_All
Unigene8067_All
Unigene8802_All
Unigene8990_All
Unigene9295_All
Unigene9644_All
Unigene9947_All
