# Supplementary material for: Identification of Functional Gene Modules Associated With STAT-Mediated Antiviral Responses to White Spot Syndrome Virus in Shrimp
Source: Front Physiol. 2019 Mar 11;10:212. doi: 10.3389/fphys.2019.00212 (PMC6421301; doi:10.3389/fphys.2019.00212)
Supplement: FILE S3 — Gene modules affected by WSSV. [file Data_Sheet_3.ZIP › modules.affected.by.WSSV/fitDegGroup2_156.txt]

CL161.Contig16_All
CL161.Contig6_All
CL1851.Contig7_All
CL2865.Contig2_All
CL2972.Contig2_All
CL337.Contig1_All
CL3696.Contig1_All
CL457.Contig4_All
CL5193.Contig1_All
Unigene10423_All
Unigene10474_All
Unigene12812_All
Unigene14195_All
Unigene14569_All
Unigene1527_All
Unigene15383_All
Unigene15817_All
Unigene16071_All
Unigene16706_All
Unigene17032_All
Unigene17836_All
Unigene21948_All
Unigene2252_All
Unigene2454_All
Unigene24782_All
Unigene25234_All
Unigene25456_All
Unigene29271_All
Unigene31083_All
Unigene31441_All
Unigene33023_All
Unigene36292_All
Unigene37005_All
Unigene37079_All
Unigene38604_All
Unigene39177_All
Unigene40868_All
Unigene40892_All
Unigene41003_All
Unigene45064_All
Unigene45421_All
Unigene45694_All
Unigene46387_All
Unigene46501_All
Unigene47017_All
Unigene48678_All
Unigene49234_All
Unigene7227_All
Unigene8865_All
Unigene9433_All
