# Supplementary material for: Identification of Functional Gene Modules Associated With STAT-Mediated Antiviral Responses to White Spot Syndrome Virus in Shrimp
Source: Front Physiol. 2019 Mar 11;10:212. doi: 10.3389/fphys.2019.00212 (PMC6421301; doi:10.3389/fphys.2019.00212)
Supplement: FILE S3 — Gene modules affected by WSSV. [file Data_Sheet_3.ZIP › modules.affected.by.WSSV/fitDegGroup2_157.txt]

CL1723.Contig4_All
CL2628.Contig1_All
CL3283.Contig2_All
CL3328.Contig4_All
CL3508.Contig4_All
CL37.Contig17_All
CL4193.Contig1_All
CL5023.Contig1_All
CL5111.Contig2_All
CL5169.Contig1_All
CL6218.Contig14_All
CL946.Contig3_All
Unigene10849_All
Unigene13147_All
Unigene14520_All
Unigene14898_All
Unigene1505_All
Unigene16499_All
Unigene18133_All
Unigene21411_All
Unigene2816_All
Unigene28973_All
Unigene29297_All
Unigene29541_All
Unigene35719_All
Unigene36790_All
Unigene39089_All
Unigene39112_All
Unigene40280_All
Unigene42298_All
Unigene42714_All
Unigene43395_All
Unigene44393_All
Unigene45167_All
Unigene46301_All
Unigene7443_All
Unigene9867_All
