# Supplementary material for: Identification of Functional Gene Modules Associated With STAT-Mediated Antiviral Responses to White Spot Syndrome Virus in Shrimp
Source: Front Physiol. 2019 Mar 11;10:212. doi: 10.3389/fphys.2019.00212 (PMC6421301; doi:10.3389/fphys.2019.00212)
Supplement: FILE S3 — Gene modules affected by WSSV. [file Data_Sheet_3.ZIP › modules.affected.by.WSSV/fitDegGroup2_159.txt]

CL112.Contig12_All
CL1267.Contig7_All
CL159.Contig4_All
CL2063.Contig2_All
CL2796.Contig1_All
CL37.Contig22_All
CL4200.Contig2_All
CL774.Contig4_All
Unigene10224_All
Unigene12092_All
Unigene12153_All
Unigene1525_All
Unigene17410_All
Unigene21773_All
Unigene22195_All
Unigene27017_All
Unigene29721_All
Unigene31638_All
Unigene32891_All
Unigene33205_All
Unigene36546_All
Unigene36842_All
Unigene38430_All
Unigene40550_All
Unigene40839_All
Unigene40947_All
Unigene46137_All
Unigene48424_All
Unigene48948_All
Unigene7184_All
Unigene9615_All
Unigene9786_All
