# Supplementary material for: Identification of Functional Gene Modules Associated With STAT-Mediated Antiviral Responses to White Spot Syndrome Virus in Shrimp
Source: Front Physiol. 2019 Mar 11;10:212. doi: 10.3389/fphys.2019.00212 (PMC6421301; doi:10.3389/fphys.2019.00212)
Supplement: FILE S3 — Gene modules affected by WSSV. [file Data_Sheet_3.ZIP › modules.affected.by.WSSV/fitDegGroup2_160.txt]

CL1033.Contig5_All
CL1068.Contig2_All
CL2040.Contig1_All
CL2051.Contig2_All
CL2310.Contig2_All
CL3062.Contig3_All
CL4166.Contig1_All
CL4984.Contig1_All
CL5012.Contig1_All
CL6134.Contig2_All
CL659.Contig3_All
CL766.Contig1_All
CL877.Contig3_All
CL991.Contig8_All
Unigene10264_All
Unigene18270_All
Unigene2432_All
Unigene25520_All
Unigene27426_All
Unigene29875_All
Unigene32636_All
Unigene32943_All
Unigene33411_All
Unigene33732_All
Unigene38216_All
Unigene41833_All
Unigene44769_All
Unigene46602_All
Unigene48067_All
Unigene48170_All
Unigene49556_All
