# Supplementary material for: Identification of Functional Gene Modules Associated With STAT-Mediated Antiviral Responses to White Spot Syndrome Virus in Shrimp
Source: Front Physiol. 2019 Mar 11;10:212. doi: 10.3389/fphys.2019.00212 (PMC6421301; doi:10.3389/fphys.2019.00212)
Supplement: FILE S3 — Gene modules affected by WSSV. [file Data_Sheet_3.ZIP › modules.affected.by.WSSV/fitDegGroup2_161.txt]

CL1033.Contig4_All
CL1160.Contig2_All
CL1328.Contig1_All
CL1506.Contig5_All
CL1561.Contig2_All
CL1851.Contig1_All
CL2519.Contig1_All
CL2995.Contig3_All
CL3212.Contig3_All
CL3290.Contig1_All
CL3328.Contig1_All
CL4140.Contig2_All
CL4445.Contig2_All
CL455.Contig3_All
CL4710.Contig1_All
CL6153.Contig1_All
CL896.Contig2_All
CL969.Contig2_All
Unigene1080_All
Unigene11470_All
Unigene12626_All
Unigene13653_All
Unigene16296_All
Unigene17354_All
Unigene17524_All
Unigene20179_All
Unigene21267_All
Unigene22840_All
Unigene24128_All
Unigene24704_All
Unigene25913_All
Unigene27216_All
Unigene28621_All
Unigene2878_All
Unigene29551_All
Unigene36037_All
Unigene36515_All
Unigene38849_All
Unigene41243_All
Unigene43654_All
Unigene44438_All
Unigene45716_All
Unigene47357_All
Unigene47444_All
Unigene50007_All
Unigene5438_All
Unigene6867_All
Unigene6993_All
Unigene7305_All
Unigene9302_All
