# Supplementary material for: Identification of Functional Gene Modules Associated With STAT-Mediated Antiviral Responses to White Spot Syndrome Virus in Shrimp
Source: Front Physiol. 2019 Mar 11;10:212. doi: 10.3389/fphys.2019.00212 (PMC6421301; doi:10.3389/fphys.2019.00212)
Supplement: FILE S3 — Gene modules affected by WSSV. [file Data_Sheet_3.ZIP › modules.affected.by.WSSV/fitDegGroup2_162.txt]

CL1033.Contig4_All
CL1178.Contig2_All
CL1506.Contig5_All
CL1561.Contig2_All
CL161.Contig7_All
CL1675.Contig1_All
CL2519.Contig1_All
CL2736.Contig8_All
CL2995.Contig3_All
CL3328.Contig1_All
CL384.Contig4_All
CL4140.Contig2_All
CL4595.Contig3_All
CL60.Contig3_All
CL6081.Contig2_All
CL799.Contig2_All
Unigene11070_All
Unigene11470_All
Unigene12626_All
Unigene13168_All
Unigene13653_All
Unigene13680_All
Unigene16856_All
Unigene18446_All
Unigene20179_All
Unigene2041_All
Unigene21267_All
Unigene22362_All
Unigene24704_All
Unigene25129_All
Unigene25913_All
Unigene27409_All
Unigene28209_All
Unigene32621_All
Unigene36037_All
Unigene36263_All
Unigene37230_All
Unigene37408_All
Unigene40432_All
Unigene40812_All
Unigene4130_All
Unigene42866_All
Unigene43671_All
Unigene44634_All
Unigene45716_All
Unigene46984_All
Unigene47357_All
Unigene6663_All
Unigene8437_All
Unigene9302_All
Unigene9361_All
