# Supplementary material for: Identification of Functional Gene Modules Associated With STAT-Mediated Antiviral Responses to White Spot Syndrome Virus in Shrimp
Source: Front Physiol. 2019 Mar 11;10:212. doi: 10.3389/fphys.2019.00212 (PMC6421301; doi:10.3389/fphys.2019.00212)
Supplement: FILE S3 — Gene modules affected by WSSV. [file Data_Sheet_3.ZIP › modules.affected.by.WSSV/fitDegGroup2_163.txt]

CL1041.Contig1_All
CL1190.Contig16_All
CL1400.Contig1_All
CL1504.Contig1_All
CL1519.Contig2_All
CL1535.Contig6_All
CL161.Contig28_All
CL1668.Contig2_All
CL20.Contig15_All
CL2451.Contig4_All
CL2532.Contig3_All
CL2957.Contig1_All
CL3144.Contig2_All
CL3261.Contig2_All
CL3544.Contig2_All
CL398.Contig14_All
CL398.Contig23_All
CL4547.Contig2_All
CL4599.Contig2_All
CL4847.Contig1_All
CL5113.Contig2_All
CL5203.Contig2_All
CL756.Contig4_All
CL817.Contig1_All
CL891.Contig1_All
CL922.Contig1_All
Unigene10419_All
Unigene10798_All
Unigene11126_All
Unigene13548_All
Unigene14390_All
Unigene16692_All
Unigene17350_All
Unigene17530_All
Unigene17634_All
Unigene18731_All
Unigene19409_All
Unigene22201_All
Unigene2278_All
Unigene24709_All
Unigene2671_All
Unigene2679_All
Unigene27167_All
Unigene27556_All
Unigene28787_All
Unigene2890_All
Unigene29328_All
Unigene29475_All
Unigene32411_All
Unigene32516_All
Unigene34004_All
Unigene34781_All
Unigene3507_All
Unigene36278_All
Unigene36404_All
Unigene39807_All
Unigene42486_All
Unigene43441_All
Unigene44807_All
Unigene45259_All
Unigene47676_All
Unigene47983_All
Unigene48157_All
Unigene48464_All
Unigene49433_All
Unigene49573_All
Unigene50180_All
Unigene5213_All
Unigene8329_All
Unigene8507_All
Unigene9224_All
Unigene9782_All
