# Supplementary material for: Identification of Functional Gene Modules Associated With STAT-Mediated Antiviral Responses to White Spot Syndrome Virus in Shrimp
Source: Front Physiol. 2019 Mar 11;10:212. doi: 10.3389/fphys.2019.00212 (PMC6421301; doi:10.3389/fphys.2019.00212)
Supplement: FILE S3 — Gene modules affected by WSSV. [file Data_Sheet_3.ZIP › modules.affected.by.WSSV/fitDegGroup2_164.txt]

CL2219.Contig1_All
CL2421.Contig3_All
CL2533.Contig1_All
CL2779.Contig4_All
CL3943.Contig2_All
CL4716.Contig2_All
CL4817.Contig2_All
CL4838.Contig2_All
CL5391.Contig1_All
CL5485.Contig1_All
CL5511.Contig1_All
CL580.Contig7_All
CL964.Contig3_All
Unigene13582_All
Unigene16222_All
Unigene17630_All
Unigene17746_All
Unigene17912_All
Unigene18659_All
Unigene23616_All
Unigene27020_All
Unigene28132_All
Unigene28645_All
Unigene30098_All
Unigene30720_All
Unigene31887_All
Unigene33798_All
Unigene39363_All
Unigene39851_All
Unigene45757_All
Unigene45872_All
Unigene47494_All
