# Supplementary material for: Identification of Functional Gene Modules Associated With STAT-Mediated Antiviral Responses to White Spot Syndrome Virus in Shrimp
Source: Front Physiol. 2019 Mar 11;10:212. doi: 10.3389/fphys.2019.00212 (PMC6421301; doi:10.3389/fphys.2019.00212)
Supplement: FILE S3 — Gene modules affected by WSSV. [file Data_Sheet_3.ZIP › modules.affected.by.WSSV/fitDegGroup2_165.txt]

CL1507.Contig2_All
CL1973.Contig1_All
CL1977.Contig1_All
CL1980.Contig2_All
CL2528.Contig2_All
CL2736.Contig1_All
CL2761.Contig4_All
CL3254.Contig2_All
CL3285.Contig2_All
CL3594.Contig1_All
CL4507.Contig1_All
CL4535.Contig2_All
CL4659.Contig2_All
CL4681.Contig2_All
CL4999.Contig1_All
CL5498.Contig1_All
CL5612.Contig2_All
CL774.Contig6_All
Unigene10431_All
Unigene10572_All
Unigene13484_All
Unigene17331_All
Unigene17898_All
Unigene18017_All
Unigene18689_All
Unigene1985_All
Unigene23065_All
Unigene25105_All
Unigene27426_All
Unigene28855_All
Unigene29611_All
Unigene29619_All
Unigene32130_All
Unigene33407_All
Unigene33732_All
Unigene3568_All
Unigene3665_All
Unigene37600_All
Unigene39015_All
Unigene39034_All
Unigene41833_All
Unigene42441_All
Unigene44243_All
Unigene44251_All
Unigene44459_All
Unigene45823_All
Unigene45950_All
Unigene49204_All
Unigene5614_All
Unigene6135_All
Unigene6291_All
Unigene6316_All
Unigene6_All
Unigene9664_All
