# Supplementary material for: Identification of Functional Gene Modules Associated With STAT-Mediated Antiviral Responses to White Spot Syndrome Virus in Shrimp
Source: Front Physiol. 2019 Mar 11;10:212. doi: 10.3389/fphys.2019.00212 (PMC6421301; doi:10.3389/fphys.2019.00212)
Supplement: FILE S3 — Gene modules affected by WSSV. [file Data_Sheet_3.ZIP › modules.affected.by.WSSV/fitDegGroup2_166.txt]

CL1054.Contig4_All
CL1240.Contig2_All
CL1302.Contig1_All
CL1354.Contig2_All
CL1529.Contig1_All
CL1723.Contig4_All
CL1921.Contig3_All
CL2392.Contig2_All
CL3111.Contig1_All
CL4049.Contig3_All
CL4515.Contig2_All
CL5066.Contig3_All
CL5342.Contig2_All
CL6098.Contig1_All
CL6194.Contig2_All
CL777.Contig4_All
CL777.Contig8_All
CL970.Contig3_All
Unigene14105_All
Unigene20318_All
Unigene23935_All
Unigene25353_All
Unigene29643_All
Unigene31473_All
Unigene32351_All
Unigene32521_All
Unigene37154_All
Unigene39120_All
Unigene41055_All
Unigene43337_All
Unigene44659_All
Unigene45048_All
Unigene47740_All
Unigene5464_All
