# Supplementary material for: Identification of Functional Gene Modules Associated With STAT-Mediated Antiviral Responses to White Spot Syndrome Virus in Shrimp
Source: Front Physiol. 2019 Mar 11;10:212. doi: 10.3389/fphys.2019.00212 (PMC6421301; doi:10.3389/fphys.2019.00212)
Supplement: FILE S3 — Gene modules affected by WSSV. [file Data_Sheet_3.ZIP › modules.affected.by.WSSV/fitDegGroup2_167.txt]

CL1160.Contig2_All
CL1328.Contig1_All
CL1374.Contig7_All
CL1506.Contig5_All
CL2023.Contig3_All
CL237.Contig16_All
CL2519.Contig1_All
CL2995.Contig3_All
CL3212.Contig3_All
CL3290.Contig1_All
CL3328.Contig1_All
CL4119.Contig1_All
CL4492.Contig1_All
CL5522.Contig3_All
CL5950.Contig1_All
CL896.Contig2_All
Unigene10046_All
Unigene15128_All
Unigene16296_All
Unigene1663_All
Unigene16785_All
Unigene20179_All
Unigene21687_All
Unigene22007_All
Unigene22840_All
Unigene23915_All
Unigene24704_All
Unigene25765_All
Unigene25913_All
Unigene26032_All
Unigene28288_All
Unigene28621_All
Unigene33428_All
Unigene35167_All
Unigene36037_All
Unigene36515_All
Unigene37230_All
Unigene41243_All
Unigene43654_All
Unigene45667_All
Unigene45716_All
Unigene46489_All
Unigene47357_All
Unigene49381_All
Unigene50007_All
Unigene5449_All
Unigene6599_All
Unigene6672_All
Unigene6993_All
Unigene9054_All
