# Supplementary material for: Identification of Functional Gene Modules Associated With STAT-Mediated Antiviral Responses to White Spot Syndrome Virus in Shrimp
Source: Front Physiol. 2019 Mar 11;10:212. doi: 10.3389/fphys.2019.00212 (PMC6421301; doi:10.3389/fphys.2019.00212)
Supplement: FILE S3 — Gene modules affected by WSSV. [file Data_Sheet_3.ZIP › modules.affected.by.WSSV/fitDegGroup2_168.txt]

CL1816.Contig5_All
CL2078.Contig2_All
CL250.Contig2_All
CL2761.Contig3_All
CL2824.Contig1_All
CL3130.Contig3_All
CL3254.Contig2_All
CL3852.Contig1_All
CL440.Contig3_All
CL4687.Contig1_All
CL4837.Contig1_All
CL5189.Contig2_All
CL5254.Contig2_All
CL5283.Contig1_All
CL6205.Contig1_All
CL765.Contig5_All
CL900.Contig2_All
CL970.Contig1_All
Unigene10474_All
Unigene13512_All
Unigene13785_All
Unigene1668_All
Unigene17437_All
Unigene18687_All
Unigene19673_All
Unigene21898_All
Unigene21982_All
Unigene23841_All
Unigene25752_All
Unigene26166_All
Unigene2828_All
Unigene29293_All
Unigene31014_All
Unigene31659_All
Unigene33407_All
Unigene36211_All
Unigene36321_All
Unigene36462_All
Unigene37964_All
Unigene38631_All
Unigene43906_All
Unigene44414_All
Unigene45103_All
Unigene45446_All
Unigene46965_All
Unigene47079_All
Unigene49682_All
Unigene5515_All
Unigene6341_All
Unigene6802_All
Unigene7035_All
Unigene9225_All
