# Supplementary material for: Identification of Functional Gene Modules Associated With STAT-Mediated Antiviral Responses to White Spot Syndrome Virus in Shrimp
Source: Front Physiol. 2019 Mar 11;10:212. doi: 10.3389/fphys.2019.00212 (PMC6421301; doi:10.3389/fphys.2019.00212)
Supplement: FILE S3 — Gene modules affected by WSSV. [file Data_Sheet_3.ZIP › modules.affected.by.WSSV/fitDegGroup2_171.txt]

CL1529.Contig1_All
CL2033.Contig2_All
CL2392.Contig2_All
CL2482.Contig1_All
CL2666.Contig3_All
CL2765.Contig1_All
CL3015.Contig2_All
CL3305.Contig2_All
CL3774.Contig1_All
CL398.Contig1_All
CL4277.Contig4_All
CL4515.Contig2_All
CL4708.Contig1_All
CL4737.Contig3_All
CL4789.Contig2_All
CL4933.Contig2_All
CL4956.Contig2_All
CL4988.Contig2_All
CL5021.Contig2_All
CL5169.Contig1_All
CL5278.Contig1_All
CL529.Contig2_All
CL59.Contig3_All
CL6098.Contig1_All
CL777.Contig3_All
CL777.Contig4_All
CL777.Contig8_All
Unigene10705_All
Unigene12092_All
Unigene13775_All
Unigene14105_All
Unigene16641_All
Unigene22266_All
Unigene25175_All
Unigene30433_All
Unigene33071_All
Unigene35708_All
Unigene36836_All
Unigene37510_All
Unigene38169_All
Unigene38941_All
Unigene39120_All
Unigene40839_All
Unigene40975_All
Unigene43826_All
Unigene44087_All
Unigene44659_All
Unigene45167_All
Unigene45197_All
Unigene45269_All
Unigene45735_All
Unigene46452_All
Unigene48382_All
Unigene49453_All
Unigene6622_All
Unigene6681_All
Unigene6751_All
