# Supplementary material for: Identification of Functional Gene Modules Associated With STAT-Mediated Antiviral Responses to White Spot Syndrome Virus in Shrimp
Source: Front Physiol. 2019 Mar 11;10:212. doi: 10.3389/fphys.2019.00212 (PMC6421301; doi:10.3389/fphys.2019.00212)
Supplement: FILE S3 — Gene modules affected by WSSV. [file Data_Sheet_3.ZIP › modules.affected.by.WSSV/fitDegGroup2_172.txt]

CL1435.Contig2_All
CL1462.Contig2_All
CL3130.Contig3_All
CL3603.Contig1_All
CL3844.Contig1_All
CL571.Contig1_All
Unigene12464_All
Unigene13575_All
Unigene28417_All
Unigene29098_All
Unigene29614_All
Unigene30396_All
Unigene31303_All
Unigene32820_All
Unigene35805_All
Unigene35989_All
Unigene36428_All
Unigene38144_All
Unigene43906_All
Unigene44744_All
Unigene4559_All
Unigene46382_All
Unigene47171_All
Unigene7098_All
