# Supplementary material for: Identification of Functional Gene Modules Associated With STAT-Mediated Antiviral Responses to White Spot Syndrome Virus in Shrimp
Source: Front Physiol. 2019 Mar 11;10:212. doi: 10.3389/fphys.2019.00212 (PMC6421301; doi:10.3389/fphys.2019.00212)
Supplement: FILE S3 — Gene modules affected by WSSV. [file Data_Sheet_3.ZIP › modules.affected.by.WSSV/fitDegGroup2_173.txt]

CL1315.Contig15_All
CL1522.Contig1_All
CL1617.Contig1_All
CL1759.Contig1_All
CL1848.Contig5_All
CL1921.Contig1_All
CL2013.Contig2_All
CL2020.Contig1_All
CL2215.Contig1_All
CL2364.Contig2_All
CL3185.Contig2_All
CL3481.Contig4_All
CL3573.Contig1_All
CL3919.Contig1_All
CL4349.Contig1_All
CL5163.Contig2_All
CL5195.Contig1_All
CL5648.Contig2_All
CL5662.Contig1_All
CL5932.Contig2_All
CL799.Contig2_All
CL802.Contig2_All
Unigene1460_All
Unigene16731_All
Unigene17750_All
Unigene17791_All
Unigene18756_All
Unigene18973_All
Unigene2408_All
Unigene2548_All
Unigene32318_All
Unigene3369_All
Unigene3521_All
Unigene36317_All
Unigene38612_All
Unigene39232_All
Unigene43972_All
Unigene44593_All
Unigene44994_All
Unigene45441_All
Unigene47593_All
Unigene48856_All
Unigene48988_All
Unigene49504_All
Unigene50146_All
Unigene9850_All
