# Supplementary material for: Identification of Functional Gene Modules Associated With STAT-Mediated Antiviral Responses to White Spot Syndrome Virus in Shrimp
Source: Front Physiol. 2019 Mar 11;10:212. doi: 10.3389/fphys.2019.00212 (PMC6421301; doi:10.3389/fphys.2019.00212)
Supplement: FILE S3 — Gene modules affected by WSSV. [file Data_Sheet_3.ZIP › modules.affected.by.WSSV/fitDegGroup2_174.txt]

CL104.Contig3_All
CL1057.Contig1_All
CL1174.Contig2_All
CL1313.Contig4_All
CL1667.Contig6_All
CL2258.Contig2_All
CL3258.Contig2_All
CL3329.Contig2_All
CL4060.Contig1_All
CL4155.Contig2_All
CL4717.Contig2_All
CL5014.Contig2_All
CL503.Contig7_All
CL5271.Contig1_All
CL5391.Contig1_All
CL5485.Contig1_All
CL5881.Contig2_All
CL6005.Contig1_All
CL756.Contig1_All
CL86.Contig1_All
CL908.Contig1_All
CL938.Contig2_All
CL995.Contig5_All
Unigene10780_All
Unigene14013_All
Unigene14549_All
Unigene17266_All
Unigene17344_All
Unigene18831_All
Unigene22370_All
Unigene23182_All
Unigene25431_All
Unigene25859_All
Unigene28855_All
Unigene2897_All
Unigene33360_All
Unigene33944_All
Unigene36322_All
Unigene38959_All
Unigene39245_All
Unigene40358_All
Unigene42884_All
Unigene44077_All
Unigene44111_All
Unigene44827_All
Unigene45170_All
Unigene45852_All
Unigene48553_All
Unigene6243_All
Unigene7440_All
Unigene9059_All
Unigene9208_All
