# Supplementary material for: Identification of Functional Gene Modules Associated With STAT-Mediated Antiviral Responses to White Spot Syndrome Virus in Shrimp
Source: Front Physiol. 2019 Mar 11;10:212. doi: 10.3389/fphys.2019.00212 (PMC6421301; doi:10.3389/fphys.2019.00212)
Supplement: FILE S3 — Gene modules affected by WSSV. [file Data_Sheet_3.ZIP › modules.affected.by.WSSV/fitDegGroup2_176.txt]

CL1181.Contig1_All
CL1255.Contig10_All
CL1821.Contig1_All
CL1911.Contig3_All
CL252.Contig2_All
CL2740.Contig1_All
CL2860.Contig2_All
CL2917.Contig1_All
CL3148.Contig1_All
CL3571.Contig2_All
CL385.Contig4_All
CL4522.Contig1_All
CL5535.Contig1_All
CL5839.Contig1_All
CL5895.Contig2_All
CL5954.Contig2_All
CL988.Contig1_All
Unigene11001_All
Unigene12769_All
Unigene14171_All
Unigene1462_All
Unigene1474_All
Unigene16595_All
Unigene16731_All
Unigene17179_All
Unigene17356_All
Unigene18643_All
Unigene20612_All
Unigene29416_All
Unigene30917_All
Unigene32078_All
Unigene32492_All
Unigene34844_All
Unigene3499_All
Unigene36383_All
Unigene38807_All
Unigene41787_All
Unigene42188_All
Unigene45278_All
Unigene46982_All
Unigene48873_All
Unigene49622_All
Unigene49814_All
