# Supplementary material for: Identification of Functional Gene Modules Associated With STAT-Mediated Antiviral Responses to White Spot Syndrome Virus in Shrimp
Source: Front Physiol. 2019 Mar 11;10:212. doi: 10.3389/fphys.2019.00212 (PMC6421301; doi:10.3389/fphys.2019.00212)
Supplement: FILE S3 — Gene modules affected by WSSV. [file Data_Sheet_3.ZIP › modules.affected.by.WSSV/fitDegGroup2_177.txt]

CL1293.Contig2_All
CL1394.Contig1_All
CL1444.Contig1_All
CL147.Contig1_All
CL1506.Contig6_All
CL1592.Contig2_All
CL2027.Contig2_All
CL222.Contig1_All
CL2682.Contig1_All
CL2842.Contig5_All
CL2860.Contig2_All
CL2878.Contig4_All
CL3091.Contig1_All
CL310.Contig1_All
CL364.Contig3_All
CL4293.Contig1_All
CL4398.Contig3_All
CL440.Contig4_All
CL4464.Contig2_All
CL4531.Contig2_All
CL4685.Contig1_All
CL5129.Contig2_All
CL5600.Contig1_All
CL6285.Contig1_All
CL859.Contig5_All
Unigene12990_All
Unigene13033_All
Unigene16622_All
Unigene20720_All
Unigene22302_All
Unigene23384_All
Unigene24691_All
Unigene26000_All
Unigene31440_All
Unigene36155_All
Unigene36212_All
Unigene36607_All
Unigene36845_All
Unigene38558_All
Unigene39255_All
Unigene39400_All
Unigene42856_All
Unigene42935_All
Unigene47022_All
Unigene47120_All
Unigene48878_All
Unigene49446_All
Unigene6071_All
Unigene8701_All
