# Supplementary material for: Identification of Functional Gene Modules Associated With STAT-Mediated Antiviral Responses to White Spot Syndrome Virus in Shrimp
Source: Front Physiol. 2019 Mar 11;10:212. doi: 10.3389/fphys.2019.00212 (PMC6421301; doi:10.3389/fphys.2019.00212)
Supplement: FILE S3 — Gene modules affected by WSSV. [file Data_Sheet_3.ZIP › modules.affected.by.WSSV/fitDegGroup2_178.txt]

CL1290.Contig5_All
CL1296.Contig7_All
CL2085.Contig4_All
CL2666.Contig2_All
CL2751.Contig3_All
CL3642.Contig2_All
CL4197.Contig2_All
CL5258.Contig2_All
CL5818.Contig2_All
CL5989.Contig4_All
CL6087.Contig2_All
CL619.Contig10_All
CL6243.Contig1_All
CL6295.Contig2_All
CL741.Contig1_All
CL826.Contig2_All
Unigene10158_All
Unigene11075_All
Unigene11348_All
Unigene12708_All
Unigene14084_All
Unigene16243_All
Unigene1747_All
Unigene17704_All
Unigene1835_All
Unigene20406_All
Unigene21408_All
Unigene21537_All
Unigene21776_All
Unigene22829_All
Unigene23616_All
Unigene23891_All
Unigene25378_All
Unigene25642_All
Unigene26439_All
Unigene29029_All
Unigene29485_All
Unigene3230_All
Unigene32949_All
Unigene33125_All
Unigene34272_All
Unigene35375_All
Unigene35911_All
Unigene35973_All
Unigene43172_All
Unigene44811_All
Unigene45189_All
Unigene45347_All
Unigene45515_All
Unigene47417_All
Unigene48620_All
Unigene49521_All
Unigene5689_All
Unigene6798_All
Unigene7257_All
Unigene8786_All
Unigene9272_All
Unigene9276_All
Unigene9856_All
