# Supplementary material for: Identification of Functional Gene Modules Associated With STAT-Mediated Antiviral Responses to White Spot Syndrome Virus in Shrimp
Source: Front Physiol. 2019 Mar 11;10:212. doi: 10.3389/fphys.2019.00212 (PMC6421301; doi:10.3389/fphys.2019.00212)
Supplement: FILE S3 — Gene modules affected by WSSV. [file Data_Sheet_3.ZIP › modules.affected.by.WSSV/fitDegGroup2_179.txt]

CL1571.Contig4_All
CL1862.Contig2_All
CL1863.Contig3_All
CL2896.Contig2_All
CL3283.Contig2_All
CL3328.Contig4_All
CL3508.Contig4_All
CL37.Contig17_All
CL440.Contig5_All
CL5023.Contig1_All
CL5169.Contig1_All
CL5841.Contig2_All
CL5936.Contig1_All
CL930.Contig2_All
CL946.Contig3_All
Unigene1251_All
Unigene13147_All
Unigene18133_All
Unigene21411_All
Unigene2280_All
Unigene27181_All
Unigene29297_All
Unigene36790_All
Unigene38111_All
Unigene39089_All
Unigene40180_All
Unigene42298_All
Unigene42714_All
Unigene44393_All
Unigene45123_All
Unigene45167_All
Unigene47089_All
Unigene47991_All
Unigene49795_All
Unigene7443_All
