# Supplementary material for: Identification of Functional Gene Modules Associated With STAT-Mediated Antiviral Responses to White Spot Syndrome Virus in Shrimp
Source: Front Physiol. 2019 Mar 11;10:212. doi: 10.3389/fphys.2019.00212 (PMC6421301; doi:10.3389/fphys.2019.00212)
Supplement: FILE S3 — Gene modules affected by WSSV. [file Data_Sheet_3.ZIP › modules.affected.by.WSSV/fitDegGroup2_180.txt]

CL1754.Contig1_All
CL1863.Contig3_All
CL2408.Contig2_All
CL3832.Contig1_All
CL4930.Contig1_All
CL6135.Contig1_All
CL980.Contig6_All
Unigene12449_All
Unigene20861_All
Unigene22081_All
Unigene22295_All
Unigene24805_All
Unigene2710_All
Unigene2864_All
Unigene28750_All
Unigene28789_All
Unigene32959_All
Unigene3651_All
Unigene37881_All
Unigene38766_All
Unigene40153_All
Unigene44788_All
Unigene48794_All
Unigene6198_All
