# Supplementary material for: Identification of Functional Gene Modules Associated With STAT-Mediated Antiviral Responses to White Spot Syndrome Virus in Shrimp
Source: Front Physiol. 2019 Mar 11;10:212. doi: 10.3389/fphys.2019.00212 (PMC6421301; doi:10.3389/fphys.2019.00212)
Supplement: FILE S3 — Gene modules affected by WSSV. [file Data_Sheet_3.ZIP › modules.affected.by.WSSV/fitDegGroup2_181.txt]

CL1396.Contig1_All
CL17.Contig3_All
CL1756.Contig2_All
CL1775.Contig1_All
CL1791.Contig6_All
CL1848.Contig5_All
CL2020.Contig1_All
CL2027.Contig3_All
CL2157.Contig6_All
CL2685.Contig3_All
CL2965.Contig3_All
CL3034.Contig1_All
CL3278.Contig1_All
CL3598.Contig2_All
CL3645.Contig2_All
CL3863.Contig1_All
CL398.Contig5_All
CL4349.Contig1_All
CL4772.Contig3_All
CL5163.Contig1_All
CL5163.Contig2_All
CL5203.Contig1_All
CL5395.Contig1_All
CL5600.Contig2_All
CL5841.Contig1_All
CL5970.Contig1_All
CL6162.Contig1_All
CL802.Contig2_All
CL861.Contig1_All
Unigene16234_All
Unigene22107_All
Unigene23536_All
Unigene2710_All
Unigene2954_All
Unigene30501_All
Unigene31937_All
Unigene32318_All
Unigene3305_All
Unigene33238_All
Unigene33583_All
Unigene33685_All
Unigene33798_All
Unigene3657_All
Unigene38135_All
Unigene38373_All
Unigene41196_All
Unigene41695_All
Unigene42486_All
Unigene43626_All
Unigene45246_All
Unigene45605_All
Unigene45872_All
Unigene46739_All
Unigene47533_All
Unigene47831_All
Unigene48432_All
Unigene49622_All
Unigene6007_All
