# Supplementary material for: Identification of Functional Gene Modules Associated With STAT-Mediated Antiviral Responses to White Spot Syndrome Virus in Shrimp
Source: Front Physiol. 2019 Mar 11;10:212. doi: 10.3389/fphys.2019.00212 (PMC6421301; doi:10.3389/fphys.2019.00212)
Supplement: FILE S3 — Gene modules affected by WSSV. [file Data_Sheet_3.ZIP › modules.affected.by.WSSV/fitDegGroup2_183.txt]

CL1571.Contig2_All
CL1921.Contig2_All
CL282.Contig4_All
CL3050.Contig2_All
CL3127.Contig1_All
CL4193.Contig1_All
CL4341.Contig2_All
CL4677.Contig2_All
CL5329.Contig2_All
CL610.Contig3_All
Unigene10849_All
Unigene13767_All
Unigene14898_All
Unigene14969_All
Unigene16547_All
Unigene18021_All
Unigene24805_All
Unigene25317_All
Unigene2631_All
Unigene33654_All
Unigene35719_All
Unigene36790_All
Unigene36933_All
Unigene39112_All
Unigene39520_All
Unigene40280_All
Unigene43395_All
Unigene44852_All
Unigene48322_All
Unigene49707_All
Unigene7186_All
Unigene7254_All
