# Supplementary material for: Identification of Functional Gene Modules Associated With STAT-Mediated Antiviral Responses to White Spot Syndrome Virus in Shrimp
Source: Front Physiol. 2019 Mar 11;10:212. doi: 10.3389/fphys.2019.00212 (PMC6421301; doi:10.3389/fphys.2019.00212)
Supplement: FILE S3 — Gene modules affected by WSSV. [file Data_Sheet_3.ZIP › modules.affected.by.WSSV/fitDegGroup2_185.txt]

CL1411.Contig3_All
CL1601.Contig1_All
CL1604.Contig2_All
CL2565.Contig1_All
CL3050.Contig2_All
CL3169.Contig3_All
CL4169.Contig1_All
CL4193.Contig1_All
CL527.Contig4_All
CL5329.Contig2_All
CL610.Contig3_All
CL770.Contig1_All
CL825.Contig1_All
Unigene10521_All
Unigene10849_All
Unigene14898_All
Unigene15208_All
Unigene17064_All
Unigene25317_All
Unigene28973_All
Unigene3173_All
Unigene35719_All
Unigene35923_All
Unigene3649_All
Unigene36790_All
Unigene39112_All
Unigene39520_All
Unigene40280_All
Unigene4078_All
Unigene43395_All
Unigene46301_All
Unigene48322_All
Unigene6060_All
Unigene7254_All
