# Supplementary material for: Identification of Functional Gene Modules Associated With STAT-Mediated Antiviral Responses to White Spot Syndrome Virus in Shrimp
Source: Front Physiol. 2019 Mar 11;10:212. doi: 10.3389/fphys.2019.00212 (PMC6421301; doi:10.3389/fphys.2019.00212)
Supplement: FILE S3 — Gene modules affected by WSSV. [file Data_Sheet_3.ZIP › modules.affected.by.WSSV/fitDegGroup2_187.txt]

CL1462.Contig2_All
CL1723.Contig4_All
CL1921.Contig3_All
CL2316.Contig4_All
CL2934.Contig3_All
CL2997.Contig3_All
CL3127.Contig1_All
CL3185.Contig3_All
CL3206.Contig2_All
CL3328.Contig4_All
CL3832.Contig1_All
CL5111.Contig2_All
CL5169.Contig1_All
Unigene11304_All
Unigene1505_All
Unigene16499_All
Unigene23935_All
Unigene24805_All
Unigene2816_All
Unigene28417_All
Unigene2948_All
Unigene29541_All
Unigene29723_All
Unigene30961_All
Unigene30988_All
Unigene31574_All
Unigene32820_All
Unigene3442_All
Unigene35107_All
Unigene36790_All
Unigene39089_All
Unigene43523_All
Unigene44852_All
Unigene45035_All
Unigene45068_All
Unigene45069_All
Unigene45163_All
Unigene45206_All
Unigene45308_All
Unigene45520_All
Unigene45583_All
Unigene46301_All
Unigene4922_All
Unigene49914_All
Unigene7344_All
Unigene7530_All
Unigene9425_All
Unigene9867_All
