# Supplementary material for: Identification of Functional Gene Modules Associated With STAT-Mediated Antiviral Responses to White Spot Syndrome Virus in Shrimp
Source: Front Physiol. 2019 Mar 11;10:212. doi: 10.3389/fphys.2019.00212 (PMC6421301; doi:10.3389/fphys.2019.00212)
Supplement: FILE S3 — Gene modules affected by WSSV. [file Data_Sheet_3.ZIP › modules.affected.by.WSSV/fitDegGroup2_188.txt]

CL112.Contig12_All
CL1290.Contig3_All
CL159.Contig4_All
CL1857.Contig2_All
CL2406.Contig2_All
CL2467.Contig4_All
CL2486.Contig1_All
CL25.Contig1_All
CL3611.Contig1_All
CL4709.Contig4_All
CL5189.Contig2_All
CL5495.Contig2_All
CL5602.Contig2_All
CL654.Contig7_All
CL774.Contig4_All
CL827.Contig1_All
Unigene10224_All
Unigene12092_All
Unigene17342_All
Unigene1985_All
Unigene21714_All
Unigene35058_All
Unigene36546_All
Unigene40839_All
Unigene43234_All
Unigene43804_All
Unigene44920_All
Unigene46137_All
Unigene49682_All
Unigene6658_All
