# Supplementary material for: Identification of Functional Gene Modules Associated With STAT-Mediated Antiviral Responses to White Spot Syndrome Virus in Shrimp
Source: Front Physiol. 2019 Mar 11;10:212. doi: 10.3389/fphys.2019.00212 (PMC6421301; doi:10.3389/fphys.2019.00212)
Supplement: FILE S3 — Gene modules affected by WSSV. [file Data_Sheet_3.ZIP › modules.affected.by.WSSV/fitDegGroup2_189.txt]

CL1450.Contig5_All
CL1579.Contig2_All
CL1923.Contig1_All
CL3116.Contig2_All
CL4339.Contig2_All
CL4954.Contig3_All
CL5102.Contig1_All
CL5162.Contig2_All
CL5203.Contig2_All
CL6243.Contig1_All
CL741.Contig1_All
Unigene11126_All
Unigene12899_All
Unigene14534_All
Unigene21312_All
Unigene21525_All
Unigene21537_All
Unigene21788_All
Unigene23616_All
Unigene23695_All
Unigene25722_All
Unigene2905_All
Unigene29135_All
Unigene31629_All
Unigene35543_All
Unigene35856_All
Unigene38989_All
Unigene41888_All
Unigene47494_All
Unigene5213_All
Unigene6158_All
Unigene6278_All
Unigene6813_All
Unigene6854_All
Unigene9782_All
