# Supplementary material for: Identification of Functional Gene Modules Associated With STAT-Mediated Antiviral Responses to White Spot Syndrome Virus in Shrimp
Source: Front Physiol. 2019 Mar 11;10:212. doi: 10.3389/fphys.2019.00212 (PMC6421301; doi:10.3389/fphys.2019.00212)
Supplement: FILE S3 — Gene modules affected by WSSV. [file Data_Sheet_3.ZIP › modules.affected.by.WSSV/fitDegGroup2_190.txt]

CL1157.Contig2_All
CL2023.Contig3_All
CL2067.Contig2_All
CL2637.Contig3_All
CL3238.Contig1_All
CL3449.Contig2_All
CL4132.Contig2_All
CL4298.Contig2_All
CL4423.Contig2_All
CL4675.Contig2_All
CL4988.Contig2_All
CL5012.Contig1_All
Unigene10813_All
Unigene11426_All
Unigene12548_All
Unigene13878_All
Unigene1396_All
Unigene14952_All
Unigene21767_All
Unigene25025_All
Unigene25419_All
Unigene31441_All
Unigene3166_All
Unigene32397_All
Unigene37015_All
Unigene37079_All
Unigene42607_All
Unigene46489_All
Unigene46781_All
Unigene49604_All
Unigene6055_All
Unigene7082_All
