# Supplementary material for: Identification of Functional Gene Modules Associated With STAT-Mediated Antiviral Responses to White Spot Syndrome Virus in Shrimp
Source: Front Physiol. 2019 Mar 11;10:212. doi: 10.3389/fphys.2019.00212 (PMC6421301; doi:10.3389/fphys.2019.00212)
Supplement: FILE S3 — Gene modules affected by WSSV. [file Data_Sheet_3.ZIP › modules.affected.by.WSSV/fitDegGroup2_191.txt]

CL1451.Contig1_All
CL1779.Contig8_All
CL2252.Contig3_All
CL2855.Contig2_All
CL3185.Contig3_All
CL3763.Contig5_All
CL4208.Contig1_All
CL482.Contig1_All
CL5264.Contig1_All
CL5621.Contig2_All
CL5827.Contig2_All
CL676.Contig2_All
Unigene10011_All
Unigene10752_All
Unigene12515_All
Unigene12601_All
Unigene13019_All
Unigene1332_All
Unigene14502_All
Unigene14833_All
Unigene21411_All
Unigene23637_All
Unigene2388_All
Unigene24719_All
Unigene26042_All
Unigene28450_All
Unigene30753_All
Unigene32990_All
Unigene33482_All
Unigene33538_All
Unigene34241_All
Unigene39190_All
Unigene39229_All
Unigene42782_All
Unigene43523_All
Unigene45292_All
Unigene46045_All
Unigene47691_All
Unigene48901_All
Unigene6689_All
Unigene6824_All
Unigene8752_All
