# Supplementary material for: Identification of Functional Gene Modules Associated With STAT-Mediated Antiviral Responses to White Spot Syndrome Virus in Shrimp
Source: Front Physiol. 2019 Mar 11;10:212. doi: 10.3389/fphys.2019.00212 (PMC6421301; doi:10.3389/fphys.2019.00212)
Supplement: FILE S3 — Gene modules affected by WSSV. [file Data_Sheet_3.ZIP › modules.affected.by.WSSV/fitDegGroup2_195.txt]

CL1240.Contig2_All
CL1302.Contig1_All
CL1313.Contig5_All
CL1651.Contig1_All
CL1723.Contig4_All
CL1921.Contig3_All
CL2222.Contig2_All
CL2392.Contig2_All
CL2967.Contig2_All
CL3512.Contig1_All
CL4051.Contig2_All
CL4541.Contig2_All
CL5066.Contig3_All
CL5111.Contig2_All
CL5671.Contig1_All
CL6280.Contig4_All
Unigene10202_All
Unigene10224_All
Unigene10317_All
Unigene1181_All
Unigene13775_All
Unigene14340_All
Unigene18487_All
Unigene28417_All
Unigene28487_All
Unigene28774_All
Unigene29541_All
Unigene30012_All
Unigene32820_All
Unigene3397_All
Unigene42081_All
Unigene42771_All
Unigene44659_All
Unigene46301_All
Unigene47740_All
Unigene9429_All
