# Supplementary material for: Identification of Functional Gene Modules Associated With STAT-Mediated Antiviral Responses to White Spot Syndrome Virus in Shrimp
Source: Front Physiol. 2019 Mar 11;10:212. doi: 10.3389/fphys.2019.00212 (PMC6421301; doi:10.3389/fphys.2019.00212)
Supplement: FILE S3 — Gene modules affected by WSSV. [file Data_Sheet_3.ZIP › modules.affected.by.WSSV/fitDegGroup2_196.txt]

CL1006.Contig6_All
CL1190.Contig17_All
CL1475.Contig2_All
CL2309.Contig4_All
CL24.Contig2_All
CL4086.Contig1_All
CL4518.Contig1_All
CL4798.Contig1_All
CL5309.Contig4_All
CL936.Contig1_All
Unigene11172_All
Unigene12884_All
Unigene13882_All
Unigene14102_All
Unigene16051_All
Unigene17890_All
Unigene18444_All
Unigene20320_All
Unigene20549_All
Unigene20991_All
Unigene22360_All
Unigene23002_All
Unigene24651_All
Unigene25064_All
Unigene25828_All
Unigene28789_All
Unigene29489_All
Unigene31547_All
Unigene33447_All
Unigene37815_All
Unigene39343_All
Unigene44038_All
Unigene45445_All
Unigene48498_All
Unigene8042_All
