# Supplementary material for: Identification of Functional Gene Modules Associated With STAT-Mediated Antiviral Responses to White Spot Syndrome Virus in Shrimp
Source: Front Physiol. 2019 Mar 11;10:212. doi: 10.3389/fphys.2019.00212 (PMC6421301; doi:10.3389/fphys.2019.00212)
Supplement: FILE S3 — Gene modules affected by WSSV. [file Data_Sheet_3.ZIP › modules.affected.by.WSSV/fitDegGroup2_197.txt]

CL1054.Contig4_All
CL1352.Contig1_All
CL1529.Contig1_All
CL1667.Contig6_All
CL1733.Contig1_All
CL2365.Contig2_All
CL2701.Contig2_All
CL2927.Contig2_All
CL5136.Contig1_All
CL5342.Contig2_All
CL5786.Contig3_All
CL6046.Contig1_All
CL6194.Contig2_All
CL6262.Contig2_All
CL777.Contig4_All
CL877.Contig7_All
Unigene12431_All
Unigene13672_All
Unigene21704_All
Unigene2215_All
Unigene25251_All
Unigene2857_All
Unigene31473_All
Unigene32736_All
Unigene33179_All
Unigene38872_All
Unigene40088_All
Unigene40966_All
Unigene41888_All
Unigene42848_All
Unigene43617_All
Unigene44087_All
Unigene44659_All
Unigene47691_All
