# Supplementary material for: Identification of Functional Gene Modules Associated With STAT-Mediated Antiviral Responses to White Spot Syndrome Virus in Shrimp
Source: Front Physiol. 2019 Mar 11;10:212. doi: 10.3389/fphys.2019.00212 (PMC6421301; doi:10.3389/fphys.2019.00212)
Supplement: FILE S3 — Gene modules affected by WSSV. [file Data_Sheet_3.ZIP › modules.affected.by.WSSV/fitDegGroup2_198.txt]

CL1949.Contig1_All
CL2087.Contig1_All
CL2351.Contig1_All
CL2536.Contig3_All
CL3123.Contig4_All
CL33.Contig2_All
CL3526.Contig2_All
CL3797.Contig1_All
CL6276.Contig1_All
Unigene10385_All
Unigene12485_All
Unigene13977_All
Unigene14214_All
Unigene17242_All
Unigene17740_All
Unigene18738_All
Unigene19944_All
Unigene22279_All
Unigene24712_All
Unigene24856_All
Unigene25604_All
Unigene275_All
Unigene27690_All
Unigene27776_All
Unigene32125_All
Unigene34701_All
Unigene347_All
Unigene36212_All
Unigene36330_All
Unigene37507_All
Unigene37652_All
Unigene3779_All
Unigene38899_All
Unigene41151_All
Unigene41810_All
Unigene41966_All
Unigene47017_All
Unigene5456_All
Unigene5826_All
