# Supplementary material for: Identification of Functional Gene Modules Associated With STAT-Mediated Antiviral Responses to White Spot Syndrome Virus in Shrimp
Source: Front Physiol. 2019 Mar 11;10:212. doi: 10.3389/fphys.2019.00212 (PMC6421301; doi:10.3389/fphys.2019.00212)
Supplement: FILE S3 — Gene modules affected by WSSV. [file Data_Sheet_3.ZIP › modules.affected.by.WSSV/fitDegGroup2_199.txt]

CL1754.Contig1_All
CL1863.Contig3_All
CL2197.Contig2_All
CL3169.Contig3_All
CL4199.Contig1_All
CL5023.Contig1_All
CL6002.Contig1_All
CL6135.Contig1_All
Unigene18184_All
Unigene1888_All
Unigene20861_All
Unigene22081_All
Unigene24268_All
Unigene24805_All
Unigene29171_All
Unigene3334_All
Unigene36339_All
Unigene3651_All
Unigene3780_All
Unigene40153_All
Unigene42714_All
Unigene44788_All
Unigene46742_All
Unigene5618_All
