# Supplementary material for: Identification of Functional Gene Modules Associated With STAT-Mediated Antiviral Responses to White Spot Syndrome Virus in Shrimp
Source: Front Physiol. 2019 Mar 11;10:212. doi: 10.3389/fphys.2019.00212 (PMC6421301; doi:10.3389/fphys.2019.00212)
Supplement: FILE S3 — Gene modules affected by WSSV. [file Data_Sheet_3.ZIP › modules.affected.by.WSSV/fitDegGroup2_200.txt]

CL1251.Contig2_All
CL1923.Contig1_All
CL2233.Contig2_All
CL3050.Contig1_All
CL3058.Contig2_All
CL3852.Contig1_All
CL4709.Contig2_All
CL4954.Contig3_All
CL5113.Contig1_All
CL5162.Contig2_All
CL6354.Contig2_All
CL857.Contig2_All
Unigene10906_All
Unigene11101_All
Unigene14947_All
Unigene17211_All
Unigene21537_All
Unigene21898_All
Unigene2401_All
Unigene25361_All
Unigene25752_All
Unigene27483_All
Unigene30720_All
Unigene32962_All
Unigene35393_All
Unigene3548_All
Unigene35696_All
Unigene3781_All
Unigene38233_All
Unigene38631_All
Unigene39382_All
Unigene41308_All
Unigene42600_All
Unigene42628_All
Unigene46057_All
Unigene49278_All
Unigene7528_All
