# Supplementary material for: Identification of Functional Gene Modules Associated With STAT-Mediated Antiviral Responses to White Spot Syndrome Virus in Shrimp
Source: Front Physiol. 2019 Mar 11;10:212. doi: 10.3389/fphys.2019.00212 (PMC6421301; doi:10.3389/fphys.2019.00212)
Supplement: FILE S5 — Gene sequence. [file Data_Sheet_5.ZIP › sequence.fasta]

>CL1.Contig1_All
GTGTATATATATGTGTGTGTGTGTATATATATATAATATGTTGGTTGCAA
TTTTGAAATTACTGCCGACAACAATAAATATATATGTATATATATACACA
TATATATGCATATATACATATGTATGTATATCATATCAGCAAGAGAATAC
ATATGTATCTTCATATCAGCAAGAGAATACATAGTGGAAACTGTATATCT
AATTTTTGTACTCTGTGCAAGTTAATGCCAAGTCTTGGAATTATTCACAA
GGATCATGTACTTTGTATTGGGACAATCGGCAAACTGCTAATTGTAAACA
AAGTAGAAAAAACTGCTTGGGAAGTGATTTTGAGAATTGGGCCGACCCAG
GAGGATGGCCATGTTTATTTAGTTAGATGTACTTTCCTTTGTTAAGGAAA
GGATAAGGATCATTAATATTTTTTAGTTAATTACTTCTTTTTTTTGATAT
ACAAGTCTGTTTATTGAATGTATGTCAAAGAACTTAAAGAAAATTGGTGT
GTTTTTGTTTTTTCTTTTTGTTTGAAGTATTCCAAATAAAATATTTTAAA
TCATAAAATACAGCTGCCACGAAA
>CL1.Contig2_All
GACTTGTATACCAAAAAAAGAAGTAATTAACTAAAAAATATTAATGATCC
TTATCCTTTCCTTAACAAAGGAAAGTACATCTAACTAAATAAACATGGCC
ATCCTCCTGGGTCGGCCCAATTCTCAAAATCACTTCCCAAGCAGTTTTTT
CTACTTTGTTTACAATTAGCAGTTTGCCGATTGTCCCAATACAAAGTACA
TGATCCTTGTGAATAATTCCAAGACTTGGCATTAACTTGCACAGAGTACA
AAAATTAGATATACAGTTTCCACTATGTATTCTCTTGCTGATATGAAGAT
ACATATGTATTCTCTTGCTGATATGAAGATACATATGTATTCTCTTGCTG
ATATGATATACATACATATGTATATATGCATATATATGTGTATATATATA
CATATATACATACACACAC
>CL2.Contig1_All
GAGTCCGGCATGACCAGCGACGAAAATGAGACTGGCAGCAGGGACTCCAC
ATCCCAAGAGCTTGGTCCTTTACGCGTAATCTTCACCAGCTGGTCATTCA
GTGGCATGACTAATATTCCTCCTTCATTTATAAGTCCCTTCATATAGTTT
TCATGACTTTCTGGACATGAGGCTCCACAATACACTCGATCATACAGGCG
CATATCAGGGGGCAGGCATAAACAATTACCCTGCACAAACTGGGGATCAC
AAAATGTAAATGCATCTATCGCCGATGAATTCTTCTTGAAATGTTCTAGC
CGCTCTTGCCCGTAACTAACAACATCTGCATGAAGTTCAACTCCGTGGTT
GATTCCATAGGGACCGAGAATGAGACCTGCCATGGTGGAGAGATAGCCAG
TGCCAGATCCCAGGTTGAGGAAGGACTGCCCTGGTGCCAACTGGAGGCCC
TCCATGACCTTTGCATAAATACACGGCGCTGAGAGGTGTAAGTTCCCCTT
CTTCCACGCATTGTCCCGATACGCCAACTCGCGGTTTTCCGAAGTGAAAT
AATCCCCACGGTCGACTGCCCTGAAGACACGCTCTAGGAGAGGCGTGCGA
ATGTAGTTGGCTGCCTTGAGGTTGTCGACCAGCTCATCGTTGTCGACGCC
GGCACTCACAGCTCCCCCCATCTTGATGCTTGCAGTTGGCACTCTACGCA
ACAAACTTTTCTCTTTCTTATTATTCTACGATGCCTTTGTCCATTCTTGC
TAAGCAGCCATTCACAAACTCACACTCCCATTCACTTGCCACAGGAAGTC
CCCTCTCGCAATAATGTGTGGACTTTAGGTGGCTGTGCTATCATTAATGG
GACATTGTTACTTCGTCAACGTGGCTAGTTCTGCACTACGTCAAACAGAA
TTCGTCACAACATCACCTTAATTTGTCCTTTTCTCTGTCGCTTTGCCTCC
TTTTCCTCTCTATTATATCCACTCTCCGGGTTCCTCACTTGCTCCTCTGT
CGTTTGAGATCGCCGTCACACTGCAACCGCGGTCAAATCTGAGCAAAATC
GAGAAAGTGTTTTATTG
>CL2.Contig2_All
GAGTCCGGCATGACCAGCGACGAAAATGAGACTGGCAGCAGGGACTCCAC
ATCCCAAGAGCTTGGTCCTTTACGCGTAATCTTCACCAGCTGGTCATTCA
GTGGCATGACTAATATTCCTCCTTCATTTATAAGTCCCTTCATATAGTTT
TCATGACTTTCTGGACATGAGGCTCCACAATACACTCGATCATACAGGCG
CATATCAGGGGGCAGGCATAAACAATTACCCTGCACAAACTGGGGATCAC
AAAATGTAAATGCATCTATCGCCGATGAATTCTTCTTGAAATGTTCTAGC
CGCTCTTGCCCGTAACTAACAACATCTGCATGAAGTTCAACTCCGTGGTT
GATTCCATAGGGACCGAGAATGAGACCTGCCATGGTGGAGAGATAGCCAG
TGCCAGATCCCAGGTTGAGGAAGGACTGCCCTGGTGCCAACTGGAGGCCC
TCCATGACCTTTGCATAAATACACGGCGCTGAGAGGTGTAAGTTCCCCTT
CTTCCACGCATTGTCCCGATACGCCAACTCGCGGTTTTCCGAAGTGAAAT
AATCCCCACGGTCGACTGCCCTGAAGACACGCTCTAGGAGAGGCGTGCGA
ATGTAGTTGGCTGCCTTGAGGTTGTCGACCAGCTCATCGTTGTCGACGCC
GGCACTCACAGCTCCCCCCATCTTGATGCTTGCAGTTGGCACTCTACGCA
ACAAACTTTTCTCTTTCTTATTATTCTACGATGCCTTTGTCCATTCTTGC
TAAGCAGCCATTCACAAACTCACACTCCCATTCACTTGCCACAGGAAGTC
CCCTCTCGCAATAATGTGTGGACTTTAGGTGGCTGTGCTATCATTAATGG
GACATTGTTACTTCGTCAACGTGGCTAGTTCTGCACTACGTCAAACAGAA
TTCGTCACAACATCACTTGCTCCTCTGTCGTTTGAGATCGCCGTCACACT
GCAACCGCGGTCAAATCTGAGCAAAATCGAGAAAGTGTTTTATTG
>CL2.Contig3_All
TGACGAAGGAAAACAGATCTTACAGGAAAAAGCTCTCGGTGATGTTGTGA
CGAATTCTGTTTGACGTAGTGCAGAACTAGCCACGTTGACGAAGTAACAA
TGTCCCATTAATGATAGCACAGCCACCTAAAGTCCACACATTATTGCGAG
AGGGGACTTCCTGTGGCAAGTGAATGGGAGTGTGAGTTTGTGAATGGCTG
CTTAGCAAGAATGGACAAAGGCATCGTAGAATAATAAGAAAGAGAAAAGT
TTGTTGCGTAGAGTGCCAACTGCAAGCATCAAGATGGGGGGAGCTGTGAG
TGCCGGCGTCGACAACGATGAGCTGGTCGACAACCTCAAGGCAGCCAACT
ACATTCGCACGCCTCTCCTAGAGCGTGTCTTCAGGGCAGTCGACCGTGGG
GATTATTTCACTTCGGAAAACCGCGAGTTGGCGTATCGGGACAATGCGTG
GAAGAAGGGGAACTTACACCTCTCAGCGCCGTGTATTTATGCAAAGGTCA
TGGAGGGCCTCCAGTTGGCACCAGGGCAGTCCTTCCTCAACCTGGGATCT
GGCACTGGCTATCTCTCCACCATGGCAGGTCTCATTCTCGGTCCCTATGG
AATCAACCACGGAGTTGAACTTCATGCAGATGTTGTTAGTTACGGGCAAG
AGCGGCTAGAACATTTCAAGAAGAATTCATCGGCGATAGATGCATTTACA
TTTTGTGATCCCCAGTTTGTGCAGGGTAATTGTTTATGCCTGCCCCCTGA
TATGCGCCTGTATGATCGAGTGTATTGTGGAGCCTCATGTCCAGAAAGTC
ATGAAAACTATATGAAGGGACTTATAAATGAAGGAGGAATATTAGTCATG
CCACTGAATGACCAGCTGGTGAAGATTACGCGTAAAGGACCAAGCTCTTG
GGATGTGGAGTCCCTGCTGCCAGTCTCATTTTCGTCGCTGGTCATGCCGG
ACTCCA
>CL3.Contig1_All
GGGAAAGAGAGAAGTTGCGCATTGAGCGTGAGAGAATTGAACGCCAGAAG
CAGGAGCTCCTTCGAATGGAGAGAGAACACCAGAGATTAGAGAGAGAGAA
GTTAGAAAGGGAACGTGAAGAACTTCGCAGGCAGCAGATGAGTAGACTCC
GGTATGAGGAAACACGCCGCAGCCTCAAGCGACCGGCTGATGAGCGAGAC
CGGCGAGACTTCTTTGATGACCGCAAGAGACCAGCCACAGACAGCCGAGG
TCGTCTAGATGATGCCCCCGCACCACCTCGCAGAGGAGGCCACGGCAGCC
ATGGCAGCCATGGTGCTGGGGGCGGAGGGGGGCGCGACGATATGCGTGGC
GGGGGGGGTGCTGGCAGCACAGGCAGCCGCTATGACGACAGAAGAGAAAT
CCGTGACCGTGAGGATAGGCGTCCTGTTGACCGCTCAGGCCCCAGGGATG
ACCGTGACCACAGAGGACCCCCACCTCCTCAGGCTTCAAGGGATAGGCCC
AGAGACAGGTACAGTGGCAGTGGTGTGGGCGGCAGCGGAGGTGGAAGTGA
TGCCTGGAGGAGTGCCGGGGGTATGAGCGATAGTAAGGGCGGTTATGGGA
GCGGCTCGAACTTGATGGGGGGCAGTGTGGGCTCCTCTGGACCGTCGACC
CGCGGGGGGGACACGCAGGGAGGCTGGAGGCCCTCCGGAAGCATGGCCAA
CAATGATAGATGGGGAGGTAGTGGTGGCCCAGGAATGGGCAGCAGAAGCA
GTAGCAGCATGGGAGGCATGGCCATGGGTGATATGATTCGCTCTAATGCA
CACCACTTGTCACAACCTGGAATGGGGGGTATGGGCATGGGTATGGGCAT
GCAGAACGACAGATTCCCAATGTCAGATTTTCGTAAATATTAAGTGAATT
TTTGAAGGCAGTTAAAAATCAAATGAACATTGACTGTTCAGTGGACTTTT
TTTTTTTTTTTTTTTTTT
>CL3.Contig2_All
GGGGAAAGAGAGAAGTTGCGCATTGAGCGTGAGAGAATTGAACGCCAGAA
GCAGGAGCTCCTTCGAATGGAGAGAGAACACCAGAGATTAGAGAGAGAGA
AGTTAGAAAGGGAACGTGAAGAACTTCGCAGGCAGCAGATGAGTAGACTC
CGGTATGAGGAAACACGCCGCAGCCTCAAGCGACCGGCTGATGAGCGAGA
CCGGCGAGACTTCTTTGATGACCGCAAGAGACCAGCCACAGACAGCCGAG
GTCGTCTAGATGATGCCCCCGCACCACCTCGCAGGTATGAGGACAGAAAT
TACGAGAGAGGTAATGATTCTACACGATTTGATAGAGGAGGCCACGGCAG
CCATGGCAGCCATGGTGCTGGGGGCGGAGGGGGGCGCGACGATATGCGTG
GCGGGGGGGGTGCTGGCAGCACAGGCAGCCGCTATGACGACAGAAGAGAA
ATCCGTGACCGTGAGGATAGGCGTCCTGTTGACCGCTCAGGCCCCAGGGA
TGACCGTGACCACAGAGGACCCCCACCTCCTCAGGCTTCAAGGGATAGGC
CCAGAGACAGGTACAGTGGCAGTGGTGTGGGCGGCAGCGGAGGTGGAAGT
GATGCCTGGAGGAGTGCCGGGGGTATGAGCGATAGTAAGGGCGGTTATGG
GAGCGGCTCGAACTTGATGGGGGGCAGTGTGGGCTCCTCTGGACCGTCGA
CCCGCGGGGGGGACACGCAGGGAGGCTGGAGGCCCTCCGGAAGCATGGCC
AACAATGATAGATGGGGAGGTAGTGGTGGCCCAGGAATGGGCAGCAGAAG
CAGTAGCAGCATGGGAGGCATGGCCATGGGTGATATGATTCGCTCTAATG
CACACCACTTGTCACAACCTGGAATGGGGGGTATGGGCATGGGTATGGGC
ATGCAGAACGACAGATTCCCAATGTCAGATTTTCGTAAATATTAAGTGAA
TTTTTGAAGGCAGTTAAAAATCAAATGAACATTGACTGTTCAGTGGACTT
TTTTTTTTTCTTTTTTTTTTTCTTGGGAGGGGGG
>CL3.Contig3_All
GGGGAAAGAGAGAAGTTGCGCATTGAGCGTGAGAGAATTGAACGCCAGAA
GCAGGAGCTCCTTCGAATGGAGAGAGAACACCAGAGATTAGAGAGAGAGA
AGTTAGAAAGGGAACGTGAAGAACTTCGCAGGCAGCAGATGAGTAGACTC
CGGTATGAGGAAACACGCCGCAGCCTCAAGCGACCGGCTGATGAGCGAGA
CCGGCGAGACTTCTTTGATGACCGCAAGAGACCAGCCACAGACAGCCGAG
GTCGTCTAGATGATGCCCCCGCACCACCTCGCAGGTATGAGGACAGAAAT
TACGAGAGAGGTAATGATTCTACACGATTTGATAGAGGAGGCCACGGCAG
CCATGGCAGCCATGGTGCTGGGGGCGGAGGGGGGCGCGACGATATGCGTG
GCGGGGGGGGTGCTGGCAGCACAGGCAGCCGCTATGACGACAGAAGAGAA
ATCCGTGACCGTGAGGATAGGCGTCCTGTTGACCGCTCAGGCCCCAGGGA
TGACCGTGACCACAGAGGACCCCCACCTCCTCAGGCTTCAAGGGATAGGC
CCAGAGACAGATGGGGAGGTAGTGGTGGCCCAGGAATGGGCAGCAGAAGC
AGTAGCAGCATGGGAGGCATGGCCATGGGTGATATGATTCGCTCTAATGC
ACACCACTTGTCACAACCTGGAATGGGGGGTATGGGCATGGGTATGGGCA
TGCAGAACGACAGATTCCCAATGTCAGATTTTCGTAAATATTAAGTGAAT
TTTTGAAGGCAGTTAAAAATCAAATGAACATTGACTGTTCAGTGGACTTT
TTTTTTTTTTTTTTTT
>CL4.Contig1_All
TTTCTGTTTATAATGATATATTCAGTTATATAATACAAAATATACAAAAT
GGCTAAATCAGTTGATCTTGTTTGTACTAATACTGGCAACGGACTCAGAA
AAGCCCATTGGACACATCTGCATATAATACTTTTCACTTTCATAAAAAGT
GATTCGTTCATTTTCAATAATAATACGTGTATAACATTGTAATATTTGTA
ACATGGAATTCCAGGCACAGCATTCACGCAATCATTTAGATAGTCCTGAG
CTTGGTACTGTAACCGATCTTTTCCAGCCACGTTATTATGGTGTTGTAGT
TCGCGTCCAACCAGGCAATGTTGTTCTGAACGCTCTCCACGATTTGTTCA
ACGTCAAGAGCAACTGGTTCTAATTCCTCTGCGTGGCGCTTCTGCAGAGC
TTTTAACTCCATGAGTTCCTGTCGTGTGTTAACCTTATGTGTAGTGGAGC
GAATGAGGCGAACCATTATTTTGTCAAAGAAGCTGAAGATTTTGTCGAAG
TTATCTTGCAGGTAGGCCCAGGCGAGAGGTAGGCCTATATCGTTGTTGGC
AATAGCTCCAAAGACCCTGGAACTGTCCTGCTTCCTGATTCCACTGCCGT
CTGTGAAGGCCATGTCGAGGTACCTTGACAGTAGCCACATTTCCTTGGTG
CAGCCCAAGGCAGACAGAAGTTTTTCCTTCTCGGAACCAACATTGGACTT
GAGGTACTGTTGCCACGCGAAGTCCCACTCGGCCTCCCCGCCCTCGGCGA
TGGCGTAGCAGTACACCGTTGATTTGAGGTTCGGTGAAATAAGAGTAAGA
TTATCCGGATTAGCCATCCAGGTGCGGTAGAGAGCAGAGGCGCTGTCTAA
GCAGTGCTGGTGACCGAGGCCGCACGCCCACGCCACAGCCTTCCCTCGCT
TATACTGATCCAGGAGACCGTCATCAGGGTTCTCCTCGAATCCCACTGAC
TCGTATAGAGGTACCAAGATGTCTAATAGATAATTCTTCAGAGCGCCGTA
CCCTCCCGTACGCGTTAACATGTCCTTGAGGTAGACCACATTGTTTAGGG
CTGACCACCAGGGGATGTAATCAGACTCGGCCTCCAAGTAAGTCAAAATT
CCCAAAGCTGTCTCGTACGGAAGCTGATCTGCACGAGCAAGGTCCATGGC
ATCGTCAATTATCTGGGCTCGGTTGATAGGGTTGATAACTTGGTGATCTG
TTTTCAGCTGCTGGATGAGGAGGCCCCAGTTGTGGTCGTCGTAGTTGACC
CTGTAGTAGCCCGTCTGCTGCAGGTTGAAGATGACCCACTGGTCCTTCGG
GGGAAGGGACGAGAGGCTGATCTGTGCCTCGGAGTCCTTCATCCACACCA
TGGCCTGAGTCTGGTTGAAGTTGGCCTCGCTCTGGGTCGTGTACGTCAGG
GGAACCCACCACTTGTAGTCGTGGGTGTCGCTGGAGTTTTCATCTCTAAC
TAACAAAAAGCGTTCCTGAGAAACGGAGGCAGACTTGCCATCGGCGCTCC
TCTCCACCTTGATGACGGGGTATCCCTTCTGCAGCGTCCAGGTGTCCATG
ACCTTCTTGACGGTGACGTCCTGGGGCAGAGTGCCGTCCTCGTGAGCGGC
CATCGTGAGGTGCTCCCACAGGTCATCTTGCTCGGCGGCTTCGTACTTAA
ATGCAGTGAGGTAGTTGCTTACTCCCTTTCTGAAAGTGTTCTCGCTAAGG
AAGTGGTTCATCATACGAATGATAGAGGCACCTTTGTCGTAGGAAATACT
ATCGAAAATTTGTCTGATCTCATCCGGGTGACCGACAGGGATGCTGATCT
CGTGAGATGACTCGAGGCTGTCGAGGGCGAACACCCTCTGGAGTCGAGAG
ATAACGAACTCCTCCATCACCTTCCAAGAGGGTTCGACGTAATCCATGCC
AATGTACTGAACGAACGAAGCGAAGCCTTCATTGAGCCACAGGTCGGTCC
ACCACGTGGGAGTGACGAGGTTACCGAACCACTGGTGTGCCAACTCGTGC
GCCACCACCAGGGCCACCCGGTGCTTGTTGCTCGGCCCGGACACCACTGG
GTCGTACAGCATGGCCGTCTCTCTGTATGTGATAAGGCCCCAGTTCTCCA
TGGCGCCGGCGGAGAAGTCGGGGATAGCGATCATGTCCTGCTTGGGGAGC
GGGTAGGGCTCGCCGAAGTAGTCCTCGAAGTGCGTGAGGATCGCCGGACC
GATCTCCCTCGAGTACTCTGCCTGCTTGATGGCCGACTGCCGCGACCACA
CCCTAAAGAGAACATGATCATTGACAGTGGAGTTCATGTTGGCGAAATCC
GAGACGACGAAGGCGATGAGGTAGGTGGACATGGGGACGCTCTCCTCGTA
GTGGTCCCAGACCCAGCCCTCCTGACCGATTAGAGGCAGTGTCTCCGCCA
GAGGCATGTTGGAGAGGGTGACCATGGTCTCCTCCCGCGCCAGGAACACT
TCAAAGGTGGCCTTGAATCCGGGCTCGTCAAAGCACGGGAAGGCGCGGCG
GGCGTCACTGGCCTGGAACTGTGTCACCGCCAGGAGTTTGTTCGTCCCAT
CGTCGTCCCTGTAGGTCGACCTGTAGAACCCGTGCAGCTGGTCGTTAAGG
TACCCGAGGAAGTCCATCGATAACACGTACTTCTCGCCCTTTTCCAGCTG
CTTCTCCAGGTGGGCGATGTAGAACTGGCGCTCAGGGTCGTACTGGTGCA
TTTTGATTCCCACGTCAGGACCAGCTGACTCTCCCGACGGCTTCAGCCTA
ATGGTTTCGTTTTTGGTAATGATGTCGGCCATGTGGAGCGTGATGTTGGA
GGTCGGCTCCAGGACCTCCATCTCCACCTCCACGTAGCCGAGGATGCTGA
AGTTGCCGTTGATTAAAGGCTGAAGTTTGACCAGGTAGTGCATTGGCTTG
AGGGAGCGAGGCAACCGTACGTTCACCTTCTCCTTTGGGGCCATTGTGGT
TGTAGTTGTAGTAGGGGTGGTTGTAGGCATGGGCTTTGTTGTAGTGGTTG
TGGTTGTTGACGTTGTAGTGGTTGTGGTGATCTTGGGTGGTTTAGTAACT
TCTGGTATAACATTTCTCGTGTTATCATTCGCCTGCGTATATCGTATGGT
CTCCTGCTGCGCCTTGGCCTCCACGTCGTGCGGCGCGTAGTAGTAGACGA
GGAGGCCCGTGGCGACCATCCCGCTCAGGAAGAAGACGGCCAGGAGGAGC
GACACACTCCGGCTGATGTAGCAGCCCTTCTTCTTCCCGAAGGACACCAT
GTGGTCGGGCTGGTGGATGTCCATGGCGACCACGTCCGTCGCTGCCTGCG
TGTTGTAGTTGTTCATGGCGGCGGAGGCGGCGAGTCCTCCTTGTTCCTGG
TCACGACTTGCGCTCCGCCCGTCAAGGTTATACACTTCGCGTCCGAGCCT
CCGGTCACACCTCCGCACCCGACAGGAGACAGTTCGACACTGGGCCAGTC
GCGAGTACCCGGTGGCCCG
>CL4.Contig2_All
CTCTTAAACTGAACGATATATATAAAACGCCCGACCTAAAGCATATTCAT
TATACAGACATGCATATACTCAGAAATGAATGCATATCTATCAGTGTAGA
CATGCATATCTACCGTATCGATATACATATAAATTATATACCTATCAGAC
AGATAGACAGATATGCCTCTATTTCTGTGCATATGCATGTTCGTATTTAT
GAATGTTCACCATGAAACTTTACGTAATGTTCATATTAAAAATATATGAG
TCCAGTAGGTACTATAAGCATTGTGAGAGAAAACTTGGTAGGGGTAACAA
TGGTTAAAAAAAACGGTTCTATATACAGGGAGGACAAAACTAAACATAAA
TGCATTACTGTTTATCTTCCAATTGATGATATTCCGCCGATTAATGGAAG
CAGAGACTTGCAGATCAGTCTATTAAGTACACATAGATCCGATACACACT
TCCTGGCGATGTTAACAGTCTTGAATTAGTATTAAAATAAGATATGCCTT
TCAGCCTATGCCGTGCTGAGCTTCGTCGAATACCCGTTCGCGTCCAGCCA
CTTCACGATGACGTCATAGTTGGTCTTCATCCAGGCGATGTTGTTCTTCG
TCCGCTCGATCACCTGCTCGACCGTGCGCGACGCGGAGCCCAGGTGGTGC
TCGTGCTCCTTTCGGAAGTGCTCCACCTCTTTCAAGTGCTGCTCCGTGTT
GAAGCCTCCAGTGGCGTACTTTATGAAGTGGGGTTTCGCCTTCCCGTAAA
AGTCGTATATTTTGTCCCACTCATTCTGAAGATAGTTCCAGGCGAGCGGG
CGACCCACCACGTTCTTGGCGACGGCTCCGAACACGCGGTAAGCGTCTTG
TTTCCGGATGCCAGAGTCGGGGGTGAAGGCCATCTCTAAGTACCTGGACA
AGATCCAGATTTCGTTGGTGCATCCCAGAGCAGAAAGCAGCCTGGATTTT
TCGGCCCCAACGTTAGACTTGAGATATTTATGCCAAGCAAAGTTCCACTC
GGCTTCACCACCCTCTGCGATGGCGCGGCAGTAAACCGTCGACTTGAGGT
TCGGGGAAATGATGCTGTCGTTGGTCGGGTTGGCCATCCAGGTGCGGTAG
AGGGCGGAGGCGCTGTCCAGGCAGTGCTGGTGGCCCAAGAGGCAAGCCCA
CGAGAGCGCCTTCGTCCGCTTGTACTGGTCCAGCAGAGGGTCGTCGGGGC
TGTCCTCGAAGCCCACGGACTCGTAGAGCGGCACCAGGATGTCCAGCAGG
TAGCTCCTGAGCGAGCCATAGCCACCTGCCCGCACGAACATACTCCTCAG
GTAGCCAAGGTTGTTGATGGCAGCAGCCAAGGGCACATACTCCGTCTCCT
TCGACAGGTAAGTATACACGCTTAGAGCGGTTTCGTACGTAATCTGACCA
GCTTTGGCAAGATTCATGGCGTCGTCGATGATCTGCGCTCTGTTGATGGT
GCTGATGACCTCGTGGTCGTTCCTCAGCTGCTGGATGAGGAGGCCCCAGT
TGTGGTCGTCGTAGTTGACCCTGTAGTAGCCCGTCTGCTGCAGGTTGAAG
ATGACCCACTGGTCCTTCGGGGGAAGGGACGAGAGGCTGATCTGTGCCTC
GGAGTCCTTCATCCACACCATGGCCTGAGTCTGGTTGAAGTTGGCCTCGC
TCTGGGTCGTGTACGTCAGGGGAACCCACCACTTGTAGTCGTGGGTGTCG
CTGGAGTTTTCATCTCTAACTAACAAAAAGCGTTCCTGAGAAACGGAGGC
AGACTTGCCATCGGCGCTCCTCTCCACCTTGATGACGGGGTATCCCTTCT
GCAGCGTCCAGGTGTCCATGATCATCTTGACGGTGACCTCTTGGGGCAGA
GTGCCATCCTCGTGAGCGGCTGCTGTCAGGTGTCTCCAGAGGTCGTCACT
CTCTGCGTTGTCATACGTTAGGCTTTGGAGGTATTCATTAAGTCCTCTGC
GGAAGGTATTTTCATTTAAGAAATTGCTCATCATTCGGATGATGGATGAA
CCTTTATCGTATGCTATCCTATCAGCATTAAGAGCGTTGTGCCTGATAGG
ATGGGACGACTCCAGACTGTCAACTGTGAACACGTCATGAATTCTCCTCA
CTACAAATTGTTCCAGAACTTTCCACTCTGGCTCAACATGATTCACACCA
ATGTACTCGACGTAGGAAGCGAATCCCTCGTTGAGCCAGATGTCCGTCCA
CCACTTGGGCGTCACGAGGTTTCCGAACCACTGATGGGCGAGCTCATGCC
CCACTACCTGTGCAACCAGCTGTTTGTTAAAGGCCGATGAGGCAGCTGGA
TCGTAAAGCATGAGGGTCTCTCTGTACGTGACGAGCCCCCAGTTCTCCAT
GGCCCCGGGAGCGAAGTCAGGGAGGGCGATCATGTCCATCTTGGTGAGCG
GGAACGACAGGTTGAAGTAGTCCTCGAAGTGACGCAGCATCTTCGGCCCG
ATGTCCCTCGAGTATTCGGCTTGCTCGATGGCGCTCTCGCGGGCCCACAC
CCTAAAGAGCACGTGATCGATGACCGTGGAGTTCCTGTTCACGAAATCCG
AGACGACGAAGGCGACGAGGTAGGTGGACATGGGGACGCTCTCCTCGTAG
TGGTCCCAGACCCAGCCCTCCTGACCGATTAGAGGCAGTGTCTCCGCCAG
AGGCATGTTGGAGAGGGTGACCATGGTCTCCTCCCGCGCCAGGAACACTT
CAAAGGTGGCCTTGAATCCGGGCTCGTCAAAGCACGGGAAGGCGCGGCGG
GCGTCACTGGCCTGGAACTGTGTCACCGCCAGGAGTTTGTTCGTCCCATC
GTCGTCCCTGTAGGTCGACCTGTAGAACCCGTGCAGCTGGTCGTTAAGGT
ACCCGAGGAAGTCCATCGATAACACGTACTTCTCGCCCTTTTCCAGCTGC
TTCTCCAGGTGGGCGATGTAGAACTGGCGCTCAGGGTCGTACTGGTGCAT
TTTGATTCCCACGTCAGGACCAGCTGACTCTCCCGACGGCTTCAGCCTAA
TGGTTTCGTTTTTGGTAATGATGTCGGCCATGTGGAGCGTGATGTTGGAG
GTCGGCTCCAGGACCTCCATCTCCACCTCCACGTAGCCGAGGATGCTGAA
GTTGCCGTTGATTAAGGGCTGAAGTTTGACCAGGTAGCGTAGAGGGTTTA
GGGCTCGTGGGAGTCGAGCGAGCCGTTTCTCTTTTGCTGGCGCTTCTGTG
GTCGTAGTTGTAGTAGTAGGAGTTGTTGTAGTCGTACTCATAGTCGTTGT
CGGCCTCATGGTTGTCGTGGTTGTGGTATGCGTCGCGACTGGTATTGGGC
GCAGTTCGTTGTGATCTATTTCTGATAGTTCCTTCTTCGTGTGCAACGTG
CTGCCTGGAGGAGCTACTATTTTCTCTAAGGACTTGCCCCGACGACTGCT
TGAAATTAACTCCACGTCACCCTCAATGGATGTATCCCCGAAGAGCTGCC
TCAGCTCCTGGCCGTATTGGAAGACGAGCACGCCCGTGGCCACCAAGCCG
CCCACGAACAGCGTCGCGAGGAGGACCGATCCGCAGCGACTCATGTAGCA
TCCCCTTTTCCTCCCGAAGGAGACGGTCTGCTCTGGGTGGCCGCCTCGCA
TTCTGTCGACGCCCTGGCACCTCGAGTCAGCAAGGCGAAATTTCTTCCGT
AGTTGCAAAATCCGTCAAGTCTTCTCGCTCTCCTTCTCCGCGCGGGTCAG
GGGACCTTCGCCGAGCCGCGTCTTGACAATACG
>CL4.Contig3_All
TTTCTGTTTATAATGATATATTCAGTTATATAATACAAAATATACAAAAT
GGCTAAATCAGTTGATCTTGTTTGTACTAATACTGGCAACGGACTCAGAA
AAGCCCATTGGACACATCTGCATATAATACTTTTCACTTTCATAAAAAGT
GATTCGTTCATTTTCAATAATAATACGTGTATAACATTGTAATATTTGTA
ACATGGAATTCCAGGCACAGCATTCACGCAATCATTTAGATAGTCCTGAG
CTTGGTACTGTAACCGATCTTTTCCAGCCACGTTATTATGGTGTTGTAGT
TCGCGTCCAACCAGGCAATGTTGTTCTGAACGCTCTCCACGATTTGTTCA
ACGTCAAGAGCAACTGGTTCTAATTCCTCTGCGTGGCGCTTCTGCAGAGC
TTTTAACTCCATGAGTTCCTGTCGTGTGTTAACCTTATGTGTAGTGGAGC
GAATGAGGCGAACCATTATTTTGTCAAAGAAGCTGAAGATTTTGTCGAAG
TTATCTTGCAGGTAGGCCCAGGCGAGAGGTAGGCCTATATCGTTGTTGGC
AATAGCTCCAAAGACCCTGGAACTGTCCTGCTTCCTGATTCCACTGCCGT
CTGTGAAGGCCATGTCGAGGTACCTTGACAGTAGCCACATTTCCTTGGTG
CAGCCCAAGGCAGACAGAAGTTTTTCCTTCTCGGAACCAACATTGGACTT
GAGGTACTGTTGCCACGCGAAGTCCCACTCGGCCTCCCCGCCCTCGGCGA
TGGCGTAGCAGTACACCGTTGATTTGAGGTTCGGTGAAATAAGAGTAAGA
TTATCCGGATTAGCCATCCAGGTGCGGTAGAGAGCAGAGGCGCTGTCTAA
GCAGTGCTGGTGACCGAGGCCGCACGCCCACGCCACAGCCTTCCCTCGCT
TATACTGATCCAGGAGACCGTCATCAGGGTTCTCCTCGAATCCCACTGAC
TCGTATAGAGGTACCAAGATGTCTAATAGATAATTCTTCAGAGCGCCGTA
CCCTCCCGTACGCGTTAACATGTCCTTGAGGTAGACCACATTGTTTAGGG
CTGACCACCAGGGGATGTAATCAGACTCGGCCTCCAAGTAAGTCAAAATT
CCCAAAGCTGTCTCGTACGGAAGCTGATCTGCACGAGCAAGGTCCATGGC
ATCGTCAATTATCTGGGCTCGGTTGATAGGGTTGATAACTTGGTGATCTG
TTTTCAGCTGCTGGATGAGGAGGCCCCAGTTGTGGTCGTCGTAGTTGACC
CTGTAGTAGCCCGTCTGCTGCAGGTTGAAGATGACCCACTGGTCCTTCGG
GGGAAGGGACGAGAGGCTGATCTGTGCCTCGGAGTCCTTCATCCACACCA
TGGCCTGAGTCTGGTTGAAGTTGGCCTCGCTCTGGGTCGTGTACGTCAGG
GGAACCCACCACTTGTAGTCGTGGGTGTCGCTGGAGTTTTCATCTCTAAC
TAACAAAAAGCGTTCCTGAGAAACGGAGGCAGACTTGCCATCGGCGCTCC
TCTCCACCTTGATGACGGGGTATCCCTTCTGCAGCGTCCAGGTGTCCATG
ACCTTCTTGACGGTGACGTCCTGGGGCAGAGTGCCGTCCTCGTGAGCGGC
CATCGTGAGGTGCTCCCACAGGTCATCTTGCTCGGCGGCTTCGTACTTAA
ATGCAGTGAGGTAGTTGCTTACTCCCTTTCTGAAAGTGTTCTCGCTAAGG
AAGTGGTTCATCATACGAATGATAGAGGCACCTTTGTCGTAGGAAATACT
ATCGAAAATTTGTCTGATCTCATCCGGGTGACCGACAGGGATGCTGATCT
CGTGAGATGACTCGAGGCTGTCGAGGGCGAACACCCTCTGGAGTCGAGAG
ATAACGAACTCCTCCATCACCTTCCAAGAGGGTTCGACGTAATCCATGCC
AATGTACTGAACGAACGAAGCGAAGCCTTCATTGAGCCACAGGTCGGTCC
ACCACGTGGGAGTGACGAGGTTACCGAACCACTGGTGTGCCAACTCGTGC
GCCACCACCAGGGCCACCCGGTGCTTGTTGCTCGGCCCGGACACCACTGG
GTCGTACAGCATGGCCGTCTCTCTGTATGTGATAAGGCCCCAGTTCTCCA
TGGCGCCGGCGGAGAAGTCGGGGATAGCGATCATGTCCTGCTTGGGGAGC
GGGTAGGGCTCGCCGAAGTAGTCCTCGAAGTGCGTGAGGATCGCCGGACC
GATCTCCCTCGAGTACTCTGCCTGCTTGATGGCCGACTGCCGCGACCACA
CCCTAAAGAGAACATGATCATTGACAGTGGAGTTCATGTTGGCGAAATCC
GAGACGACGAAGGCGATGAGGTAGGTGGACATGGGGACGCTCTCCTCGTA
GTGGTCCCAGAGCCAGCCCTCCTGACCCTCAATAGGCATAGTTTCCATAA
TGCGCATGTTGGAGATAGATGACATGTTCTCCTGGCGTCCTAAGTAGACC
TCGAACGTTGCCTTCAGCGCGGGCTCGTCGAAGCAGGGGAAGGCTCGGCG
TGCAGACGTGGCTTGGAACTGTGTCACCGCAAGCATTTTTTCTTTCCCGT
CTTCGTCCTTGTATGAGGATCTGTAGAAGCCACGGAGCTGGTCGTTGAGG
AGGCCGAGGAACTCCATGGCCAAGACGTACTTCTTCCCCTTCTGCAACTC
CTCCTCCAGGTGGGCGATATAGAAGTGACGTCTGTAGTCGTACTCTTGCC
TCTTGATCCCAATACTCTGGCTTGTCACTTCTCCTGAAGTTGTAACCTTC
ACGGTGTCGTTCTTCGTGATGATGTCGGCCATGTGGAATATGATTTGGGA
GGTCGGCTCCAGGACCTCCATCTCCACCTCCACGTAGCCGAGGGTGCTGA
AGTTCCCGTTAACTAAAGGCTGAAGTTTGAGCAAGTAGTGGAGTGGCTTC
AGGGACTTAGGTAATCGCACATTCAGCTTTTCCTCGCTGCTGGTTGTGTT
TGGCGACGCCATCGGAACTGTTTGATCTATATTTGTCGGAACATCGGTGG
AGTTACTAGCCGAAGTCGTGACGTCACCCCAGGTCACGTGACACAGGATT
AGCAGGATGTAAACCAACATCATCCCAGCGTTCTCGTGGGCGTGTGGGCG
TAGTAGAGGAAGGAGTTATGTGTAAATTATCCTCCTACGCTTGTCACTGT
GGCATCACTGCACGAGCGACAAAA
>CL4.Contig4_All
GGGCGGGCACGGGCCACCGGGTACTCGCGACTGGCCCAGTGTCGAACTGT
CTCCTGTCGGGTGCGGAGGTGTGACCGGAGGCTCGGACGCGAAGTGTATA
ACCTTGACGGGCGGAGCGCAAGTCGTGACCAGGAACAAGGAGGACTCGCC
GCCTCCGCCGCCATGAACAACTACAACACGCAGGCAGCGACGGACGTGGT
CGCCATGGACATCCACCAGCCCGACCACATGGTGTCCTTCGGGAAGAAGA
AGGGCTGCTACATCAGCCGGAGTGTGTCGCTCCTCCTGGCCGTCTTCTTC
CTGAGCGGGATGGTCGCCACGGGCCTCCTCGTCTACTACTACGCGCCGCA
CATCCGGGACTCGCAGCGGGAGTCGTTGATTCTGCAGAAGCCTGTGGTCC
CGCTGCACAAGTCCCTGCCGCCGCCGACGAGAAGGCCCTCCGCCACGTCA
ACGACCACGGAGGCCCTCAGACCCACAGTCCAGCCCCCGACGACCTCCGC
CACAGCAGCCCCCGCCGCAGAGGCCCTGGACGTGCGACTGCCGACGGCGC
TGAGGCCGCTTCACTACCTGATCAAACTTCAGCCCTTAATCAACGGCAAC
TTCAGCATCCTCGGCTACGTGGAGGTGGAGATGGAGGTCCTGGAGCCGAC
CTCCAACATCACGCTCCACATGGCCGACATCATTACCAAAAACGAAACCA
TTAGGCTGAAGCCGTCGGGAGAGTCAGCTGGTCCTGACGTGGGAATCAAA
ATGCACCAGTACGACCCTGAGCGCCAGTTCTACATCGCCCACCTGGAGAA
GCAGCTGGAAAAGGGCGAGAAGTACGTGTTATCGATGGACTTCCTCGGGT
ACCTTAACGACCAGCTGCACGGGTTCTACAGGTCGACCTACAGGGACGAC
GATGGGACGAACAAACTCCTGGCGGTGACACAGTTCCAGGCCAGTGACGC
CCGCCGCGCCTTCCCGTGCTTTGACGAGCCCGGATTCAAGGCCACCTTTG
AAGTGTTCCTGGCGCGGGAGGAGACCATGGTCACCCTCTCCAACATGCCT
CTGGCGGAGACACTGCCTCTAATCGGTCAGGAGGGCTGGGTCTGGGACCA
CTACGAGGAGAGCGTCCCCATGTCCACCTACCTCGTCGCCTTCGTCGTCT
CGGATTTCGCCAACATGAACTCCACTGTCAATGATCATGTTCTCTTTAGG
GTGTGGTCGCGGCAGTCGGCCATCAAGCAGGCAGAGTACTCGAGGGAGAT
CGGTCCGGCGATCCTCACGCACTTCGAGGACTACTTCGGCGAGCCCTACC
CGCTCCCCAAGCAGGACATGATCGCTATCCCCGACTTCTCCGCCGGCGCC
ATGGAGAACTGGGGCCTTATCACATACAGAGAGACGGCCATGCTGTACGA
CCCGGTGGTGTCCGGGCCGAGCAACAAGCACCGGGTGGCCCTGGTGGTGG
CGCACGAGTTGGCACACCAGTGGTTCGGTAACCTCGTCACTCCCACGTGG
TGGACCGACCTGTGGCTCAATGAAGGCTTCGCTTCGTTCGTTCAGTACAT
TGGCATGGATTACGTCGAACCCTCTTGGAAGGTGATGGAGGAGTTCGTTA
TCTCTCGACTCCAGAGGGTGTTCGCCCTCGACAGCCTCGAGTCATCTCAC
GAGATCAGCATCCCTGTCGGTCACCCGGATGAGATCAGACAAATTTTCGA
TAGTATTTCTTATGACAAAGGTGCCTCTATCATTCGTATGATGAACCACT
TCCTTAGCGAGAACACTTTCAGAAAGGGAGTAAGCAACTACCTCACTGCA
TTTAAGTACGAAGCCGCCGAGCAAGATGACCTGTGGGAGCACCTCACGAT
GGCCGCTCACGAGGACGGCACTCTGCCCCAGGACGTCACCGTCAAGAAGG
TCATGGACACCTGGACGCTGCAGAAGGGATACCCCGTCATCAAGGTGGAG
AGGAGCGCCGATGGCAAGTCTGCCTCCGTTTCTCAGGAACGCTTTTTGTT
AGTTAGAGATGAAAACTCCAGCGACACCCACGACTACAAGTGGTGGGTTC
CCCTGACGTACACGACCCAGAGCGAGGCCAACTTCAACCAGACTCAGGCC
ATGGTGTGGATGAAGGACTCCGAGGCACAGATCAGCCTCTCGTCCCTTCC
CCCGAAGGACCAGTGGGTCATCTTCAACCTGCAGCAGACGGGCTACTACA
GGGTCAACTACGACGACCACAACTGGGGCCTCCTCATCCAGCAGCTGAGG
AACGACCACGAGGTCATCAGCACCATCAACAGAGCGCAGATCATCGACGA
CGCCATGAATCTTGCCAAAGCTGGTCAGATTACGTACGAAACCGCTCTAA
GCGTGTATACTTACCTGTCGAAGGAGACGGAGTATGTGCCCTTGGCTGCT
GCCATCAACAACCTTGGCTACCTGAGGAGTATGTTCGTGCGGGCAGGTGG
CTATGGCTCGCTCAGGAGCTACCTGCTGGACATCCTGGTGCCGCTCTACG
AGTCCGTGGGCTTCGAGGACAGCCCCGACGACCCTCTGCTGGACCAGTAC
AAGCGGACGAAGGCGCTCTCGTGGGCTTGCCTCTTGGGCCACCAGCACTG
CCTGGACAGCGCCTCCGCCCTCTACCGCACCTGGATGGCCAACCCGACCA
ACGACAGCATCATTTCCCCGAACCTCAAGTCGACGGTTTACTGCCGCGCC
ATCGCAGAGGGTGGTGAAGCCGAGTGGAACTTTGCTTGGCATAAATATCT
CAAGTCTAACGTTGGGGCCGAAAAATCCAGGCTGCTTTCTGCTCTGGGAT
GCACCAACGAAATCTGGATCTTGTCCAGGTACTTAGAGATGGCCTTCACC
CCCGACTCTGGCATCCGGAAACAAGACGCTTACCGCGTGTTCGGAGCCGT
CGCCAAGAACGTGGTGGGTCGCCCGCTCGCCTGGAACTATCTTCAGAATG
AGTGGGACAAAATATACGACTTTTACGGGAAGGCGAAACCCCACTTCATA
AAGTACGCCACTGGAGGCTTCAACACGGAGCAGCACTTGAAAGAGGTGGA
GCACTTCCGAAAGGAGCACGAGCACCACCTGGGCTCCGCGTCGCGCACGG
TCGAGCAGGTGATCGAGCGGACGAAGAACAACATCGCCTGGATGAAGACC
AACTATGACGTCATCGTGAAGTGGCTGGACGCGAACGGGTATTCGACGAA
GCTCAGCACGGCATAGGCTGAAAGGCATATCTTATTTTAATACTAATTCA
AGACTGTTAACATCGCCAGGAAGTGTGTATCGGATCTATGTGTACTTAAT
AGACTGATCTGCAAGTCTCTGCTTCCATTAATCGGCGGAATATCATCAAT
TGGAAGATAAACAGTAATGCATTTATGTTTAGTTTTGTCCTCCCTGTATA
TAGAACCGTTTTTTTTAACCATTGTTACCCCTACCAAGTTTTCTCTCACA
ATGCTTATAGTACCTACTGGACTCATATATTTTTAATATGAACATTACGT
AAAGTTTCATGGTGAACATTCATAAATACGAACATGCATATGCACAGAAA
TAGAGGCATATCTGTCTATCTGTCTGATAGGTATATAATTTATATGTATA
TCGATACGGTAGATATGCATGTCTACACTGATAGATATGCATTCATTTCT
GAGTATATGCATGTCTGTATAATGAATATGTTTTGGGTCGGGCGTTATAT
ATATATCGTTCAGTTTAAG
>CL4.Contig5_All
GGGCGGGCACGGGCCACCGGGTACTCGCGACTGGCCCAGTGTCGAACTGT
CTCCTGTCGGGTGCGGAGGTGTGACCGGAGGCTCGGACGCGAAGTGTATA
ACCTTGACGGGCGGAGCGCAAGTCGTGACCAGGAACAAGGAGGACTCGCC
GCCTCCGCCGCCATGAACAACTACAACACGCAGGCAGCGACGGACGTGGT
CGCCATGGACATCCACCAGCCCGACCACATGGTGTCCTTCGGGAAGAAGA
AGGGCTGCTACATCAGCCGGAGTGTGTCGCTCCTCCTGGCCGTCTTCTTC
CTGAGCGGGATGGTCGCCACGGGCCTCCTCGTCTACTACTACGCGCCGCA
CATCCGGGACTCGCAGCGGGAGTCGTTGATTCTGCAGAAGCCTGTGGTCC
CGCTGCACAAGTCCCTGCCGCCGCCGACGAGAAGGCCCTCCGCCACGTCA
ACGACCACGGAGGCCCTCAGACCCACAGTCCAGCCCCCGACGACCTCCGC
CACAGCAGCCCCCGCCGCAGAGGCCCTGGACGTGCGACTGCCGACGGCGC
TGAGGCCGCTTCACTACCTGATCAAACTTCAGCCCTTAATCAACGGCAAC
TTCAGCATCCTCGGCTACGTGGAGGTGGAGATGGAGGTCCTGGAGCCGAC
CTCCAACATCACGCTCCACATGGCCGACATCATTACCAAAAACGAAACCA
TTAGGCTGAAGCCGTCGGGAGAGTCAGCTGGTCCTGACGTGGGAATCAAA
ATGCACCAGTACGACCCTGAGCGCCAGTTCTACATCGCCCACCTGGAGAA
GCAGCTGGAAAAGGGCGAGAAGTACGTGTTATCGATGGACTTCCTCGGGT
ACCTTAACGACCAGCTGCACGGGTTCTACAGGTCGACCTACAGGGACGAC
GATGGGACGAACAAACTCCTGGCGGTGACACAGTTCCAGGCCAGTGACGC
CCGCCGCGCCTTCCCGTGCTTTGACGAGCCCGGATTCAAGGCCACCTTTG
AAGTGTTCCTGGCGCGGGAGGAGACCATGGTCACCCTCTCCAACATGCCT
CTGGCGGAGACACTGCCTCTAATCGGTCAGGAGGGCTGGGTCTGGGACCA
CTACGAGGAGAGCGTCCCCATGTCCACCTACCTCGTCGCCTTCGTCGTCT
CGGATTTCGTGAACAGGAACTCCACGGTCATCGATCACGTGCTCTTTAGG
GTGTGGGCCCGCGAGAGCGCCATCGAGCAAGCCGAATACTCGAGGGACAT
CGGGCCGAAGATGCTGCGTCACTTCGAGGACTACTTCAACCTGTCGTTCC
CGCTCACCAAGATGGACATGATCGCCCTCCCTGACTTCGCTCCCGGGGCC
ATGGAGAACTGGGGGCTCGTCACGTACAGAGAGACCCTCATGCTTTACGA
TCCAGCTGCCTCATCGGCCTTTAACAAACAGCTGGTTGCACAGGTAGTGG
GGCATGAGCTCGCCCATCAGTGGTTCGGAAACCTCGTGACGCCCAAGTGG
TGGACGGACATCTGGCTCAACGAGGGATTCGCTTCCTACGTCGAGTACAT
TGGTGTGAATCATGTTGAGCCAGAGTGGAAAGTTCTGGAACAATTTGTAG
TGAGGAGAATTCATGACGTGTTCACAGTTGACAGTCTGGAGTCGTCCCAT
CCTATCAGGCACAACGCTCTTAATGCTGATAGGATAGCATACGATAAAGG
TTCATCCATCATCCGAATGATGAGCAATTTCTTAAATGAAAATACCTTCC
GCAGAGGACTTAATGAATACCTCCAAAGCCTAACGTATGACAACGCAGAG
AGTGACGACCTCTGGAGACACCTGACAGCAGCCGCTCACGAGGATGGCAC
TCTGCCCCAAGAGGTCACCGTCAAGATGATCATGGACACCTGGACGCTGC
AGAAGGGATACCCCGTCATCAAGGTGGAGAGGAGCGCCGATGGCAAGTCT
GCCTCCGTTTCTCAGGAACGCTTTTTGTTAGTTAGAGATGAAAACTCCAG
CGACACCCACGACTACAAGTGGTGGGTTCCCCTGACGTACACGACCCAGA
GCGAGGCCAACTTCAACCAGACTCAGGCCATGGTGTGGATGAAGGACTCC
GAGGCACAGATCAGCCTCTCGTCCCTTCCCCCGAAGGACCAGTGGGTCAT
CTTCAACCTGCAGCAGACGGGCTACTACAGGGTCAACTACGACGACCACA
ACTGGGGCCTCCTCATCCAGCAGCTGAGGAACGACCACGAGGTCATCAGC
ACCATCAACAGAGCGCAGATCATCGACGACGCCATGAATCTTGCCAAAGC
TGGTCAGATTACGTACGAAACCGCTCTAAGCGTGTATACTTACCTGTCGA
AGGAGACGGAGTATGTGCCCTTGGCTGCTGCCATCAACAACCTTGGCTAC
CTGAGGAGTATGTTCGTGCGGGCAGGTGGCTATGGCTCGCTCAGGAGCTA
CCTGCTGGACATCCTGGTGCCGCTCTACGAGTCCGTGGGCTTCGAGGACA
GCCCCGACGACCCTCTGCTGGACCAGTACAAGCGGACGAAGGCGCTCTCG
TGGGCTTGCCTCTTGGGCCACCAGCACTGCCTGGACAGCGCCTCCGCCCT
CTACCGCACCTGGATGGCCAACCCGACCAACGACAGCATCATTTCCCCGA
ACCTCAAGTCGACGGTTTACTGCCGCGCCATCGCAGAGGGTGGTGAAGCC
GAGTGGAACTTTGCTTGGCATAAATATCTCAAGTCTAACGTTGGGGCCGA
AAAATCCAGGCTGCTTTCTGCTCTGGGATGCACCAACGAAATCTGGATCT
TGTCCAGGTACTTAGAGATGGCCTTCACCCCCGACTCTGGCATCCGGAAA
CAAGACGCTTACCGCGTGTTCGGAGCCGTCGCCAAGAACGTGGTGGGTCG
CCCGCTCGCCTGGAACTATCTTCAGAATGAGTGGGACAAAATATACGACT
TTTACGGGAAGGCGAAACCCCACTTCATAAAGTACGCCACTGGAGGCTTC
AACACGGAGCAGCACTTGAAAGAGGTGGAGCACTTCCGAAAGGAGCACGA
GCACCACCTGGGCTCCGCGTCGCGCACGGTCGAGCAGGTGATCGAGCGGA
CGAAGAACAACATCGCCTGGATGAAGACCAACTATGACGTCATCGTGAAG
TGGCTGGACGCGAACGGGTATTCGACGAAGCTCAGCACGGCATAGGCTGA
AAGGCATATCTTATTTTAATACTAATTCAAGACTGTTAACATCGCCAGGA
AGTGTGTATCGGATCTATGTGTACTTAATAGACTGATCTGCAAGTCTCTG
CTTCCATTAATCGGCGGAATATCATCAATTGGAAGATAAACAGTAATGCA
TTTATGTTTAGTTTTGTCCTCCCTGTATATAGAACCGTTTTTTTTAACCA
TTGTTACCCCTACCAAGTTTTCTCTCACAATGCTTATAGTACCTACTGGA
CTCATATATTTTTAATATGAACATTACGTAAAGTTTCATGGTGAACATTC
ATAAATACGAACATGCATATGCACAGAAATAGAGGCATATCTGTCTATCT
GTCTGATAGGTATATAATTTATATGTATATCGATACGGTAGATATGCATG
TCTACACTGATAGATATGCATTCATTTCTGAGTATATGCATGTCTGTATA
ATGAATATGTTTTGGGTCGGGCGTTATATATATATCGTTCAGTTTAAG
>CL4.Contig6_All
TTTCTGTTTATAATGATATATTCAGTTATATAATACAAAATATACAAAAT
GGCTAAATCAGTTGATCTTGTTTGTACTAATACTGGCAACGGACTCAGAA
AAGCCCATTGGACACATCTGCATATAATACTTTTCACTTTCATAAAAAGT
GATTCGTTCATTTTCAATAATAATACGTGTATAACATTGTAATATTTGTA
ACATGGAATTCCAGGCACAGCATTCACGCAATCATTTAGATAGTCCTGAG
CTTGGTACTGTAACCGATCTTTTCCAGCCACGTTATTATGGTGTTGTAGT
TCGCGTCCAACCAGGCAATGTTGTTCTGAACGCTCTCCACGATTTGTTCA
ACGTCAAGAGCAACTGGTTCTAATTCCTCTGCGTGGCGCTTCTGCAGAGC
TTTTAACTCCATGAGTTCCTGTCGTGTGTTAACCTTATGTGTAGTGGAGC
GAATGAGGCGAACCATTATTTTGTCAAAGAAGCTGAAGATTTTGTCGAAG
TTATCTTGCAGGTAGGCCCAGGCGAGAGGTAGGCCTATATCGTTGTTGGC
AATAGCTCCAAAGACCCTGGAACTGTCCTGCTTCCTGATTCCACTGCCGT
CTGTGAAGGCCATGTCGAGGTACCTTGACAGTAGCCACATTTCCTTGGTG
CAGCCCAAGGCAGACAGAAGTTTTTCCTTCTCGGAACCAACATTGGACTT
GAGGTACTGTTGCCACGCGAAGTCCCACTCGGCCTCCCCGCCCTCGGCGA
TGGCGTAGCAGTACACCGTTGATTTGAGGTTCGGTGAAATAAGAGTAAGA
TTATCCGGATTAGCCATCCAGGTGCGGTAGAGAGCAGAGGCGCTGTCTAA
GCAGTGCTGGTGACCGAGGCCGCACGCCCACGCCACAGCCTTCCCTCGCT
TATACTGATCCAGGAGACCGTCATCAGGGTTCTCCTCGAATCCCACTGAC
TCGTATAGAGGTACCAAGATGTCTAATAGATAATTCTTCAGAGCGCCGTA
CCCTCCCGTACGCGTTAACATGTCCTTGAGGTAGACCACATTGTTTAGGG
CTGACCACCAGGGGATGTAATCAGACTCGGCCTCCAAGTAAGTCAAAATT
CCCAAAGCTGTCTCGTACGGAAGCTGATCTGCACGAGCAAGGTCCATGGC
ATCGTCAATTATCTGGGCTCGGTTGATAGGGTTGATAACTTGGTGATCTG
TTTTCAGCTGCTGGATGAGGAGGCCCCAGTTGTGGTCGTCGTAGTTGACC
CTGTAGTAGCCCGTCTGCTGCAGGTTGAAGATGACCCACTGGTCCTTCGG
GGGAAGGGACGAGAGGCTGATCTGTGCCTCGGAGTCCTTCATCCACACCA
TGGCCTGAGTCTGGTTGAAGTTGGCCTCGCTCTGGGTCGTGTACGTCAGG
GGAACCCACCACTTGTAGTCGTGGGTGTCGCTGGAGTTTTCATCTCTAAC
TAACAAAAAGCGTTCCTGAGAAACGGAGGCAGACTTGCCATCGGCGCTCC
TCTCCACCTTGATGACGGGGTATCCCTTCTGCAGCGTCCAGGTGTCCATG
ATCATCTTGACGGTGACCTCTTGGGGCAGAGTGCCATCCTCGTGAGCGGC
TGCTGTCAGGTGTCTCCAGAGGTCGTCACTCTCTGCGTTGTCATACGTTA
GGCTTTGGAGGTATTCATTAAGTCCTCTGCGGAAGGTATTTTCATTTAAG
AAATTGCTCATCATTCGGATGATGGATGAACCTTTATCGTATGCTATCCT
ATCAGCATTAAGAGCGTTGTGCCTGATAGGATGGGACGACTCCAGACTGT
CAACTGTGAACACGTCATGAATTCTCCTCACTACAAATTGTTCCAGAACT
TTCCACTCTGGCTCAACATGATTCACACCAATGTACTCGACGTAGGAAGC
GAATCCCTCGTTGAGCCAGATGTCCGTCCACCACTTGGGCGTCACGAGGT
TTCCGAACCACTGATGGGCGAGCTCATGCCCCACTACCTGTGCAACCAGC
TGTTTGTTAAAGGCCGATGAGGCAGCTGGATCGTAGAGCATGAGGGTCTC
TCTGTACGTGACGAGCCCCCAGTTCTCCATGGCCCCGGGAGCGAAGTCAG
GGAGGGCGATCATGTCCATCTTGGTGAGCGGGAACGACAGGTTGAAGTAG
TCCTCGAAGTGACGCAGCATCTTCGGCCCGATGTCCCTCGAGTATTCGGC
TTGCTCGATGGCGCTCTCGCGGGCCCACACCCTAAAGAGCACGTGATCGA
TGACCGTGGAGTTCCTGTTCACGAAATCCGAGACGACGAAGGCGATGAGG
TAGGTGGACATGGGGACGCTCTCCTCGTAGTGGTCCCAGACCCAGCCCTC
CTGACCGATTAGAGGCAGTGTCTCCGCCAGAGGCATGTTGGAGAGGGTGA
CCATGGTCTCCTCCCGCGCCAGGAACACTTCAAAGGTGGCCTTGAATCCG
GGCTCGTCAAAGCACGGGAAGGCGCGGCGGGCGTCACTGGCCTGGAACTG
TGTCACCGCCAGGAGTTTGTTCGTCCCATCGTCGTCCCTGTAGGTCGACC
TGTAGAACCCGTGCAGCTGGTCGTTAAGGTACCCGAGGAAGTCCATCGAT
AACACGTACTTCTCGCCCTTTTCCAGCTGCTTCTCCAGGTGGGCGATGTA
GAACTGGCGCTCAGGGTCGTACTGGTGCATTTTGATTCCCACGTCAGGAC
CAGCTGACTCTCCCGACGGCTTCAGCCTAATGGTTTCGTTTTTGGTAATG
ATGTCGGCCATGTGGAGCGTGATGTTGGAGGTCGGCTCCAGGACCTCCAT
CTCCACCTCCACGTAGCCGAGGGTGCTGAAGTTCCCGTTAACTAAAGGCT
GAAGTTTGAGCAAGTAGTGGAGTGGCTTCAGGGACTTAGGTAATCGCACA
TTCAGCTTTTCCTCGCTGCTGGTTGTGTTTGGCGACGCCATCGGAACTGT
TTGATCTATATTTGTCGGAACATCGGTGGAGTTACTAGCCGAAGTCGTGA
CGTCACCCCAGGTCACGTGACACAGGATTAGCAGGATGTAAACCAACATC
ATCCCAGCGTTCTCGTGGGCGTGTGGGCGTAGTAGAGGAAGGAGTTATGT
GTAAATTATCCTCCTACGCTTGTCACTGTGGCATCACTGCACGAGCGACA
AAA
>CL4.Contig7_All
CCCTAATCCAAATTTAAGAAAGAAAAAAAAATTAACAGTGCTATAAAAAA
ATAAATAAACAATAAAAAAATCGAATCACACTGCCTAGTCGGTCTCAAAC
GCATTCAGATTTCACAGACTCTTGAGCTTGGAAGAGTAACCGTTGTCCGC
CAACCACTGCATGATGACGTCATAGTTGTTATCCATCCACTTAATGTTAT
TTTCTGTTCTCTCGATGGCTTGGTCGACGGCGCGGGTTGCTGTGCCCAGC
TGGCCTTCGTGTTGTTGCTTGAAGAGTTCCAGCTCCGCCAACTCCAGCTT
CGTGTTAAAGGCTCTTGTGGCGGCCTTTATGATCCGGGCAATGGCAAAGA
AACCTGATCCGTAATAATCGGCGATCTTCTGCCACTGGTCCCTGAGGTAG
TTCCAGGCCAGGTAGCGCCCCACGTCATTCCTGGCGACGGCGGCGAAGAC
CTGCGACGCGTCCTGCTTCCGGATGCCGCTGCCTTCCGTGAACGCCCACT
CGAGGTACCTGGACAGCAGCCAGATCTCCTTCGTGCAGCCCATGGCAGAT
AGGAGTCGGTCCTTCTCGACGCCCACGTTGGCCTCGAGGTACAACGCCCA
CGCCGTCTCCCACGCCTCCTCGCCCCCGCCCGCGATGGCTGAGCAGTAAA
CCGTCGACTTCAGGTTCGGAGAGACGGGGGTCCCGTTCAGCATCATTTCA
CCGAACTGCTGAGCGCTCTCGGCCACACACTGAGGATGACCCAAGTGACA
CGCCCAACTCAAGGCCAAGACGCGTTTGTACTGGTCGAGGTGCAGCCCGT
TGAGGTCGTCCTCGAAGCCCACGTCGTCGTAGAGCGGAGTGATGAGGTCG
AGGAGGTAGGTCCTCAGAGGCCCATAACCGGCCGTCCGTGTGAACATCTT
CTCAACGTATGACAGACTGCTCATGGCCGCCTCCCACGGTGTGTACTCCT
TCTCCTTGGCCAGGTAGGATGTCAGACCCAGGGCCGTCTCGTAAGGAAGT
TGTCCTGCGCGGGCGAGGTTGAGGGCGTCGTCCATGACCTGCGCGCGGTT
GGTGACGTGGATGACCTCGTGGGCGTCGGCCAGCTGCTTGGTCAGGAGCT
CCCAGTTGCCGGCGTCGTAGTTGACCCGGAAGTAGCCCGTCTGCTGCAGG
TTGAGGAGGACCCAGGCGTCGGCGGAGGGAAGGCCGTCGAGGATGAGCGT
GGAAGTGCCAGGGGTCAGCCAGGCCGAGGGGCGCGTCCGGGTGAAGTCGG
GGGCGTCCTGGGAGGTCATGGTGAGGGGCACCCACCAGGAGGGGGCGGCG
TCGGAGCGGTCGGGGGCGCTGGGGAGGAGGAGGAAGCGGTCCTGCGTGAC
CGTAGCGGACGTCCCCGTGGCGTTCCTCTCCACCTTGACGACCGGGTACC
CTGTCAGCAGCGTCCACGTGTCCATGACGTCCTTCACGCTGACGTCGGAG
GGCAGGGTGTCGTCCTCGTGCGCCGCCTCCGTCAGGAACTGCCACAGGTC
GTCCTGGGCGGCCGCGTCGTATGCGAAGTTATTGAGGTAGTTGGTGAGTC
CCTTCTTGAAGGTCGCTTCAGTCAGGAAGAAGTACATCATACGAATGATT
GAGGCTCCCTTATAATAGGAAATACTATCAAATATCTCATTGATCTCGTC
AGGATGTCCCACAGGAATGCTGACAGGGTGAGACGATTCCAGGCTGTCAA
TCCCGAAGACATAGTGAAGGGTGTCAACGACAAACTGGTCCATCATTCGC
CAGCTGGGTTCAACGTGGTCAACCCCAATGAACTCCATGAAGGAAGCGAA
GCCCTCGTTGAGCCAGAGGTCCGTCCACCACTCGGGCGTGACCAAATTGC
CGAACCACTGATGGGCGAGTTCGTGCGCAACTACCACTACCACCCGCTGC
TTGTTAGACGCGGCGGAGACTGCGGGGTCGTACAACATGGCCGTTTCTCT
GTAGGTGATGAGGCCCCAGTTCTCCATGGCTCCCGCAGAGAAGTCCGGGA
TGGCGATCATGTCCTGCTTGGGAAGTGGGAAAGGCACGTTGAAGTAGCCC
TCGAAGAAGGTCAGGATGTCAGGTCCTGTTGTCAGCGCGTAGTTGGCCTG
CTCGATGGCTGCCTTGCGGGCCCACACTCTGAACAAGACGTGGTCATTGG
CGGTAGAGTTCATGTGGGAGAAATCCGAGATGACGAAGGCAACCAAGTAA
GTGGACATGGGGACGCTTGTGTTAAAGTGGTCCCACACCCATCCTGGCTG
TCCCTCTATGGGGATGGATTCAAACTTGGGCATGTTCGAAATGGACGACA
TGCCCTCCTCCCTGCCCAGGTACACCTCGAAAGTCGCCTTCATCCCGGGC
TCGTCGAAGCAAGGGAAAGCTCTGCGGGCGTCCGTGGGCTGGAACTGGGT
CGAGGCGATCAACCTGTCGCTCCCGTCCTCAGCCTTGTAAGTCGACCTGT
AGAAGCCGTGGAGCTGGTCGTTGAGGTACCCTTCGAAGTCCATCGACAGG
ACGTATTTCTTCCCGACTTCGAGTTCTTCTCCGAGTTCGGCGACGTAGAA
CTGTCTCTCGTTGTCATAGCTGTGTTTGTTGATGCCGATGCCAGGCCCTT
GGACTTGGTCGGATGGGGCGAGCCTTATCGTCTCATTCTTGGTCACAATG
TCAGCGATGTGGAGGGTGACATTCGACGTCGCCTCCAGCACCTCGACCTC
GACCTCGACGTAACCCAGGATGCTGAAGTTCCCGTTGATGAGAGGCTGGA
GTTTGACCTTGTAGTGCAAGGGTTTCACGGATCGCGGAAGCCTCACGTCG
ATTTTGGGTTTGACCTCTGACGCTGGGGTCATGGGGGTGGTAGGGACCAT
GGGGCGTTCCGTGGCTAGCGAGGTTCTGGCGAGGTTGAGAGGGTCTCCCG
CCTCTCTGACCTGCGGCGCGTAGTAATACACGAGAAGCCCCGTGGCCACT
GTGGCGCTGACGAACAAGAGCCCCAGGATCACGGCCACGCTCCTGTTCAC
GTAGCAGCCGTTCCTCTTGCCGAAGGACACGGAGGCTGCGGACTGGTTCA
TCTCCATGGCCAAAGTCTCTCTGCTAGAGCCCGTCATGGCGGGGCGGCGG
TACTAGGTTCTTTGGCGGAGGGAAGGGGGTTGGGGGGTTCTTGGTCTGGC
TCGCTGGAGGTCTTGCGGTCTTCCACCACCGACAG
>CL4.Contig8_All
TTTTCTCTCTCTCTCTCTCTCTCCTTCTCTCTCTCTCTCTCTCTCCCTTC
CTCCTATCAAGAGATATTTCCTCCGTCTCCCATTTCCTCATCTCACTCAC
TTCACATATTGCTTTCCATTTCAATTTTTCATTTTTATATCAAATCGTTT
TTTTAATTTGCATTTCAATCACAATCACTTCACATCCGTTTAAGGTTTCC
ATTTGCTTACACAACTTCAATTCACTCCATCACATTTTTCTTCACATGTT
ATTCACTTTCACTTCATGTTCACTCCAATTCCTTTCACTTTACACTTCAT
ATTTCTCTTGTATTAGATTCATATTTGTTTAGATTTCGGTTATATACTTC
AAAAGATTTTGGTTTACTTCACATTCGTATCATAGTCACTCTACATTCGA
ATTTACATTCACTTCCTTTTTTATTTAAGATATCATTCAATTTTTCACGT
AACATTCACCTCATATTCTCTCCATATTTTCCTTCACATTCACTCAGGAA
CTTACCCACTTTCTCCAAACATTCATCCACATCCACACAACCTTACTCAC
CCTTCTCCCCACATTTTCTCCCCCATCTTAATCCACATTCACCCCAGCAT
CCACCTAGGACCTTACACATCTTTCTCTCCACATTTTCTGCCCCAGTTTC
ATCCACATCCACACAACCTTACTCACCCTTCTCCCCACATTTTCTCCCCC
ATCTCAATCCACATTCACCCCAGCATCCACCTAGGACCTTATCCCTTCCA
CATCACACATCTTGCGCCACTCCTTCGAGCCAGGTGACAATCGCCTGATA
ATTGGCGTCCATCCACCCAATATTATTTCTCGTTGATTCGATGGCTTGTT
GTATGGCTCGGGTGGCGGTGCCGAGGCTGTCCAGGTTGGTCTCGTAGAAG
GATTCCAACTGTTGCAGTTCCTCCTGAGTGTTGAATTCAGCGGTTGCATA
GCTAATGAGGTTGCCTAAGGTGGTGAAACCTCCCAGGTATCCGGAGATGG
TTCCCCAGCGGTTCCTGAGGAAGTCCCAGGCGATGTACCTCCCGACGTCG
TTGTTGGCCACCGCCCGAAACACGGTGCGGGCGTCCTGTCTCCTGATGCC
GCTGCCTTCCGTGAACGCCCACTCGAGGTACCTGGACAGCAGCCAGATCT
CCTTCGTGCAGCCCATGGCAGATAGGAGTCGGTCCTTCTCGACGCCCACG
TTGGCCTCGAGGTACAACGCCCACGCCGTCTCCCACGCCTCCTCACCGCC
GCCCGCGATGGCTGAGCAGTAGACCGTCGACTTCAGGTTGGGGGAGATGA
GGCTGGTATTGGTAGGGTTCAGCACCCACGTATTGAAGAGAGACTGCGAA
TTATCCACGCAGTCTTGGTAGCCGAGGTTGCACGCCCAAGAGAGAGCCTT
AACCCGCTTGTACTGGTCCAAGTGGGGGTCGTTGAGGTTGTCCTCGAAGC
CCACGGAGTTGTAGAGGGGAATCAGGATGTCCAGGAGGTAGCTCTTGAGA
TCGCCGTAGCCACTGGACCGAGTGAACATATTTTCCAGGTAACCCAGATT
GTTGAGAGCGGTGTCCCAAGGTACGTACTCCACTTCCTTGCCCAGGTAGG
CATTCACGCTCAGGGCCGTGTCGTAGGATACCTGGCCGGCACGCGCGAGG
TTCAAAACATCGTCGATAATCTGCGCTCTGTTGATGACGTGAATCGACTC
ATGCTGGTCCTTGAGTTGCTGGATGATCAGGTTCCAGTTCTCGGCGTCGT
AGTTGACCCTGTAATAACCCGTCTCCTGCACGTTGAAGATCACCCACTTG
TCCTTCGCCGGGAGAGAGGAAATGGTGAGTTGTTGCTCCGTGTCCATCAT
CCACCGCTGGGGCTTCGTCGTCTCGAAGTCCGGGCTGGTCTCCGTGGTGT
AGGACAGAGGGACCCACCACTTGTAGTCGTGGGTGTCCGTCGAGTTGGGG
TTCTTGACGAGGAGGAAGCGTTCTTGGGTAACCGTGGCCGAAGTGCCGTC
ACTGCTACGCGTCACCTTGATCACAGGGTAACCCATCTGCAGTGTCCAAG
TGTCCATGATTTTCTTAACACTGATGTCTGTGGGGAGTGTGTTGTCCTCG
TAGGCCGCTGTCGTCAGGTACTGCCAAAGGTCGTCCTGCTCTGCGTTCTG
GTATTTCAGGTCCGTGAGGTAATTGGAGAGGCCCTTCCTGAAGGTGGCCT
CCGTCAAGAAGTGGTTCATCATGCGGATAATGGAAGCACCCTTAGCGTAG
GAGATACGATCGAAAATCTCGTTGATCTCGTCCGGGTGGCCGACAGGGAT
GCTGATAGGATGCGAGGATTCCAGGCAGTCGATGGCGAAGACGTCGTGGA
GGTCATCGGGGACGAACTGCTCCATCATCTTCCAGGAGGGCTCGGAATGA
TCAACACCCAGGTACTCCATGAAGGACGCGAAGCCCTCGTTGAGCCAGAG
GTCCGTCCACCACTCGGGCGTGACCAAATTGCCGAACCACTGATGGGCGA
GTTCGTGCGCAACTACCACTACCACCCGCTGCTTGTTAGACGCGGCGGAG
ACTGCGGGGTCGTACAACATGGCCGTTTCTCTGTAGGTGATGAGGCCCCA
GTTCTCCATGGCTCCCGCAGAGAAGTCCGGGATGGCGATCATGTCCTGCT
TGGGAAGTGGGAAAGGCACGTTGAAGTAGCCCTCGAAGAAGGTCAGGATG
TCAGGTCCTGTTGTCAGCGCGTAGTTGGCCTGCTCGATGGCTGCCTTGCG
GGCCCACACTCTGAACAAGACGTGGTCATTGGCGGTAGAGTTCATGTGGG
AGAAATCCGAGATGACGAAGGCAACCAAGTAAGTGGACATGGGGACGCTT
GTGTTAAAGTGGTCCCACACCCATCCTGGCTGTCCCTCTATGGGGATGGA
TTCAAACTTGGGCATGTTCGAAATGGACGACATGCCCTCCTCCCTGCCCA
GGTACACCTCGAAAGTCGCCTTCATCCCGGGCTCGTCGAAGCAAGGGAAA
GCTCTGCGGGCGTCCGTGGGCTGGAACTGGGTCGAGGCGATCAACCTGTC
GCTCCCGTCCTCAGCCTTGTAAGTCGACCTGTAGAAGCCGTGGAGCTGGT
CGTTGAGGTACCCTTCGAAGTCCATCGACAGGACGTATTTCTTCCCGACT
TCGAGTTCTTCTCCGAGTTCGGCGACGTAGAACTGTCTCTCGTTGTCATA
GCTGTGTTTGTTGATGCCGATGCCAGGCCCTTGGACTTGGTCGGATGGGG
CGAGCCTTATCGTCTCATTCTTGGTCACAATGTCAGCGATGTGGAGGGTG
ACATTCGACGTCGCCTCCAGCACCTCGACCTCGACCTCGACGTAACCCAG
GATGCTGAAGTTCCCGTTGATGAGAGGCTGGAGTTTGACCTTGTAGTGCA
AGGGTTTCACGGATCGCGGAAGCCTCACGTCGATTTTGGGTTTGACCTCT
GACGCTGGGGTCATGGGGGTGGTAGGGACCATGGGGCGTTCCGTGGCTAG
CGAGGTTCTGGCGAGGTTGAGAGGGTCTCCCGCCTCTCTGACCTGCGGCG
CGTAGTAATACACGAGAAGCCCCGTGGCCACTGTGGCGCTGACGAACAAG
AGCCCCAGGATCACGGCCACGCTCCTGTTCACGTAGCAGCCGTTCCTCTT
GCCGAAGGACACGGAGGCTGCGGACTGGTTCATCTCCATGGCCAAAGTCT
CTCTGCTAGAGCCCGTCATGGCGGGGCGGCGGTACTAGGTTCTTTGGCGG
AGGGAAGGGGGTTGGGGGGTTCTTGGTCTGGCTCGCTGGAGGTCTTGCGG
TCTTCCACCACCGACAG
>CL4.Contig9_All
CTCTTTATTCTTCTTGTGTCACTATCTATATACATAATATGCGTATACTA
TATAGTGAAAGTATTATAAAAATCTGCAATATCTTTGATATATATCTATA
TATATTTATATATGTATAAACCTGCCCGTCTCTACTAAGGCTAGTTCAAA
GTCTTCAGTCCACAGAGGATCAAATCCCTCTTAAAAAGGTTTTCAACTCG
AAAAAGTGACAACAATGATTAAAAAAGAAACCCCATGGATCACTTATATC
ATTTATAATTGATCCAAAACATACTATAAATTACAGCTCCAGTTTGAGCG
TGATTTACAAGCCTTATTCAACCACGAAATCCTTAAAATACGAAAAAAGG
TCTTTATTGTCTTTAAGATTTAAGGTAAATTATATAGCATATGAAAATAC
TTATTTCTGTCTGTATTTTGGACGTCTTGGATACTGCAAAACGCATTATA
TTACTGAATTACTTGAATGAGAGGAAACTGACATCTTCACTTCTTAGGAT
TCTCATGTGATAAATACATTACGAGTCCCAATTTCTATAGCTCACTGGAA
TTATTTGTTAAAAAATGATGTTTTCTTCCTTATAAAATATTTTCTATAAA
GTAGAGATACTCTTGTTGCAATTTAATCTGATATGTTTTGCAGAGGAGAA
AGTTCCGTTTTTTTTTAGTTACCAAAATAGGATTAAAATAGGCATTCCCG
TGCCATTTTGTTTCTCCTTTTTTGGCATTTCGTCGCGGAAAATGGGAAGA
CGTGAAAAGGAGCTTATTCTTTGTGTTTTTTTCGATATTTCTGGCGAAGT
ATCGAAGGAAAAAAAAACTTTGTAATAAAAGGAGCACCATTGTAAATGAT
TCGATTATGGAGTGAAGAGAGAAAATTGTAATGTTAGTTTGTAACTAAAA
TAATTCGGGGAATAAATTGCTTACGTAGAATGAAATTACGTAATAACAAA
AAAAATATCTAGCGAAAGAACCAAAATAACAGTAACGAAAGTAACAAGTA
AAATGTAATAAAACCATCAAGAAATAATAATAAATAAAAATAAAAATAAA
ACCCTAATCCAAATTTAAGAAAGAAAAAAAAATTAACAGTGCTATAAAAA
AATAAATAAACAATAAAAAAATCGAATCACACTGCCTAGTCGGTCTCAAA
CGCATTCAGATTTCACAGACTCTTGAGCTTGGAAGAGTAACCGTTGTCCG
CCAACCACTGCATGATGACGTCATAGTTGTTATCCATCCACTTAATGTTA
TTTTCTGTTCTCTCGATGGCTTGGTCGACGGCGCGGGTTGCTGTGCCCAG
CTGGCCTTCGTGTTGTTGCTTGAAGAGTTCCAGCTCCGCCAACTCCAGCT
TCGTGTTAAAGGCTCTTGTGGCGGCCTTTATGATCCGGGCAATGGCAAAG
AAACCTGATCCGTAATAATCGGCGATCTTCTGCCACTGGTCCCTGAGGTA
GTTCCAGGCCAGGTAGCGCCCCACGTCATTCCTGGCGACGGCGGCGAAGA
CCTGCGACGCGTCCTGCTTCCGGATGCCGCTGCCTTCCGTGAACGCCATG
TCGAGGTACCTGGACAGAATCCACACTTCCTTGGTACAACCCATGGCGGA
CAGGAGCTTGGCCTTCTCAGTGGCGACGTTCGAGTTGATGTACTGTTCCC
ACGCGAAGTTCCACTCCTCCTCGCCGCCCTCAGCCACGCCCGTGCAGTAG
ACCGTCGACTTCAGGTTGGGGGAGATGAGGCTGGTATTGGTAGGGTTCAG
CACCCACGTATTGAAGAGAGACTGCGAATTATCCACGCAGTCTTGGTAGC
CGAGGTTGCACGCCCAAGAGAGAGCCTTAACCCGCTTGTACTGGTCCAAG
TGGGGGTCGTTGAGGTTGTCCTCGAAGCCCACGGAGTTGTAGAGGGGAAT
CAGGATGTCCAGGAGGTAGCTCTTGAGATCGCCGTAGCCACTGGACCGAG
TGAACATATTTTCCAGGTAACCCAGATTGTTGAGAGCGGTGTCCCAAGGT
ACGTACTCCACTTCCTTGCCCAGGTAGGCATTCACGCTCAGGGCCGTGTC
GTAGGATACCTGGCCGGCACGCGCGAGGTTCAAAACATCGTCGATAATCT
GCGCTCTGTTGATGACGTGAATCGACTCATGCTGGTCCTTGAGTTGCTGG
ATGATCAGGTTCCAGTTCTCGGCGTCGTAGTTGACCCTGTAATAACCCGT
CTCCTGCACGTTGAAGATCACCCACTTGTCCTTCGCCGGGAGAGAGGAAA
TGGTGAGTTGTTGCTCCGTGTCCATCATCCACCGCTGGGGCTTCGTCGTC
TCGAAGTCCGGGCTGGTCTCCGTGGTGTAGGACAGAGGGACCCACCACTT
GTAGTCGTGGGTGTCCGTCGAGTTGGGGTTCTTGACGAGGAGGAAGCGTT
CTTGGGTAACCGTGGCCGAAGTGCCGTCACTGCTACGCGTCACCTTGATC
ACAGGGTAACCCATCTGCAGTGTCCAAGTGTCCATGATTTTCTTAACACT
GATGTCTGTGGGGAGTGTGTTGTCCTCGTAGGCCGCTGTCGTCAGGTACT
GCCAAAGGTCGTCCTGCTCTGCGTTCTGGTATTTCAGGTCCGTGAGGTAA
TTGGAGAGGCCCTTCCTGAAGGTGGCCTCCGTCAAGAAGTGGTTCATCAT
GCGGATAATGGAAGCACCCTTAGCGTAGGAGATACGATCGAAAATCTCGT
TGATCTCGTCCGGGTGGCCGACAGGGATGCTGATAGGATGCGAGGATTCC
AGGCAGTCGATGGCGAAGACGTCGTGGAGGTCATCGGGGACGAACTGCTC
CATCATCTTCCAGGAGGGCTCGGAATGATCAACACCCAGGTACTCCATGA
AGGACGCGAAGCCCTCGTTGAGCCAGAGGTCCGTCCACCACTCGGGCGTG
ACCAAATTGCCGAACCACTGATGGGCGAGTTCGTGTGCAACTACCACTAC
CACCCGCTGCTTGTTAGACGCGGCGGAGACTGCGGGGTCGTACAACATGG
CCGTTTCTCTGTAGGTGATGAGGCCCCAGTTCTCCATGGCTCCCGCAGAG
AAGTCCGGGATGGCGATCATGTCCTGCTTGGGAAGTGGGAAAGGCACGTT
GAAGTAGCCCTCGAAGAAGGTCAGGATGTCAGGTCCTGTTGTCAGCGCGT
AGTTGGCCTGCTCGATGGCTGCCTTGCGGGCCCACACTCTGAACAAGACG
TGGTCATTGGCGGTAGAGTTCATGTGGGAGAAATCCGAGATGACGAAGGC
AACCAAGTAAGTGGACATGGGGACGCTTGTGTTAAAGTGGTCCCACACCC
ATCCTGGCTGTCCCTCTATGGGGATGGATTCAAACTTGGGCATGTTCGAA
ATGGACGACATGCCCTCCTCCCTGCCCAGGTACACCTCGAAAGTCGCCTT
CATCCCGGGCTCGTCGAAGCAAGGGAAAGCTCTGCGGGCGTCCGTGGGCT
GGAACTGGGTCGAGGCGATCAACCTGTCGCTCCCGTCCTCAGCCTTGTAA
GTCGACCTGTAGAAGCCGTGGAGCTGGTCGTTGAGGTACCCTTCGAAGTC
CATCGACAGGACGTATTTCTTCCCGACTTCGAGTTCTTCTCCGAGTTCGG
CGACGTAGAACTGTCTCTCGTTGTCATAGCTGTGTTTGTTGATGCCGATG
CCAGGCCCTTGGACTTGGTCGGATGGGGCGAGCCTTATCGTCTCATTCTT
GGTCACAATGTCAGCGATGTGGAGGGTGACATTCGACGTCGCCTCCAGCA
CCTCGACCTCGACCTCGACGTAACCCAGGATGCTGAAGTTCCCGTTGATG
AGAGGCTGGAGTTTGACCTTGTAGTGCAAGGGTTTCACGGATCGCGGAAG
CCTCACGTCGATTTTGGGTTTGACCTCTGACGCTGGGGTCATGGGGGTGG
TAGGGACCATGGGGCGTTCCGTGGCTAGCGAGGTTCTGGCGAGGTTGAGA
GGGTCTCCCGCCTCTCTGACCTGCGGCGCGTAGTAATACACGAGAAGCCC
CGTGGCCACTGTGGCGCTGACGAACAAGAGCCCCAGGATCACGGCCACGC
TCCTGTTCACGTAGCAGCCGTTCCTCTTGCCGAAGGACACGGAGGCTGCG
GACTGGTTCATCTCCATGGCCAAAGTCTCTCTGCTAGAGCCCGTCATGGC
GGGGCGGCGGTACTAGGTTCTTTGGCGGAGGGAAGGGGGTTGGGGGGTTC
TTGGTCTGGCTCGCTGGAGGTCTTGCGGTCTTCCACCACCGACAGATACC
GGCGTGATACTGAAAGAGTCACTTCACGGCCTCAACT
>CL4.Contig10_All
GAACCCACCACTTGTAGTCGTGGGGGTCGCTGGAGTTTTCGCTTCTCACC
AAGAGAAAACGTTCCTGCGATACAACTGCCGAGGTGCCGTCGGGGCCCCG
CGTCACCTTCACGACGGGGTAGCCCATCTGCAGCGTCCACGTGTCCATGA
TCATCTTCACCGTCAGACCTCGAGGCAGCGTTCCGTCCTGGTGCGCGACG
GCGGTCAGGTATTCCCACAAGTCGTCCTGTTCCGCCGTGCTGTACTTAAA
AGCATCGAGATAGTTCCTTAGGCCTCTTCTGAAGGTGACCTCAGTGAGGA
AGTGGTTCATCATGCGGATTATAGATGCACCTTTGCCGTAAGAAATCCTG
TCGAATATTTGTCCAATTTCGTCCGGATGCCCGACGGGGATGCTGATCGG
GTGCGAGGACTCGAGGCAGTCCAGCCCGAAGACCTCCTGCACCTCCCGCA
GCACGAACTGCTCCATCACCTGCCACTTGGGCTCGACATGGTTGATGCCT
ATGTACTCGACGTAGGAAGCAAAGCCCTCATTGAGCCAGAGGTCAGTCCA
CCAGCTCGGCGTGACGATGTTGCCAAACCACTGATGCGCCAACTCGTGCG
CCACAACGGCCACCACATACTGCTTGTTGGAAGCCGCTGACACCACGGGG
TCGTAAAGCATCGCCGTTTCTCTGTAGGTAATGAGGCCCCAGTTCTCCAT
CGCTCCCGCCGAGAAGTCCGGGATGGCGATCATGTCCTGTTTGGGCAGCG
GGTAGGGCATGCTGAAGTACTTTTCGAAGTGGTTCAGGATCATGGGACCC
ACCTGGCCCGCGTACTCGGCCTGCTGGATCGCCGACTCTCTCGCCCACAC
TCGGAAGAAGGTGTTCTCATTAGCTCGAGACTTTAGGTTGGCAAAGTCGG
ACACCACGAAAGCAACCAGGTAAGTAGACATTGGAACACTTCTATGGTAA
TGGTCCCATACCCATCCCTCCTGGTTTTGAACTGGCAGAGTCTCCTTGAT
CGGCATATTCGAGATGGACGACATATTCTCCTCCCTGGCCAAGGACACTT
CGAACGTCGCCTTCATCTCGGGCTCGTCGAAGCAGGGGAAGG
>CL4.Contig11_All
TTCGGTTCTCGTCGGAGGAAGACCGGGTCCGAGCCAGAAGGAAGAAAAAC
CAAGCGAGGAAACCCCGCCCCTTCACCATGGAACTGACGAAGGCGAAGGC
GGCCGCAGGAGGCGCTGTCGTCGTGGTGCTGATGGTCGCCGCCGGGTTGG
TCGGCCACTTCGCCACGCCCCAGACCACGTGTGAGGAGGTAGAACAAACC
ACCACCACAACGGACACGCCCACCACCACCCAAGCCACGCCCACATTGGA
GAACTACCGCCTGCCAACTTCTCTCGACCCGCTTCACTATGTCGTCAAAC
TTCAACCTCATGTCAATGGCAACTTCAGCATCATGGGTCATGTTGAGATC
GAGATGGTCGTCCTTGAGAAAACATCAAACATCACCCTCCACATGGCGGA
GATTACAGTGTATGATGACACTATAGTGCTGAAGAACAAAGCAGACCAGA
ACGACCTACAAATAAAGGACCACGAATATGACCCTTCAAGAGAGTTCTTC
ATTGTTCACCTGGCCGAAGAACTGTCCGTGAACACCGAGATTGTTCTCTC
TATGGATTTCGAAGGTTACCTCAATGATGAACTTAGAGGTTTTTATAGGT
CGACGTACACGAATGAGAATGGAGACCAGATAATGTTGGCAGCAACACAG
TTCCAACCCACGGACGCCAGGAGAGCTTTCCCTTGCCTGGACGAACCTGC
TCTTAAGGCCAATTTTACCGTGTCTTTGGCCCGGGAGGAACACATGGCCA
CGCTCAGCAACATGGAGATTGAAGCGACGGAACCTGTAGAAGGTCAGGCC
GGCTGGGTGTGGGACCACTACCACACGACGGTCAAGATGTCCACATACCT
TGTTGCCTTCGTCGTCTCGGATTTTGAGTTCCTGAGCGACTTGGCCGGGG
AGACGAATTTCTCTGTGTGGGCGCGTCCTGAGGCCATGGACCAGGCAGAC
TACTCCCTGAGCGTGGGCGTGGACTGCCTCACCTACTTCGAGTCCTACTT
CAACATCCCCTATCCCTTACCCAAGCAGGACATGGTCGCCCTTCCCGATT
TCGCAGCCGGGGCCATGGAGAACTGGGGGTTGATTCTGTACAGGGAGACG
GCCATGCTGTATTCCCCCGAGGAGTCCTCCGCCTCGAACAAGCAGCGGGT
GGCTACGGTTGTGGTCCACGAGCTCGCCCACCAGTGGTTCGGAAACCTCG
TGACCCCGACCTGGTGGACTGACCTCTGGCTCAACGAGGGCTTCGCGTCC
TTCATGGAGTACCTGGGTGTTGATCATTCCGAGCCCTCCTGGAAGATGAT
GGAGCAGTTCGTCCCCGATGACCTCCACGACGTCTTCGCCATCGACTGCC
TGGAATCCTCGCATCCTATCAGCATCCCTGTCGGCCACCCGGACGAGATC
AACGAGATTTTCGATCGTATCTCCTACGCTAAGGGTGCTTCCATTATCCG
CATGATGAACCACTTCTTGACGGAGGCCACCTTCAGGAAGGGCCTCTCCA
ATTACCTCACGGACCTGAAATACCAGAACGCAGAGCAGGACGACCTTTGG
CAGTACCTGACGACAGCGGCCTACGAGGACAACACACTCCCCACAGACAT
CAGTGTTAAGAAAATCATGGACACTTGGACACTGCAGATGGGTTACCCTG
TGATCAAGGTGACGCGTAGCAGTGACGGCACTTCGGCCACGGTTACCCAA
GAACGCTTCCTCCTCGTCAAGAACCCCAACTCGACGGACACCCACGACTA
CAAGTGGTGGGTCCCTCTGTCCTACACCACGGAGACCAGCCCGGACTTCG
AGACGACGAAGCCCCAGCGGTGGATGATGGACACGGAGCAACAACTCACC
ATTTCCTCTCTCCCGGCGAAGGACAAGTGGGTGATCTTCAACGTGCAGGA
GACGGGTTATTACAGGGTCAACTACGACGCCGAGAACTGGAACCTGATCA
TCCAGCAACTCAAGGACCAGCATGAGTCGATTCACGTCATCAACAGAGCG
CAGATTATCGACGATGTTTTGAACCTCGCGCGTGCCGGCCAGGTATCCTA
CGACACGGCCCTGAGCGTGAATGCCTACCTGGGCAAGGAAGTGGAGTACG
TACCTTGGGACACCGCTCTCAACAATCTGGGTTACCTGGAAAATATGTTC
ACTCGGTCCAGTGGCTACGGCGATCTCAAGAGCTACCTCCTGGACATCCT
GATTCCCCTCTACAACTCCGTGGGCTTCGAGGACAACCTCAACGACCCCC
ACTTGGACCAGTACAAGCGGGTTAAGGCTCTCTCTTGGGCGTGCAACCTC
GGCTACCAAGACTGCGTGGATAATTCGCAGTCTCTCTTCAATACGTGGGT
GCTGAACCCTACCAATACCAGCCTCATCTCCCCCAACCTGAAGTCGACGG
TCTACTGCACGGGCGTGGCTGAGGGCGGCGAGGAGGAGTGGAACTTCGCG
TGGGAACAGTACATCAACTCGAACGTCGCCACTGAGAAGGCCAAGCTCCT
GTCCGCCATGGGTTGTACCAAGGAAGTGTGGATTCTGTCCAGGTACCTCG
ACATGGCGTTCACGGAAGGCAGCGGCATCCGGAAGCAGGACGCGTCGCAG
GTCTTCGCCGCCGTCGCCAGGAATGACGTGGGGCGCTACCTGGCCTGGAA
CTACCTCAGGGACCAGTGGCAGAAGATCGCCGATTATTACGGATCAGGTT
TCTTTGCCATTGCCCGGATCATAAAGGCCGCCACAAGAGCCTTTAACACG
AAGCTGGAGTTGGCGGAGCTGGAACTCTTCAAGCAACAACACGAAGGCCA
GCTGGGCACAGCAACCCGCGCCGTCGACCAAGCCATCGAGAGAACAGAAA
ATAACATTAAGTGGATGGATAACAACTATGACGTCATCATGCAGTGGTTG
GCGGACAACGGTTACTCTTCCAAGCTCAAGAGTCTGTGAAATCTGAATGC
GTTTGAGACCGACTAGGCAGTGTGATTCGATTTTTTTTTATTGTTTATTT
ATTTTTTTATAGCACTGTTAATTTTTTTTTCTTTCTTAAATTTGGATTAG
GGTTTTATTTTTATTTTTATTTATTATTATTTCTTGATGGTTTTATTACA
TTTTACTTGTTACTTTCGTTACTGTTATTTTGGTTCTTTCGCTAGATATT
TTTTTTGTTATTACGTAATTTCATTCTACGTAAGCAATTTATTCCCCGAA
TTATTTTAGTTACAAACTAACATTACAATTTTCTCTCTTCACTCCATAAT
CGAATCATTTACAATGGTGCTCCTTTTATTACAAAGTTTTTTTTTCCTTC
GATACTTCGCCAGAAATATCGAAAAAAACACAAAGAATAAGCTCCTTTTC
ACGTCTTCCCATTTTCCGCGACGAAATGCCAAAAAAGGAGAAACAAAATG
GCACGGGAATGCCTATTTTAATCCTATTTTGGTAACTAAAAAAAAACGGA
ACTTTCTCCTCTGCAAAACATATCAGATTAAATTGCAACAAGAGTATCTC
TACTTTATAGAAAATATTTTATAAGGAAGAAAACATCATTTTTTAACAAA
TAATTCCAGTGAGCTATAGAAATTGGGACTCGTAATGTATTTATCACATG
AGAATCCTAAGAAGTGAAGATGTCAGTTTCCTCTCATTCAAGTAATTCAG
TAATATAATGCGTTTTGCAGTATCCAAGACGTCCAAAATACAGACAGAAA
TAAGTATTTTCATATGCTATATAATTTACCTTAAATCTTAAAGACAATAA
AGACCTTTTTTCGTATTTTAAGGATTTCGTGGTTGAATAAGGCTTGTAAA
TCACGCTCAAACTGGAGCTGTAATTTATAGTATGTTTTGGATCAATTATA
AATGATATAAGTGATCCATGGGGTTTCTTTTTTAATCATTGTTGTCACTT
TTTCGAGTTGAAAACCTTTTTAAGAGGGATTTGATCCTCTGTGGACTGAA
GACTTTGAACTAGCCTTAGTAGAGACGGGCAGGTTTATACATATATAAAT
ATATATAGATATATATCAAAGATATTGCAGATTTTTATAATACTTTCACT
ATATAGTATACGCATATTATGTATATAGATAGTGACACAAGAAGAATAAA
GAG
>CL4.Contig12_All
TTTTCTCTCTCTCTCTCTCTCTCCTTCTCTCTCTCTCTCTCTCTCCCTTC
CTCCTATCAAGAGATATTTCCTCCGTCTCCCATTTCCTCATCTCACTCAC
TTCACATATTGCTTTCCATTTCAATTTTTCATTTTTATATCAAATCGTTT
TTTTAATTTGCATTTCAATCACAATCACTTCACATCCGTTTAAGGTTTCC
ATTTGCTTACACAACTTCAATTCACTCCATCACATTTTTCTTCACATGTT
ATTCACTTTCACTTCATGTTCACTCCAATTCCTTTCACTTTACACTTCAT
ATTTCTCTTGTATTAGATTCATATTTGTTTAGATTTCGGTTATATACTTC
AAAAGATTTTGGTTTACTTCACATTCGTATCATAGTCACTCTACATTCGA
ATTTACATTCACTTCCTTTTTTATTTAAGATATCATTCAATTTTTCACGT
AACATTCACCTCATATTCTCTCCATATTTTCCTTCACATTCACTCAGGAA
CTTACCCACTTTCTCCAAACATTCAGCCACATCCACTCAAGACCTTACCC
ACCCTTCTCTCCACATTTTCTCATCCATCTTAATCCACATTCACTCCACA
TCCACCTAGGACCTTACACATCTTTCTCTCCACATTTTCTGCCCCAGTTT
CATCCACATCCACACAACCTTACTCACCCTTCTCCCCACATTTTCTCCCC
CATCTCAATCCACATTCACCCCAGCATCCACCTAGGACCTTATCCCTTCC
ACATCACACATCTTGCGCCACTCCTTCGAGCCAGGTGACAATCGCCTGAT
AATTGGCGTCCATCCACCCAATATTATTTCTCGTTGATTCGATGGCTTGT
TGTATGGCTCGGGTGGCGGTGCCGAGGCTGTCCAGGTTGGTCTCGTAGAA
GGATTCCAACTGTTGCAGTTCCTCCTGAGTGTTGAATTCAGCGGTTGCAT
AGCTAATGAGGTTGCCTAAGGTGGTGAAACCTCCCAGGTATCCGGAGATG
GTTCCCCAGCGGTTCCTGAGGAAGTCCCAGGCGATGTACCTCCCGACGTC
GTTGTTGGCCACCGCCCGAAACACGGTGCGGGCGTCCTGTCTCCTGATGC
CGCTGCCTTCCGTGAACGCCCACTCGAGGTACCTGGACAGCAGCCAGATC
TCCTTCGTGCAGCCCATGGCAGATAGGAGTCGGTCCTTCTCGACGCCCAC
GTTGGCCTCGAGGTACAACGCCCACGCCGTCTCCCACGCCTCCTCGCCCC
CGCCCGCGATGGCTGAGCAGTAAACCGTCGACTTCAGGTTCGGAGAGACG
GGGGTCCCGTTCAGCATCATTTCACCGAACTGCTGAGCGCTCTCGGCCAC
ACACTGAGGATGACCCAAGTGACACGCCCAACTCAAGGCCAAGACGCGTT
TGTACTGGTCGAGGTGCAGCCCGTTGAGGTCGTCCTCGAAGCCCACGTCG
TCGTAGAGCGGAGTGATGAGGTCGAGGAGGTAGGTCCTCAGAGGCCCATA
ACCGGCCGTCCGTGTGAACATCTTCTCAACGTATGACAGACTGCTCATGG
CCGCCTCCCACGGTGTGTACTCCTTCTCCTTGGCCAGGTAGGATGTCAGA
CCCAGGGCCGTCTCGTAAGGAAGTTGTCCTGCGCGGGCGAGGTTGAGGGC
GTCGTCCATGACCTGCGCGCGGTTGGTGACGTGGATGACCTCGTGGGCGT
CGGCCAGCTGCTTGGTCAGGAGCTCCCAGTTGCCGGCGTCGTAGTTGACC
CGGAAGTAGCCCGTCTGCTGCAGGTTGAGGAGGACCCAGGCGTCGGCGGA
GGGAAGGCCGTCGAGGATGAGCGTGGAAGTGCCAGGGGTCAGCCAGGCCG
AGGGGCGCGTCCGGGTGAAGTCGGGGGCGTCCTGGGAGGTCATGGTGAGG
GGCACCCACCAGGAGGGGGCGGCGTCGGAGCGGTCGGGGGCGCTGGGGAG
GAGGAGGAAGCGGTCCTGCGTGACCGTAGCGGACGTCCCCGTGGCGTTCC
TCTCCACCTTGACGACCGGGTACCCTGTCAGCAGCGTCCACGTGTCCATG
ACGTCCTTCACGCTGACGTCGGAGGGCAGGGTGTCGTCCTCGTGCGCCGC
CTCCGTCAGGAACTGCCACAGGTCGTCCTGGGCGGCCGCGTCGTATGCGA
AGTTATTGAGGTAGTTGGTGAGTCCCTTCTTGAAGGTCGCTTCAGTCAGG
AAGAAGTACATCATACGAATGATTGAGGCTCCCTTATAATAGGAAATACT
ATCAAATATCTCATTGATCTCGTCAGGATGTCCCACAGGAATGCTGACAG
GGTGAGACGATTCCAGGCTGTCAATCCCGAAGACATAGTGAAGGGTGTCA
ACGACAAACTGGTCCATCATTCGCCAGCTGGGTTCAACGTGGTCAACCCC
AATGAACTCCATGAAGGAAGCGAAGCCCTCGTTGAGCCAGAGGTCCGTCC
ACCACTCGGGCGTGACCAAATTGCCGAACCACTGATGGGCGAGTTCGTGC
GCAACTACCACTACCACCCGCTGCTTGTTAGACGCGGCGGAGACTGCGGG
GTCGTACAACATGGCCGTTTCTCTGTAGGTGATGAGGCCCCAGTTCTCCA
TGGCTCCCGCAGAGAAGTCCGGGATGGCGATCATGTCCTGCTTGGGAAGT
GGGAAAGGCACGTTGAAGTAGCCCTCGAAGAAGGTCAGGATGTCAGGTCC
TGTTGTCAGCGCGTAGTTGGCCTGCTCGATGGCTGCCTTGCGGGCCCACA
CTCTGAACAAGACGTGGTCATTGGCGGTAGAGTTCATGTGGGAGAAATCC
GAGATGACGAAGGCAACCAAGTAAGTGGACATGGGGACGCTTGTGTTAAA
GTGGTCCCACACCCATCCTGGCTGTCCCTCTATGGGGATGGATTCAAACT
TGGGCATGTTCGAAATGGACGACATGCCCTCCTCCCTGCCCAGGTACACC
TCGAAAGTCGCCTTCATCCCGGGCTCGTCGAAGCAAGGGAAAGCTCTGCG
GGCGTCCGTGGGCTGGAACTGGGTCGAGGCGATCAACCTGTCGCTCCCGT
CCTCAGCCTTGTAAGTCGACCTGTAGAAGCCGTGGAGCTGGTCGTTGAGG
TACCCTTCGAAGTCCATCGACAGGACGTATTTCTTCCCGACTTCGAGTTC
TTCTCCGAGTTCGGCGACGTAGAACTGTCTCTCGTTGTCATAGCTGTGTT
TGTTGATGCCGATGCCAGGCCCTTGGACTTGGTCGGATGGGGCGAGCCTT
ATCGTCTCATTCTTGGTCACAATGTCAGCGATGTGGAGGGTGACATTCGA
CGTCGCCTCCAGCACCTCGACCTCGACCTCGACGTAACCCAGGATGCTGA
AGTTCCCGTTGATGAGAGGCTGGAGTTTGACCTTGTAGTGCAAGGGTTTC
ACGGATCGCGGAAGCCTCACGTCGATTTTGGGTTTGACCTCTGACGCTGG
GGTCATGGGGGTGGTAGGGACCATGGGGCGTTCCGTGGCTAGCGAGGTTC
TGGCGAGGTTGAGAGGGTCTCCCGCCTCTCTGACCTGCGGCGCGTAGTAA
TACACGAGAAGCCCCGTGGCCACTGTGGCGCTGACGAACAAGAGCCCCAG
GATCACGGCCACGCTCCTGTTCACGTAGCAGCCGTTCCTCTTGCCGAAGG
ACACGGAGGCTGCGGACTGGTTCATCTCCATGGCCAAAGTCTCTCTGCTA
GAGCCCGTCATGGCGGGGCGGCGGTACTAGGTTCTTTGGCGGAGGGAAGG
GGGTTGGGGGGTTCTTGGTCTGGCTCGCTGGAGGTCTTGCGGTCTTCCAC
CACCGACAG
>CL4.Contig13_All
GGACGTCCCCGTGGCGTTCCTCTCTACCTTGACGACCGGGTACCCTGTCA
GCAGCGTCCACGTGTCCATGACGTCCTTCACGCTGACGTCGGAGGGCAGG
GTGTCGTCCTCGTGCGCCGCCTCCGTCAGGAACTGCCACAGGTCGTCCTG
GGCGGCCGCGTCGTATGCGAAGTTATTGAGGTAGTTGGTGAGTCCCTTCT
TGAAGGTCGCTTCAGTCAGGAAGAAGTACATCATACGAATGATTGAGGCT
CCCTTATAATAGGAAATACTATCAAATATCTCATTGATCTCGTCAGGATG
TCCCACAGGAATGCTGACAGGATGAGACGATTCCAGGCTGTCAATCCCGA
AGACATAGTGAAGGGTGTCAACGACAAACTGGTCCATCATTCGCCAGCTG
GGTTCAACGTGGTCAACCCCAATGAACTCCATGAAGGAAGCGAAGCCCTC
GTTGAGCCAGAGGTCAGTCCACCAGCTCGGCGTGACGATGTTGCCAAACC
ACTGATGCGCCAACTCGTGCGCCACAACGGCCACCACATACTGCTTGTTG
GAAGCCGCTGACACCACGGGGTCGTAAAGCATCGCCGTTTCTCTGTAGGT
AATGAGGCCCCAGTTCTCCATCGCTCCCGCCGAGAAGTCCGGGATGGCGA
TCATGTCCTGTTTGGGCAGCGGGTAGGGCATGCTGAAGTACTTTTCGAAG
TGGTTCAGGATCATGGGACCCACCTGGCCCGCGTACTCGGCCTGCTGGAT
CGCCGACTCTCTCGCCCACACTCGGAAGAAGGTGTTCTCATTAGCTCGAG
ACTTTAGGTTGGCAAAGTCGGACACCACGAAAGCAACCAGGTAAGTAGAC
ATTGGAACACTTCTATGGTAATGGTCCCATACCCATCCCTCCTGGTTTTG
AACTGGCAGAGTCTCCTTGATCGGCATATTCGAGATGGACGACATATTCT
CCTCCCTGGCCAAGGACACTTCGAACGTCGCCTTCATCTCGGGCTCGTCG
AAGCAAGGGAAAGCTCTGCGGGCGTCCGTGGGCTGGAACTGGGTCGAGGC
GATCAACCTGTCGCTCCCGTCCTCAGCCTTGTAAGTCGACCTGTAGAAGC
CGTGGAGCTGGTCGTTGAGGTACCCTTCGAAGTCCATCGACAGGACGTAT
TTCTTCCCGACTTCGAGTTCTTCTCCGAGTTCGGCGACGTAGAACTGTCT
CTCGTTGTCATAGCTGTGTTTGTTGATGCCGATGCCAGGCCCTTGGACTT
GGTCGGATGGGGCGAGCCTTATCGTCTCATTCTTGGTCACAATGTCAGCG
ATGTGGAGGGTGACATTCGACGTCGCCTCCAGCACCTCGACCTCGACCTC
GACGTAACCCAGGATGCTGAAGTTCCCGTTGATGAGAGGCTGGAGTTTGA
CCTTGTAGTGCAAGGGTTTCACGGATCGCGGAAGCCTCACGTCGATTTTG
GGTTTGACCTCTGACGCTGGGGTCATGGGGGTGGTAGGGACCATGGGGCG
TTCCGTGGCTAGCGAGGTTCTGGCGAGGTTGAGAGGGTCTCCCGCCTCTC
TGACCTGCGGCGCGTAGTAATACACGAGAAGCCCCGTGGCCACTGTGGCG
CTGACGAACAAGAGCCCCAGGATCACGGCCACGCTCCTGTTCACGTAGCA
GCCGTTCCTCTTGCCGAAGGACACGGAGGCTGCGGACTGGTTCATCTCCA
TGGCCAAAGTCTCTCTGCTAGAGCCCGTCATGGCGGGGCGGCGGTACTAG
GTTCTTTGGCGGAGGGAAGGGGGTTGGGGGGTTCTTGGTCTGGCTCGCTG
GAGGTCTTGCGGTCTTCCACCACCGACAG
>CL4.Contig14_All
CACACTGCCTAGTCGGTCTCAAACGCATTCAGATTTCACAGACTCTTGAG
CTTGGAAGAGTAACCGTTGTCCGCCAACCACTGCATGATGACGTCATAGT
TGTTATCCATCCACTTAATGTTATTTTCTGTTCTCTCGATGGCTTGGTCG
ACGGCGCGGGTTGCTGTGCCCAGCTGGCCTTCGTGTTGTTGCTTGAAGAG
TTCCAGCTCCGCCAACTCCAGCTTCGTGTTAAAGGCTCTTGTGGCGGCCT
TTATGATCCGGGCAATGGCAAAGAAACCTGATCCGTAATAATCGGCGATC
TTCTGCCACTGGTCCCTGAGGTAGTTCCAGGCCAGGTAGCGCCCCACGTC
ATTCCTGGCGACGGCGGCGAAGACCTGCGACGCGTCCTGCTTCCGGATGC
CGCTGCCTTCCGTGAACGCCATGTCGAGGTACCTGGACAGAATCCACACT
TCCTTGGTACAACCCATGGCGGACAGGAGCTTGGCCTTCTCTGTGGCGAC
GTTCGAGTTGATGTACTGTTCCCACGCGAAGTTCCACTCCTCCTCGCCGC
CCTCAGCCACGCCCGTGCAGTAGACCGTCGACTTCAGGTTGGGGGAGATG
AGGCTGGTATTGGTAGGGTTCAGCACCCACGTATTGAAGAGAGACTGCGA
ATTATCCACGCAGTCTTGGTAGCCGAGGTTGCACGCCCAAGAGAGAGCCT
TAACCCGCTTGTACTGGTCCAAGTGGGGGTCGTTGAGGTTGTCCTCGAAG
CCCACGGAGTTGTAGAGGGGAATCAGGATGTCCAGGAGGTAGCTCTTGAG
ATCGCCGTAGCCACTGGACCGAGTGAACATATTTTCCAGGTAACCCAGAT
TGTTGAGAGCGGTGTCCCAAGGTACGTACTCCACTTCCTTGCCCAGGTAG
GCATTCACGCTCAGGGCCGTGTCGTAGGATACCTGGCCGGCACGCGCGAG
GTTCAAAACATCGTCGATAATCTGCGCTCTGTTGATGACGTGAATCGACT
CATGCTGGTCCTTGAGTTGCTGGATGATCAGGTTCCAGTTCTCGGCGTCG
TAGTTGACCCTGTAATAACCCGTCTCCTGCACGTTGAAGATCACCCACTT
GTCCTTCGCCGGGAGAGAGGAAATGGTGAGTTGTTGCTCCGTGTCCATCA
TCCACCGCTGGGGCTTCGTCGTCTCGAAGTCCGGGCTGGTCTCCGTGGTG
TAGGACAGAGGGACCCACCACTTGTAGTCGTGGGAGTCCGTCGAGTTGGG
GTTCTTGACGAGGAGGAAGCGTTCTTGGGTAACCGTGGCCGAAGTGCCGT
CACTGCTACGCGTCACCTTGATCACAGGGTAACCCATCTGCAGTGTCCAA
GTGTCCATGATTTTCTTAACACTGATGTCTGTGGGGAGTGTGTTGTCCTC
GTAGGCCGCTGTCGTCAGGTACTGCCAAAGGTCGTCCTGCTCTGCGTTCT
GGTATTTCAGGTCCGTGAGGTAATTGGAGAGGCCCTTCCTGAAGGTGGCC
TCCGTCAAGAAGTGGTTCATCATGCGGATAATGGAAGCACCCTTAGCGTA
GGAGATACGATCGAAAATCTCGTTGATCTCGTCCGGGTGGCCGACAGGGA
TGCTGATAGGATGCGAGGATTCCAGGCAGTCGATGGCGAAGACGTCGTGG
AGGTCATCGGGGACGAACTGCTCCATCATCTTCCAGGAGGGCTCGGAATG
ATCAACGCCCAGGTACTCCATGAAGGACGCGAAGCCCTCGTTGAGCCAGA
GGTCCGTCCACCACTCGGGCGTGACCAAATTGCCGAACCACTGATGGGCG
AGTTCGTGTGCAACTACCACTACCACCCGCTGCTTGTTAGACGCGGCGGA
GACTGCGGGGTCGTACAACATGGCCGTTTCTCTGTAGGTGATGAGGCCCC
AGTTCTCCATGGCTCCCGCAGAGAAGTCCGGGATGGCGATCATGTCCTGT
TTGGGCAGCGGGTAGGGCATGCTGAAGTACTTTTCGAAGTGGTTCAGGAT
CATGGGACCCACCTGGCCCGCGTACTCGGCCTGCTGGATCGCCGACTCTC
TCGCCCACACTCGGAAGAAGGTGTTCTCATTAGCTCGAGACTTTAGGTTG
GCAAAGTCGGACACCACGAAAGCAACCAGGTAAGTAGACATTGGAACACT
TCTATGGTAATGGTCCCATACCCATCCCTCCTGGTTTTGAACTGGCAGAG
TCTCCTTGATCGGCATATTCGAGATGGACGACATATTCTCCTCCCTGGCC
AAGGACACTTCGAACGTCGCCTTCATCTCGGGCTCGTCGAAGCAGGGGAA
GG
>CL4.Contig15_All
GTCGTGGGTGTCGCTGGAGTTTTCGCTTCTCACCAAGAGAAAACGTTCCT
GCGATACAACTGCCGAGGTGCCGTCGGGGCCCCGCGTCACCTTCACGACG
GGGTAGCCCATCTGCAGCGTCCACGTGTCCATGATCATCTTCACCGTCAG
ACCTCGAGGCAGCGTTCCGTCCTGGTGCGCGACGGCGGTCAGGTATTCCC
ACAAGTCGTCCTGTTCCGCCGTGCTGTACTTAAAAGCATCGAGATAGTTC
CTTAGGCCTCTTCTGAAGGTGACCTCAGTGAGGAAGTGGTTCATCATGCG
GATTATAGATGCACCTTTGCCGTAAGAAATCCTGTCGAATATTTGTCCAA
TTTCGTCCGGATGCCCGACGGGGATGCTGATCGGGTGCGAGGACTCGAGG
CAGTCCAGCCCGAAGACCTCCTGCACCTCCCGCAGCACGAACTGCTCCAT
CACCTGCCACTTGGGCTCGACATGGTTGATGCCTATGTACTCGACGTAGG
AAGCAAAGCCCTCATTGAGCCAGAGGTCAGTCCACCAGCTCGGCGTGACG
ATGTTGCCAAACCACTGATGCGCCAACTCGTGCGCCACAACGGCCACCAC
ATACTGCTTGTTGGAAGCCGCTGACACCACGGGGTCGTAAAGCATCGCCG
TTTCTCTGTAGGTAATGAGGCCCCAGTTCTCCATCGCTCCCGCCGAGAAG
TCCGGGATGGCGATCATGTCCTGCTTGGGAAGTGGGAAAGGCACGTTGAA
GTAGCCCTCGAAGAAGGTCAGGATGTCAGGTCCTGTTGTCAGCGCGTAGT
TGGCCTGCTCGATGGCTGCCTTGCGGGCCCACACTCTGAACAAGACGTGG
TCATTGGCGGTGGAGTTCATGTGGGAGAAATCCGAGATGACGAAGGCAAC
CAAGTAAGTGGACATGGGGACGCTTGTGTTAAAGTGGTCCCACACCCATC
CTGGCTGTCCCTCTATGGGGATGGATTCAAACTTGGGCATGTTCGAAATG
GACGACATGCCCTCCTCCCTGCCCAGGTACACCTCGAAAGTCGCCTTCAT
CCCGGGCTCGTCGAAGCAAGGGAAAGCTCTGCGGGCGTCCGTGGGCTGGA
ACTGGGTCGAGGCGATCAACCTGTCGCTCCCGTCCTCAGCCTTGTAAGTC
GACCTGTAGAAGCCGTGGAGCTGGTCGTTGAGGTACCCTTCGAAGTCCAT
CGACAGGACGTATTTCTTCCCGACTTCGAGTTCTTCTCCGAGTTCGGCGA
CGTAGAACTGTCTCTCGTTGTCATAGCTGTGTTTGTTGATGCCGATGCCA
GGCCCTTGGACTTGGTCGGATGGGGCGAGCCTTATCGTCTCATTCTTGGT
CACAATGTCAGCGATGTGGAGGGTGACATTCGACGTCGCCTCCAGCACCT
CGACCTCGACCTCGACGTAACCCAGGATGCTGAAGTTCCCGTTGATGAGA
GGCTGGAGTTTGACCTTGTAGTGCAAGGGTTTCACGGATCGCGGAAGCCT
CACGTCGATTTTGGGTTTGACCTCTGACGCTGGGGTCATGGGGGTGGTAG
GGACCATGGGGCGTTCCGTGGCTAGCGAGGTTCTGGCGAGGTTGAGAGGG
TCTCCCGCCTCTCTGACCTGCGGCGCGTAGTAATACACGAGAAGCCCCGT
GGCCACTGTGGCGCTGACGAACAAGAGCCCCAGGATCACGGCCACGCTCC
TGTTCACGTAGCAGCCGTTCCTCTTGCCGAAGGACACGGAGGCTGCGGAC
TGGTTCATCTCCATGGCCAAAGTCTCTCTGCTAGAGCCCGTCATGGCGGG
GCGGCGGTACTAGGTTCTTTGGCGGAGGGAAGGGGGTTGGGGGGTTCTTG
GTCTGGCTCGCTGGAGGTCTTGCGGTCTTCCACCACCGACAG
>CL5.Contig1_All
TGATAAGTATAATCTTCAGTTCAGTGTTCAGTGACGAGTTGGAGAAGGAG
GGCGAGTTTCAGGCGGCAGTGCCGTTGGAAAGCGAAAACGGCAAAGCATA
TGGTGCAGTGAGAGCAAACTTAGTGTTTGACGAAAGATTAACGGTAGACT
GGGGTGATGACCACGAAAAAAAAGCTAAAAGGCACAAAGCAAAATGTAAA
GAACACTAAGCACATGCCACAAGAACCCCAGTCAGAGCACTCGGATGACC
AGTCTGACCAGAGTAAGGAATCCGACATAGACAGCAGTTCGGATGGAAGT
GATGGAGAGGAAGAGCAGTCAAGCGAAGAAAGTGATGATGAGGAGGACGA
TCAGTCAAGCGAAGGGAGCGATTCTGAAGAGGACGTTCAGTCAAGTGAAG
GAAGTAAAGATGAGGCAAATAAGTCAAGCGAAGAAAGTGGTGATGACGTA
AATCACTCAGGTAAAGGGAGTGAAGATAAAGAAGAGGAAGATCAGTCAAG
CGA
>CL5.Contig2_All
TGATAAGTATAATCTTCAGTTCAGTGTTCAGTGACGAGTTGGAGAAGGAG
GGCGAGTTTCAGGCGGCAGTGCCGTTGGAAAGCGAAAACGGCAAAGCATA
TGGTGCAGTGAGAGCAAACTTAGTGTTTGACGAAAGATTAACGGTAGACT
GGGGTGATGACCACGAAAAAAAAGCTAAAAGGCACAAAGCAAAATGTAAA
GAACACTAAGCACATGCCACAAGAACCCCAGTCAGAGCACTCGGATGACC
AGTCTGACCAGAGTAAGGAATCCGACATAGACAGCAGTTCGGATGGAAGT
GATGGAGAGGAAGAGCAGTCAAGCGAAGAAAGTGATGATGAGGAGGACGA
TCAGTCAAGCGAAGGGAGCGATTCTGAAGAGGACGATCACTTGAGCGAAG
AAACTGATGAAGATCAGTCAAGCGAAGGAAGTGAAG
>CL6.Contig1_All
TGTGGTGTAGGTCGAGCGAGCTGGTGTTGCGTCAGGTTTATTCTCTCGTT
CAACAAACTGTCAGAGTAACCGTTGTTCTTCTTTCTCCACGTGTTGGCGT
CCGTGGTGGTGGAGGTCGTGGTGGCGGCGCTGGTGGAGGAGGCGGTGCTG
GAGAGGGGAGCAGAAGCCTTCCGTTGCCTCTGAAGATCCCAGGGCCTCGC
CAGCCTTCCCCTCGGCCCCCGTCTCGCTCCTTATTGACTTCTGACTCCGC
CCACCGCCGCCTACGTGACGGATAGATGGGCTTACAGTTGTCCCAGCGAA
G
>CL6.Contig2_All
TGTGGTGTAGGTCGAGCGAGCTGGTGTTGCGTCAGGTTTATTCTCTCGTT
CAACAAACTGTCAGAGTAACCGTTGTTCATTTGTAAGATGTGTTTCCATG
AAGCTACGGTCGTACTCGATGGTATAAGGCCCAGGCGTATGTCGAGGAAT
ACGCACTTCTTTCTCCACGTGTTGGCGTCCGTGGTGGTGGAGGTCGTGGT
GGCGGCGCTGGTGGAGGAGGCGGTGCTGGAGAGGGGAGCAGAAGCCTTCC
GTTGCCTCTGAAGATCCCAGGGCCTCGCCAGCCTTCCCCTCGGCCCCCGT
CTCGCTCCTTATTGACTTCTGACTCCGCCCACCGCCGCCTACGTGACGGA
TAGATGGGCTTACAGTTGTCCCAGCGAAG
>CL6.Contig3_All
TGTGGTGTAGGTCGAGCGAGCTGGTGTTGCGTCAGGTTTATTCTCTCGTT
CAACAAACTGTCAGAGTAACCGTTGTTCCCGATGGTATAAGGCCCAGGCG
TATGTCGAGGAATACGCACTTCTTTCTCCACGTGTTGGCGTCCGTGGTGG
TGGAGGTCGTGGTGGCGGCGCTGGTGGAGGAGGCGGTGCTGGAGAGGGGA
GCAGAAGCCTTCCGTTGCCTCTGAAGATCCCAGGGCCTCGCCAGCCTTCC
CCTCGGCCCCCGTCTCGCTCCTTATTGACTTCTGACTCCGCCCACCGCCG
CCTACGTGACGGATAGATGGGCTTACAGTTGTCCCAGCGAAG
>CL7.Contig1_All
GACAAGATCGAGAGAGGTCTATACTGAATTGTGCTCTTAGATAACAAAAG
TATTTTTCGATAAACGAACTGAGAACGCGTGTGTGGAGTGAACGAAAAGA
CGACGAATAGAATCAGAAGAATGAAGCTACAGACTGTGTTCGTGGCCGTG
GTCGTGCTGGCGGCGGGGGCGGGGGCGCACACCCTCCACCTCGGCCGCAC
TTGCCCCAACGTGCAGCCCTTCCCCAACCTCTCGCTCGACAAGGTCCTGG
GTGCGTGGTACGTCGTTCACAAATTCGACACCGACAACACCTGCCTGATG
TGGAACCTGACCCGCGGAGAGCTTCCCGACACGCTGCTGGTGACGGAGAC
GCGGCAGTTGTCCGTGCTGGACACCTTCGGCGTCGACCACACCCACGCCA
TCACCGCCAAGGTCGACATTCCCAACCCTGAAGTCCCTTCCAAAATGCGC
ATCCGCTGGCCCACGTCAGCTATCACCGGCAAGGCTGACTTCATCATCTT
CGACACGGACTACGACACGTACATGGCCATCTTCGAGTGCGACCGCGCGG
GCCTTCTGCACCGCCGCTCCGTCGCCATCCTCTCGCGCACCCAGGCCATC
GATGAGATGTTCGTGAGAAGGGTCCGTCGCCTCCTGGACGTAGCTGAAGT
GGGACATGGCGCCCTTTCCACTATCAGCCATGACACTTGCCGGAAGACTG
GGCAACACAACTGGCACGTGGACGAAGAGCTGTTTGGACTCCTGCCGGGG
GTGGACGAGGGCCAAGTGCGCAGGCGCGTGTCCGACGGGGTTCAGGACTA
CGACATCACGCAGCTCGAGATCATCGGCGACGGCATCGAGGACGAGAGCT
TCCGCGGTAGCCTGAAGGACAAGCGGCCTGCTCCCAGTCTGTAAGGAGGA
GGAGGAGGAGGAGACGTCATAGTGCAGTGGTGTCACATTCTACAAATCAA
CAGTTGTAAGCAGTAATTTAGCCAACATTGAAAGTATAATTGGTATACTT
TAGTATAAACCTGAGGCGATATTTTAGTTAAAATGTGTGAATGAAAACTC
CAAGTATGCAATGTGTGTGATTGTGACATACAACAACCCCACCCCACCCC
CCGTTTTCCATGCTACTGCTCTTCATATACCCACACATCAAATATTCACT
TTGACATTTAACTGTGATACTGACCTCATTATTTATTCCATATTTTGTGC
GAAAATAATATATCAGCTGTCTGAAGGGAACACATTTCCATTGACCATTG
AAAAGCCAACTTTGAAGTGTGAAAGCATCTTATCTTTTCCATTAGTGACG
TGTGCCAGGTGTTGTGATGACGCTGCAACAGTGCAGAAATGGACGAGAAT
GAGCTAAGTTGCCTAGTATTGATGAACACAAACTATTAGTGATACGCTAA
TTTGGATCTGAATTGTTCCAAGCTGTTATGAGAGGAGTGGTGCATCTGTT
TCTTGTGTGTGTGGTCGTGTAACATTCTAGAAGCTGCTTTATATTGTATA
ATTGCTATTTCACACATTGAACCTCTCGAAAGTGCTTTAGGAGTCAAGTA
CAAGAGTGTAGAGATCTTTCCTTTCATTAAAAAGAGTTGGATCTTAACTG
CAATCCCATGTCTGTGTATATATTATTATTAAGACTGAATAAAATTGTAA
GCAAACTTTTGTAAAAGCTAAATGTAAACTAAAGTTCACTAATATTAAAG
GGAACTTGGTGA
>CL7.Contig2_All
CTCCTCCTCTTCTTCTTCTTCTTCGTCTCCTCCTCCTCCTCCTCCTTACA
GACTGGGAGCAGGCCGCTTGTCCTTCAGGCTACCGCGGAAGCTCTCGTCC
TCGATGCCGTCGCCGATGATCTCGAGCTGCGTGATGTCGTAGTCCTGAAC
CCCGTCGGACACGCGCCTGCGCACTTGGCCCTCGTCCACCCCCGGCAGGA
GTCCAAACAGCTCTTCGTCCACGTGCCAG
>CL8.Contig1_All
CGTGGGGAAAGGAAGAAGGCGTAAGACACAAGGGCGTCGTCACAGCACGA
TCCCAGCCTGGCGAGGCGGAAGGAGAGGAAGGGAGGAAGGAAGTCTCATG
CTCTTAGGGACGAAAAGAACAGCCAGTACTCAAGGACAAGGCAGGTGAGG
GGGGATGCCATTGCACTTAGAAGTCGAGACAAGACGAGGAGAGAAGAAAC
CAGGGCCACAGGAACCACTTGAGAAACATGGCATTTGAAGGAGGTGAGGA
GGAAGAGGAGGAGGAGCTCCGTCGCGGGGCGGAGCCGTGCCTCGTGCCAA
GCTTGGCGTGAGTCCCTACAGGTACAAAGACGACGAAGACATCGGCGACT
GTGGCGGCGGCGGCGGG
>CL8.Contig2_All
GGGGAAAGGAAGAAGGCGTAAGACACAAGGGCGTCGTCACAGCACGATCC
CAGCCTGGCGAGGCGGAAGGAGAGGAAGGGAGGAAGGAAGTCTCATGCTC
TTAGGGACGAAAAGAACAGCCAGTACTCAAGGACAAGGCAGGTGAGGGGG
GATGCCATTGCACTTAGAAGTCGAGACAAGACGAGGAGAGAAGAAACCAG
GGCCACAGGAACCACTTGAGAAACATGGCATTTGAAGGAGGTGAGGAGGA
AGAAGAGGAGGAGGTGGAGGAGGAGGAGGAAGGAGGGTTGACGTCGAGGT
ACTCCGAGTCAACCAAGAAGATTTGAGATCTGTCTGGGGAATGGGTGGGG
GGAGGAGAAAGCC
>CL9.Contig1_All
CGTATGTGTGTATTCATCCAGGAGCGCAAGGGAAGGTTAATAAAAAATGT
CGATTTCCACCAAATCACTTTATTGGCGTTGGATGAGCGGTAACAACCGC
TGTATGTAAAGGTCATCAAGGTCAAAAAAGGGGTCATACCGATACAAAAA
AGTTCAGGAAATTTTGTCCAAAGAAGCACAATACTATTTGACCTGAAAAC
ACAGAAGAAAGTAACTCAGAAGGAAGAAAACAAGAGAAAATAAATTACAT
TAACAATTAAGGTTGCACTCAACTACACAATTGATGGTTATCCCTACGTT
TCATATATATATAATTTTCATCTATTTTTTGTGTGTTTTTTATCATCTGA
GACGGTGATCTTTGAACGAAAACCTTTCTTTCTTTTCCCTAATCAGGTCG
GACATCTTTACCTTTGGATGAAATTTGAAGACGATGTGATGGAGGAATCA
ACGGTCTGTATTTATATCTGAAGAATGCTATCGCTCCTTGACTATCGCTG
ATGTATTCAAACTCTGCGAGCATCTCGGTCTTAAACGGAATTCTTCATGG
AGAGTTCACTGATCTTTACACAACTTGATTCTTTTATATATATATCATCA
TTATCATTACTAATCATCGTGGAATGGAGCCGATGAAGGTGAAAGAATTC
CCAGTGCCACAAACGCTCTCGTGGACATATCTCTCTGTTCATTATTTATA
TGTATGTGTATATATATATGTGTATTTATATATATATACTCTTAACGCTA
TCACGAAACTAACCATTTGATCTACATAGACACAGGAAGCAACATTTAAG
CCCATTGGCTGTGGGAGTCGTCTGTCGAGGAACTTGATTGGCTGGTAGAA
GCCTTCTTGGGAGGCTGGGTCCAAGAAGGCTTCTCATTGGAGGAGGAGGG
CAGATCCATCCAAGAGGCTCGAGGATTGGACGTCGCGCAGCCAATGAGGT
GCTGAGACACATCTTTTTATTTTGTTTTGTATTTTTTTTGGTTGTCATTT
TTTGAGAAATGTTTTCAAGTTTTTTGTTACATTTTGCAGATTCATTTTTG
TAGAGAAAATAAAGCGGACAGTAGAGGTATGGATTACAATTACCTTACTC
AGTTACAAAAACTTTTTTGGGAGGTCAGCATCGGAGTCTTAAACTTCTTT
TTTTTAGGCCTGGATAAAACAAATTGCTTTGTTATCTCAGTTTCGGAAAA
TTGGTATCGAATTCTGTTTTGTTTATATTACACCGGAGAAAAAATTTCAT
AGTATATAAATTTAGAACAATAGTTTAGGCAATTTTCTACATACTTTAGC
GTCGTTTTTACAAAGTTTGTGTAACTGAGTGTGACTTGGTGGACATCTGC
TTGTTACACAGCGTTACGGGTGTAATTACCACTTATACACAATGTAGTTA
TATATATATATTCCTATATACCATTATTCGGAAACATTGAAAGAAAAAAT
ATATATCATATATACTTATCCTCTGACACCTGTAGGTATATAAGCCATCC
ATAGTCCAAAACAAAAAGGAAAAATAAATGGTGGATAATCAATTTATTTC
TATATATCTATATATATATCTTTTTAAGTTTCATTTCACGTATATATTTT
TTTTCTTTTTTTTTCGGTTTGATGGTGAGGTGTTACGGTGCGTCGACCAC
GGGCGGGGGTGAGAGAAAGAATGTGTTTTACAGCGAGAGAGAGAGAGAGA
GAGATAGGAGAGAAAGATGGATAGACAGACAGATTTATTGATAGACAAGA
GATTGAGAGAGAGAATGAATGGTATAGAATGCATGAGAGAGAGAGGGATG
GATAGATTTATAGATAGATGGATAGATAGGTGGATAGATTTATTGATATA
TAGATAAATAGATAGACAGAAGAATAGACAGGTAGATAGGCTCATTGATT
GAGATCGAGATAGAGAGTGAATGAGATAAAGGG
>CL9.Contig2_All
CTTGATTGTTCCAACTTTACCTGGTATGTTATTATATTTTCCATCTTCGT
ATTGATACATTCCACATCAGAAGTCGGTGGCATGCTGGTCACCCTTCGCT
GTGTAGATCCCAAAGACAAAGCGATGGCTCTTGGTCTCATCTCTGGTGCT
ATTGGTCTATTCGGTAATGTGCCATGTCCCATTATATATGGTGCTGTGGT
AGACTACGCGTGTATTCACTGGCAGGAGACTTGCGAAGAGCCTGGTGCAT
GTCAGCTCTATGACACTGATATATTTAGAATGTTCTTCCATGGTATCACA
GGTAGTGTGATGATGTTGGCATTTATCGTGGACGCAGTGGTGTGGTACAG
GGCCAAGTCCGTTTCCTTCACCGACATGGACGACACGTTCGAGGAGGCCA
CGTCCATGAGCCACAAGTCGGTGTCGCGGTCCCCGTCCACGGCCATGATC
ACCATCCAGTCCCCCACGACGTCCACGGCGCAGGACGTCTCTCCGAAGCT
GTCGCCGAGTGAGGGGGAGCCTTCCGTCAGTCACGAGGACCAACCTGTAT
CGAGTGTGTGATAGGAAGGAAAGAAGACAAGGAATAATAGAAAAAAAAGA
AAAAAATATATACGTGAAATGAAACTTAAAAAGATATATATATAGATATA
TAGAAATAAATTGATTATCCACCATTTATTTTTCCTTTTTGTTTTGGACT
ATGGATGGCTTATATACCTACAGGTGTCAGAGGATAAGTATATATGATAT
ATATTTTTTCTTTCAATGTTTCCGAATAATGGTATATAGGAATATATATA
TATAACTACATTGTGTATAAGTGGTAATTACACCCGTAACGCTGTGTAAC
AAGCAGATGTCCACCAAGTCACACTCAGTTACACAAACTTTGTAAAAACG
ACGCTAAAGTATGTAGAAAATTGCCTAAACTATTGTTCTAAATTTATATA
CTATGAAATTTTTTCTCCGGTGTAATATAAACAAAACAGAATTCGATACC
AATTTTCCGAAACTGAGATAACAAAGCAATTTGTTTTATCCAGGCCTAAA
AAAAAGAAGTTTAAGACTCCGATGCTGACCTCCCAAAAAAGTTTTTGTAA
CTGAGTAAGGTAATTGTAATCCATACCTCTACTGTCCGCTTTATTTTCTC
TACAAAAATGAATCTGCAAAATGTAACAAAAAACTTGAAAACATTTCTCA
AAAAATGACAACCAAAAAAAATACAAAACAAAATAAAAAGATGTGTCTCA
GCACCTCATTGGCTGCGCGACGTCCAATCCTCGAGCCTCTTGGATGGATC
TGCCCTCCTCCTCCAATGAGAAGCCTTCTTGGACCCAGCCTCCCAAGAAG
GCTTCTACCAGCCAATCAAGTTCCTCGACAGACGACTCCCACAGCCAATG
GGCTTAAATGTTGCTTCCTGTGTCTATGTAGATCAAATGGTTAGTTTCGT
GATAGCGTTAAGAGTATATATATATAAATACACATATATATATACACATA
CATATAAATAATGAACAGAGAGATATGTCCACGAGAGCGTTTGTGGCACT
GGGAATTCTTTCACCTTCATCGGCTCCATTCCACGATGATTAGTAATGAT
AATGATGATATATATATAAAAGAATCAAGTTGTGTAAAGATCAGTGAACT
CTCCATGAAGAATTCCGTTTAAGACCGAGATGCTCGCAGAGTTTGAATAC
ATCAGCGATAGTCAAGGAGCGATAGCATTCTTCAGATATAAATACAGACC
GTTGATTCCTCCATCACATCGTCTTCAAATTTCATCCAAAGGTAAAGATG
TCCGACCTGATTAGGGAAAAGAAAGAAAGGTTTTCGTTCAAAGATCACCG
TCTCAGATGATAAAAAACACACAAAAAATAGATGAAAATTATATATATAT
GAAACGTAGGGATAACCATCAATTGTGTAGTTGAGTGCAACCTTAATTGT
TAATGTAATTTATTTTCTCTTGTTTTCTTCCTTCTGAGTTACTTTCTTCT
GTGTTTTCAGGTCAAATAGTATTGTGCTTCTTTGGACAAAATTTCCTGAA
CTTTTTTGTATCGGTATGACCCCTTTTTTGACCTTGATGACCTTTACATA
CAGCGGTTGTTACCGCTCATCCAACGCCAATAAAGTGATTTGGTGGAAA
>CL9.Contig3_All
AGAAAGAGAGAGAGAGAGAGAGATAGGAGAGAAAGATGGATAGACAGACA
GATTTATTGATAGACAAGAGATTGAGAGAGAGAATGAATGGTATAGAATG
CATGAGAGAGAGAGGGATGGATAGATTTATAGATAGATGGATAGATAGGT
GGATAGATTTATTGATATATAGATAAATAGACAGACAGGTAGATTGATTG
ATTGAGATCGAGATAGAGAGTGAATGAGATAAAGGGTGAATGAGG
>CL10.Contig1_All
GCAGAACATTTTCGCTGCGTCGATGCACGAGATGCCTGCTTGGGTGACTT
TCCCAGACATGGAGCGTGTGGAGTGGCTCAACAAGATCATCCGACAACTG
TGGCCCTATGCTGGTCAGTATGTAAAGGACCTATGCAAGTACTCCATCGA
GCCCAGCATGCGCACAGCTCTTGAGGAATACAAGCTAAATGGGTTCCAGT
TCGAAAAGATCATTCTGGGAGACACTCCACCAAGATTTTCAGGGGTCAAG
GTCTATGATGACACGTCACGACACGAAATCATCATGGACATGGACTTTGC
GTATGCTGGAGACTGCAAGTTTGAAGTGAGCGTGTCAAAGTTCAAGATGG
GCATCAAAGACTTACAGATCTCTGGGAGACTCCGTATCATGATGAAACCG
CTGGTGAGGCAAATCCCTCTTGTGGGTGGTCTTCAGGTCTTCTTCCTCAA
TAATCCTGATGTGGACTTCAACCTCATTGGACTTGCTGATGTGTTTGACA
TGCCTGGACTCAGTGACATCCTGCGAAGCATTGTGACAGAACAGATTGGA
CACATGATGGTGCTGCCAAATAGATATCCCATACAGCTTGTGGAAGACAT
AGATGTAGTTGAGCTCAAGTGCCCAGCCCCAGCTGGTGTGATTCGTCTTA
ATGTCATCGAGGCCCAGAACCTGATGAAAAAGGACATTGGCATCATGGGC
ACGGGCAAGTCTGACCCATACTGCATCCTCCGTCTTGGTGCACAGAAATT
CCAGACCAAGACCATTAACAACACGGTCAATCCTAAGTGGGACTTTTGCT
GTGAGTTCTTGACTGAGGTTATACAATCGCAAGAGCTAGATTTTGAACTT
TTCGATCTAGATGACGGGCCAGGCCAGGACGAATTTTTAGGGAGAGCCAA
TTTGGATGTTCAGGAAATTTGGAAGAATGGAGAAGTAGATATGTGGGTGC
CGCTGTCTGAGGCCAAGTCAGGTCGCATTCACATCCGAGCCACTTGGTTG
GATCTCAGTGACACTGCTGACTCTCTGCAGCTGCAACTTGAGGAAATCCG
TGCCCTTCAGGTGACAACGAAGAACCCACTTCATAGTGCTGTGCTCATGG
TCTGGGTAGATTCTGCCAAGAAACTCAATCCGTCACATAAGCAAATCCCA
GATCCATTTGTGAGGCTCTATGTTGGCAACGAGAAGGGAGAGACGGCTGT
ACGGCAGCGAACGAATGACCCAGTCTTTGAGGAGGGATTCACCTTCCTTG
TCCGTAACCCACGCACCCAAGAGTTGAAGCTTGAGGTAATTGATCAGAAG
ACCAACCAGATCCAAGGTAAGGTGGAGCTAGACCTCAACGTCTTCTTGAA
GGAGCGCAAAATGGAAGTTGTTGGTGAAGACTACAGCTTAAGTGGGGCCT
CTGGAGGTCTGTCAACATTAAAACTGAACATAACTTTGAGGATCTTGAAG
ACTGCCCTCAAAACTGATGATGGAGATGGTGGTCCTCAGGAAAAGGGTGA
GACGGAAATCTCGTCCTCATCTCCTGCTGCCATATCAGAACCTCCTCCTT
CCTCTTCCTCCTCCTCCATACCACCATCCACACCTGCACCTCCTGTCCCA
TCCAAAGAGTCAGTTGGCATTCCTGATCCTATTCCTGCTGATGGTCCTGA
ACAAAAGTCTGCCCCTGTAAGGGAACCTGGGTCGATGGCAGACCAGAGTG
AAGGCCCAAGTGTGGCCACAGATGCTGATGTGTCTGTTCCAGCACCAGGA
GAAGGTACCGAGCCTCCTGCAGAGGTTACTTCTGTTGAAGAGGTGATGTC
CACAGCAGCTACTCCTCTGATGCAGATGTTCCCCTCGGCAACATCCAGCG
AAGAATCGTCCATCAGGCAGAGGACAACGCCTGGAAGCAATGCTGGGATA
CATGGGCTTGGTCGTGTTCAGCTGACAGTCAAGTATGGTCCAAGGAACAA
TCTCATCATTGTTGTACATCAGATTGAGAATTTGCCAAAGGAGGAGGATG
GAGAGCTGCCTGATCCCTATGTGAAGTTATACCTTCTACCAGACCGCTCA
AAAGACAGCAAGCGAAAAACTGATGTCATCAAAGATGACTGCAATCCCAA
GTATGATGAGCGCTTTGAGTATCCTATCCCACCCAATGAGCTCACACAAC
GCACCCTGGAAGTTAGTGTCATCAACAAGAAGGGACTTCTTTTCTTGCAA
CGATCACCAAAGATGGGTCAGGTCAGATTGGACTGTGGCCTCCTTGACTC
CAGCAAGATGACCCAGTGGTATGACCTTGCTCCAGCAGCGGATGATGATG
AAGAGTGAGGACGGCAAAGTGTGCTAGGCCGAGTCGGAAGTTGGCGAGGG
AGCCTTCGCCGAATTACTAAGCTAGCTGATATCGCTAAGAGTAAAAAGAA
AAAAAAAGTATGATTGTTTAAGCTAGCTTCAAATGCTTCTATGGATGTAT
GATTTTCTCGCAAAACAGATAGTACAGATAGCATATGTTTAGATAGTGTT
TTGATTTGATTATTTTGAAACATGGGAATGGTGAGGCAAGAATACAGGCT
GATGAACAGTTAATTGCGAGACAAGGAAAATGCAGATCATAACACACAAA
GAAAATTTTACCCATGCAATGCCTGGAATGAGCAAACACACTTGGCCTGC
ACACTTGGTCGTACAATAATGTTTATTGAGGGTTACATTGATACCAGAAT
CAATGAAAAGCTATTTGGTAGAACAGCTTATAGGCTACTAATTAATATTT
TGTTCTCTCTTCTGTAAAATCCCTTTTCCTGCTGCTGAAGTTATGGCACT
TGACACAAATAATGAAATTGGAACTTTCATCCATTCTCTTTATAATGAGT
TTAGGAAGTAGATGAATATAAATTGAAATTATGGAATCCTTGTTTTTTCT
TTTAGGTATCACCACAAG
>CL10.Contig2_All
CGCAGCGACACAGCCGCAGGATCAGCTGGGCGAACGAAGGCTTCGCTCAC
ACAGTCTCTCTTGCCTTTTCTTGTGTTCTTTAGTGAGTGACAATGTCTGT
GGCTGGGGAGAAAGTGGTGGACACGGCCGAGGATGTTGCCGAAGACGTGG
GTCATGCTTATGGTGCGTGGTTTAAGAGTTACATGAAGATCTTTGGGCGG
AGGGCGTTGGAATGGTTCCTTGTTTACATGTTCGGTTACTACAACGTGAG
CTTCGGATGGCTGATGGCGCCGCTATTTTTCCTTGTCCTGCGGGACAAGA
GAGCCAAGGAGAAGAAGGTCAAGTTCGACATCATCCGATCCATCGCCAAT
GCTGACGAGAAGGATATTATCCAAGAAATCCAGCGCTTCTCCAACCTCCC
GTCGTGGGTGACTTTCCCAGACATGGAGCGTGTGGAGTGGCTCAACAAGA
TCATCCGACAACTGTGGCCCTATGCTGGTCAGTATGTAAAGGACCTATGC
AAGTACTCCATCGAGCCCAGCATGCGCACAGCTCTTGAGGAATACAAGCT
AAATGGGTTCCAGTTCGAAAAGATCATTCTGGGAGACACTCCACCAAGAT
TTTCAGGGGTCAAGGTCTATGATGACACGTCACGACACGAAATCATCATG
GACATGGACTTTGCGTATGCTGGAGACTGCAAGTTTGAAGTGAGCGTGTC
AAAGTTCAAGATGGGCATCAAAGACTTACAGATCTCTGGGAGACTCCGTA
TCATGATGAAACCGCTGGTGAGGCAAATCCCTCTTGTGGGTGGTCTTCAG
GTCTTCTTCCTCAATAATCCTGATGTGGACTTCAACCTCATTGGACTTGC
TGATGTGTTTGACATGCCTGGACTCAGTGACATCCTGCGAAGCATTGTGA
CAGAACAGATTGGACACATGATGGTGCTGCCAAATAGATATCCCATACAG
CTTGTGGAAGACATAGATGTAGTTGAGCTCAAGTGCCCAGCCCCAGCTGG
TGTGATTCGTCTTAATGTCATCGAGGCCCAGAACCTGATGAAAAAGGACA
TTGGCATCATGGGCACGGGCAAGTCTGACCCATACTGCATCCTCCGTCTT
GGTGCACAGAAATTCCAGACCAAGACCATTAACAACACGGTCAATCCTAA
GTGGGACTTTTGCTGTGAGGCAATATGCAACGTGGTACGTCGTCAGACCT
TCAATATTGAATGCTGGGACTGGGATGCTAACATTCCCGGAGCTAAGAAT
GATGATTTTTTAGGGAGAGCCAATTTGGATGTTCAGGAAATTTGGAAGAA
TGGAGAAGTAGATATGTGGGTGCCGCTGTCTGAGGCCAAGTCAGGTCGCA
TTCACATCCGAGCCACTTGGTTGGATCTCAGTGACACTGCTGACTCTCTG
CAGCTGCAACTTGAGGAAATCCGTGCCCTTCAGGTGACAACGAAGAACCC
ACTTCATAGTGCTGTGCTCATGGTCTGGGTAGATTCTGCCAAGAAACTCA
ATCCGTCACATAAGCAAATCCCAGATCCATTTGTGAGGCTCTATGTTGGC
AACGAGAAGGGAGAGACGGCTGTACGGCAGCGAACGAATGACCCAGTCTT
TGAGGAGGGATTCACCTTCCTTGTCCGTAACCCACGCACCCAAGAGTTGA
AGCTTGAGGTAATTGATCAGAAGACCAACCAGATCCAAGGTAAGGTGGAG
CTAGACCTCAACGTCTTCTTGAAGGAGCGCAAAATGGAAGTTGTTGGTGA
AGACTACAGCTTAAGTGGGGCCTCTGGAGGTCTGTCAACATTAAAACTGA
ACATAACTTTGAGGATCTTGAAGACTGCCCTCAAAACTGATGATGGAGAT
GGTGGTCCTCAGGAAAAGGATGTGTCTGTTCCAGCACCAGGAGAAGGTAC
CGAGCCTCCTGCAGAGGTTACTTCTGTTGAAGAGGTGATGTCCACAGCAG
CTACTCCTCTGATGCAGATGTTCCCCTCGGCAACATCCAGCGAAGAATCG
TCCATCAGGCAGAGGACAACGCCTGGAAGCAATGCTGGGATACATGGGCT
TGGTCGTGTTCAGCTGACAGTCAAGTATGGTCCAAGGAACAATCTCATCA
TTGTTGTACATCAGATTGAGAATTTGCCAAAGGAGGAGGATGGAGAGCTG
CCTGATCCCTATGTGAAGTTATACCTTCTACCAGACCGCTCAAAAGACAG
CAAGCGAAAAACTGATGTCATCAAAGATGACTGCAATCCCAAGTATGATG
AGCGCTTTGAGTATCCTATCCCACCCAATGAGCTCACACAACGCACCCTG
GAAGTTAGTGTCATCAACAAGAAGGGACTTCTTTTCTTGCAACGATCACC
AAAGATGGGTCAGGTCAGATTGGACTGTGGCCTCCTTGACTCCAGCAAGA
TGACCCAGTGGTATGACCTTGCTCCAGCAGCGGATGATGATGAAGAGTGA
GGACGGCAAAGTGTGCTAGGCCGAGTCGGAAGTTGGCGAGGGAGCCTTCG
CCGAATTACTAAGCTAGCTGATATCGCTAAGAGTAAAAAGAAAAAAAAAG
TATGATTGTTTAAGCTAGCTTCAAATGCTTCTATGGATGTATGATTTTCT
CGCAAAACAGATAGTACAGATAGCATATGTTTAGATAGTGTTTTGATTTG
ATTATTTTGAAACATGGGAATGGTGAGGCAAGAATACAGGCTGATGAACA
GTTAATTGCGAGACAAGGAAAATGCAGATCATAACACACAAAGAAAATTT
TACCCATGCAATGCCTGGAATGAGCAAACACACTTGGCCTGCACACTTGG
TCGTACAATAATGTTTATTGAGGGTTACATTGATACCAGAATCAATGAAA
AGCTATTTGGTAGAACAGCTTATAGGCTACTAATTAATATTTTGTTCTCT
CTTCTGTAAAATCCCTTTTCCTGCTGCTGAAGTTATGGCACTTGACACAA
ATAATGAAATTGGA
>CL10.Contig3_All
CCCGCAGCGACACAGCCGCAGGATCAGCTGGGCGAACGAAGGCTTCGCTC
ACACAGTCTCTCTTGCCTTTTCTTGTGTTCTTTAGTGAGTGACAATGTCT
GTGGCTGGGGAGAAAGTGGTGGACACGGCCGAGGATGTTGCCGAAGACGT
GGGTCATGCTTATGGTGCGTGGTTTAAGAGTTACATGAAGATCTTTGGGC
GGAGGGCGTTGGAATGGTTCCTTGTTTACATGTTCGGTTACTACAACGTG
AGCTTCGGATGGCTGATGGCGCCGCTATTTTTCCTTGTCCTGCGGGACAA
GAGAGCCAAGGAGAAGAAGGTCAAGTTCGACATCATCCGATCCATCGCCA
ATGCTGACGAGAAGGATATTATCCAAGAAATCCAGCGCTTCTCCAACCTC
CCGTCGTGGGTGACTTTCCCAGACATGGAGCGTGTGGAGTGGCTCAACAA
GATCATCCGACAACTGTGGCCCTATGCTGGTCAGTATGTAAAGGACCTAT
GCAAGTACTCCATCGAGCCCAGCATGCGCACAGCTCTTGAGGAATACAAG
CTAAATGGGTTCCAGTTCGAAAAGATCATTCTGGGAGACACTCCACCAAG
ATTTTCAGGGGTCAAGGTCTATGATGACACGTCACGACACGAAATCATCA
TGGACATGGACTTTGCGTATGCTGGAGACTGCAAGTTTGAAGTGAGCGTG
TCAAAGTTCAAGATGGGCATCAAAGACTTACAGATCTCTGGGAGACTCCG
TATCATGATGAAACCGCTGGTGAGGCAAATCCCTCTTGTGGGTGGTCTTC
AGGTCTTCTTCCTCAATAATCCTGATGTGGACTTCAACCTCATTGGACTT
GCTGATGTGTTTGATATGCCTGGACTCAGTGACATCCTGCGAAGCATTGT
GACAGAACAGATTGGACACATGATGGTGCTGCCAAATAGATATCCCATAC
AGCTTGTGGAAGACATAGATGTAGTTGAGCTCAAGTGCCCAGCCCCAGCT
GGTGTGATTCGTCTTAATGTCATCGAGGCCCAGAACCTGATGAAAAAGGA
CATTGGCATCATGGGCACGGGCAAGTCTGACCCATACTGCATCCTCCGTC
TTGGTGCACAGAAATTCCAGACCAAGACCATTAACAACACGGTCAATCCT
AAGTGGGACTTTTGCTGTGAGGCAATATGCAACGTGGTACGTCGTCAGAC
CTTCAATATTGAATGCTGGGACTGGGATGCTAACATTCCCGGAGCTAAGA
ATGATGATTTTTTAGGGAGAGCCAATTTGGATGTTCAGGAAATTTGGAAG
AATGGAGAAGTAGATATGTGGGTGCCGCTGTCTGAGGCCAAGTCAGGTCG
CATTCACATCCGAGCCACTTGGTTGGATCTCAGTGACACTGCTGACTCTC
TGCAGCTGCAACTTGAGGAAATCCGTGCCCTTCAGGTGACAACGAAGAAC
CCACTTCATAGTGCTGTGCTCATGGTCTGGGTAGATTCTGCCAAGAAACT
CAATCCGTCACATAAGCAAATCCCAGATCCATTTGTGAGGCTCTATGTTG
GCAACGAGAAGGGAGAGACGGCTGTACGGCAGCGAACGAATGACCCAGTC
TTTGAGGAGGGATTCACCTTCCTTGTCCGTAACCCACGCACCCAAGAGTT
GAAGCTTGAGGTAATTGATCAGAAGACCAACCAGATCCAAGGTAAGGTGG
AGCTAGACCTCAACGTCTTCTTGAAGGAGCGCAAAATGGAAGTTGTTGGT
GAAGACTACAGCTTAAGTGGGGCCTCTGGAGGTCTGTCAACATTAAAACT
GAACATAACTTTGAGGATCTTGAAGACTGCCCTCAAAACTGATGATGGAG
ATGGTGGTCCTCAGGAAAAGGGTGAGACGGAAATCTCGTCCTCATCTCCT
GCTGCCATATCAGAACCTCCTCCTTCCTCTTCCTCCTCCTCCATACCACC
ATCCACACCTGCACCTCCTGTCCCATCCAAAGAGTCAGTTGGCATTCCTG
ATCCTATTCCTGCTGATGGTCCTGAACAAAAGTCTGCCCCTGTAAGGGAA
CCTGGGTCGATGGCAGACCAGAGTGAAGGCCCAAGTGTGGCCACAGATGC
TGATGTGTCTGTTCCAGCACCAGGAGAAGGTACCGAGCCTCCTGCAGAGG
TTACTTCTGTTGAAGAGGTGATGTCCACAGCAGCTACTCCTCTGATGCAG
ATGTTCCCCTCGGCAACATCCAGCGAAGAATCGTCCATCAGGCAGAGGAC
AACGCCTGGAAGCAATGCTGGGATACATGGGCTTGGTCGTGTTCAGCTGA
CAGTCAAGTATGGTCCAAGGAACAATCTCATCATTGTTGTACATCAGATT
GAGAATTTGCCAAAGGAGGAGGATGGAGAGCTGCCTGATCCCTATGTGAA
GTTATACCTTCTACCAGACCGCTCAAAAGACAGCAAGCGAAAAACTGATG
TCATCAAAGATGACTGCAATCCCAAGTATGATGAGCGCTTTGAGTATCCT
ATCCCACCCAATGAGCTCACACAACGCACCCTGGAAGTTAGTGTCATCAA
CAAGAAGGGACTTCTTTTCTTGCAACGATCACCAAAGATGGGTCAGGTCA
GATTGGACTGTGGCCTCCTTGACTCCAGCAAGATGACCCAGTGGTATGAC
CTTGCTCCAGCAGCGGATGATGATGAAGAGTGAGGACGGCAAAGTGTGCT
AGGCCGAGTCGGAAGTTGGCGAGGGAGCCTTCGCCGAATTACTAAGCTAG
CTGATATCGCTAAGAGTAAAAAGAAAAAAAAAGTATGATTGTTTAAGCTA
GCTTCAAATGCTTCTATGGATGTATGATTTTCTCGCAAAACAGATAGTAC
AGATAGCATATGTTTAGATAGTGTTTTGATTTGATTATTTTGAAACATGG
GAATGGTGAGGCAAGAATACAGGCTGATGAACAGTTAATTGCGAGACAAG
GAAAATGCAGATCATAACACACAAAGAAAATTTTACCCATGCAATGCCTG
GAATGAGCAAACACACTTGGCCTGCACACTTGGTCGTACAATAATGTTTA
TTGAGGGTTACATTGATACCAGAATCAATGAAAAGCTATTTGGTAGAACA
GCTTATAGGCTACTAATTAATATTTTGTTCTCTCTTCTGTAAAATCCCTT
TTCCTGCTGCTGAAGTTATGGCACTTGACACAAATAATGAAATTGGAACT
TTCATCCATTCTCTTTATAATGAGTTTAGGAAGTAGATGAATATAAATTG
AAATTATGGAATCCTTGTTTTTTCTTTTAGGTATCACCACAAGTTAGTTA
AAAAAAAATAATTGTAAATTTCAGTATTGTGTGGCCTTAATTAGTGTGTT
CTTCAGTCCAGGGTTATTTTTATATTTGCCTTATAGTTAACAGCACAAAT
AGGAGCTTTTACAAGTACTTGCATTTTACTTTAGGTTAGTTTTTTATAGA
AAGTAATTTTCCAAGCTTATTTTTGTTATTGTCATTCATAAATTTCACCA
TTCACTGTGCCCATCATTCAAAGAAAAGAAAAAAAGGTGGGTGCTCTTGC
ATCTCTCACTCATCTCCCTAGTATATATTATGGTTGTGTGTAGGACATGG
TAGACAGGAAGAGTGGATTGATATCCCATAGGCCTGTGCGTGTTCATTCT
TTAGTAATCTCATAGTTTTACCATTTAGTTCAGATTTGTGTGCCAATTTG
ATAGCCAACTCTGGCTGTTCTTTAAATGTGTCCTGCAGTTATTCTCTTTT
TCACACATTGCAATAGTAACTTAATGTTTGCTTGTATTGTTATATTGTAC
TGATTTATGGAGCTTTAGCTGGAAAAAAATATAAGAAAAGGTTTAAATAT
GAGTTTTATTATATATTTTTTGCAGCAAAATATCTTTCTCAGGAACAAGA
GAAGCAAATGGCTGCTGTGTAGATGTATATTGAGAACTGTGAAAAAAGCT
TACTTTCCTAAAAGTAAACATGTAAGGAAAACATATAAGAAAAAAGAAAA
GGTAATTCTCAACAGAAAAGAAACAAGGATTTGGTTAACCAGTCAGAAAG
CACCATTCATTCCAGAATGGAAAATTTAAACTTTGCTAGTGAGCTTTGAT
ATTCATTGAAGACAAATTACAAGGTAATAATGCAATGCTTAGAAATGATG
CAAACTTTGTCTTTTCATTACTGACAAGGTGTGAAGCATTATTTGGACAG
CTTATAAAGCTTGAGGAGAATAGAAATTACAGAAATGACAGCTAAGGCAG
CAAGATATTTATTATCTTTCGTACTTGAATGGCGCTAAAGCATGACTAAA
TATGTTTCCCAGTAATGTTTGATTTTTCATGTGCCATGATCACATGGTGG
AAGTTCTTATTATAAAACTTTTAATATTGTATTTACAAAGTTTTGTTGCA
TTTTGCTCTACATCCCATCCAGACATTCAGATAATGTGAGTAATTACATT
GTGTTTTGGGGCTTAGATCATGTAATAACTTTTTTATTGTTACTTTTTAG
GGAAGAATTATCTTCAACAATTAACTTCATACCAGTGTTTAGAAAACCTA
AAAAGGAGTATATGCTAAGTATTGACCGAGAATATACAACCGACACTGAT
AGTCATCCCATCAGTTATAATAAGTGGTTTATTAAATCCAGTAGGGCAAT
AGGGTTTCTTTCTAATTGGTGCTATAGTATTTTAGTGAGGAATTTTGCTG
TTGATCTTTTTCAGTGTTAATAATTGGTAGTAAAATTAACATAGAGAGAC
AATGAATTACTTAAAATATAATGTTATATGCATTATAAATTTGCCTTGCT
ATATTAAACGAAAAATAAGACTGCCTTTAGTGTATAGATTATGTACAATA
TATTAAATATTTATCTGTTAGATTTATGCAGCTTGCATTGTTTATGCCAA
GATCTGAAAATGTAGTTGCTATATACAATTTATTTTGCTAAATTTGGCCC
TTTGTGGTAGGCTTCAGCCGATTGACAAGCCCCTAATAATGAGATATTTT
TTCTTCTTTTAATCATTAATTATTTTAATCTCGCAATGTGGTGTATTTGC
AAAACACACTTAAATTTACAGTGATATAAATGTTCCGAGTTTCTGAACGT
GTTGCATAGCGTGCAGTCAAAAGTCATAGGTTATATTATAGAAAAATCTG
TACAGTTACAAGTAAAACATAATCTTGAATGGTATGCCTTATTAAAAGTA
GTTATTTTAGATATTTTGTCCAAAAAGAGCTTGATGAAACGTATTACCGA
TCTATGCTTGTAACAGAGTAAATCAGGATATGCTTTAGCCTACATGCAGA
TGTGTGGATGTTTACGAGTACTCATGTGTTTACAAAGGTGGGTGACTGTG
TGTGCCTGTGTGTGTGCATGCAGATACAGAAATATATGTTTGTATAAGCT
TTACTTGCATTGTTTATTTATACAGACATATTTGTGCACATCTTTCCTTT
ATTTTGTATTTTCAAAAGTCACTGAAAATTGTACTTAAGAGGTTCAGGTT
CATATTATATATCTACCAAAAGATTACTCTATTGCTTCTTTGATTGTTGA
ATGTTATATGGATGGAAAAGATCTTAGATATATTGGTTTCTGCAATTATT
TGGTGCTAAATACAGCCACCAAAAACAAAGTTTTGTGTTATTGGTTTTCT
TGATTAGTGTGCTAATGTTGGAATATTTCATTTTTGGGAAACCTGTTTTA
CTTACAAAAATAAAATCTACCACTAAGAAAACACCTTAAAGGACCCACCA
AGAACGCTGCTTTTAGAAATGGGGAAAACAATGAAGAAATGTACTTTAAG
ACTTTGTTATTGGTCCAAAAATGTGGATGATCGTGAATTCCCAGGATGTT
ATCAAGAAAAAAAAAAAAAAAAATTTT
>CL10.Contig4_All
CCCGCAGCGACACAGCCGCAGGATCAGCTGGGCGAACGAAGGCTTCGCTC
ACACAGTCTCTCTTGCCTTTTCTTGTGTTCTTTAGTGAGTGACAATGTCT
GTGGCTGGGGAGAAAGTGGTGGACACGGCCGAGGATGTTGCCGAAGACGT
GGGTCATGCTTATGGTGCGTGGTTTAAGAGTTACATGAAGATCTTTGGGC
GGAGGGCGTTGGAATGGTTCCTTGTTTACATGTTCGGTTACTACAACGTG
AGCTTCGGATGGCTGATGGCGCCGCTATTTTTCCTTGTCCTGCGGGACAA
GAGAGCCAAGGAGAAGAAGGTCAAGTTCGACATCATCCGATCCATCGCCA
ATGCTGACGAGAAGGATATTATCCAAGAAATCCAGCGCTTCTCCAACCTC
CCGTCGTGGGTGACTTTCCCAGACATGGAGCGTGTGGAGTGGCTCAACAA
GATCATCCGACAACTGTGGCCCTATGCTGGTCAGTATGTAAAGGACCTAT
GCAAGTACTCCATCGAGCCCAGCATGCGCACAGCTCTTGAGGAATACAAG
CTAAATGGGTTCCAGTTCGAAAAGATCATTCTGGGAGACACTCCACCAAG
ATTTTCAGGGGTCAAGGTCTATGATGACACGTCACGACACGAAATCATCA
TGGACATGGACTTTGCGTATGCTGGAGACTGCAAGTTTGAAGTGAGCGTG
TCAAAGTTCAAGATGGGCATCAAAGACTTACAGATCTCTGGGAGACTCCG
TATCATGATGAAACCGCTGGTGAGGCAAATCCCTCTTGTGGGTGGTCTTC
AGGTCTTCTTCCTCAATAATCCTGATGTGGACTTCAACCTCATTGGACTT
GCTGATGTGTTTGATATGCCTGGACTCAGTGACATCCTGCGAAGCATTGT
GACAGAACAGATTGGACACATGATGGTGCTGCCAAATAGATATCCCATAC
AGCTTGTGGAAGACATAGATGTAGTTGAGCTCAAGTGCCCAGCCCCAGCT
GGTGTGATTCGTCTTAATGTCATCGAGGCCCAGAACCTGATGAAAAAGGA
CATTGGCATCATGGGCACGGGCAAGTCTGACCCATACTGCATCCTCCGTC
TTGGTGCACAGAAATTCCAGACCAAGACCATTAACAACACGGTCAATCCT
AAGTGGGACTTTTGCTGTGAGTTCTTGACTGAGGTTATACAATCGCAAGA
GCTAGATTTTGAACTTTTCGATCTAGATGACGGGCCAGGCCAGGACGAAT
TTTTAGGGAGAGCCAATTTGGATGTTCAGGAAATTTGGAAGAATGGAGAA
GTAGATATGTGGGTGCCGCTGTCTGAGGCCAAGTCAGGTCGCATTCACAT
CCGAGCCACTTGGTTGGATCTCAGTGACACTGCTGACTCTCTGCAGCTGC
AACTTGAGGAAATCCGTGCCCTTCAGGTGACAACGAAGAACCCACTTCAT
AGTGCTGTGCTCATGGTCTGGGTAGATTCTGCCAAGAAACTCAATCCGTC
ACATAAGCAAATCCCAGATCCATTTGTGAGGCTCTATGTTGGCAACGAGA
AGGGAGAGACGGCTGTACGGCAGCGAACGAATGACCCAGTCTTTGAGGAG
GGATTCACCTTCCTTGTCCGTAACCCACGCACCCAAGAGTTGAAGCTTGA
GGTAATTGATCAGAAGACCAACCAGATCCAAGGTAAGGTGGAGCTAGACC
TCAACGTCTTCTTGAAGGAGCGCAAAATGGAAGTTGTTGGTGAAGACTAC
AGCTTAAGTGGGGCCTCTGGAGGTCTGTCAACATTAAAACTGAACATAAC
TTTGAGGATCTTGAAGACTGCCCTCAAAACTGATGATGGAGATGGTGGTC
CTCAGGAAAAGGGTGAGACGGAAATCTCGTCCTCATCTCCTGCTGCCATA
TCAGAACCTCCTCCTTCCTCTTCCTCCTCCTCCATACCACCATCCACACC
TGCACCTCCTGTCCCATCCAAAGAGTCAGTTGGCATTCCTGATCCTATTC
CTGCTGATGGTCCTGAACAAAAGTCTGCCCCTGTAAGGGAACCTGGGTCG
ATGGCAGACCAGAGTGAAGGCCCAAGTGTGGCCACAGATGCTGATGTGTC
TGTTCCAGCACCAGGAGAAGGTACCGAGCCTCCTGCAGAGGTTACTTCTG
TTGAAGAGGTGATGTCCACAGCAGCTACTCCTCTGATGCAGATGTTCCCC
TCGGCAACATCCAGCGAAGAATCGTCCATCAGGCAGAGGACAACGCCTGG
AAGCAATGCTGGGATACATGGGCTTGGTCGTGTTCAGCTGACAGTCAAGT
ATGGTCCAAGGAACAATCTCATCATTGTTGTACATCAGATTGAGAATTTG
CCAAAGGAGGAGGATGGAGAGCTGCCTGATCCCTATGTGAAGTTATACCT
TCTACCAGACCGCTCAAAAGACAGCAAGCGAAAAACTGATGTCATCAAAG
ATGACTGCAATCCCAAGTATGATGAGCGCTTTGAGTATCCTATCCCACCC
AATGAGCTCACACAACGCACCCTGGAAGTTAGTGTCATCAACAAGAAGGG
ACTTCTTTTCTTGCAACGATCACCAAAGATGGGTCAGGTCAGATTGGACT
GTGGCCTCCTTGACTCCAGCAAGATGACCCAGTGGTATGACCTTGCTCCA
GCAGCGGATGATGATGAAGAGTGAGGACGGCAAAGTGTGCTAGGCCGAGT
CGGAAGTTGGCGAGGGAGCCTTCGCCGAATTACTAAGCTAGCTGATATCG
CTAAGAGTAAAAAGAAAAAAAAAGTATGATTGTTTAAGCTAGCTTCAAAT
GCTTCTATGGATGTATGATTTTCTCGCAAAACAGATAGTACAGATAGCAT
ATGTTTAGATAGTGTTTTGATTTGATTATTTTGAAACATGGGAATGGTGA
GGCAAGAATACAGGCTGATGAACAGTTAATTGCGAGACAAGGAAAATGCA
GATCATAACACACAAAGAAAATTTTACCCATGCAATGCCTGGAATGAGCA
AACACACTTGGCCTGCACACTTGGTCGTACAATAATGTTTATTGAGGGTT
ACATTGATACCAGAATCAATGAAAAGCTATTTGGTAGAACAGCTTATAGG
CTACTAATTAATATTTTGTTCTCTCTTCTGTAAAATCCCTTTTCCTGCTG
CTGAAGTTATGGCACTTGACACAAATAATGAAATTGGAACTTTCATCCAT
TCTCTTTATAATGAGTTTAGGAAGTAGATGAATATAAATTGAAATTATGG
AATCCTTGTTTTTTCTTTTAGGTATCACCACAAGTTAGTTAAAAAAAAAT
AATTGTAAATTTCAGTATTGTGTGGCCTTAATTAGTGTGTTCTTCAGTCC
AGGGTTATTTTTATATTTGCCTTATAGTTAACAGCACAAATAGGAGCTTT
TACAAGTACTTGCATTTTACTTTAGGTTAGTTTTTTATAGAAAGTAATTT
TCCAAGCTTATTTTTGTTATTGTCATTCATAAATTTCACCATTCACTGTG
CCCATCATTCAAAGAAAAGAAAAAAAGGTGGGTGCTCTTGCATCTCTCAC
TCATCTCCCTAGTATATATTATGGTTGTGTGTAGGACATGGTAGACAGGA
AGAGTGGATTGATATCCCATAGGCCTGTGCGTGTTCATTCTTTAGTAATC
TCATAGTTTTACCATTTAGTTCAGATTTGTGTGCCAATTTGATAGCCAAC
TCTGGCTGTTCTTTAAATGTGTCCTGCAGTTATTCTCTTTTTCACACATT
GCAATAGTAACTTAATGTTTGCTTGTATTGTTATATTGTACTGATTTATG
GAGCTTTAGCTGGAAAAAAATATAAGAAAAGGTTTAAATATGAGTTTTAT
TATATATTTTTTGCAGCAAAATATCTTTCTCAGGAACAAGAGAAGCAAAT
GGCTGCTGTGTAGATGTATATTGAGAACTGTGAAAAAAGCTTACTTTCCT
AAAAGTAAACATGTAAGGAAAACATATAAGAAAAAAGAAAAGGTAATTCT
CAACAGAAAAGAAACAAGGATTTGGTTAACCAGTCAGAAAGCACCATTCA
TTCCAGAATGGAAAATTTAAACTTTGCTAGTGAGCTTTGATATTCATTGA
AGACAAATTACAAGGTAATAATGCAATGCTTAGAAATGATGCAAACTTTG
TCTTTTCATTACTGACAAGGTGTGAAGCATTATTTGGACAGCTTATAAAG
CTTGAGGAGAATAGAAATTACAGAAATGACAGCTAAGGCAGCAAGATATT
TATTATCTTTCGTACTTGAATGGCGCTAAAGCATGACTAAATATGTTTCC
CAGTAATGTTTGATTTTTCATGTGCCATGATCACATGGTGGAAGTTCTTA
TTATAAAACTTTTAATATTGTATTTACAAAGTTTTGTTGCATTTTGCTCT
ACATCCCATCCAGACATTCAGATAATGTGAGTAATTACATTGTGTTTTGG
GGCTTAGATCATGTAATAACTTTTTTATTGTTACTTTTTAGGGAAGAATT
ATCTTCAACAATTAACTTCATACCAGTGTTTAGAAAACCTAAAAAGGAGT
ATATGCTAAGTATTGACCGAGAATATACAACCGACACTGATAGTCATCCC
ATCAGTTATAATAAGTGGTTTATTAAATCCAGTAGGGCAATAGGGTTTCT
TTCTAATTGGTGCTATAGTATTTTAGTGAGGAATTTTGCTGTTGATCTTT
TTCAGTGTTAATAATTGGTAGTAAAATTAACATAGAGAGACAATGAATTA
CTTAAAATATAATGTTATATGCATTATAAATTTGCCTTGCTATATTAAAC
GAAAAATAAGACTGCCTTTAGTGTATAGATTATGTACAATATATTAAATA
TTTATCTGTTAGATTTATGCAGCTTGCATTGTTTATGCCAAGATCTGAAA
ATGTAGTTGCTATATACAATTTATTTTGCTAAATTTGGCCCTTTGTGGTA
GGCTTCAGCCGATTGACAAGCCCCTAATAATGAGATATTTTTTCTTCTTT
TAATCATTAATTATTTTAATCTCGCAATGTGGTGTATTTGCAAAACACAC
TTAAATTTACAGTGATATAAATGTTCCGAGTTTCTGAACGTGTTGCATAG
CGTGCAGTCAAAAGTCATAGGTTATATTATAGAAAAATCTGTACAGTTAC
AAGTAAAACATAATCTTGAATGGTATGCCTTATTAAAAGTAGTTATTTTA
GATATTTTGTCCAAAAAGAGCTTGATGAAACGTATTACCGATCTATGCTT
GTAACAGAGTAAATCAGGATATGCTTTAGCCTACATGCAGATGTGTGGAT
GTTTACGAGTACTCATGTGTTTACAAAGGTGGGTGACTGTGTGTGCCTGT
GTGTGTGCATGCAGATACAGAAATATATGTTTGTATAAGCTTTACTTGCA
TTGTTTATTTATACAGACATATTTGTGCACATCTTTCCTTTATTTTGTAT
TTTCAAAAGTCACTGAAAATTGTACTTAAGAGGTTCAGGTTCATATTATA
TATCTACCAAAAGATTACTCTATTGCTTCTTTGATTGTTGAATGTTATAT
GGATGGAAAAGATCTTAGATATATTGGTTTCTGCAATTATTTGGTGCTAA
ATACAGCCACCAAAAACAAAGTTTTGTGTTATTGGTTTTCTTGATTAGTG
TGCTAATGTTGGAATATTTCATTTTTGGGAAACCTGTTTTACTTACAAAA
ATAAAATCTACCACTAAGAAAACACCTTAAAGGACCCACCAAGAACGCTG
CTTTTAGAAATGGGGAAAACAATGAAGAAATGTACTTTAAGACTTTGTTA
TTGGTCCAAAAATGTGGATGATCGTGAATTCCCAGGATGTTATCAAGAAA
AAAAAAAAAAAAATTTGATTATTAAAAAAACACTGATTATTTTATTCATA
AGCCCAATATGAATCCTCTGATATTGCATATATACTGTAAGCTGTAAACT
AACAACTATGTACCAAAAAATTCTACAACCTGATGTGTCTATTTTAACTA
CTACTTTGTGATAATTGTCCTGGTGAAGGTTATTATAGATGAATAATAAA
G
>CL10.Contig5_All
CGCAGCGACACAGCCGCAGGATCAGCTGGGCGAACGAAGGCTTCGCTCAC
ACAGTCTCTCTTGCCTTTTCTTGTGTTCTTTAGTGAGTGACAATGTCTGT
GGCTGGGGAGAAAGTGGTGGACACGGCCGAGGATGTTGCCGAAGACGTGG
GTCATGCTTATGGTGCGTGGTTTAAGAGTTACATGAAGATCTTTGGGCGG
AGGGCGTTGGAATGGTTCCTTGTTTACATGTTCGGTTACTACAACGTGAG
CTTCGGATGGCTGATGGCGCCGCTATTTTTCCTTGTCCTGCGGGACAAGA
GAGCCAAGGAGAAGAAGGTCAAGTTCGACATCATCCGATCCATCGCCAAT
GCTGACGAGAAGGATATTATCCAAGAAATCCAGCGCTTCTCCAACCTCCC
GTCGTGGGTGACTTTCCCAGACATGGAGCGTGTGGAGTGGCTCAACAAGA
TCATCCGACAACTGTGGCCCTATGCTGGTCAGTATGTAAAGGACCTATGC
AAGTACTCCATCGAGCCCAGCATGCGCACAGCTCTTGAGGAATACAAGCT
AAATGGGTTCCAGTTCGAAAAGATCATTCTGGGAGACACTCCACCAAGAT
TTTCAGGGGTCAAGGTCTATGATGACACGTCACGACACGAAATCATCATG
GACATGGACTTTGCGTATGCTGGAGACTGCAAGTTTGAAGTGAGCGTGTC
AAAGTTCAAGATGGGCATCAAAGACTTACAGATCTCTGGGAGACTCCGTA
TCATGATGAAACCGCTGGTGAGGCAAATCCCTCTTGTGGGTGGTCTTCAG
GTCTTCTTCCTCAATAATCCTGATGTGGACTTCAACCTCATTGGACTTGC
TGATGTGTTTGACATGCCTGGACTCAGTGACATCCTGCGAAGCATTGTGA
CAGAACAGATTGGACACATGATGGTGCTGCCAAATAGATATCCCATACAG
CTTGTGGAAGACATAGATGTAGTTGAGCTCAAGTGCCCAGCCCCAGCTGG
TGTGATTCGTCTTAATGTCATCGAGGCCCAGAACCTGATGAAAAAGGACA
TTGGCATCATGGGCACGGGCAAGTCTGACCCATACTGCATCCTCCGTCTT
GGTGCACAGAAATTCCAGACCAAGACCATTAACAACACGGTCAATCCTAA
GTGGGACTTTTGCTGTGAGTTCTTGACTGAGGTTATACAATCGCAAGAGC
TAGATTTTGAACTTTTCGATCTAGATGACGGGCCAGGCCAGGACGAATTT
TTAGGGAGAGCCAATTTGGATGTTCAGGAAATTTGGAAGAATGGAGAAGT
AGATATGTGGGTGCCGCTGTCTGAGGCCAAGTCAGGTCGCATTCACATCC
GAGCCACTTGGTTGGATCTCAGTGACACTGCTGACTCTCTGCAGCTGCAA
CTTGAGGAAATCCGTGCCCTTCAGGTGACAACGAAGAACCCACTTCATAG
TGCTGTGCTCATGGTCTGGGTAGATTCTGCCAAGAAACTCAATCCGTCAC
ATAAGCAAATCCCAGATCCATTTGTGAGGCTCTATGTTGGCAACGAGAAG
GGAGAGACGGCTGTACGGCAGCGAACGAATGACCCAGTCTTTGAGGAGGG
ATTCACCTTCCTTGTCCGTAACCCACGCACCCAAGAGTTGAAGCTTGAGG
TAATTGATCAGAAGACCAACCAGATCCAAGGTAAGGTGGAGCTAGACCTC
AACGTCTTCTTGAAGGAGCGCAAAATGGAAGTTGTTGGTGAAGACTACAG
CTTAAGTGGGGCCTCTGGAGGTCTGTCAACATTAAAACTGAACATAACTT
TGAGGATCTTGAAGACTGCCCTCAAAACTGATGATGGAGATGGTGGTCCT
CAGGAAAAGGATGTGTCTGTTCCAGCACCAGGAGAAGGTACCGAGCCTCC
TGCAGAGGTTACTTCTGTTGAAGAGGTGATGTCCACAGCAGCTACTCCTC
TGATGCAGATGTTCCCCTCGGCAACATCCAGCGAAGAATCGTCCATCAGG
CAGAGGACAACGCCTGGAAGCAATGCTGGGATACATGGGCTTGGTCGTGT
TCAGCTGACAGTCAAGTATGGTCCAAGGAACAATCTCATCATTGTTGTAC
ATCAGATTGAGAATTTGCCAAAGGAGGAGGATGGAGAGCTGCCTGATCCC
TATGTGAAGTTATACCTTCTACCAGACCGCTCAAAAGACAGCAAGCGAAA
AACTGATGTCATCAAAGATGACTGCAATCCCAAGTATGATGAGCGCTTTG
AGTATCCTATCCCACCCAATGAGCTCACACAACGCACCCTGGAAGTTAGT
GTCATCAACAAGAAGGGACTTCTTTTCTTGCAACGATCACCAAAGATGGG
TCAGGTCAGATTGGACTGTGGCCTCCTTGACTCCAGCAAGATGACCCAGT
GGTATGACCTTGCTCCAGCAGCGGATGATGATGAAGAGTGAGGACGGCAA
AGTGTGCTAGGCCGAGTCGGAAGTTGGCGAGGGAGCCTTCGCCGAATTAC
TAAGCTAGCTGATATCGCTAAGAGTAAAAAGAAAAAAAAAGTATGATTGT
TTAAGCTAGCTTCAAATGCTTCTATGGATGTATGATTTTCTCGCAAAACA
GATAGTACAGATAGCATATGTTTAGATAGTGTTTTGATTTGATTATTTTG
AAACATGGGAATGGTGAGGCAAGAATACAGGCTGATGAACAGTTAATTGC
GAGACAAGGAAAATGCAGATCATAACACACAAAGAAAATTTTACCCATGC
AATGCCTGGAATGAGCAAACACACTTGGCCTGCACACTTGGTCGTACAAT
AATGTTTATTGAGGGTTACATTGATACCAGAATCAATGAAAAGCTATTTG
GTAGAACAGCTTATAGGCTACTAATTAATATTTTGTTCTCTCTTCTGTAA
AATCCCTTTTCCTGCTGCTGAAGTTATGGCACTTGACACAAATAATGAAA
TTGGA
>CL10.Contig6_All
GCAGAACATTTTCGCTGCGTCGATGCACGAGATGCCTGCTTGGGTGACTT
TCCCAGACATGGAGCGTGTGGAGTGGCTCAACAAGATCATCCGACAACTG
TGGCCCTATGCTGGTCAGTATGTAAAGGACCTATGCAAGTACTCCATCGA
GCCCAGCATGCGCACAGCTCTTGAGGAATACAAGCTAAATGGGTTCCAGT
TCGAAAAGATCATTCTGGGAGACACTCCACCAAGATTTTCAGGGGTCAAG
GTCTATGATGACACGTCACGACACGAAATCATCATGGACATGGACTTTGC
GTATGCTGGAGACTGCAAGTTTGAAGTGAGCGTGTCAAAGTTCAAGATGG
GCATCAAAGACTTACAGATCTCTGGGAGACTCCGTATCATGATGAAACCG
CTGGTGAGGCAAATCCCTCTTGTGGGTGGTCTTCAGGTCTTCTTCCTCAA
TAATCCTGATGTGGACTTCAACCTCATTGGACTTGCTGATGTGTTTGACA
TGCCTGGACTCAGTGACATCCTGCGAAGCATTGTGACAGAACAGATTGGA
CACATGATGGTGCTGCCAAATAGATATCCCATACAGCTTGTGGAAGACAT
AGATGTAGTTGAGCTCAAGTGCCCAGCCCCAGCTGGTGTGATTCGTCTTA
ATGTCATCGAGGCCCAGAACCTGATGAAAAAGGACATTGGCATCATGGGC
ACGGGCAAGTCTGACCCATACTGCATCCTCCGTCTTGGTGCACAGAAATT
CCAGACCAAGACCATTAACAACACGGTCAATCCTAAGTGGGACTTTTGCT
GTGAGGCAATATGCAACGTGGTACGTCGTCAGACCTTCAATATTGAATGC
TGGGACTGGGATGCTAACATTCCCGGAGCTAAGAATGATGATTTTTTAGG
GAGAGCCAATTTGGATGTTCAGGAAATTTGGAAGAATGGAGAAGTAGATA
TGTGGGTGCCGCTGTCTGAGGCCAAGTCAGGTCGCATTCACATCCGAGCC
ACTTGGTTGGATCTCAGTGACACTGCTGACTCTCTGCAGCTGCAACTTGA
GGAAATCCGTGCCCTTCAGGTGACAACGAAGAACCCACTTCATAGTGCTG
TGCTCATGGTCTGGGTAGATTCTGCCAAGAAACTCAATCCGTCACATAAG
CAAATCCCAGATCCATTTGTGAGGCTCTATGTTGGCAACGAGAAGGGAGA
GACGGCTGTACGGCAGCGAACGAATGACCCAGTCTTTGAGGAGGGATTCA
CCTTCCTTGTCCGTAACCCACGCACCCAAGAGTTGAAGCTTGAGGTAATT
GATCAGAAGACCAACCAGATCCAAGGTAAGGTGGAGCTAGACCTCAACGT
CTTCTTGAAGGAGCGCAAAATGGAAGTTGTTGGTGAAGACTACAGCTTAA
GTGGGGCCTCTGGAGGTCTGTCAACATTAAAACTGAACATAACTTTGAGG
ATCTTGAAGACTGCCCTCAAAACTGATGATGGAGATGGTGGTCCTCAGGA
AAAGGATGTGTCTGTTCCAGCACCAGGAGAAGGTACCGAGCCTCCTGCAG
AGGTTACTTCTGTTGAAGAGGTGATGTCCACAGCAGCTACTCCTCTGATG
CAGATGTTCCCCTCGGCAACATCCAGCGAAGAATCGTCCATCAGGCAGAG
GACAACGCCTGGAAGCAATGCTGGGATACATGGGCTTGGTCGTGTTCAGC
TGACAGTCAAGTATGGTCCAAGGAACAATCTCATCATTGTTGTACATCAG
ATTGAGAATTTGCCAAAGGAGGAGGATGGAGAGCTGCCTGATCCCTATGT
GAAGTTATACCTTCTACCAGACCGCTCAAAAGACAGCAAGCGAAAAACTG
ATGTCATCAAAGATGACTGCAATCCCAAGTATGATGAGCGCTTTGAGTAT
CCTATCCCACCCAATGAGCTCACACAACGCACCCTGGAAGTTAGTGTCAT
CAACAAGAAGGGACTTCTTTTCTTGCAACGATCACCAAAGATGGGTCAGG
TCAGATTGGACTGTGGCCTCCTTGACTCCAGCAAGATGACCCAGTGGTAT
GACCTTGCTCCAGCAGCGGATGATGATGAAGAGTGAGGACGGCAAAGTGT
GCTAGGCCGAGTCGGAAGTTGGCGAGGGAGCCTTCGCCGAATTACTAAGC
TAGCTGATATCGCTAAGAGTAAAAAGAAAAAAAAAGTATGATTGTTTAAG
CTAGCTTCAAATGCTTCTATGGATGTATGATTTTCTCGCAAAACAGATAG
TACAGATAGCATATGTTTAGATAGTGTTTTGATTTGATTATTTTGAAACA
TGGGAATGGTGAGGCAAGAATACAGGCTGATGAACAGTTAATTGCGAGAC
AAGGAAAATGCAGATCATAACACACAAAGAAAATTTTACCCATGCAATGC
CTGGAATGAGCAAACACACTTGGCCTGCACACTTGGTCGTACAATAATGT
TTATTGAGGGTTACATTGATACCAGAATCAATGAAAAGCTATTTGGTAGA
ACAGCTTATAGGCTACTAATTAATATTTTGTTCTCTCTTCTGTAAAATCC
CTTTTCCTGCTGCTGAAGTTATGGCACTTGACACAAATAATGAAATTGGA
>CL10.Contig7_All
GCAGAACATTTTCGCTGCGTCGATGCACGAGATGCCTGCTTGGGTGACTT
TCCCAGACATGGAGCGTGTGGAGTGGCTCAACAAGATCATCCGACAACTG
TGGCCCTATGCTGGTCAGTATGTAAAGGACCTATGCAAGTACTCCATCGA
GCCCAGCATGCGCACAGCTCTTGAGGAATACAAGCTAAATGGGTTCCAGT
TCGAAAAGATCATTCTGGGAGACACTCCACCAAGATTTTCAGGGGTCAAG
GTCTATGATGACACGTCACGACACGAAATCATCATGGACATGGACTTTGC
GTATGCTGGAGACTGCAAGTTTGAAGTGAGCGTGTCAAAGTTCAAGATGG
GCATCAAAGACTTACAGATCTCTGGGAGACTCCGTATCATGATGAAACCG
CTGGTGAGGCAAATCCCTCTTGTGGGTGGTCTTCAGGTCTTCTTCCTCAA
TAATCCTGATGTGGACTTCAACCTCATTGGACTTGCTGATGTGTTTGACA
TGCCTGGACTCAGTGACATCCTGCGAAGCATTGTGACAGAACAGATTGGA
CACATGATGGTGCTGCCAAATAGATATCCCATACAGCTTGTGGAAGACAT
AGATGTAGTTGAGCTCAAGTGCCCAGCCCCAGCTGGTGTGATTCGTCTTA
ATGTCATCGAGGCCCAGAACCTGATGAAAAAGGACATTGGCATCATGGGC
ACGGGCAAGTCTGACCCATACTGCATCCTCCGTCTTGGTGCACAGAAATT
CCAGACCAAGACCATTAACAACACGGTCAATCCTAAGTGGGACTTTTGCT
GTGAGTTCTTGACTGAGGTTATACAATCGCAAGAGCTAGATTTTGAACTT
TTCGATCTAGATGACGGGCCAGGCCAGGACGAATTTTTAGGGAGAGCCAA
TTTGGATGTTCAGGAAATTTGGAAGAATGGAGAAGTAGATATGTGGGTGC
CGCTGTCTGAGGCCAAGTCAGGTCGCATTCACATCCGAGCCACTTGGTTG
GATCTCAGTGACACTGCTGACTCTCTGCAGCTGCAACTTGAGGAAATCCG
TGCCCTTCAGGTGACAACGAAGAACCCACTTCATAGTGCTGTGCTCATGG
TCTGGGTAGATTCTGCCAAGAAACTCAATCCGTCACATAAGCAAATCCCA
GATCCATTTGTGAGGCTCTATGTTGGCAACGAGAAGGGAGAGACGGCTGT
ACGGCAGCGAACGAATGACCCAGTCTTTGAGGAGGGATTCACCTTCCTTG
TCCGTAACCCACGCACCCAAGAGTTGAAGCTTGAGGTAATTGATCAGAAG
ACCAACCAGATCCAAGGTAAGGTGGAGCTAGACCTCAACGTCTTCTTGAA
GGAGCGCAAAATGGAAGTTGTTGGTGAAGACTACAGCTTAAGTGGGGCCT
CTGGAGGTCTGTCAACATTAAAACTGAACATAACTTTGAGGATCTTGAAG
ACTGCCCTCAAAACTGATGATGGAGATGGTGGTCCTCAGGAAAAGGATGT
GTCTGTTCCAGCACCAGGAGAAGGTACCGAGCCTCCTGCAGAGGTTACTT
CTGTTGAAGAGGTGATGTCCACAGCAGCTACTCCTCTGATGCAGATGTTC
CCCTCGGCAACATCCAGCGAAGAATCGTCCATCAGGCAGAGGACAACGCC
TGGAAGCAATGCTGGGATACATGGGCTTGGTCGTGTTCAGCTGACAGTCA
AGTATGGTCCAAGGAACAATCTCATCATTGTTGTACATCAGATTGAGAAT
TTGCCAAAGGAGGAGGATGGAGAGCTGCCTGATCCCTATGTGAAGTTATA
CCTTCTACCAGACCGCTCAAAAGACAGCAAGCGAAAAACTGATGTCATCA
AAGATGACTGCAATCCCAAGTATGATGAGCGCTTTGAGTATCCTATCCCA
CCCAATGAGCTCACACAACGCACCCTGGAAGTTAGTGTCATCAACAAGAA
GGGACTTCTTTTCTTGCAACGATCACCAAAGATGGGTCAGGTCAGATTGG
ACTGTGGCCTCCTTGACTCCAGCAAGATGACCCAGTGGTATGACCTTGCT
CCAGCAGCGGATGATGATGAAGAGTGAGGACGGCAAAGTGTGCTAGGCCG
AGTCGGAAGTTGGCGAGGGAGCCTTCGCCGAATTACTAAGCTAGCTGATA
TCGCTAAGAGTAAAAAGAAAAAAAAAGTATGATTGTTTAAGCTAGCTTCA
AATGCTTCTATGGATGTATGATTTTCTCGCAAAACAGATAGTACAGATAG
CATATGTTTAGATAGTGTTTTGATTTGATTATTTTGAAACATGGGAATGG
TGAGGCAAGAATACAGGCTGATGAACAGTTAATTGCGAGACAAGGAAAAT
GCAGATCATAACACACAAAGAAAATTTTACCCATGCAATGCCTGGAATGA
GCAAACACACTTGGCCTGCACACTTGGTCGTACAATAATGTTTATTGAGG
GTTACATTGATACCAGAATCAATGAAAAGCTATTTGGTAGAACAGCTTAT
AGGCTACTAATTAATATTTTGTTCTCTCTTCTGTAAAATCCCTTTTCCTG
CTGCTGAAGTTATGGCACTTGACACAAATAATGAAATTGGA
>CL11.Contig1_All
TTTGGTGACAAGAACATGTAATTTCTATAAAACCTGTAACCCAGCAACAG
ATCGGAGCCCCTAAGCGCCCCCGCCGGTGGTCGCTTGTCTAGAGCGTCCT
GAGGTGGTCGCAGTGGCTCTTGTCGGAAGTGTCGGACACGGCCACGCGGC
ACAGGAGCGTTTGCTTGCATTCTTCGTCGCACCCCTCCTGGCGGTAAGGG
CGCGCATCCTTCGTGTAGTACCTGAAGAAGTCTTCGAAGAGCGTGCTGTT
GGCCTCACTCATCTGGTGCAGGTGCCCGGACCAGGACGTTGGGGTGAGGT
CGCTCAGTCCGTAAGCCTCCATAGCTGTGTATAGCAAGTACATTCGCGGT
TCGTTACTTTCGTTCACCTCATCCAAGTCCAGAATCCAGTTCTCGTGGTC
CAAGACTCTGTAGGAGGAGCCCTGGTAGTCGCCGTCCACGGTGTAGATCT
TGTAGCCCGGGTTCAGCTTGTGGTAGGGCGTCTGGCTCTGCGCCACGTAG
CCCACGTGGTAGGCTCGCTCGGGCTCGTCGGGGTCGTAGAACATCATGTA
GTGGTCCTTGTGCGTGTGGCCGTAGAACAGGCCAGCGATCGTCGACTCGT
ACCTGTGAACGATCCTGTTGTACTGGTGGCTCCACGTTTTGGAGCAGTCA
TCGTGGCCGGGCGGGATGTGGCTCATGATGTAGACCTTCTCCCCGGCGTC
CTCCGCCTTCTGCAGCTCCTGTGCCATCCACTCGAGCTCCGAGGCTGGGT
CCACATCGTCGTACACAATCCACCAGTTGAAGCCATAGCAATAATTGGTG
TTGATTGAGAGGATCCTGAGCCCCGGCTTGATGAGCGTGGAGTAGAAGGC
GGAGTAGGTGACGCTGGCGGCGACGTCCCCCGGCAGCCACGTCGCCCACA
GCGCCGAGATCTCGTCGTACAGCCAAGAGATGTCGAATTCGTTCTCGATG
TACGGTTGAGGAAAGGCATTGACCGGATGGGATTCGTGGTTGCCTATGGC
CGGGAAGACCGGGGTGTCGGGGAAGTATTGCTTGACCATCTGGACCGTCT
GGCGAATGATGTCAAGGTTGCCCTCGCGAGTCGTGTTCCAGACGTTGTGA
GGAATCAGGTCTCCTGTCCACAGAATCAGGTCCAGGTCCTGATGTGTCTC
ATTAATATGTGAGAAAATTGCTTCCAGAAGCCAGCGAGGCGCGTCGCAGT
TGCGGTAGTCGCCCCAGTAACCGGCTGCGGCTTCGGGGGTTTCGACGACG
CCACTCTCCTCCCTGCAGCAGAAGTACTTCTCACCGCACTCAGCGTTGCT
CCCGGGCTTGTAGAAGGGGTCGAAGTGCGTGTCGGCCAAGTGCAGGACCT
TCATCACAGGGCTACCAGGCTCCGGCAACGCAGGCTCGGTCACCGGCGGT
TTGGGCGCGTCCGGCAGTGTCACCTCCCAGATCCGCTCCGGGTTGTCCGT
GTCGCAGCCGAAGCCGACGAACATCATCCCGCAGACGTCCTTGCCTGTCA
GGTGGCGGTTGGACAGGATCCAGAAGAGCTGAGGCTGGGCCTCCGCGATG
AAGTGTTCGCAGAAGTTGAGATTCGCGATGCCGAGGTCGACGCAGAGTCC
GACCATCATGGCCGCGATGTCCTCGGGCGGGATGCCGCCCTCCACCTCCC
GGATGATCTCGGCGACGCCCGCGTTGCAGGTCGCGCAGAACAGCAGCGAC
GACACTCTGCCGCCCACGTCCCCCCACCGCCCGCGCCCGCGCAGCGCCTC
CTCCAGCTCTAGCTGTTGGGCAACCTTCTTGAGGACTGGAGTCACTTGTT
GCGTCTGGAAGGCCTTGTGAAACTCCTGCCGAAGAGCATTTGCTGCGATC
GTCTGCAGATTCTCCATGGGCACGCCATGAGCATAACCGAGGACAGAGAG
AAGCAGAAGGGCGGCTGGCACTGACGGAGACATGGCGACGACTGACCCAA
ACTGCGGTGGATGTGTTAGCAGGAGCCTGTGGTTTCGTACACCTGGCAAA
AGCATGTGAT
>CL11.Contig2_All
GTCTGACAAAAACGCCCCTCATTAAATCACTTAAGAAGACTACAGGAGAT
CGCAGTGGGAGATGTCCGAGTTGTCCGACACGAGCAAGCGACAGAGGGTG
TCCGATTTGCACTTGTCGTCGCAGCCTCTCTCCGCGTAGGGTCTGCCTGC
CTTCGTGTAGTGCCTGTAGAAATCTTCAAAGAGAGTGCTGTTTGGCTGAT
TCATTTCAAACACCAGATTTGACCAGGAAGTCGGAGAAAGATCTGAAAGT
CCATAAGCCTCCTTGGCGGAATAGAGTAAAGTTACGTTTGGAAAGTCGTT
CTCATTAGCTTCGTCCAGGTCGATTATCCAATTTTCGTGATCCAATACAC
GATAGGACGACCCTTCATAAGCCCCGTCCACTGTGTAGACCTTATAGCCA
GGGTTGAGCTCAGGGTATGGCGTCTGGCTCTGGGCAACATACCCCACGTG
GACGGGTCGGTCTGGCTGCTCGTGGTCGTAGAAAACCATGTAGTGGTCGT
AGTGTGTGTGGGCGTAGAACAGGCCGGCGATGGTGGATTCGTATCTCACG
ACGATTCTGTTGTATTGATGCCCCCACGACCTGATGCAGTCCACGTCACC
CGGTGCAATGTGGCTTATGAGATAGACCTTTTCATCGTTGTCCTCGGCCA
ACTGGAGCTGTTCCGCCATCCACTGCAGCTCAGAACCCGGGTCCTTGTCG
TCGTATACCATCCACCAGTTAAACCCATATCCGTAGTTGGAGTTCACGGA
AATGACCCTCAGTCCCGGTTTGACCAGGGTGGAGTAACAAGCATTATAAA
CCACGGTGGTAGCGGTTTCCTGGGGCAGCCACGTCTCCCACAGGGTTGCC
ATCTCGTCGTAGAGCCAAGAGATGTCGAATTCGTTCTCGATGTACGGTTG
AGGAAAGGCATTGACCGGATGGGATTCGTGGTTGCCTATGGCCGGGAAGA
CCGGGGTGTCGGGGAAGTATTGCTTGACCATCTGGACCGTCTGGCGAATG
ATGTCAAGGTTGCCCTCGCGAGTCGTGTTCCAGACGTTGTGAGGAATCAG
GTCTCCTGTCCACAGAATCAGGTCCAGGTCCTGATGTGTCTCATTAATAT
GTGAGAAAATTGCTTCCAGAAGCCAGCGAGGCGCGTCGCAGTTGCGGTAG
TCGCCCCAGTAACCGGCTGCGGCTTCGGGGGTTTCGACGACGCCACTCTC
CTCCCTGCAGCAGAAGTACTTCTCACCGCACTCAGCGTTGCTCCCGGGCT
TGTAGAAGGGGTCGAAGTGCGTGTCGGCCAAGTGCAGGACCTTCATCACA
GGGCTACCAGGCTCCGGCAACGCAGGCTCGGTCACCGGCGGTTTGGGCGC
GTCCGGCAGTGTCACCTCCCAGATCCGCTCCGGGTTGTCCGTGTCGCAGC
CGAAGCCGACGAACATCATCCCGCAGACGTCCTTGCCTGTCAGGTGGCGG
TTGGACAGGATCCAGAAGAGCTGAGGCTGGGCCTCCGCGATGAAGTGTTC
GCAGAAGTTGAGATTCGCGATGCCGAGGTCGACGCAGAGTCCGACCATCA
TGGCCGCGATGTCCTCGGGCGGGATGCCGCCCTCCACCTCCCGGATGATC
TCGGCGACGCCCGCGTTGCAGGTCGCGCAGAACAGCAGCGACGACACTCT
GCCGCCCACGTCCCCCCACCGCCCGCGCCCGCGCAGCGCCTCCTCCAGCT
CTAGCTGTTGGGCAACCTTCTTGAGGACTGGAGTCACTTGTTGCGTCTGG
AAGGCCTTGTGAAACTCCTGCCGAAGAGCATTTGCTGCGATCGTCTGCAG
ATTCTCCATGGGCACGCCATGAGCATAACCGAGGACAGAGAGAAGCAGAA
GGGCGGCTGGCACTGACGGAGACATG
>CL12.Contig1_All
ATTATTAAAGAAAACCTATCAAGATTTTGATTTACCGAAAAAGGTTAGGC
TTAACAGTGAAGATCTGGTATACAACATATGTATTTCAGAACAGAAGCGA
GGCACCACTAATAAAAGTATTTACAAAACAATGGAAATCATATATGATAA
AAAAGTGATAAATCATAGATCTGTAATTCCTCGGGCTTCAAAGCTTGAAT
TTATTTCGAAGCACGGACTCCGTTCACATAAATGAAAGACTGCAATTGCA
CAGTAAGAATATGCTAGGCTTTATTTTTTAATAATAAACAAAAATGGTTT
TCTGTTTCATGGTTTTGGAATGCATAGCGTGTGATGATGAAACTACCTGT
GTGTTTATGAGTTATGTGTGTACAAAGTATATGACTATATACTTACATAT
AGACCTTCAAGCAATCACATTTATTTAAGGCCGCACATAGATTGGTTTGG
ATTGTGCATGGCTCTGATGATAACAATAACGCATTTATCCACTCTTTTCG
CTATGTTCAACAAAGGCCAGTGTTGTTTTTGCAATAGATAATCTGCAGAC
AAAATGGACTCCAACGCAAACCAAAATGATAAAAAGAAACTTCAAAGACA
ACGCAGTGAAACTTTTCCAAGGGATGAAACCATAGCATTAACATGGACTG
ACTGAAGTTAGAGTCCTTCCGGAGTTAGATGACAGGTCAGGTCATGCTGC
CTTGTCTAATGAACTATTTTTTCGTCTTTCTCTATAGCCATATAACTTTC
CGGCACGACAACCAGGAGCCTTGCAGGAAGTGCTACGCGATACCTTCCGG
TTTATTTTTAAGCTTTTAAAAACATTGTAGTCATGTTAAGGAATTCCTCG
GGAGAAAGGATGCGACTCTGAAGCTCTTTGTATTTGGCATCATACAACTC
TCTTGCATGTCTGGTGTCTGTCTGCCTGTATCTCTGTATCTACCACTATC
TCTACCCTTGTCTTCGCTCAGTAATTGGGTGCACTTCAGTGTATTGACAT
TTGGTTTAATGAAATTCCACGAGACACGAGTAAAATGCGGTTGAATGCAT
CCAGAAAATATGAAGATTCACGTGAGTAAAGCTAGAAATCATGTTTAAAG
TGGAAATCAAACAGGTCCTTTGGTTTTAAGATTATACTGCCAAGTATTGG
AAATCATGAAAATGAGACCAAAACCAATACTTCTAATAGTCCACATGTTT
AAAAATTGTACTCCATACAACGTTCAAAGTTTGCACATTTTCCAAAATAT
GAAGTGTTCCGCAAAATGTATAATATAACTATATATCTTTAAAACAAACA
CCACATAGAAAAAAAGGTTCACACCATGCCTATAAATATGGGCGCAAAAT
AGTACACAGAAGTGGACCCTGTGAGGAAAAGGGAACTTTGTGCAACTCGC
AGCTGCGCCACGCCAGTCATAGAGCCAAAAGACAATTGTGAACTGCTGCT
TATGGTCGGTAACCGCTGCTGGTGTCAGTGTAGAGCGCTAGTGCCACGGA
CAGTGCTGACGTAACAGTGCCGTTGCTACTACCAGAGTGTTGTCGCCAAG
ACCCACGCCATGAACCTGTCATACTCGAAGCGGGAAGACACACTCCTGCC
CTCCCTTTTCTGGAGCGACAGAATATCCCAGAAACGAGTCTCCATCCATG
TTGGCAAACGTTGGAAGTGCTGGAAGGGGAATCGTGCCCCTCAAGCACAC
CGGAAAATATATTTCGCATCGGTACGTCTTGTGTAGCATATGGGAGCGTC
ATCTATAAACAGACATTTTTTGTACAGAGCTAGAGCTGAGGTGGCGTCAC
ACTCAACGGCAGGTATAGAGTCAATTCGTTACGTTCAGCTGCCCGAAATG
AATAAAATAAATAGATTGAAAAAAATGTGTGGAAAACGTTTTTATATGTG
TATCCATTCACACGATCCACAATCTGGCCAGCTGTTTTAGGGGCAAGTGT
GTATGCGTGTGTGTGAGTGTGTTTGTGTGTGTGCCTCCCCGGCGAGCGTG
GCCCCGCACTACTGCCACGCAACCCCGCTCATACGTAGTTGCGGGCGAGC
GAGC
>CL12.Contig2_All
TCCCTATTGTTTAGTTGTTATGTAAAAAAGAGCATGAGAGAGCCTGAAAA
GGAGACCGGAAAGTTGCGAGACAAAGACAAGAAAAACAAAATATGAAAGA
TAAACAAAAGCAGTGGCTGAGAGGAGGAACAGAGATTCAGAAATGCATCA
CCAAGAGCTTTTGGATAGACACGCGTAGGTAAGAGAGCATGAAGACTGGC
CTCAGTAAAGAGACGGAATTTTCTCGGTGCAATCCCGAGCGAGAGACACC
TTGTCTGCCGCGCGGTCTCATTCACAACAAATATCCTTTTTAGAGCTAGC
TGCCTTGTCGGGGCGATGAACACGCGCATGCAAGGCTTAGTATTATGGAC
CTCAGAGAAGCAGCTACGTGACGAGAGACACATACACACTCACACACACG
CATACACACTTGCCCCTAAAACAGCTGGCCAGATTGTGGATCGTGTGAAT
GGATACACATATAAAAACGTTTTCCACACATTTTTTTCAATCTATTTATT
TTATTCATTTCGGGCAGCTGAACGTAACGAATTGACTCTATACCTGCCGT
TGAGTGTGACGCCACCTCAGCTCTAGCTCTGTACAAAAAATGTCTGTTTA
TAGATGACGCTCCCATATGCTACACAAGAGATGGCTACAAGGCGTACCGA
TGCGAAATATATTTCCGGTGTGCTTGAGGGGCACGATTCCCCTTCCAGCA
CTTCCAACGTTTGCCAACATGGATGGAGACTCGTTTCTGGGATATTCTGT
CGCTCCAGAAAAGGGAGGGCAGGAGTGTGTCTTCCCGCTTCGAGTATGAC
AGGTTCATGGCGTGGGTCTTGGCGACAACACTCTGGTAGTAGCAACGGCA
CTGTTACGTCAGCACTGTCCGTGGCACTAGCGCTCTACACTGACACCAGC
AGCGGTTACCGACCATAAGCAGCAGTTCACAATTGTCTTTTGGCTCTATG
ACTGGCGTGGCGCAGCTGCGAGTTGCACAAAGTTCCCTTTTCCTCACAGG
GTCCACTTCTGTGTACTATTTTGCGCCCATATTTGTAGGCATGGTGTGAA
CCTTTTTTCTATGTGGTGTGTATTTTTATTAAAGATATATAGTTATATTA
TACATTTTGCGGAACACTTCATATTTTGGAAAATGTGCAAACTTTGAACG
TTGTATGGAGTACAATTTTTAAACATGTGGACTATTAGAAGTATTGGTTT
TGGTCTCATTTTCATGATTTCCAATACTTGGCAGTAAAATCTTAAAACCA
AAGGACCTGTTTGATTTCCACTTTAAACATGATTTCTAGCTTTACTCACG
TGAATCTTCATATTTTCTGGATGCATTCAACCGCATTTTACTCGTGTCTC
GTGGAATTTCATTAAACCAAATGTCAATACACTGAAGTGCACCCAATTAC
TGAGCGAAGACAAGGGTAGAGATAGTGGTAGATACAGAGATACAGGCAGA
CAGACACCAGACATGCAAGAGAGTTGTATGATGCCAAATACAAAGAGCTT
CAGAGTCGCATCCTTTCTCCCGAGGAATTCCTTAACATGACTACAATGTT
TTTAAAAGCTTAAAAATAAACCGGAAGGTATCGCGTAGCACTTCCTGCAA
GGCTCCTGGTTGTCGTGCCGGAAAGTTATATGGCTATAGAGAAAGACGAA
AAAATAGTTCATTAGACAAGGCAGCATGACCTGACCTGTCATCTAACTCC
GGAAGGACTCTAACTTCAGTCAGTCCATGTTAATGCTATGGTTTCATCCC
TTGGAAAAGTTTCACTGCGTTGTCTTTGAAGTTTCTTTTTATCATTTTGG
TTTGCGTTGGAGTCCATTTTGTCTGCAGATTATCTATTGCAAAAACAACA
CTGGCCTTTGTTGAACATAGCGAAAAGAGTGGATAAATGCGTTATTGTTA
TCATCAGAGCCATGCACAATCCAAACCAATCTATGTGCGGCCTTAAATAA
ATGTGATTGCTTGAAGGTCTATATGTAAGTATATAGTCATATACTTTGTA
CACACATAACTCATAAACACACAGGTAGTTTCATCATCACACGCTATGCA
TTCCAAAACCATGAAACAGAAAACCATTTTTGTTTATTATTAAAAAATAA
AGCCTAGCATATTCTTACTGTGCAATTGCAGTCTTTCATTTATGTGAACG
GAGTCCGTGCTTCGAAATAAATTCAAGCTTTGAAGCCCGAGGAATTACAG
ATCTATGATTTATCACTTTTTTATCATATATGATTTCCATTGTTTTGTAA
ATACTTTTATTAGTGGTGCCTCGCTTCTGTTCTGAAATACATATGTTGTA
TACCAGATCTTCACTGTTAAGCCTAACCTTTTTCGGTAAATCAAAATCTT
GATAGGTTTTCTTTAATAATCAGTCTGATAAACTATCAACCTCAGAATAT
CGTTCATAGTACTATAACTAAAATCTTTATTGCTAGATAATCATTCACCT
AGTCATTTCAAGGTGCGCCAATGAGCAACAACAACAACAA
>CL13.Contig1_All
ATCTGTACTCGAAAAGGGAAAAGAACTTGACGACACTCACGCATTATATT
ATCAGCAAAAGACGACCTGAAAACCGACCAATATGAGGATATATGCGCTC
ATTCTCCTGCTCTCCCTGCTCCTGGGGGCGGTCCTGGAGGTGAACACCCA
GATAGTCACCCGTCGGAGGAACTTCCCAGGGGAGAGAAGGCTGGGGAGCA
TAAACTATGGACAGTACAGGTTCGGGAAGAGAGGATACCAGAAGAAGCAG
CATCCGAATCGAGCTAAACCCCCGAGGAGAATTGTCGGATAAAAATCTTC
CCACAGCTTCAAAAATCGTCTCCTGCGCTGCACCACCTAAGACCCTACCC
AGCTGACAGCCAGGAACCTTGAAGATGGCTTGAAGGATAACACCGATAGT
GATTGAAGAAGGATATCCTTTTAAAGATGGTTTGGAAGATTGCTCATGGT
GACCTGAGAGATAACTTGATGGTGACCCGAATGATAACCTGATGGTAATT
TGAAGGGAAGTTCCTTGACGATGGCTAGCTTGTGTTATTTTGCTTGCGAC
ATCTTCAGATCTAGAAACCCGAGGGATAACTTTAATCAGTGTCTGTAGTC
TTAAATGTAGCGACCTTTGAATGATTAGCCATTATTTGATGATTAGCCAT
TGCAAAATAAATGCATGATAGATACCCTACCGCAGAATCGCCAAACTAAC
ATTGGTGAGAAGCTATAACCAGCTCTGATTAATAATTGATGGTTAGTCTT
AAATTAGTGCTCTAATGTGTAATGAAATTGGAGGAACCTTCAGTATGATA
TATATCTATAATGCTGTTAATGTTTTATTCTGTTATATTCAGATATATTT
ATACTGTTGAGAAATTGTTGTCGTTATATAATCCTGTTACATATATATTT
TGCTTGTTAATTGGTTTGTTCACACAAGTTATTCAAGTGTTATGTTCTCT
GTTAATTGTTGGG
>CL13.Contig2_All
CCCAACAATTAACAGAGAACATAACACTTGAATAACTTGTGTGAACAAAC
CAATTAACAAGCAAAATATATATGTAACAGGATTATATAACGACAACAAT
TTCTCAACAGTATAAATATATCTGAATATAACAGAATAAAACATTAACAG
CATTATAGATATATATCATACTGAAGGTTCCTCCAATTTCATTACACATT
AGAGCACTAATTTAAGACTAACCATCAATTATTAATCAGAGCTGGTTATA
GCTTCTCACCAATGTTAGTTTGGCGATTCTGCGGTAGGGTATCTATCATG
CATTTATTTTGCAATGGCTAATCGTCCTTCAAAGGTCGCTACATTTAAGA
CTACAGACACTGATTAAAGTTATCCCTCGGGTTTCTAGATCTGAAGATGT
CGCAAGCAAAATAACACAAGCTAGCCATCGTCAAGGAACTTCCCTTCAAA
TTACCATCAGGTTATCATTCGGGTCACCATCAAGTTATCTCTCAGGTCAC
CATGAGCAATCTTCCAAACCATCTTTAAAAGGATATCCTTCTTCAATCAC
TATCGGTGTTATCCTTCAAGCCATCTTCAAGGTTCCTGGCTGTCAGCTGG
GTAGGGTCTTAGGTGGTGCAGCGCAGGAGACGATTTTTGAAGCTGTGGGA
AGATTTTTATCCGACAATTCTCCTCGGGGGTTTAGCTCGATCTCGTGAAC
TTGGTGCTCTCTCAGTATCAGATGAGATGAGTGTAGTGGCTATTCCAAAG
GGCTTTAATACACTCATGGTTCCCTTCCACTAGGGTTCAGCAGCCTAATG
TCTTAGTCTAGATAAGCAACAAGCTCTTTATAGATTGGTCATTGCATATG
GTTTAGTCTTTATCTAGTTTCTTTTACTTTTCTATTTTTTACTTCTAGGT
CTTACAATATCTATTTCTATTCTACGCCTCTGCGTCTCCCAGTCTTCATG
GAAAAATATATATCTATATATTTTCCTCTTTAAACATATTTACATGCTAA
ATGACTAATTCTGGATTCATTCTTAATGTCTATTTACAAAGCCATTTATA
GTTTAAAGCCTTTATATATATCATCAATTCAAGCGTCATTGTCAATAAGT
CCGTTAGTCAGTACAGTATATATACCAAGGAACTGATGTCTTCACGTGAA
TTTTCTCGGATGCTGCTTCTTCTGGTATCCTCTCTTCCCGAACCTGTACT
GTCCATAGTTTATGCTCCCCAGCCTTCTCTCCCCTGGGAAGTTCCTCCGA
CGGGTGACTATCTGGGTGTTCACCTCCAGGACCGCCCCCAGGAGCAGGGA
GAGCAGGAGAATGAGCGCATATATCCTCATATTGGTCGGTTTTCAGGTCG
TCTTTTGCTGATAATATAATGCGTGAGTGTCGTCAAGTTCTTTTCCCTTT
TCGAGTACAGAT
>CL14.Contig1_All
GTGCGTCTCGTCAGCTGATTGCACGCGTCTGGACACGTTGCTGCCAGCTG
AGAGTGTAAACAACAACACGACCAGAACAGCGAATCTGCTTGTGAATTTC
GCTTGCGGCAGTGTTGACGGTGCGATCCAGGTGTGCTGTCCACGTGGGTG
AAATCCTCCATGGAATCCTACTGATAGTTCTCTTTGATAAGATAAGATAA
CAGATATTTCAGTGGATTTTGTGAGATAAAAGGATCTGGTAGTGATGATG
TTTATGTCTGTGGGATTTTTAAGAGATCTTTTGTAAGGGTGAAAAGGAAT
ATGTGTTTCTGTTGTTGATACTGTAGCAAGTGGTGATTGATAATGAGTAA
TATTACATACATAGTCATAATATATATATATTTGTGTGTG
>CL15.Contig1_All
GCTCCTTAGCTACAGAAGGGGGCGTGGCCTCTGGGCAAATATGAAGTAAG
GAGGGTGTAGTGTATCTATTCTTTATCTAAATCTTTATCTGTTTGTGAAC
TCTCTACATCTCTTTCTTTCCATATATCCTCTTCTCCTTTTATGTACACG
TATATAAATATGCAAACATTCACACAGACTCTGATATAAGGTCTACATAA
GTAAGTATACTGACATAAACCTTGCTCTGATCCTGAATATAACACGGTCA
CGTTCCTTTCGCTGTCAGAATATCCGTTTTCATTTTCTTCATGAGGGAGT
CGAACACTTTAATATCTTCTCTTTCTGTGCAGTGCTTACACCAGAACCTG
ACCCACACGTACCCGGGACCTTGGAATGCACTCCCTGTCAAATCCAAGTC
GATATTGTTTTTATAAGCACATTCATGCAGTTTCAGATGGCCATGGAGTA
AAATATAACCCATAAGTTCCATGTAATTATTGTAGGTCAAACAAGGCAGG
AAGGCACTAAAAAAATATGCGAAACATAGGACCACATCACACATCATACT
CGGTAAGAATCTTCTCAGGAATTGCTTGATTGAACTTACGATCATATTCT
GTTCGTTTATGACGCACTTGCCGTTCTTCTTGAGGACGTTGCTTCCAAGG
AGAAACTCCTCCCAGATGTTCACGTGCACTCGCTCGCCCTTCCGACTCGG
CAGCGCCCGCTGACACTCCGGCAGGCTCTCCCGAGGGACGCGGAAGGGCG
GCCGAAAGCGCACTCGGCCCCACTCCTCCTGCCACTGCCGGGGCTCCCTC
GGGAAGGCCGCCTGCCACACGGGGGCGCCGCCCCTCATCTCCACACGCAT
CTGCTGCTGAGGCTGCAGCACAGGCACGGGTCCCCTGCTGTAGCTCATGC
TGCCCTTCCTCAGCCGCAGTCCTCCCTGCTGAGCCAAGGCGTCCCGAATC
CTGAAGCCGCTGAACTGCTGGTGCTGCTTGAGCAGAGAGTAGTGGCCGGG
CTGGTCCCTCCCCCGGGGCACGCCCGGCCGGAGGCGGAGGCGCCGGGGGG
GCTCCTCGGGCGCCCTCCTGAGGGCCACCACCTTGTCCCCGAGGATCTCC
CCGCTCTCGCCGTCCCTGGAGGGCAGCGAGGGGAACGAGGAGCCCAGAGG
AGGCGCCGGGAAGCCCTCCTCGTCCGGCTGCATCTTGAAGTGTTACCACC
GACGGTTCACACTTCGAGACGCTTCGCGCGGCGCGCTAGTGTTCTGTGTT
GTTCAGCCTGGTGTCATTCTTCTCTTTCCACCGAAAAAAAACTTCTTTGG
CAGAACCTCTCGGGGCGAACGCGAAGAGACACACCCACTCGCCACGGAGG
TCGAAG
>CL15.Contig2_All
TACCTTATTTCATGTAAACCCGTAAATGGCTCCTCCTTTCACTTTAATGA
GGTAACGAGACAGTTGTGTATCTATTCTTTATCAAAATCTTCATCTACTT
TTTTCTATTTAATCTCTCTACATCTCTTCCTTCCATGTATAATTTTCTCC
TTTTATGTACATGTATATAAATAAACAAACATTCACACACATCTACAATA
CTGTTTCATAGAATCTCAATATCGTCAATAAAGTAGATCTTTCTACTCAT
TTTACCCACACACATAGGTGCTTTGGTTAATGTAATGATTATTCGCATGC
TTGTGTGAGTGTATGTGTGTATTATACCATGTATAAACTATAATCATCAT
ATACACACGCAAACACATCTCTGCCCCTCTCTTTTTCTGTATAAATGCAC
ATCTCAAGCCTCTACACTATACCCCTACAGTATAATTCTGAATATAACAC
GGTCACGTTCCTTTTGCTGTGAGGATATCCGCTTTCATTTTCTTCATGAG
TGAGTCGAACACTTTAATATCATCCTTTAGCGTGCAGTGCTTACACCAGA
ACCGTACACAGATGTACCCGGGACCTTGGAATACACTTCCTGTGAAATCC
AAGTCGATGTTGTTTTTATAAGCACATTCATGCAGTTTCAGATGGCCATG
GAGTAGAACGTAACCTATGAATTCCATGTAATTATTGTATGTCAAGCAAG
GCAGGACGACACTAAAAATGTATATGAAATACATGACTACATCTGACATC
TTGCGCGACAAGAATCGTCTCAGGAACTGCTTGATTGAACTTACGATCAT
ATTCTGTTCGTTTATAACGCACTTGCCGTTCTTCTTGAGGACGTTGCTTC
CAAGGAGAAACTCCTCCCA
>CL15.Contig3_All
GTTCGAACCGTGGCGGGGAGAGGGTCGCTGTGTCTCGTCTCCCGCCTCAG
AATGCCTTAACAAGTGCTCAAAGAATGTCGATCCTCACTCTGAAAGGAGG
AGTTGGAGTAAACACGGAAAAGATTTTCTAGGTCCCAGGAGGAAGAATCA
CAGGTGCAAGTATCGCAACACCTCGGGATGCAGCAGCGCAACCGTAGTCG
CGTGTTGCCGGACGAGGAGGGCTTCCCGGCGCCTCCTGAGGGCTCCTCGT
TCCCCTCGCTGCCCTCCAGGGACGGCGAGAGCGGGGAGATCCTCGGGGAC
AAGGTGGTGGCCCTCAGGAGGGCGCCCGAGGAGCCCCCCCGGCGCCTCCG
CCTCCGGCCGGGCGTGCCCCGGGGGAGGGACCAGCCCGGCCACTACTCTC
TGCTCAAGCAGCACCAGCAGTTCAGCGGCTTCAGGATTCGGGACGCCTTG
GCTCAGCAGGGAGGACTGCGGCTGAGGAAGGGCAGCATGAGCTACAGCAG
GGGACCCGTGCCTGTGCTGCAGCCTCAGCAGCAGATGCGTGTGGAGATGA
GGGGCGGCGCCCCCGTGTGGCAGGCGGCCTTCCCGAGGGAGCCCCGGCAG
TGGCAGGAGGAGTGGGGCCAAGTGCGCTTTCGGCCGCCCTTCCGCGTCCC
TCGGGAGAGCCTGCCGGAGTGTCAGCGGGCGCTGCCGAGTCGGAAGGGCG
AGCGAGTGCACGTGAACATCTGGGAGGAGTTTCTCCTTGGAAGCAACGTC
TTCAAGAAGAACGGCAAGTGCGTTATAAACGAACAGAATATGATCGTAAG
TTCAATCAAGCAGTTCCTGAGACGATTCTTGTCGCGGAAGATGTCAGATG
TAGTCATGTATTTCATATACATTTTTAGTGTCGTCCTGCCTTGCTTGACA
TACAATAATTACATGGAATTCATAGGTTACGTTCTACTCCACGGCCATCT
GAAACTGCATGAATGTGCTTATAAAAACAATATCGACTTGGATTTGACAG
GAAGTGCATTCCAAGGTCCCGGGTACGTGTGGGTCAGGTTCTGGTGTAAG
CACTGCACAGAAAGAGAAGATATTAAAGTGTTCGACTCCCTCATGAAGAA
AATGAAAACGGATATTCTGACAGCGAAAGGAACGTGACCGTGTTATATTC
GGGATGAGAGCAAGGTTTATGTCAGTATACTTACTTATGTAGACCTTATA
TCAGAGTCTGTGTGAATGTTTGCATATTTATATACGTGTACATAAAAGGA
GAAGAGGATATATGGAGAGAAAGAGATGTAGAGAGTTTACAAGGAAAACA
GATAAATATTTAGATAAAGAATAGATACACTACACCCTCCATCCTTCATA
TTTGCCCAGAGGCCACGCCC
>CL16.Contig1_All
CTCTCCAAGACCTTTTGATTCTTCCCCAAGACCTTTTAATTCCTTTTCAA
GACCTCTTCCTCCAGGATCTTTCTCACCTTTCACTACAAGACCTCTCCCT
TCCCCGTCGCCTTTCCCCCCTGCAGCATCATTTCCACAAATTCCAGGCTT
CCAGGAGCCTGAGTCACCCCAAATTCCTTCATTCCGAAGACCGCAAAGTC
CTCCAACCCCATTATTTTCTACGTCTCCCAATCCAGAGAGCCAATTCTCC
CAAGGAACTCCAGCACCTGAAATTTCACCTTTCCAAGAAACACAAGTTCC
TGAAGCTGTAGGATTCCAAGGATCGTCAACTCCAAGAATTCCATCTTTCC
AGGGGACTCCTGCTCCAAGAATACCATTATTCCAAGGAACTTCTACACCT
AACATCCCGTCCTTCCAGTCAACAGGAGCACCTCAGACTCCATCCTTCCA
GGCTACAGGAGCTCCCCAGATTCCATCTTTCCAGACAACAAGGGCACCTC
AGTTTCCATCCTTCCAAGCAACTGATGCACCACAGATTCCAGCCTTTCAA
GGCACTCCAGCTCCTAGAATCCCACCTTTCCAGGGAACAACAACACCTGA
AATCCCAGCATTCCAGACCACTGGAGCACCTCAAAGTACATTCCAGGAAA
GACCTAGAAGACCTAAATTCCCATCTTTCCAGAGACCAAGGATTACAACT
GCTTCCCCTGAAGAAGATCTAACAACCATCCCAGATGAAAATAACTCTGA
ATTTTTGACACCAGCGCCCACAACTTTTACAACCCCAACTCCGCCAACTA
CAACTACTATCAAGGTTACTACGTTCAAACCCAGATTTAACTTTAATGTT
GGCAGTAGGCGGCCATTCATTAGAAGGAAGCCTCGGCCTACTCCTGTAAA
TGACGGAAAGAAGGAAAATGAGGAGAAAAAGACTGATGGTCTTAAGAAAA
CTGAAACTGCCACTCTTTTCCCACCTTTCTCAGTCGCCCGCACTCTTAAC
CCACTTCGAAAAGAAGAAGAAAACGCTGGAGACAGTTCCTCTGCTGGCCC
AGGAGTCACAGTTCCATCAGCAGGAGTCTTCGGTAGACGTCTTCGTCCCC
GCACAAGGAAGCCCTCCACCCAGTCTGAGGGAGATTCTGCCTCACCAGTC
AGTACACCATCCTTAAGAAACCGTGATGTCCCTAGTGCACGAACCCGCCA
GTTACCAGCATGGTTGAAGTCCCGACGTCGTCTGCGTGGACGCTTCCGCA
GCACTACCACAACAACTGAGCCTTCAACAGTACAGGATATTGATTACATT
GATGATACTCCAGTTGACATCTTAGACAATAATGGGTTTAGTGGAGCCGA
GTCGACATTAGTGGTTTTCAGCCGGCCACCTCAAAATGAGGTTGGAGAAC
ATTTCATTGCTGAAGATGCAGTCAAAACTCTTGCAGAAGAAGCTGAAGCT
CTCAAAAATGAGGAGGTCGAAGAAGCCTTAATAGCTGCTGAAGAGGCTGT
TCTAGGTTATGCAGAGGAAGTTGATGCAGAGGCTAATCGTGAAGTCGCCA
TACACAACCTTGAGGAAAACGCAAAAACAACAGGGACTGACGGTGAGGAA
CCACTGCCAGAACCAGAAGCAGAACCTCATGAACCACAAGCATCATACGA
GGACTACAATGCTGAGACGACGGAGGTGGCTCCCGAACCGGAACCCGAAC
CAGAGCACCAAACAGAGCGAATCACAGAACTACGACTACTATGAATACGA
CCACTACGCTGATGCGGACTACACGGAAGGAGTGGACCAGCGTTTCAGCG
GCAGCAACGCGCATGTGATCTTCGCTGTACCCGTCACTGAGTACATTCCA
GAAGACACAACACAGATAATCCTGGATGAGGAAGCCACAGAAGAGATCAT
AGATCAGGCAACAGAATTCATCCCCACCACGGAGGACTTCGCAGAGGAGG
CTGGTGCCGATGTCACAACCGAGTACCCAGCACCAACAGAGGATGATTCT
GTGATGAAGGAAACGATGGATGAATTAGTAATAAAAAAATCAGAATCAAC
GACGTCGTTAGTTGAGGAAAATATCACCACACTAAATCCGTTTGATTCTG
ATTCTGACGCTGTAACCGCAGTGCCTACTACCGAATTGGGCACGACCGAC
CTTGGCACTACCACGACAGCCCGACCTGCCTCCTTACGGCCCCTCCACAC
CCGTCTCCAAGAAGTGGGCAAAAAAGCTGTTGACCTAACAGACAAGAAGA
ACTCCCGCTCACCCAAAATCCTGAGCGAATCCACCATCCGGGAGGTGCAC
GCCTCAGACCCTATCGTCTGTTTCCGCGACAACCGCTGCTTCAGGACCAG
GGGGCTTCGGCGACGTCGAGCTGCACGCCCCTCAGCCTCAGGTCCTGCTC
TCCCGCTCAGCCCCTGAGAACCTGAGACTAAGGGCTCGACGCTCACCCAG
GCCTCATTAAGCCCCGTGTTTCATGCCATCTTTCGAACCCAGTATTTTTA
AGACGATGATAAGCCAAAATCGTTATCTTTAAGATTAGGAGAAAGGTAGC
CGTAACAACCTTGTACATATACGGTATCAGAATAGTTTGTTTGCACATCA
TCCCTTTTATATATAAGCGAGTAATATTTTAGGTGTATATTTTA
>CL16.Contig2_All
CTCGCTTATATATAAAAGGGATGATGTGCAAACAAACTATTCTGATACCG
TATATGTACAAGGTTGTTACGGCTACCTTTCTCCTAATCTTAAAGATAAC
GATTTTGGCTTATCATCGTCTTAAAAATACTGGGTTCGAAAGATGGCATG
AAACACGGGGCTTAATGAGGCCTGGGTGAGCGTCGAGCCCTTAGTCTCAG
GTTCTCAGGGGCTGAGCGGGAGAGCAGGACCTGAGGCTGAGGGGCGTGCA
GCTCGACGTCGCCGAAGCCCCCTGGTCCTGAAGCAGCGGTTGTCGCGGAA
ACAGACGATAGGGTCTGAGGCGTGCACCTCCCGGATGGTGGATTCGCTCA
GGATTTTGGGTGAGCGGGAGTTCTTCTTGTCTGTTAGGTCAACAGCTTTT
TTGCCCACTTCTTGGAGACGGGTGTGGAGGGGCCGTAAGGAGGCAGGTCG
GGCTGTCGTGGTAGTGCCAAGGTCGGTCGTGCCCAATTCGGTAGTAGGCA
CTGCGGTTACAGCGTCAGAATCAGAATCAAACGGATTTAGTGTGGTGATA
TTTTCCTCAACTAACGACGTCGTTGATTCTGATTTTTTTATTACTAATTC
ATCCATCGTTTCCTTCATCACAGAATCATCCTCTGTTGGTGCTGGGTACT
CGGTTGTGACATCGGCACCAGCCTCCTCTGCGAAGTCCTCCGTGGTGGGG
ATGAATTCTGTTGCCTGATCTATGATCTCTTCTGTGGCTTCCTCATCCAG
GATTATCTGTGTTGTGTCTTCTGGAATGTACTCAGTGACGGGTACAGCGA
AGATCACATGCGCGTTGCTGCCGCTGAAACGCTGGTCCACTCCTTCCGTG
TAGTCCGCATCAGCGTAGTGGTCGTATTCATAGTAGTCGTAGTTCTGTGA
TTCGCCTGTTCTGTTACTGACTCATAATCATACTCTAGAGAAGGGTCAGT
GTCGTACTGTACAGGTACCTCAGTCACGTCGTCGAAGGGTGTATTCTGTT
TGGTGCTCTGGTTCGGGTTCCGGTTCGGGAGCCACCTCCGTCGTCTCAGC
ATTGTAGTCCTCGTATGATGCTTGTGGTTCATGAGGTTCTGCTTCTGGTT
CTGGCAGTGGTTCCTCACCGTCAGTCCCTGTTGTTTTTGCGTTTTCCTCA
AGGTTGTGTATGGCGACTTCACGATTAGCCTCTGCATCAACTTCCTCTGC
ATAACCTAGAACAGCCTCTTCAGCAGCTATTAAGGCTTCTTCGACCTCCT
CATTTTTGAGAGCTTCAGCTTCTTCTGCAAGAGTTTTGACTGCATCTTCA
GCAATGAAATGTTCTCCAACCTCATTTTGAGGTGGCCGGCTGAAAACCAC
TAATGTCGACTCGGCTCCACTAAACCCATTATTGTCTAAGATGTCAACTG
GAGTATCATCAATGTAATCAATATCCTGTACTGTTGAAGGCTCAGTTGTT
GTGGTAGTGCTGCGGAAGCGTCCACGCAGACGACGTCGGGACTTCAACCA
TGCTGGTAACTGGCGGGTTCGTGCACTAGGGACATCACGGTTTCTTAAGG
ATGGTGTACTGACTGGTGAGGCAGAATCTCCCTCAGACTGGGTGGAGGGC
TTCCTTGTGCGGGGACGAAGACGTCTACCGAAGACTCCTGCTGATGGAAC
TGTGACTCCTGGGCCAGCAGAGGAACTGTCTCCAGCGTTTTCTTCTTCTT
TTCGAAGTGGGTTAAGAGTGCGGGCGACTGAGAAAGGTGGGAAAAGAGTG
GCAGTTTCAGTTTTCTTAAGACCATCAGTCTTTTTCTCCTCATTTTCCTT
CTTTCCGTCATTTACAGGAGTAGGCCGAGGCTTCCTTCTAATGAATGGCC
GCCTACTGCCAACATTAAAGTTAAATCTGGGTTTGAACGTAGTAACCTTG
ATAGTAGTTGTAGTTGGCGGAGTTGGGGTTGTAAAAGTTGTGGGCGCTGG
TGTCAAAAATTCAGAGTTATTTTCATCTGGGATGGTTGTTAGATCTTCTT
CAGGGGAAGCAGTTGTAATCCTTGGTCTCTGGAAAGATGGGAATTTAGGT
CTTCTAGGTCTTTCCTGGAATGTACTTTGAGGTGCTCCAGTGGTCTGGAA
TGCTGGGATTTCAGGTGTTGTTGTTCCCTGGAAAGGTGGGATTCTAGGAG
CTGGAGTGCCTTGAAAGGCTGGAATCTGTGGTGCATCAGTTGCTTGGAAG
GATGGAAACTGAGGTGCCCTTGTTGTCTGGAAAGATGGAATCTGGGGAGC
TCCTGTAGCCTGGAAGGATGGAGTCTGAGGTGCTCCTGTTGACTGGAAGG
ACGGGATGTTAGGTGTAGAAGTTCCTTGGAATAATGGTATTCTTGGAGCA
GGAGTCCCCTGGAAAGATGGAATTCTTGGAGTTGACGATCCTTGGAATCC
TACAGCTTCAGGAACTTGTGTTTCTTGGAAAGGTGAAATTTCAGGTGCTG
GAGTTCCTTGGGAGAATTGGCTCTCTGGATTGGGAGACGTAGAAAATAAT
GGGGTTGGAGGACTTTGCGGTCTTCGGAATGAAGGAATTTGGGGTGACTC
AGGCTCCTGGAAGCCTGGAATTTGTGGAAATGATGCTGCAGGGGGGAAAG
GCGACGGGGAAGGGAGAGGTCTTGTAGTGAAAGGTGAGAAAGATCCTGGA
GGAAGAGGTCTTGAAAAGGAATTAAAAGGTCTTGGGGAAGAATCAAAAGG
TCTTGGAGAG
>CL16.Contig3_All
GGAAAGAGCTAGAAAGTGAGGAGGAAGAGGATGAGCTAGAAAGTGATGAG
GAGCAGAACGAGCTAGTAAGTGAGGAGGATGAGAAGCTAGAGGGCGTGGA
GGAGGAGGAGGAGGAGATGGGTGCTAATGGGGCAAAGGCTCATGCTGGAA
TTGACTCGTACCAGCAGTACATGACAGAGCCCCCAGAGGTTCTTTCACTT
TTCCCTAACGATTACTTCACTGCTCTCTCCCCAGGCGAATCACAGAACTA
CGACTACTATGAATACGACCACTACGCTGATGCGGACTACACGGAAGGAG
TGGACCAGCGTTTCAGCGGCAGCAACGCGCATGTGATCTTCGCTGTACCC
GTCACTGAGTACATTCCAGAAGACACAACACAGATAATCCTGGATGAGGA
AGCCACAGAAGAGATCATAGATCAGGCAACAGAATTCATCCCCACCACGG
AGGACTTCGCAGAGGAGGCTGGTGCCGATGTCACAACCGAGTACCCAGCA
CCAACAGAGGATGATTCTGTGATGAAGGAAACGATGGATGAATTAGTAAT
AAAAAAATCAGAATCAACGACGTCGTTAGTTGAGGAAAATATCACCACAC
TAAATCCGTTTGATTCTGATTCTGACGCTGTAACCGCAGTGCCTACTACC
GAATTGGGCACGACCGACCTTGGCACTACCACGACAGCCCGACCTGCCTC
CTTACGGCCCCTCCACACCCGTCTCCAAGAAGTGGGCAAAAAAGCTGTTG
ACCTAACAGACAAGAAGAACTCCCGCTCACCCAAAATCCTGAGCGAATCC
ACCATCCGGGAGGTGCACGCCTCAGACCCTATCGTCTGTTTCCGCGACAA
CCGCTGCTTCAGGACCAGGGGGCTTCGGCGACGTCGAGCTGCACGCCCCT
CAGCCTCAGGTCCTGCTCTCCCGCTCAGCCCCTGAGAACCTGAGACTAAG
GGCTCGACGCTCACCCAGGCCTCATTAAGCCCCGTGTTTCATGCCATCTT
TCGAACCCAGTATTTTTAAGACGATGATAAGCCAAAATCGTTATCTTTAA
GATTAGGAGAAAGGTAGCCGTAACAACCTTGTACATATACGGTATCAGAA
TAGTTTGTTTGCACATCATCCCTTTTATATATAAGCGAGTAATATTTTAG
GTGTATATTTTA
>CL16.Contig4_All
GCTCGCTTATATATAAAAGGGATGATGTGCAAACAAACTATTCTGATACC
GTATATGTACAAGGTTGTTACGGCTACCTTTCTCCTAATCTTAAAGATAA
CGATTTTGGCTTATCATCGTCTTAAAAATACTGGGTTCGAAAGATGGCAT
GAAACACGGGGCTTAATGAGGCCTGGGTGAGCGTCGAGCCCTTAGTCTCA
GGTTCTCAGGGGCTGAGCGGGAGAGCAGGACCTGAGGCTGAGGGGCGTGC
AGCTCGACGTCGCCGAAGCCCCCTGGTCCTGAAGCAGCGGTTGTCGCGGA
AACAGACGATAGGGTCTGAGGCGTGCACCTCCCGGATGGTGGATTCGCTC
AGGATTTTGGGTGAGCGGGAGTTCTTCTTGTCTGTTAGGTCAACAGCTTT
TTTGCCCACTTCTTGGAGACGGGTGTGGAGGGGCCGTAAGGAGGCAGGTC
GGGCTGTCGTGGTAGTGCCAAGGTCGGTCGTGCCCAATTCGGTAGTAGGC
ACTGCGGTTACAGCGTCAGAATCAGAATCAAACGGATTTAGTGTGGTGAT
ATTTTCCTCAACTAACGACGTCGTTGATTCTGATTTTTTTATTACTAATT
CATCCATCGTTTCCTTCATCACAGAATCATCCTCTGTTGGTGCTGGGTAC
TCGGTTGTGACATCGGCACCAGCCTCCTCTGCGAAGTCCTCCGTGGTGGG
GATGAATTCTGTTGCCTGATCTATGATCTCTTCTGTGGCTTCCTCATCCA
GGATTATCTGTGTTGTGTCTTCTGGAATGTACTCAGTGACGGGTACAGCG
AAGATCACATGCGCGTTGCTGCCGCTGAAACGCTGGTCCACTCCTTCCGT
GTAGTCCGCATCAGCGTAGTGGTCGTATTCATAGTAGTCGTAGTTCTGTG
ATTCGCCTGTTCTGTTACTGACTCATAATCATACTCTAGAGAAGGGTCAG
TGTCGTACTGTACAGGTACCTCAGTCACGTCGTCGAAGGGTGTATCTGTA
AGCAGAGCTATGGGGTTATCATTGTCCTCTAACTCGTCGTCTACAGCTTC
AACTACTTCATCTACTATGTGTTCTACAGGATGCTCTACCACCAAATTTA
TTGTTGGGTTTTCTACTGAGGTGTTTTGGTAAAAAGCACCATCAGGCTGT
GCATGTGCAGGAGAGTGAGTGGAAGCATGACTATCAGGCTGGGTATGGGG
GAATGAAGGGGGATTTATATAGGGTTGGTCAGGGGTGTGAAGCGTCTCAA
GGTTGTCCTCTTTGTCGTCCTTGTACTCATTATACTCAGTTACATACTCT
GTTTGGTGCTCTGGTTCGGGTTCCGGTTCGGGAGCCACCTCCGTCGTCTC
AGCATTGTAGTCCTCGTATGATGCTTGTGGTTCATGAGGTTCTGCTTCTG
GTTCTGGCAGTGGTTCCTCACCGTCAGTCCCTGTTGTTTTTGCGTTTTCC
TCAAGGTTGTGTATGGCGACTTCACGATTAGCCTCTGCATCAACTTCCTC
TGCATAACCTAGAACAGCCTCTTCAGCAGCTATTAAGGCTTCTTCGACCT
CCTCATTTTTGAGAGCTTCAGCTTCTTCTGCAAGAGTTTTGACTGCATCT
TCAGCAATGAAATGTTCTCCAACCTCATTTTGAGGTGGCCGGCTGAAAAC
CACTAATGTCGACTCGGCTCCACTAAACCCATTATTGTCTAAGATGTCAA
CTGGAGTATCATCAATGTAATCAATATCCTGTACTGTTGAAGGCTCAGTT
GTTGTGGTAGTGCTGCGGAAGCGTCCACGCAGACGACGTCGGGACTTCAA
CCATGCTGGTAACTGGCGGGTTCGTGCACTAGGGACATCACGGTTTCTTA
AGGATGGTGTACTGACTGGTGAGGCAGAATCTCCCTCAGACTGGGTGGAG
GGCTTCCTTGTGCGGGGACGAAGACGTCTACCGAAGACTCCTGCTGATGG
AACTGTGACTCCTGGGCCAGCAGAGGAACTGTCTCCAGCGTTTTCTTCTT
CTTTTCGAAGTGGGTTAAGAGTGCGGGCGACTGAGAAAGGTGGGAAAAGA
GTGGCAGTTTCAGTTTTCTTAAGACCATCAGTCTTTTTCTCCTCATTTTC
CTTCTTTCCGTCATTTACAGGAGTAGGCCGAGGCTTCCTTCTAATGAATG
GCCGCCTACTGCCAACATTAAAGTTAAATCTGGGTTTGAACGTAGTAACC
TTGATAGTAGTTGTAGTTGGCGGAGTTGGGGTTGTAAAAGTTGTGGGCGC
TGGTGTCAAAAATTCAGAGTTATTTTCATCTGGGATGGTTGTTAGATCTT
CTTCAGGGGAAGCAGTTGTAATCCTTGGTCTCTGGAAAGATGGGAATTTA
GGTCTTCTAGGTCTTTCCTGGAATGTACTTTGAGGTGCTCCAGTGGTCTG
GAATGCTGGGATTTCAGGTGTTGTTGTTCCCTGGAAAGGTGGGATTCTAG
GAGCTGGAGTGCCTTGAAAGGCTGGAATCTGTGGTGCATCAGTTGCTTGG
AAGGATGGAAACTGAGGTGCCCTTGTTGTCTGGAAAGATGGAATCTGGGG
AGCTCCTGTAGCCTGGAAGGATGGAGTCTGAGGTGCTCCTGTTGACTGGA
AGGACGGGATGTTAGGTGTAGAAGTTCCTTGGAATAATGGTATTCTTGGA
GCAGGAGTCCCCTGGAAAGATGGAATTCTTGGAGTTGACGATCCTTGGAA
TCCTACAGCTTCAGGAACTTGTGTTTCTTGGAAAGGTGAAATTTCAGGTG
CTGGAGTTCCTTGGGAGAATTGGCTCTCTGGATTGGGAGACGTAGAAAAT
AATGGGGTTGGAGGACTTTGCGGTCTTCGGAATGAAGGAATTTGGGGTGA
CTCAGGCTCCTGGAAGCCTGGAATTTGTGGAAATGATGCTGCAGGGGGGA
AAGGCGACGGGGAAGGGAGAGGTCTTGTAGTGAAAGGTGAGAAAGATCCT
GGAGGAAGAGGTCTTGAAAAGGAATTAAAAGGTCTTGGGGAAGAATCAAA
AGGTCTTGGAGAG
>CL17.Contig1_All
AAGCAAGATGGCGTCAGGCCAAAGGGCCTTCGCCCAAAAGCTGTCAAAAC
AACATGCAGCTGACGTGCGAAGGACAGTGCGGGATATTACAACAGGGAAA
GACCCGCCTCGTTCAGCCAGTGTATCAACTATCTCCACACATGTTCCCCT
TCAAGAGGTAGTTGAACCTGTTGATTATGAAGACTTCATTGATCAGCATC
AACTTGAGGCAGACAGAGACCCTGCCCGTGGGATACTTCACTTTCCCAGC
GATGACATAGTTGTAACATGTATTCCAAGACACATTCGAACTGTGCATCC
AGTTGTGCCAGATGATGGTAGGGATGGCTTTGATGCACATGTGGCAGACT
GTGTTCGGTGCTATACAAAAGACTGGCTACATGTCAGTCGACAGTACCTC
CATCATTCCACGTCAGTACCTGGAAGGAACCAGCTGACAGCAGAGCGCCT
TGCACATTTGCAGTCTTGTCCACAACCTGAATTTGAAGTAGACTTGGATG
ATGACCGGGGACATGATGATGTTGAGAGACAAGATATGGTGGGAAGCCGT
CACTCCTCCCACCTATCTGACACACCAAGGGGAAGCTGGGCAAGTTCAGT
CTTTGATCTACGAAATTCTGTAGCAGATCCCCTGCTGCCATCCCTACTCT
CTCGTATTCCCTTGGACACAGTGGATAACAACAATCAACAATCGAGGCAG
GAAAACAGACAGGAGTCCCTGTTTGTACTTTATCCCCCACAAGATGAGGA
GGACATGATAGAGAGGAGGCTATACCCAGAAGTCCCCATGCCCCACTCAG
GCCACCGCATCCAAGTAAAGTGCATCAACTTGAGACTTGAGTTGGAGATC
GAGCCAGTCTTTGCCACCATGGCTCTCTATGACTTGAGGGATAAGAAGAA
GGTGTCTGAGAACTTTTGTTTTGATATGAATCCTGAGCCTCTCAAGCGAA
TGTTAACGTCACACATTCCATATCAGGATATATCAACACTCAGCCGTACC
TGTATTTTTGATATTACCTACCCTTCAAGTGATTTATTCTTAGTAGTTCG
TCTTGAGAAGATTCTTCAGGGAGACATCAGTGATGTTGTTGGACCTTACA
TGAAAGATGATGCAAACCGAGAGAAGTTGAAGGCAGCAGCTGTTGCAAGT
TGTGAACGGCTTGGTAAATATCGTATGCCGTTAGCCTGGACTGCAATTAA
TCTTATGAACATCTTCACGGGAGTCCATGGAGATCGTGAGAATGCTCCGG
AAAGAGAACCATCAGGATCAAACAGTCTAGACCGAAAGCAGAGTTCATCC
AGCTACGATGAGCTGAAACGAAAGAGTGGTTCAGGGTCACTGACTCGCAG
AGGATCCCTAGAAAGGCGAAGCTTCAGTGAGAAGAGACGGAGTTGGTCTC
CTGAAGAATTTGGAGCATGTCTGGATTCCTTCAGACCAGTTACTCTAACC
GTGTCATCATTTTTCAAACAGGAGGGAGATAAACTACGTGATGATGACCT
TTACAAGTTCCTTGCTGATCTCAAACGACCCTCAAATCAATTGAAGAAAA
AATGTCTTCCGGGTCTACTCAAATTAGATATATCTCCAGTTCGGGACCAG
CCTAAGTACTGCCTCACAGCAGAGCTATCCAGACTTCATCCTTATCCAGA
TGAGAAATGTCGACCAATTAAGGAGATCGTCGAGTTTCCTCCAAGAGATA
TTTTTGTTCCTCACTACTCCTACAGGAATCTCCTCTTTGTTTCACCAAAA
GATCTGAATTTCAGTAACAGACCAGGTTCTGCACGGAACATTGCTGTAAA
GATACAGTTCATGGCTGGGGAAGAAGAGTCGGCTGCCATGTCAGTCCTTT
TTGGCAAATCATCGTGCCCAGAGTTCACCACAGAAGCCTATACTGCAGTC
ACTTACCATAACAAGTCCCCTGACTTCTATGATGAATTCAAGATCAAGTT
ACCTCCTGTACTTGGTGACCAACACCACATTTTATTCACATTCTATCACA
TTTCTTGTCAGAAAAAGAATGAAGAAAAAACAATTGAAACTCCTGTTGGG
TATACATGGCTGCCTGTATACCGTGATGGATGCCTCCAAACTGGTGAACA
CAGCTTGCCAGTGATGATGGAGCGGCCCCCAAGCAACTACTCCTATATCA
CTGCGGACATACAACTCCCAGGCACAAAGTGGGTTGATAACCACAAGGGC
CTTTTCACTGTCCTAGTTGAGGCAGTGTCATCAGTACATGCACAGGATAA
GCATATTGATAGATTTTTCCATCTGTGTAAAATGGTGGAGGAGGGTAATA
TTCCAGCTCGTATTGGTGAAGCTAATATGGAGGGAGAACTGAAGAAAGCA
ATGGGAGATCTGATAAACTGTCATGCTGAACCATTAGTACGATTTGTCCC
TGTGCTGTTAGACCGCCTCATATCTCTCATGGTTCGGCCACCCACTCTTG
CTGGACAGCAAGTCAATATTGCCCAGGCTTGTTTTGAGACCATTGGCACG
CTTGTTGGACGAATATCTGGACTCCTGGAGGACAAGAATGATCAGCATGG
ACGTAACAGCACCCTCCTAACGTATGTGGCATATCAGGCAACTCTACCCC
ATCCAGATGATAGCCCAACTGTTGTAACTGCCCAGCCACACCCTCCTCAC
CCACCAACCTCAGTCCCTACTCATCGAAAGTATTCTAGAAGCAGCAGTAA
TCCTGATTTAGGTCAGGATGCTGATGCTGAAGTTGGAGGAATCTTATCAA
GAGGATTGGACAGAACCAACTCGATGAGAACAGACAATGATGAGGAGCAA
ACTGATAAGAAAGGTGGGAACTACGAAAATCTTCTGTTGTTGCAGCGACT
CCCAGGAAGGAAAGTAGTTCATGAAGAAGTGGCCCTTCAATGGGTAGTGT
CAAATGGCACAGGCAGAGAAAAGGCTCTAGCAAATTCATGGTTCTTCTTT
GAATTGATGATAAAGTCCATGTCAGAACACCTAGCCCGCACAGGAAGACA
GGACACTTTGCGCAAGATGAGGTTCTCCCACCAGTTCTGTGATGATGTTG
AGAACTTGACCAACACCATCACAAATGACATCATTGCTCTCCATAACAAA
GATGTCCGAGACACCAGATTCGTACAGAATGTGAACAGCAGCCTGGCGTT
CTTCTTGTGTGATCTCCTGTCGGTGATGGACAGAGGGTTTGTTTTCATGC
TAATTAGAAACTACTGTAAGCAGATGAGTAACAAGATAATGAATCTACCA
GATGCTGCAGCACTAATAAATCTGAAGCTGGATTTTGTACGCATTGTATG
CAGTCATGAACACTTTGTGGCTCTGAATTTGCCATTCTGCACACCAATCT
CAGCAACCTCGGCTCCATCATCCCCCTGTCCCTCGATTGGATCAACAACT
AGTCAGTCATCCTTCATCTCCACTGTGATTGGTGGAAATCGTAGTGCTTT
CATGATGCTTTCAAACTCATTCAGACAACAGCACTTCCTTGTTGGTCTTG
TGTTGTCAGATTTGGCTACTGCTCTAGAAATAAACAATCCCAGTATCCAT
GGAAGAGCAGTGAACTCAGTGAGAAACTTGCTGACAAGCCATGACACAGA
TGAACGTTTCACAGAGCCAGAAGTAAAGGCAAGAGTGGTGGCTTTGTATC
TGCCACTCATCAGCATTGTCATTGATGCCTTAGCTCAGCTGCACACATTT
GCAAGTAATAAAAATCGGAATTTGATGTCTTCTGTCAGTGACGAGAATGA
TGGAGTCGCAACACACATCCACCAAAATGTTGCTTTAGCTATTGCTGGTT
CTTCTATGTTTGCCAACAGGGAGAGTGACTATGATGTCATACAAGGGCAA
CAGCAGCCTCGCAAGTGCCCCTTGAGTTCCGAGACAACACGCAACATGCT
CATCTGCCTCCTCTGGGTCCTGAGTAATGCTGATGAAGTAACCCTTCGTC
ACACACTCTCGGATTTGTCACACACCCGCCTACATCAGCTGCTTGATGTC
CTCTACATAGCTGTGTCTTGCTTCCAGTACAAGGGAAAGAAGATCTCCCT
TCGAGGTGGAGGGCCAAGTCTACGATGCAAAGCAGACATGAAGAGCCGCC
TGGAAGAAGCCATCATGGGTCAGAATTCTGCACGTTCGGAAATGATGCTC
CGACGTCGAGGTAACACTCCTTCCAACACCCCTCATGTTGTTGGATTATC
ACAGTTCTACATCCAGGGAGCAGAGCGCAACCCACCGTCTCCTTCTGGAA
CTGGTGAGCGACTCCGTTGGCGCAAGGAGACCTTCCCCTGGCGCCACCAA
CAGCAGGATACGGAACGGTCAACTCATCAGGAGTTAGAACAGGAATCACA
AGTTGAGGGCCATCTGGCGAGTGAAGCTAATATGATCATTCTCGACACTT
TGGAGAACATTGTACAGGTGGTCACAAATGCAGATCACCTCCAGGGTCTG
CTGAGTGTGGTATTCAGAGTACTGCTTCATGCTCTTGCTTCAAACCAGTC
AACTACATCACTAACAAATATGTTCAACACTCAGCGAGCTCTTGTTGCCA
AGTTCCCAGGGCTCCTGTTTGATGAGGAAACAGAGCAGTGTGCAGACTTG
TGCCTGCAGCTTCTGAAGCACTGCTCATCTTGCATCTGCACAATACGATC
CCATGCTGCAGCATCTCTATACCTACTCATGAGGCATAATTTCGAGATTG
GCAACAACTTTGCCCGAGTAAAAATGCAGGTTACTATGTCTTTGAGTTCG
CTGGTGGGAACCTCACAAACCTTCAATGAGGCTTATCTTCGACGTTCCTT
GAAGACCATCCTTACTTATGCAGAGGAAGATGCTGACCTGCAAGATACTT
CTTTCCCTGAACAGGTCCGAGATTTAGTGTTCAACTTGCACATGATCTTG
TCTGATACTGTCAAGATGAAAGAGTACCAAGAGGATCCTGAGATGCTGCT
TGACTTGATGTATAGAATAGCCCGAGGCTATCAAAACTCCCCAGACCTGC
GCTTGACTTGGTTAGCCAGCATGGCTCAGAAGCACAGTGAGAGAGTTCAG
CATGCTGAAGCTGCCATGTGCCTGATCCACAGTGCAGCTCTTGTGTCAGA
ATACTTATACATGTTGGAGGATTGTCCTCACCTTCCAACTGGAGCTGTTA
CCTTCTGTAAACTTTCACCAAATGTTTTAGAGGAAAGTGCAGTGTCTGAT
GATGTTTTAAGCCCAGATGAAGAGGGTATATGTACAGGAAAGTACTTCAC
AGAAAATGGTTTAGTTGGGCTTTTGGAGCAGGCAAGCTCTTCTTTGCAGC
AGGCTGGTATGTTTGAATGTTTGAATGAGGTCTACAAGATCTTAACTCCC
ATTGCTGAGAAGAACAGAGATTGGAAGAAGCTGATCAACATCTACTCAAA
ACTTCACGACGCTTTTTCAAAGATTGATGCACTAGAGGGAAGAAGAATAT
TTGGAACATACTTCAGAGTTGGTTTTTATGGATCCAAGTTTGGTGATCTT
GATGGGGAAGAGTTCATCTACAAGGAACCTATGCTTACCAAGTTACCTGA
GATATCTCACAGATTAGAGGCCTTTTACAGTGACCGTTTTGGTGCAGAAA
ACATTTTGATGATAAAGGACAGTAACACAGTCGATGCCACCAAACTGGAT
TCCGACAAAGCTTGTATCCAGATCACTTACGTTGAGCCTTATTTTGATGA
ATATGAATACAGGGACAGAGTTACTTCTTTTGAGAAAAATTATAACATTA
AACGGTTCATCTTCTCAACACCATTCACACCTGATGGGAGAGCGCATGGA
GAGCTTCATGAGCAATATAAGAGGAAGACCATCCTGACAACACAGCATAT
GTTCCCATATGTGAAGACTAGGATCCAAGTTGTTGACAGAATGTCTTGGG
TGTTGACTCCAATTGAAGTTGCTATTGAAGACATACAGAAGAAGACAAAG
GAGTTATCTGCAGCCATCAACCAAGATCCTCCAGATCACAAGATTCTACA
GATGGTGCTTCAGGGGTGCATTGGAACAACGGTGAATCAGGGACCAATGG
AGGTTGCTCACATTTTCCTATCAGATCTGGTTGACAGCAGGAAGCCCCCT
AACAGACTTCAAAATAAACTTCGACTCTGTTTCAAGGACTTCTCCAAAAA
ATGCCAAGATGCATTACGGCGGAACAAAACACTGATTGGCTCTGACATGA
GGGAGTACCACAGGGAGCTGGAGAGGAATTATAACAAATTTATTGAAGGT
TTATCACCAATGATTACGGTCAATCATCTTACCAGACAAATGAGAGTGAC
TTCCTGGCATCACTCTTCTGGGAGCACGAGCTCAGTGGATACTCTGGTGT
CGGGAGGCTCTGCAGATTCTGATCCAGGGCTAGCCTCTGGAACGGAATGC
TAGGGAGGCTGGCGTGTAGTATTCACACTTTAGTCAGGGTTGCACATGAC
TGTGACCAGGGAACATCATAGTTAAGGCGGCTGTGAAGTTAGCTGGCGCT
TTTGGTGCTTGGAGGTGGAAGAAGCAGGTTCCGGCAGTGATTAGATCTCG
GCTTTTCCTAAAAGGTGCTCGTCTCAAAGATTCCAAAAAATCCTGGATTT
AAATTGTAATGATCTTTATGCAGTATTTATAATCTAGTTTTGTTTAAATC
CATAATCTCGTAAGATATGAGACAAGGTGCATTACCACTGAAATTGTGGA
GGGGGGGATGAATTACTTAATGATAAAGGGGCACAAGAAACAGCTTTAGA
ATGATTTATATATACATATATTCAA
>CL17.Contig2_All
AAGCAAGATGGCGTCAGGCCAAAGGGCCTTCGCCCAAAAGCTGTCAAAAC
AACATGCAGCTGACGTGCGAAGGACAGTGCGGGATATTACAACAGGGAAA
GACCCGCCTCGTTCAGCCAGTGTATCAACTATCTCCACACATGTTCCCCT
TCAAGAGGTAGTTGAACCTGTTGATTATGAAGACTTCATTGATCAGCATC
AACTTGAGGCAGACAGAGACCCTGCCCGTGGGATACTTCACTTTCCCAGC
GATGACATAGTTGTAACATGTATTCCAAGACACATTCGAACTGTGCATCC
AGTTGTGCCAGATGATGGTAGGGATGGCTTTGATGCACATGTGGCAGACT
GTGTTCGGTGCTATACAAAAGACTGGCTACATGTCAGTCGACAGTACCTC
CATCATTCCACGTCAGTACCTGGAAGGAACCAGCTGACAGCAGAGCGCCT
TGCACATTTGCAGTCTTGTCCACAACCTGAATTTGAAGTAGACTTGGATG
ATGACCGGGGACATGATGATGTTGAGAGACAAGATATGGTGGGAAGCCGT
CACTCCTCCCACCTATCTGACACACCAAGGGGAAGCTGGGCAAGTTCAGT
CTTTGATCTACGAAATTCTGTAGCAGATCCCCTGCTGCCATCCCTACTCT
CTCGTATTCCCTTGGACACAGTGGATAACAACAATCAACAATCGAGGCAG
GAAAACAGACAGGAGTCCCTGTTTGTACTTTATCCCCCACAAGATGAGGA
GGACATGATAGAGAGGAGGCTATACCCAGAAGTCCCCATGCCCCACTCAG
GCCACCGCATCCAAGTAAAGTGCATCAACTTGAGACTTGAGTTGGAGATC
GAGCCAGTCTTTGCCACCATGGCTCTCTATGACTTGAGGGATAAGAAGAA
GGTGTCTGAGAACTTTTGTTTTGATATGAATCCTGAGCCTCTCAAGCGAA
TGTTAACGTCACACATTCCATATCAGGATATATCAACACTCAGCCGTACC
TGTATTTTTGATATTACCTACCCTTCAAGTGATTTATTCTTAGTAGTTCG
TCTTGAGAAGATTCTTCAGGGAGACATCAGTGATGTTGTTGGACCTTACA
TGAAAGATGATGCAAACCGAGAGAAGTTGAAGGCAGCAGCTGTTGCAAGT
TGTGAACGGCTTGGTAAATATCGTATGCCGTTAGCCTGGACTGCAATTAA
TCTTATGAACATCTTCACGGGAGTCCATGGAGATCGTGAGAATGCTCCGG
AAAGAGAACCATCAGGATCAAACAGTCTAGACCGAAAGCAGAGTTCATCC
AGCTACGATGAGCTGAAACGAAAGAGTGGTTCAGGGTCACTGACTCGCAG
AGGATCCCTAGAAAGGCGAAGCTTCAGTGAGAAGAGACGGAGTTGGTCTC
CTGAAGAATTTGGAGCATGTCTGGATTCCTTCAGACCAGTTACTCTAACC
GTGTCATCATTTTTCAAACAGGAGGGAGATAAACTACGTGATGATGACCT
TTACAAGTTCCTTGCTGATCTCAAACGACCCTCAAATCAATTGAAGAAAA
AATGTCTTCCGGGTCTACTCAAATTAGATATATCTCCAGTTCGGGACCAG
CCTAAGTACTGCCTCACAGCAGAGCTATCCAGACTTCATCCTTATCCAGA
TGAGACAGAGGAGGAGGAAGATAAGGATTATGAGAAATGTCGACCAATTA
AGGAGATCGTCGAGTTTCCTCCAAGAGATATTTTTGTTCCTCACTACTCC
TACAGGAATCTCCTCTTTGTTTCACCAAAAGATCTGAATTTCAGTAACAG
ACCAGGTTCTGCACGAAACATTGCTGTAAAGATACAGTTCATGGCTGGGG
AAGAAGAGTCGGCTGCCATGTCAGTCCTTTTTGGCAAATCATCGTGCCCA
GAGTTCACCACAGAAGCCTATACTGCAGTCACTTACCATAACAAGTCCCC
TGACTTCTATGATGAATTCAAGATCAAGTTACCTCCTGTACTTGGTGACC
AACACCACATTTTATTCACATTCTATCACATTTCTTGTCAGAAAAAGAAT
GAAGAAAAAACAATTGAAACTCCTGTTGGGTATACATGGCTGCCTGTATA
CCGTGATGGATGCCTCCAAACTGGTGAACACAGCTTGCCAGTGATGATGG
AGCGGCCCCCAAGCAACTACTCCTATATCACTGCGGACATACAACTCCCA
GGCACAAAGTGGGTTGATAACCACAAGGGCCTTTTCACTGTCCTAGTTGA
GGCAGTGTCATCAGTACATGCACAGGATAAGCATATTGATAGATTTTTCC
ATCTGTGTAAAATGGTGGAGGAGGGTAATATTCCAGCTCGTATTGGTGAA
GCTAATATGGAGGGAGAACTAAAGAAAGCAATGGGAGATCTGATAAACTG
TCATGCTGAACCATTAGTACGATTTGTCCCTGTGCTGTTAGACCGCCTCA
TATCTCTCATGGTTCGGCCACCCACTCTTGCTGGACAGCAAGTCAATATT
GCCCAGGCTTGTTTTGAGACCATTGGCACGCTTGTTGGACGAATATCTGG
ACTCCTGGAGGACAAGAATGATCAGCATGGACGTAACAGCACCCTCCTAA
CGTATGTGGCATATCAGGCAACTCTACCCCATCCAGATGATAGCCCAACT
GTTGTAACTGCCCAGCCACACCCTCCTCACCCACCAACCTCAGTCCCTAC
TCATCGAAAGTATTCTAGAAGCAGCAGTAATCCTGATTTAGGTCAGGATG
CTGATGCTGAAGTTGGAGGAATCTTATCAAGAGGATTGGACAGAACCAAC
TCGATGAGAACAGACAATGATGAGGAGCAAACTGATAAGAAAGGTGGGAA
CTACGAAAATCTTCTGTTGTTGCAGCGACTCCCAGGAAGGAAAGTAGTTC
ATGAAGAAGTGGCCCTTCAATGGGTAGTGTCAAATGGCACAGGCAGAGAA
AAGGCTCTAGCAAATTCATGGTTCTTCTTTGAGTTGATGATAAAGTCCAT
GTCAGAACACCTAGCCCGCACAGGAAGACAGGACACTTTGCGCAAGATGA
GGTTCTCCCACCAGTTCTGTGATGATGTTGAGAACTTGACCAACACCATC
ACAAATGACATCATTGCTCTCCATAACAAAGATGTCCGAGACACCAGATT
CGTACAGAATGTGAACAGCAGCCTGGCGTTCTTCTTGTGTGATCTCCTGT
CGGTGATGGACAGAGGGTTTGTTTTCATGCTAATTAGAAACTACTGTAAG
CAGATGAGTAACAAGATAATGAATCTACCAGATGCTGCAGCACTAATAAA
TCTGAAGCTGGATTTTGTACGCATTGTATGCAGTCATGAACACTTTGTGG
CTCTGAATTTGCCATTCTGCACACCAATCTCAGCAACCTCGGCTCCATCA
TCCCCCTGTCCCTCGATTGGATCAACAACTAGTCAGTCATCCTTCATCTC
CACTGTGATTGGTGGAAATCGTAGTGCTTTCATGATGCTTTCAAACTCAT
TCAGACAACAGCACTTCCTTGTTGGTCTTGTGTTGTCAGATTTGGCTACT
GCTCTAGAAATAAACAATCCCAGTATCCATGGAAGAGCAGTGAACTCAGT
GAGAAACTTGCTGACAAGCCATGACACAGATGAACGTTTCACAGAGCCAG
AAGTAAAGGCAAGAGTGGTGGCTTTGTATCTGCCACTCATCAGCATTGTC
ATTGATGCCTTAGCTCAGCTGCACACATTTGCAAGTAATAAAAATCGGAA
TTTGATGTCTTCTGTCAGTGACGAGAATGATGGAGTCGCAACACACATCC
ACCAAAATGTTGCTTTAGCTATTGCTGGTTCTTCTATGTTTGCCAACAGG
GAGAGTGACTATGATGTCATACAAGGGCAACAGCAGCCTCGCAAGTGCCC
CTTGAGTTCCGAGACAACACGCAACATGCTCATCTGCCTCCTCTGGGTCC
TGAGTAATGCTGATGAAGTAACCCTTCGTCACACACTCTCGGATTTGTCA
CACACCCGCCTGCATCAGCTACTTGATGTCCTCTACATAGCTGTGTCTTG
CTTCCAGTACAAGGGAAAGAAGATCTCCCTTCGAGGTGGAGGGCCAAGTC
TACGATGCAAAGCAGACATGAAGAGCCGCCTGGAAGAAGCCATCATGGGT
CAGAATTCTGCACGTTCGGAAATGATGCTCCGACGTCGAGGTAACACTCC
TTCCAACACCCCTCATGTTGTTGGATTATCACAGTTCTACATCCAGGGAG
CAGAGCGCAACCCACCGTCTCCTTCTGGAACTGGTGAGCGACTCCGTTGG
CGCAAGGAGACCTTCCCCTGGCGCCACCAACAGCAGGATACGGAACGGTC
AACTCATCAGGAGTTAGAACAGGAATCACAAGTTGAGGGCCATCTGGCGA
GTGAAGCTAATATGATCATTCTCGACACTTTGGAGAACATTGTACAGGTG
GTCACAAATGCAGATCACCTCCAGGGTCTGCTGAGTGTGGTATTCAGAGT
ACTGCTTCATGCTCTTGCTTCAAACCAGTCAACTACATCACTAACAAATA
TGTTCAACACTCAGCGAGCTCTTGTTGCCAAGTTCCCAGGGCTCCTGTTT
GATGAGGAAACAGAGCAGTGTGCAGACTTGTGCCTGCAGCTTCTGAAGCA
CTGCTCATCTTGCATCTGCACAATACGATCCCATGCTGCAGCATCTCTAT
ACCTACTCATGAGGCATAATTTCGAGATTGGCAACAACTTTGCCCGAGTA
AAAATGCAGGTTACTATGTCTTTGAGTTCGCTGGTGGGAACCTCACAAAC
CTTCAATGAGGCTTATCTTCGACGTTCCTTGAAGACCATCCTTACTTATG
CAGAGGAAGATGCTGACCTGCAAGATACTTCTTTCCCTGAACAGGTCCGA
GATTTAGTGTTCAACTTGCACATGATCTTGTCTGATACTGTCAAGATGAA
AGAGTACCAAGAGGATCCTGAGATGCTGCTTGACTTGATGTATAGAATAG
CTCGAGGCTATCAAAACTCCCCAGACCTGCGCTTGACTTGGTTAGCCAGC
ATGGCTCAGAAGCACAGTGAGAGAGTTCAGCATGCTGAAGCTGCCATGTG
CCTGATCCACAGTGCAGCTCTTGTGTCAGAATACTTATACATGTTGGAGG
ATTGTCCTCACCTTCCAACTGGAGCTGTTACCTTCTGTAAACTTTCACCA
AATGTTTTAGAGGAAAGTGCAGTGTCTGATGATGTTTTAAGCCCAGATGA
AGAGGGTATATGTACAGGAAAGTACTTCACAGAAAATGGTTTAGTTGGGC
TTTTGGAGCAGGCAAGCTCTTCTTTGCAGCAGGCTGGTATGTTTGAATGT
TTGAATGAGGTCTACAAGATCTTAACTCCCATTGCTGAGAAGAACAGAGA
TTGGAAGAAGCTGATCAACATCTACTCAAAACTTCACGACGCTTTTTCAA
AGATTGATGCACTAGAGGGAAGAAGAATATTTGGAACATACTTCAGAGTT
GGTTTTTATGGATCCAAGTTTGGTGATCTTGATGGGGAAGAGTTCATCTA
CAAGGAACCTATGCTTACCAAGTTACCTGAGATATCTCACAGATTAGAGG
CCTTTTACAGTGACCGTTTTGGTGCAGAAAATATTTTGATGATAAAGGAC
AGTAACACAGTCGATGCCACCAAACTGGATTCCGACAAAGCTTGTATCCA
GATCACTTACGTTGAGCCTTATTTTGATGAATATGAATACAGGGACAGAG
TTACTTCTTTTGAGAAAAATTATAACATTAAACGGTTCATCTTCTCAACA
CCATTCACACCTGATGGGAGAGCGCATGGAGAGCTTCATGAGCAATATAA
GAGGAAGACCATCCTGACAACACAGCATATGTTCCCATATGTGAAGACTA
GGATCCAAGTTGTTGACAGAATGTCTTGGGTGTTGACTCCAATTGAAGTT
GCTATTGAAGACATACAGAAGAAGACAAAGGAGTTATCTGCAGCCATCAA
CCAAGATCCTCCAGATCACAAGATTCTACAGATGGTGCTTCAGGGGTGCA
TTGGAACAACGGTGAATCAGGGACCAATGGAGGTTGCTCACATTTTCCTA
TCAGATCTGGTTGACAGCAGGAAGCCCCCTAACAGACTTCAAAATAAACT
TCGACTCTGTTTCAAGGACTTCTCCAAAAAATGCCAAGATGCATTACGGC
GGAACAAAACACTGATTGGCTCTGACATGAGGGAGTACCACAGGGAGCTG
GAGAGGAATTATAACAAATTTATTGAAGGTTTATCACCAATGATTACGGT
CAATCATCTTACCAGACAAATGAGAGTGACTTCCTGGCATCACTCTTCTG
GGAGCACGAGCTCAGTGGATACTCTGGTGTCGGGAGGCTCTGCAGATTCT
GATCCAGGGCTAGCCTCTGGAACGGAATGCTAGGGAGGCTGGCGTGTAGT
ATTCACACTTTAGTCAGGGTTGCACATGACTGTGACCAGGGAACATCATA
GTTAAGGCGGCTGTGAAGTTAGCTGGCGCTTTTGGTGCTTGGAGGTGGAA
GAAGCAGGTTCCGGCAGTGATTAGATCTCGGCTTTTCCTAAAAGGTGCTC
GTCTCAAAGATTCCAAAAAATCCTGGATTTAAATTGTAATGATCTTTATG
CAGTATTTATAATCTAGTTTTGTTTAAATCCATAATCTCGTAAGATATGA
GACAAGGTGCATTACCACTGAAATTGTGGAGGGGGGGATGAATTACTTAA
TGATAAAGGGGCACAAGAAACAGCTTTAGAATGATTTATATATACATATA
TTCAAAGTCATATAAATAGTTTTAGTATTATTGTATCATCCAGTAGTAAG
TCATCTTGTATAGCTTTTTTTTTTTATACTTATACAG
>CL17.Contig3_All
CTGTATAAGTATAAAAAAAAAAAGCTATACAAGATGACTTACTACTGGAT
GATACAATAATACTAAAACTATTTATATGACTTTGAATATATGTATATAT
AAATCATTCTAAAGCTGTTTCTTGTGCCCCTTTATCATTAAGTAATTCAT
CCCCCCCTCCACAATTTCAGTGGTAATGCACCTTGTCTCATATCTTACGA
GATTATGGATTTAAACAAAACTAGATTATAAATACTGCATAAAGATCATT
ACAATTTAAATCCAGGATTTTTTGGAATCTTTGAGACGAGCACCTTTTAG
GAAAAGCCGAGATCTAATCACTGCCGGAACCTGCTTCTTCCACCTCCAAG
CACCAAAAGCGCCAGCTAACTTCACAGCCGCCTTAACTATGATGTTCCCT
GGTCACAGTCATGTGCAACCCTGACTAAAGTGTGAATACTACACGCCAGC
CTCCCTAGCATTCCGTTCCAGAGGCTAGCCCTGGATCAGAATCTGCAGAG
CCTCCCGACACCAGAGTATCCACTGAGCTCGTGCTCCCAGAAGAGTGATG
CCAGGAAGTCACTCTCATTTGTCTGGTAAGATGATTGACCGTAATCATTG
GTGATAAACCTTCAATAAATTTGTTATAATTCCTCTCCAGCTCCCTGTGG
TACTCCCTCATGTCAGAGCCAATCAGTGTTTTGTTCCGCCGTAATGCATC
TTGGCATTTTTTGGAGAAGTCCTTGAAACAGAGTCGAAGTTTATTTTGAA
GTCTGTTAGGGGGCTTCCTGCTGTCAACCAGATCTGATAGGAAAATGTGA
GCAACCTCCATTGGTCCCTGATTCACCGTTGTTCCAATGCACCCCTGAAG
CACCATCTGTAGAATCTTGTGATCTGGAGGATCTTGGTTGATGGCTGCAG
ATAACTCCTTTGTCTTCTTCTGTATGTCTTCAATAGCAACTTCAATTGGA
GTCAACACCCAAGACATTCTGTCAACAACTTGGATCCTAGTCTTCACATA
TGGGAACATATGCTGTGTTGTCAGGATGGTCTTCCTCTTATATTGCTCAT
GAAGCTCTCCATGCGCTCTCCCATCAGGTGTGAATGGTGTTGAGAAGATG
AACCGTTTAATGTTATAATTTTTCTCAAAAGAAGTAACTCTGTCCCTGTA
TTCATATTCATCAAAATAAGGCTCAACGTAAGTGATCTGGATACAAGCTT
TGTCGGAATCCAGTTTGGTGGCATCGACTGTGTTACTGTCCTTTATCATC
AAAATGTTTTCTGCACCAAAACGGTCACTGTAAAAGGCCTCTAATCTGTG
AGATATCTCAGGTAACTTGGTAAGCATAGGTTCCTTGTAGATGAACTCTT
CCCCATCAAGATCACCAAACTTGGATCCATAAAAACCAACTCTGAAGTAT
GTTCCAAATATTCTTCTTCCCTCTAGTGCATCAATCTTTGAAAAAGCGTC
GTGAAGTTTTGAGTAGATGTTGATCAGCTTCTTCCAATCTCTGTTCTTCT
CAGCAATGGGAGTTAAGATCTTGTAGACCTCATTCAAACATTCAAACATA
CCAGCCTGCTGCAAAGAAGAGCTTGCCTGCTCCAAAAGCCCAACTAAACC
ATTTTCTGTGAAGTACTTTCCTGTACATATACCCTCTTCATCTGGGCTTA
AAACATCATCAGACACTGCACTTTCCTCTAAAACATTTGGTGAAAGTTTA
CAGAAGGTAACAGCTCCAGTTGGAAGGTGAGGACAATCCTCCAACATGTA
TAAGTATTCTGACACAAGAGCTGCACTGTGGATCAGGCACATGGCAGCTT
CAGCATGCTGAACTCTCTCACTGTGCTTCTGAGCCATGCTGGCTAACCAA
GTCAAGCGCAGGTCTGGGGAGTTTTGATAGCCTCGAGCTATTCTATACAT
CAAGTCAAGCAGCATCTCAGGATCCTCTTGGTACTCTTTCATCTTGACAG
TATCAGACAAGATCATGTGCAAGTTGAACACTAAATCTCGGACCTGTTCA
GGGAAAGAAGTATCTTGCAGGTCAGCATCTTCCTCTGCATAAGTAAGGAT
GGTCTTCAAGGAACGTCGAAGATAAGCCTCATTGAAGGTTTGTGAGGTTC
CCACCAGCGAACTCAAAGACATAGTAACCTGCATTTTTACTCGGGCAAAG
TTGTTGCCAATCTCGAAATTATGCCTCATGAGTAGGTATAGAGATGCTGC
AGCATGGGATCGTATTGTGCAGATGCAAGATGAGCAGTGCTTCAGAAGCT
GCAGGCACAAGTCTGCACACTGCTCTGTTTCCTCATCAAACAGGAGCCCT
GGGAACTTGGCAACAAGAGCTCGCTGAGTGTTGAACATATTTGTTAGTGA
TGTAGTTGACTGGTTTGAAGCAAGAGCATGAAGCAGTACTCTGAATACCA
CACTCAGCAGACCCTGGAGGTGATCTGCATTTGTGACCACCTGTACAATG
TTCTCCAAAGTGTCGAGAATGATCATATTAGCTTCACTCGCCAGATGGCC
CTCAACTTGTGATTCCTGTTCTAACTCCTGATGAGTTGACCGTTCCGTAT
CCTGCTGTTGGTGGCGCCAGGGGAAGGTCTCCTTGCGCCAACGGAGTCGC
TCACCAGTTCCAGAAGGAGACGGTGGGTTGCGCTCTGCTCCCTGGATGTA
GAACTGTGATAATCCAACAACATGAGGGGTGTTGGAAGGAGTGTTACCTC
GACGTCGGAGCATCATTTCCGAACGTGCAGAATTCTGACCCATGATGGCT
TCTTCCAGGCGGCTCTTCATGTCTGCTTTGCATCGTAGACTTGGCCCTCC
ACCTCGAAGGGAGATCTTCTTTCCCTTGTACTGGAAGCAAGACACAGCTA
TGTAGAGGACATCAAGCAGCTGATGTAGGCGGGTGTGTGACAAATCCGAG
AGTGTGTGACGAAGGGTTACTTCATCAGCATTACTCAGGACCCAGAGGAG
GCAGATGAGCATGTTGCGTGTTGTCTCGGAACTCAAGGGGCACTTGCGAG
GCTGCTGTTGCCCTTGTATGACATCATAGTCACTCTCCCTGTTGGCAAAC
ATAGAAGAACCAGCAATAGCTAAAGCAACATTTTGGTGGATGTGTGTTGC
GACTCCATCATTCTCGTCACTGACAGAAGACATCAAATTCCGATTTTTAT
TACTTGCAAATGTGTGCAGCTGAGCTAAGGCATCAATGACAATGCTGATG
AGTGGCAGATACAAAGCCACCACTCTTGCCTTTACTTCTGGCTCTGTGAA
ACGTTCATCTGTGTCATGGCTTGTCAGCAAGTTTCTCACTGAGTTCACTG
CTCTTCCATGGATACTGGGATTGTTTATTTCTAGAGCAGTAGCCAAATCT
GACAACACAAGACCAACAAGGAAGTGCTGTTGTCTGAATGAGTTTGAAAG
CATCATGAAAGCACTACGATTTCCACCAATCACAGTGGAGATGAAGGATG
ACTGACTAGTTGTTGATCCAATCGAGGGACAGGGGGATGATGGAGCCGAG
GTTGCTGAGATTGGTGTGCAGAATGGCAAATTCAGAGCCACAAAGTGTTC
ATGACTGCATACAATGCGTACAAAATCCAGCTTCAGATTTATTAGTGCTG
CAGCATCTGGTAGATTCATTATCTTGTTACTCATCTGCTTACAGTAGTTT
CTAATTAGCATGAAAACAAACCCTCTGTCCATCACCGACAGGAGATCACA
CAAGAAGAACGCCAGGCTGCTGTTCACATTCTGTACGAATCTGGTGTCTC
GGACATCTTTGTTATGGAGAGCAATGATGTCATTTGTGATGGTGTTGGTC
AAGTTCTCAACATCATCACAGAACTGGTGGGAGAACCTCATCTTGCGCAA
AGTGTCCTGTCTTCCTGTGCGGGCTAGGTGTTCTGACATGGACTTTATCA
TCAACTCAAAGAAGAACCATGAATTTGCTAGAGCCTTTTCTCTGCCTGTG
CCATTTGACACTACCCATTGAAGGGCCACTTCTTCATGAACTACTTTCCT
TCCTGGGAGTCGCTGCAACAACAGAAGATTTTCGTAGTTCCCACCTGTTC
TCATCGAGTTGGTTCTGTCCAATCCTCTTGATAAGATTCCTCCAACTTCA
GCATCAGCATCCTGACCTAAATCAGGATTACTGCTGCTTCTAGAATACTT
TCGATGAGTAGGGACTGAGGTTGGTGGGTGAGGAGGGTGTGGCTGGGCAG
TTACAACAGTTGGGCTATCATCTGGATGGGGTAGAGTTGCCTGATATGCC
ACATACGTTAGGAGGGTGCTGTTACGTCCATGCTGATCATTCTTGTCCTC
CAGGAGTCCAGATATTCGTCCAACAAGCGTGCCAATGGTCTCAAAACAAG
CCTGGGCAATATTGACTTGCTGTCCAGCAAGAGTGGGTGGCCGAACCATG
AGAGATATGAGGCGGTCTAACAGCACAGGGACAAATCGTACTAATGGTTC
AGCATGACAGTTTATCAGATCTCCCATTGCTTTCTTTAGTTCTCCCTCCA
TATTAGCTTCACCAATACGAGCTGGAATATTACCCTCCTCCACCATTTTA
CACAGATGGAAAAATCTATCAATATGCTTATCCTGTGCATGTACTGATGA
CACTGCCTCAACTAGGACAGTGAAAAGGCCCTTGTGGTTATCAACCCACT
TTGTGCCTGGGAGTTGTATGTCCGCAGTGATATAGGAGTAGTTGCTTGGG
GGCCGCTCCATCATCACTGGCAAGCTGTGTTCACCAGTTTGGAGGCATCC
ATCACGGTATACAGGCAGCCATGTATACCCAACAGGAGTTTCAATTGTTT
TTTCTTCATTCTTTTTCTGACAAGAAATGTGATAGAATGTGAATAAAATG
TGGTGTTGGTCACCAAGTACAGGAGGTAACTTGATCTTGAATTCATCATA
GAAGTCAGGGGACTTGTTATGGTAAGTGACTGCAGTATAGGCTTCTGTGG
TGAACTCTGGGCACGATGATTTGCCAAAAAGGACTGACATGGCAGCCGAC
TCTTCTTCCCCAGCCATGAACTGTATCTTTACAGCAATGTTTCGTGCAGA
ACCTGGTCTGTTACTGAAATTCAGATCTTTTGGTGAAACAAAGAGGAGAT
TCCTGTAGGAGTAGTGAGGAACAAAAATATCTCTTGGAGGAAACTCGACG
ATCTCCTTAATTGGTCGACATTTCTCATCTGGATAAGGATGAAGTCTGGA
TAGCTCTGCTGTGAGGCAGTACTTAGGCTGGTCCCGAACTGGAGATATAT
CTAATTTGAGTAGACCCGGAAGACATTTTTTCTTCAATTGATTTGAGGGT
CGTTTGAGATCAGCAAGGAACTTGTAAAGGTCATCATCACGTAGTTTATC
TCCCTCCTGTTTGAAAAATGATGACACGGTTAGAGTAACTGGTCTGAAGG
AATCCAGACATGCTCCAAATTCTTCAGGAGACCAACTCCGTCTCTTCTCA
CTGAAGCTTCGCCTTTCTAGGGATCCTCTGCGAGTCAGTGACCCTGAACC
ACTCTTTCGTTTCAGCTCATCGTAGCTGGATGAACTCTGCTTTCGGTCTA
GACTGTTTGATCCTGATGGTTCTCTTTCCGGAGCATTCTCACGATCTCCA
TGGACTCCCGTGAAGATGTTCATAAGATTAATTGCAGTCCAGGCTAACGG
CATACGATATTTACCAAGCCGTTCACAACTTGCAACAGCTGCTGCCTTCA
ACTTCTCTCGGTTTGCATCATCTTTCATGTAAGGTCCAACAACATCACTG
ATGTCTCCCTGAAGAATCTTCTCAAGACGAACTACTAAGAATAAATCACT
TGAAGGGTAGGTAATATCAAAAATACAGGTACGGCTGAGTGTTGATATAT
CCTGATATGGAATGTGTGACGTTAACATTCGCTTGAGAGGCTCAGGATTC
ATATCAAAACAAAAGTTCTCAGACACCTTCTTCTTATCCCTCAAGTCATA
GAGAGCCATGGTGGCAAAGACTGGCTCGATCTCCAACTCAAGTCTCAAGT
TGATGCACTTTACTTGGATGCGGTGGCCTGAGTGGGGCATGGGGACTTCT
GGGTATAGCCTCCTCTCTATCATGTCCTCCTCATCTTGTGGGGGATAAAG
TACAAACAGGGACTCCTGTCTGTTTTCCTGCCTCGATTGTTGATTGTTGT
TATCCACTGTGTCCAAGGGAATACGAGAGAGTAGGGATGGCAGCAGGGGA
TCTGCTACAGAATTTCGTAGATCAAAGACTGAACTTGCCCAGCTTCCCCT
TGGTGTGTCAGATAGGTGGGAGGAGTGACGGCTTCCCACCATATCTTGTC
TCTCAACATCATCATGTCCCCGGTCATCATCCAAGTCTACTTCAAATTCA
GGTTGTGGACAAGACTGCAAATGTGCAAGGCGCTCTGCTGTCAGCTGGTT
CCTTCCAGGTACTGACGTGGAATGATGGAGGTACTGTCGACTGACATGTA
GCCAGTCTTTTGTATAGCACCGAACACAGTCTGCCACATGTGCATCAAAG
CCATCCCTACCATCATCTGGCACAACTGGATGCACAGTTCGAATGTGTCT
TGGAATACATGTTACAACTATGTCATCGCTGGGAAAGTGAAGTATCCCAC
GGGCAGGGTCTCTGTCTGCCTCAAGTTGATGCTGATCAATGAAGTCTTCA
TAATCAACAGGTTCAACTACCTCTTGAAGGGGAACATGTGTGGAGATAGT
TGATACACTGGCTGAACGAGGCGGGTCTTTCCCTGTTGTAATATCCCGCA
CTGTCCTTCGCACGTCAGCTGCATGTTGTTTTGACAGCTTTTGGGCGAAG
GCCCTTTGGCCTGACGCCATCTTGCTTCTA
>CL17.Contig4_All
CTGTATAAGTATAAAAAAAAAAAAAGCTATACAAGATGACTTACTACTGG
ATGATACAATAATACTAAAACTATTTATATGACTTTGAATATATGTATAT
ATAAATCATTCTAAAGCTGTTTCTTGTGCCCCTTTATCATTAAGTAATTC
ATCCCCCCCTCCACAATTTCAGTGGTAATGCACCTTGTCTCATATCTTAC
GAGATTATGGATTTAAACAAAACTAGATTATAAATACTGCATAAAGATCA
TTACAATTTAAATCCAGGATTTTTTGGAATCTTTGAGACGAGCACCTTTT
AGGAAAAGCCGAGATCTAATCACTGCCGGAACCTGCTTCTTCCACCTCCA
AGCACCAAAAGCGCCAGCTAACTTCACAGCCGCCTTAACTATGATGTTCC
CTGGTCACAGTCACTCATTTGTCTGGTAAGATGATTGACCGTAATCATTG
GTGATAAACCTTCAATAAATTTGTTATAATTCCTCTCCAGCTCCCTGTGG
TACTCCCTCATGTCAGAGCCAATCAGTGTTTTGTTCCGCCGTAATGCATC
TTGGCATTTTTTGGAGAAGTCCTTGAAACAGAGTCGAAGTTTATTTTGAA
GTCTGTTAGGGGGCTTCCTGCTGTCAACCAGATCTGATAGGAAAATGTGA
GCAACCTCCATTGGTCCCTGATTCACCGTTGTTCCAATGCACCCCTGAAG
CACCATCTGTAGAATCTTGTGATCTGGAGGATCTTGGTTGATGGCTGCAG
ATAACTCCTTTGTCTTCTTCTGTATGTCTTCAATAGCAACTTCAATTGGA
GTCAACACCCAAGACATTCTGTCAACAACTTGGATCCTAGTCTTCACATA
TGGGAACATATGCTGTGTTGTCAGGATGGTCTTCCTCTTATATTGCTCAT
GAAGCTCTCCATGCGCTCTCCCATCAGGTGTGAATGGTGTTGAGAAGATG
AACCGTTTAATGTTATAATTTTTCTCAAAAGAAGTAACTCTGTCCCTGTA
TTCATATTCATCAAAATAAGGCTCAACGTAAGTGATCTGGATACAAGCTT
TGTCGGAATCCAGTTTGGTGGCATCGACTGTGTTACTGTCCTTTATCATC
AAAATATTTTCTGCACCAAAACGGTCACTGTAAAAGGCCTCTAATCTGTG
AGATATCTCAGGTAACTTGGTAAGCATAGGTTCCTTGTAGATGAACTCTT
CCCCATCAAGATCACCAAACTTGGATCCATAAAAACCAACTCTGAAGTAT
GTTCCAAATATTCTTCTTCCCTCTAGTGCATCAATCTTTGAAAAAGCGTC
GTGAAGTTTTGAGTAGATGTTGATCAGCTTCTTCCAATCTCTGTTCTTCT
CAGCAATGGGAGTTAAGATCTTGTAGACCTCATTCAAACATTCAAACATA
CCAGCCTGCTGCAAAGAAGAGCTTGCCTGCTCCAAAAGCCCAACTAAACC
ATTTTCTGTGAAGTACTTTCCTGTACATATACCCTCTTCATCTGGGCTTA
AAACATCATCAGACACTGCACTTTCCTCTAAAACATTTGGTGAAAGTTTA
CAGAAGGTAACAGCTCCAGTTGGAAGGTGAGGACAATCCTCCAACATGTA
TAAGTATTCTGACACAAGAGCTGCACTGTGGATCAGGCACATGGCAGCTT
CAGCATGCTGAACTCTCTCACTGTGCTTCTGAGCCATGCTGGCTAACCAA
GTCAAGCGCAGGTCTGGGGAGTTTTGATAGCCTCGAGCTATTCTATACAT
CAAGTCAAGCAGCATCTCAGGATCCTCTTGGTACTCTTTCATCTTGACAG
TATCAGACAAGATCATGTGCAAGTTGAACACTAAATCTCGGACCTGTTCA
GGGAAAGAAGTATCTTGCAGGTCAGCATCTTCCTCTGCATAAGTAAGGAT
GGTCTTCAAGGAACGTCGAAGATAAGCCTCATTGAAGGTTTGTGAGGTTC
CCACCAGCGAACTCAAAGACATAGTAACCTGCATTTTTACTCGGGCAAAG
TTGTTGCCAATCTCGAAATTATGCCTCATGAGTAGGTATAGAGATGCTGC
AGCATGGGATCGTATTGTGCAGATGCAAGATGAGCAGTGCTTCAGAAGCT
GCAGGCACAAGTCTGCACACTGCTCTGTTTCCTCATCAAACAGGAGCCCT
GGGAACTTGGCAACAAGAGCTCGCTGAGTGTTGAACATATTTGTTAGTGA
TGTAGTTGACTGGTTTGAAGCAAGAGCATGAAGCAGTACTCTGAATACCA
CACTCAGCAGACCCTGGAGGTGATCTGCATTTGTGACCACCTGTACAATG
TTCTCCAAAGTGTCGAGAATGATCATATTAGCTTCACTCGCCAGATGGCC
CTCAACTTGTGATTCCTGTTCTAACTCCTGATGAGTTGACCGTTCCGTAT
CCTGCTGTTGGTGGCGCCAGGGGAAGGTCTCCTTGCGCCAACGGAGTCGC
TCACCAGTTCCAGAAGGAGACGGTGGGTTGCGCTCTGCTCCCTGGATGTA
GAACTGTGATAATCCAACAACATGAGGGGTGTTGGAAGGAGTGTTACCTC
GACGTCGGAGCATCATTTCCGAACGTGCAGAATTCTGACCCATGATGGCT
TCTTCCAGGCGGCTCTTCATGTCTGCTTTGCATCGTAGACTTGGCCCTCC
ACCTCGAAGGGAGATCTTCTTTCCCTGAACTACACCGAAGTGCTCCTGAC
TATGAGACACAGGAGGTAATGGAGGCCGTCCTTCATTAATGGTCTGTGTT
GTAGAGTCTTCTGATGTGGTGCGCCCAACTCCTGGGTGGTGGTGGTGGGT
GACGTTGGCAGTGGCAGATATGGGTTGGGAAGCAGTAGCCGCATTAGCAA
CTTCCAGGGGTTCCTCTCCATACACTAAGTAGCTTGCACCCTTGTACTGG
AAGCAAGACACAGCTATGTAGAGGACATCAAGCAGCTGATGTAGGCGGGT
GTGTGACAAATCCGAGAGTGTGTGACGAAGGGTTACTTCATCAGCATTAC
TCAGGACCCAGAGGAGGCAGATGAGCATGTTGCGTGTTGTCTCGGAACTC
AAGGGGCACTTGCGAGGCTGCTGTTGATTCTCTATCTCCTCTTCAGATGT
CCCTTGTATGACATCATAGTCACTCTCCCTGTTGGCAAACATAGAAGAAC
CAGCAATAGCTAAAGCAACATTTTGGTGGATGTGTGTTGCGACTCCATCA
TTCTCGTCACTGACAGAAGACATCAAATTCCGATTTTTATTACTTGCAAA
TGTGTGCAGCTGAGCTAAGGCATCAATGACAATGCTGATGAGTGGCAGAT
ACAAAGCCACCACTCTTGCCTTTACTTCTGGCTCTGTGAAACGTTCATCT
GTGTCATGGCTTGTCAGCAAGTTTCTCACTGAGTTCACTGCTCTTCCATG
GATACTGGGATTGTTTATTTCTAGAGCAGTAGCCAAATCTGACAACACAA
GACCAACAAGGAAGTGCTGTTGTCTGAATGAGTTTGAAAGCATCATGAAA
GCACTACGATTTCCACCAATCACAGTGGAGATGAAGGATGACTGACTAGT
TGTTGATCCAATCGAGGGACAGGGGGATGATGGAGCCGAGGTTGCTGAGA
TTGGTGTGCAGAATGGCAAATTCAGAGCCACAAAGTGTTCATGACTGCAT
ACAATGCGTACAAAATCCAGCTTCAGATTTATTAGTGCTGCAGCATCTGG
TAGATTCATTATCTTGTTACTCATCTGCTTACAGTAGTTTCTAATTAGCA
TGAAAACAAACCCTCTGTCCATCACCGACAGGAGATCACACAAGAAGAAC
GCCAGGCTGCTGTTCACATTCTGTACGAATCTGGTGTCTCGGACATCTTT
GTTATGGAGAGCAATGATGTCATTTGTGATGGTGTTGGTCAAGTTCTCAA
CATCATCACAGAACTGGTGGGAGAACCTCATCTTGCGCAAAGTGTCCTGT
CTTCCTGTGCGGGCTAGGTGTTCTGACATGGACTTTATCATCAACTCAAA
GAAGAACCATGAATTTGCTAGAGCCTTTTCTCTGCCTGTGCCATTTGACA
CTACCCATTGAAGGGCCACTTCTTCATGAACTACTTTCCTTCCTGGGAGT
CGCTGCAACAACAGAAGATTTTCGTAGTTCCCACCTGTTCTCATCGAGTT
GGTTCTGTCCAATCCTCTTGATAAGATTCCTCCAACTTCAGCATCAGCAT
CCTGACCTAAATCAGGATTACTGCTGCTTCTAGAATACTTTCGATGAGTA
GGGACTGAGGTTGGTGGGTGAGGAGGGTGTGGCTGGGCAGTTACAACAGT
TGGGCTATCATCTGGATGGGGTAGAGTTGCCTGATATGCCACATACGTTA
GGAGGGTGCTGTTACGTCCATGCTGATCATTCTTGTCCTCCAGGAGTCCA
GATATTCGTCCAACAAGCGTGCCAATGGTCTCAAAACAAGCCTGGGCAAT
ATTGACTTGCTGTCCAGCAAGAGTGGGTGGCCGAACCATGAGAGATATGA
GGCGGTCTAACAGCACAGGGACAAATCGTACTAATGGTTCAGCATGACAG
TTTATCAGATCTCCCATTGCTTTCTTTAGTTCTCCCTCCATATTAGCTTC
ACCAATACGAGCTGGAATATTACCCTCCTCCACCATTTTACACAGATGGA
AAAATCTATCAATATGCTTATCCTGTGCATGTACTGATGACACTGCCTCA
ACTAGGACAGTGAAAAGGCCCTTGTGGTTATCAACCCACTTTGTGCCTGG
GAGTTGTATGTCCGCAGTGATATAGGAGTAGTTGCTTGGGGGCCGCTCCA
TCATCACTGGCAAGCTGTGTTCACCAGTTTGGAGGCATCCATCACGGTAT
ACAGGCAGCCATGTATACCCAACAGGAGTTTCAATTGTTTTTTCTTCATT
CTTTTTCTGACAAGAAATGTGATAGAATGTGAATAAAATGTGGTGTTGGT
CACCAAGTACAGGAGGTAACTTGATCTTGAATTCATCATAGAAGTCAGGG
GACTTGTTATGGTAAGTGACTGCAGTATAGGCTTCTGTGGTGAACTCTGG
GCACGATGATTTGCCAAAAAGGACTGACATGGCAGCCGACTCTTCTTCCC
CAGCCATGAACTGTATCTTTACAGCAATGTTTCGTGCAGAACCTGGTCTG
TTACTGAAATTCAGATCTTTTGGTGAAACAAAGAGGAGATTCCTGTAGGA
GTAGTGAGGAACAAAAATATCTCTTGGAGGAAACTCGACGATCTCCTTAA
TTGGTCGACATTTCTCATAATCCTTATCTTCCTCCTCCTCTGTCTCATCT
GGATAAGGATGAAGTCTGGATAGCTCTGCTGTGAGGCAGTACTTAGGCTG
GTCCCGAACTGGAGATATATCTAATTTGAGTAGACCCGGAAGACATTTTT
TCTTCAATTGATTTGAGGGTCGTTTGAGATCAGCAAGGAACTTGTAAAGG
TCATCATCACGTAGTTTATCTCCCTCCTGTTTGAAAAATGATGACACGGT
TAGAGTAACTGGTCTGAAGGAATCCAGACATGCTCCAAATTCTTCAGGAG
ACCAACTCCGTCTCTTCTCACTGAAGCTTCGCCTTTCTAGGGATCCTCTG
CGAGTCAGTGACCCTGAACCACTCTTTCGTTTCAGCTCATCGTAGCTGGA
TGAACTCTGCTTTCGGTCTAGACTGTTTGATCCTGATGGTTCTCTTTCCG
GAGCATTCTCACGATCTCCATGGACTCCCGTGAAGATGTTCATAAGATTA
ATTGCAGTCCAGGCTAACGGCATACGATATTTACCAAGCCGTTCACAACT
TGCAACAGCTGCTGCCTTCAACTTCTCTCGGTTTGCATCATCTTTCATGT
AAGGTCCAACAACATCACTGATGTCTCCCTGAAGAATCTTCTCAAGACGA
ACTACTAAGAATAAATCACTTGAAGGGTAGGTAATATCAAAAATACAGGT
ACGGCTGAGTGTTGATATATCCTGATATGGAATGTGTGACGTTAACATTC
GCTTGAGAGGCTCAGGATTCATATCAAAACAAAAGTTCTCAGACACCTTC
TTCTTATCCCTCAAGTCATAGAGAGCCATGGTGGCAAAGACTGGCTCGAT
CTCCAACTCAAGTCTCAAGTTGATGCACTTTACTTGGATGCGGTGGCCTG
AGTGGGGCATGGGGACTTCTGGGTATAGCCTCCTCTCTATCATGTCCTCC
TCATCTTGTGGGGGATAAAGTACAAACAGGGACTCCTGTCTGTTTTCCTG
CCTCGATTGTTGATTGTTGTTATCCACTGTGTCCAAGGGAATACGAGAGA
GTAGGGATGGCAGCAGGGGATCTGCTACAGAATTTCGTAGATCAAAGACT
GAACTTGCCCAGCTTCCCCTTGGTGTGTCAGATAGGTGGGAGGAGTGACG
GCTTCCCACCATATCTTGTCTCTCAACATCATCATGTCCCCGGTCATCAT
CCAAGTCTACTTCAAATTCAGGTTGTGGACAAGACTGCAAATGTGCAAGG
CGCTCTGCTGTCAGCTGGTTCCTTCCAGGTACTGACGTGGAATGATGGAG
GTACTGTCGACTGACATGTAGCCAGTCTTTTGTATAGCACCGAACACAGT
CTGCCACATGTGCATCAAAGCCATCCCTACCATCATCTGGCACAACTGGA
TGCACAGTTCGAATGTGTCTTGGAATACATGTTACAACTATGTCATCGCT
GGGAAAGTGAAGTATCCCACGGGCAGGGTCTCTGTCTGCCTCAAGTTGAT
GCTGATCAATGAAGTCTTCATAATCAACAGGTTCAACTACCTCTTGAAGG
GGAACATGTGTGGAGATAGTTGATACACTGGCTGAACGAGGCGGGTCTTT
CCCTGTTGTAATATCCCGCACTGTCCTTCGCACGTCAGCTGCATGTTGTT
TTGACAGCTTTTGGGCGAAGGCCCTTTGGCCTGACGCCATCTTGCTT
>CL17.Contig5_All
CTGTATAAGTATAAAAAAAAAAAGCTATACAAGATGACTTACTACTGGAT
GATACAATAATACTAAAACTATTTATATGACTTTGAATATATGTATATAT
AAATCATTCTAAAGCTGTTTCTTGTGCCCCTTTATCATTAAGTAATTCAT
CCCCCCCTCCACAATTTCAGTGGTAATGCACCTTGTCTCATATCTTACGA
GATTATGGATTTAAACAAAACTAGATTATAAATACTGCATAAAGATCATT
ACAATTTAAATCCAGGATTTTTTGGAATCTTTGAGACGAGCACCTTTTAG
GAAAAGCCGAGATCTAATCACTGCCGGAACCTGCTTCTTCCACCTCCAAG
CACCAAAAGCGCCAGCTAACTTCACAGCCGCCTTAACTATGATGTTCCCT
GGTCACAGTCACTCATTTGTCTGGTAAGATGATTGACCGTAATCATTGGT
GATAAACCTTCAATAAATTTGTTATAATTCCTCTCCAGCTCCCTGTGGTA
CTCCCTCATGTCAGAGCCAATCAGTGTTTTGTTCCGCCGTAATGCATCTT
GGCATTTTTTGGAGAAGTCCTTGAAACAGAGTCGAAGTTTATTTTGAAGT
CTGTTAGGGGGCTTCCTGCTGTCAACCAGATCTGATAGGAAAATGTGAGC
AACCTCCATTGGTCCCTGATTCACCGTTGTTCCAATGCACCCCTGAAGCA
CCATCTGTAGAATCTTGTGATCTGGAGGATCTTGGTTGATGGCTGCAGAT
AACTCCTTTGTCTTCTTCTGTATGTCTTCAATAGCAACTTCAATTGGAGT
CAACACCCAAGACATTCTGTCAACAACTTGGATCCTAGTCTTCACATATG
GGAACATATGCTGTGTTGTCAGGATGGTCTTCCTCTTATATTGCTCATGA
AGCTCTCCATGCGCTCTCCCATCAGGTGTGAATGGTGTTGAGAAGATGAA
CCGTTTAATGTTATAATTTTTCTCAAAAGAAGTAACTCTGTCCCTGTATT
CATATTCATCAAAATAAGGCTCAACGTAAGTGATCTGGATACAAGCTTTG
TCGGAATCCAGTTTGGTGGCATCGACTGTGTTACTGTCCTTTATCATCAA
AATGTTTTCTGCACCAAAACGGTCACTGTAAAAGGCCTCTAATCTGTGAG
ATATCTCAGGTAACTTGGTAAGCATAGGTTCCTTGTAGATGAACTCTTCC
CCATCAAGATCACCAAACTTGGATCCATAAAAACCAACTCTGAAGTATGT
TCCAAATATTCTTCTTCCCTCTAGTGCATCAATCTTTGAAAAAGCGTCGT
GAAGTTTTGAGTAGATGTTGATCAGCTTCTTCCAATCTCTGTTCTTCTCA
GCAATGGGAGTTAAGATCTTGTAGACCTCATTCAAACATTCAAACATACC
AGCCTGCTGCAAAGAAGAGCTTGCCTGCTCCAAAAGCCCAACTAAACCAT
TTTCTGTGAAGTACTTTCCTGTACATATACCCTCTTCATCTGGGCTTAAA
ACATCATCAGACACTGCACTTTCCTCTAAAACATTTGGTGAAAGTTTACA
GAAGGTAACAGCTCCAGTTGGAAGGTGAGGACAATCCTCCAACATGTATA
AGTATTCTGACACAAGAGCTGCACTGTGGATCAGGCACATGGCAGCTTCA
GCATGCTGAACTCTCTCACTGTGCTTCTGAGCCATGCTGGCTAACCAAGT
CAAGCGCAGGTCTGGGGAGTTTTGATAGCCTCGAGCTATTCTATACATCA
AGTCAAGCAGCATCTCAGGATCCTCTTGGTACTCTTTCATCTTGACAGTA
TCAGACAAGATCATGTGCAAGTTGAACACTAAATCTCGGACCTGTTCAGG
GAAAGAAGTATCTTGCAGGTCAGCATCTTCCTCTGCATAAGTAAGGATGG
TCTTCAAGGAACGTCGAAGATAAGCCTCATTGAAGGTTTGTGAGGTTCCC
ACCAGCGAACTCAAAGACATAGTAACCTGCATTTTTACTCGGGCAAAGTT
GTTGCCAATCTCGAAATTATGCCTCATGAGTAGGTATAGAGATGCTGCAG
CATGGGATCGTATTGTGCAGATGCAAGATGAGCAGTGCTTCAGAAGCTGC
AGGCACAAGTCTGCACACTGCTCTGTTTCCTCATCAAACAGGAGCCCTGG
GAACTTGGCAACAAGAGCTCGCTGAGTGTTGAACATATTTGTTAGTGATG
TAGTTGACTGGTTTGAAGCAAGAGCATGAAGCAGTACTCTGAATACCACA
CTCAGCAGACCCTGGAGGTGATCTGCATTTGTGACCACCTGTACAATGTT
CTCCAAAGTGTCGAGAATGATCATATTAGCTTCACTCGCCAGATGGCCCT
CAACTTGTGATTCCTGTTCTAACTCCTGATGAGTTGACCGTTCCGTATCC
TGCTGTTGGTGGCGCCAGGGGAAGGTCTCCTTGCGCCAACGGAGTCGCTC
ACCAGTTCCAGAAGGAGACGGTGGGTTGCGCTCTCGACGTCGGAGCATCA
TTTCCGAACGTGCAGAATTCTGACCCATGATGGCTTCTTCCAGGCGGCTC
TTCATGTCTGCTTTGCATCGTAGACTTGGCCCTCCACCTCGAAGGGAGAT
CTTCTTTCCCTTGTACTGGAAGCAAGACACAGCTATGTAGAGGACATCAA
GCAGCTGATGTAGGCGGGTGTGTGACAAATCCGAGAGTGTGTGACGAAGG
GTTACTTCATCAGCATTACTCAGGACCCAGAGGAGGCAGATGAGCATGTT
GCGTGTTGTCTCGGAACTCAAGGGGCACTTGCGAGGCTGCTGTTGCCCTT
GTATGACATCATAGTCACTCTCCCTGTTGGCAAACATAGAAGAACCAGCA
ATAGCTAAAGCAACATTTTGGTGGATGTGTGTTGCGACTCCATCATTCTC
GTCACTGACAGAAGACATCAAATTCCGATTTTTATTACTTGCAAATGTGT
GCAGCTGAGCTAAGGCATCAATGACAATGCTGATGAGTGGCAGATACAAA
GCCACCACTCTTGCCTTTACTTCTGGCTCTGTGAAACGTTCATCTGTGTC
ATGGCTTGTCAGCAAGTTTCTCACTGAGTTCACTGCTCTTCCATGGATAC
TGGGATTGTTTATTTCTAGAGCAGTAGCCAAATCTGACAACACAAGACCA
ACAAGGAAGTGCTGTTGTCTGAATGAGTTTGAAAGCATCATGAAAGCACT
ACGATTTCCACCAATCACAGTGGAGATGAAGGATGACTGACTAGTTGTTG
ATCCAATCGAGGGACAGGGGGATGATGGAGCCGAGGTTGCTGAGATTGGT
GTGCAGAATGGCAAATTCAGAGCCACAAAGTGTTCATGACTGCATACAAT
GCGTACAAAATCCAGCTTCAGATTTATTAGTGCTGCAGCATCTGGTAGAT
TCATTATCTTGTTACTCATCTGCTTACAGTAGTTTCTAATTAGCATGAAA
ACAAACCCTCTGTCCATCACCGACAGGAGATCACACAAGAAGAACGCCAG
GCTGCTGTTCACATTCTGTACGAATCTGGTGTCTCGGACATCTTTGTTAT
GGAGAGCAATGATGTCATTTGTGATGGTGTTGGTCAAGTTCTCAACATCA
TCACAGAACTGGTGGGAGAACCTCATCTTGCGCAAAGTGTCCTGTCTTCC
TGTGCGGGCTAGGTGTTCTGACATGGACTTTATCATCAACTCAAAGAAGA
ACCATGAATTTGCTAGAGCCTTTTCTCTGCCTGTGCCATTTGACACTACC
CATTGAAGGGCCACTTCTTCATGAACTACTTTCCTTCCTGGGAGTCGCTG
CAACAACAGAAGATTTTCGTAGTTCCCACCTGTTCTCATCGAGTTGGTTC
TGTCCAATCCTCTTGATAAGATTCCTCCAACTTCAGCATCAGCATCCTGA
CCTAAATCAGGATTACTGCTGCTTCTAGAATACTTTCGATGAGTAGGGAC
TGAGGTTGGTGGGTGAGGAGGGTGTGGCTGGGCAGTTACAACAGTTGGGC
TATCATCTGGATGGGGTAGAGTTGCCTGATATGCCACATACGTTAGGAGG
GTGCTGTTACGTCCATGCTGATCATTCTTGTCCTCCAGGAGTCCAGATAT
TCGTCCAACAAGCGTGCCAATGGTCTCAAAACAAGCCTGGGCAATATTGA
CTTGCTGTCCAGCAAGAGTGGGTGGCCGAACCATGAGAGATATGAGGCGG
TCTAACAGCACAGGGACAAATCGTACTAATGGTTCAGCATGACAGTTTAT
CAGATCTCCCATTGCTTTCTTTAGTTCTCCCTCCATATTAGCTTCACCAA
TACGAGCTGGAATATTACCCTCCTCCACCATTTTACACAGATGGAAAAAT
CTATCAATATGCTTATCCTGTGCATGTACTGATGACACTGCCTCAACTAG
GACAGTGAAAAGGCCCTTGTGGTTATCAACCCACTTTGTGCCTGGGAGTT
GTATGTCCGCAGTGATATAGGAGTAGTTGCTTGGGGGCCGCTCCATCATC
ACTGGCAAGCTGTGTTCACCAGTTTGGAGGCATCCATCACGGTATACAGG
CAGCCATGTATACCCAACAGGAGTTTCAATTGTTTTTTCTTCATTCTTTT
TCTGACAAGAAATGTGATAGAATGTGAATAAAATGTGGTGTTGGTCACCA
AGTACAGGAGGTAACTTGATCTTGAATTCATCATAGAAGTCAGGGGACTT
GTTATGGTAAGTGACTGCAGTATAGGCTTCTGTGGTGAACTCTGGGCACG
ATGATTTGCCAAAAAGGACTGACATGGCAGCCGACTCTTCTTCCCCAGCC
ATGAACTGTATCTTTACAGCAATGTTTCGTGCAGAACCTGGTCTGTTACT
GAAATTCAGATCTTTTGGTGAAACAAAGAGGAGATTCCTGTAGGAGTAGT
GAGGAACAAAAATATCTCTTGGAGGAAACTCGACGATCTCCTTAATTGGT
CGACATTTCTCATCTGGATAAGGATGAAGTCTGGATAGCTCTGCTGTGAG
GCAGTACTTAGGCTGGTCCCGAACTGGAGATATATCTAATTTGAGTAGAC
CCGGAAGACATTTTTTCTTCAATTGATTTGAGGGTCGTTTGAGATCAGCA
AGGAACTTGTAAAGGTCATCATCACGTAGTTTATCTCCCTCCTGTTTGAA
AAATGATGACACGGTTAGAGTAACTGGTCTGAAGGAATCCAGACATGCTC
CAAATTCTTCAGGAGACCAACTCCGTCTCTTCTCACTGAAGCTTCGCCTT
TCTAGGGATCCTCTGCGAGTCAGTGACCCTGAACCACTCTTTCGTTTCAG
CTCATCGTAGCTGGATGAACTCTGCTTTCGGTCTAGACTGTTTGATCCTG
ATGGTTCTCTTTCCGGAGCATTCTCACGATCTCCATGGACTCCCGTGAAG
ATGTTCATAAGATTAATTGCAGTCCAGGCTAACGGCATACGATATTTACC
AAGCCGTTCACAACTTGCAACAGCTGCTGCCTTCAACTTCTCTCGGTTTG
CATCATCTTTCATGTAAGGTCCAACAACATCACTGATGTCTCCCTGAAGA
ATCTTCTCAAGACGAACTACTAAGAATAAATCACTTGAAGGGTAGGTAAT
ATCAAAAATACAGGTACGGCTGAGTGTTGATATATCCTGATATGGAATGT
GTGACGTTAACATTCGCTTGAGAGGCTCAGGATTCATATCAAAACAAAAG
TTCTCAGACACCTTCTTCTTATCCCTCAAGTCATAGAGAGCCATGGTGGC
AAAGACTGGCTCGATCTCCAACTCAAGTCTCAAGTTGATGCACTTTACTT
GGATGCGGTGGCCTGAGTGGGGCATGGGGACTTCTGGGTATAGCCTCCTC
TCTATCATGTCCTCCTCATCTTGTGGGGGATAAAGTACAAACAGGGACTC
CTGTCTGTTTTCCTGCCTCGATTGTTGATTGTTGTTATCCACTGTGTCCA
AGGGAATACGAGAGAGTAGGGATGGCAGCAGGGGATCTGCTACAGAATTT
CGTAGATCAAAGACTGAACTTGCCCAGCTTCCCCTTGGTGTGTCAGATAG
GTGGGAGGAGTGACGGCTTCCCACCATATCTTGTCTCTCAACATCATCAT
GTCCCCGGTCATCATCCAAGTCTACTTCAAATTCAGGTTGTGGACAAGAC
TGCAAATGTGCAAGGCGCTCTGCTGTCAGCTGGTTCCTTCCAGGTACTGA
CGTGGAATGATGGAGGTACTGTCGACTGACATGTAGCCAGTCTTTTGTAT
AGCACCGAACACAGTCTGCCACATGTGCATCAAAGCCATCCCTACCATCA
TCTGGCACAACTGGATGCACAGTTCGAATGTGTCTTGGAATACATGTTAC
AACTATGTCATCGCTGGGAAAGTGAAGTATCCCACGGGCAGGGTCTCTGT
CTGCCTCAAGTTGATGCTGATCAATGAAGTCTTCATAATCAACAGGTTCA
ACTACCTCTTGAAGGGGAACATGTGTGGAGATAGTTGATACACTGGCTGA
ACGAGGCGGGTCTTTCCCTGTTGTAATATCCCGCACTGTCCTTCGCACGT
CAGCTGCATGTTGTTTTGACAGCTTTTGGGCGAAGGCCCTTTGGCCTGAC
GCCATCTTGCTTCTA
>CL17.Contig6_All
TAGAAGCAAGATGGCGTCAGGCCAAAGGGCCTTCGCCCAAAAGCTGTCAA
AACAACATGCAGCTGACGTGCGAAGGACAGTGCGGGATATTACAACAGGG
AAAGACCCGCCTCGTTCAGCCAGTGTATCAACTATCTCCACACATGTTCC
CCTTCAAGAGGTAGTTGAACCTGTTGATTATGAAGACTTCATTGATCAGC
ATCAACTTGAGGCAGACAGAGACCCTGCCCGTGGGATACTTCACTTTCCC
AGCGATGACATAGTTGTAACATGTATTCCAAGACACATTCGAACTGTGCA
TCCAGTTGTGCCAGATGATGGTAGGGATGGCTTTGATGCACATGTGGCAG
ACTGTGTTCGGTGCTATACAAAAGACTGGCTACATGTCAGTCGACAGTAC
CTCCATCATTCCACGTCAGTACCTGGAAGGAACCAGCTGACAGCAGAGCG
CCTTGCACATTTGCAGTCTTGTCCACAACCTGAATTTGAAGTAGACTTGG
ATGATGACCGGGGACATGATGATGTTGAGAGACAAGATATGGTGGGAAGC
CGTCACTCCTCCCACCTATCTGACACACCAAGGGGAAGCTGGGCAAGTTC
AGTCTTTGATCTACGAAATTCTGTAGCAGATCCCCTGCTGCCATCCCTAC
TCTCTCGTATTCCCTTGGACACAGTGGATAACAACAATCAACAATCGAGG
CAGGAAAACAGACAGGAGTCCCTGTTTGTACTTTATCCCCCACAAGATGA
GGAGGACATGATAGAGAGGAGGCTATACCCAGAAGTCCCCATGCCCCACT
CAGGCCACCGCATCCAAGTAAAGTGCATCAACTTGAGACTTGAGTTGGAG
ATCGAGCCAGTCTTTGCCACCATGGCTCTCTATGACTTGAGGGATAAGAA
GAAGGTGTCTGAGAACTTTTGTTTTGATATGAATCCTGAGCCTCTCAAGC
GAATGTTAACGTCACACATTCCATATCAGGATATATCAACACTCAGCCGT
ACCTGTATTTTTGATATTACCTACCCTTCAAGTGATTTATTCTTAGTAGT
TCGTCTTGAGAAGATTCTTCAGGGAGACATCAGTGATGTTGTTGGACCTT
ACATGAAAGATGATGCAAACCGAGAGAAGTTGAAGGCAGCAGCTGTTGCA
AGTTGTGAACGGCTTGGTAAATATCGTATGCCGTTAGCCTGGACTGCAAT
TAATCTTATGAACATCTTCACGGGAGTCCATGGAGATCGTGAGAATGCTC
CGGAAAGAGAACCATCAGGATCAAACAGTCTAGACCGAAAGCAGAGTTCA
TCCAGCTACGATGAGCTGAAACGAAAGAGTGGTTCAGGGTCACTGACTCG
CAGAGGATCCCTAGAAAGGCGAAGCTTCAGTGAGAAGAGACGGAGTTGGT
CTCCTGAAGAATTTGGAGCATGTCTGGATTCCTTCAGACCAGTTACTCTA
ACCGTGTCATCATTTTTCAAACAGGAGGGAGATAAACTACGTGATGATGA
CCTTTACAAGTTCCTTGCTGATCTCAAACGACCCTCAAATCAATTGAAGA
AAAAATGTCTTCCGGGTCTACTCAAATTAGATATATCTCCAGTTCGGGAC
CAGCCTAAGTACTGCCTCACAGCAGAGCTATCCAGACTTCATCCTTATCC
AGATGAGAAATGTCGACCAATTAAGGAGATCGTCGAGTTTCCTCCAAGAG
ATATTTTTGTTCCTCACTACTCCTACAGGAATCTCCTCTTTGTTTCACCA
AAAGATCTGAATTTCAGTAACAGACCAGGTTCTGCACGAAACATTGCTGT
AAAGATACAGTTCATGGCTGGGGAAGAAGAGTCGGCTGCCATGTCAGTCC
TTTTTGGCAAATCATCGTGCCCAGAGTTCACCACAGAAGCCTATACTGCA
GTCACTTACCATAACAAGTCCCCTGACTTCTATGATGAATTCAAGATCAA
GTTACCTCCTGTACTTGGTGACCAACACCACATTTTATTCACATTCTATC
ACATTTCTTGTCAGAAAAAGAATGAAGAAAAAACAATTGAAACTCCTGTT
GGGTATACATGGCTGCCTGTATACCGTGATGGATGCCTCCAAACTGGTGA
ACACAGCTTGCCAGTGATGATGGAGCGGCCCCCAAGCAACTACTCCTATA
TCACTGCGGACATACAACTCCCAGGCACAAAGTGGGTTGATAACCACAAG
GGCCTTTTCACTGTCCTAGTTGAGGCAGTGTCATCAGTACATGCACAGGA
TAAGCATATTGATAGATTTTTCCATCTGTGTAAAATGGTGGAGGAGGGTA
ATATTCCAGCTCGTATTGGTGAAGCTAATATGGAGGGAGAACTAAAGAAA
GCAATGGGAGATCTGATAAACTGTCATGCTGAACCATTAGTACGATTTGT
CCCTGTGCTGTTAGACCGCCTCATATCTCTCATGGTTCGGCCACCCACTC
TTGCTGGACAGCAAGTCAATATTGCCCAGGCTTGTTTTGAGACCATTGGC
ACGCTTGTTGGACGAATATCTGGACTCCTGGAGGACAAGAATGATCAGCA
TGGACGTAACAGCACCCTCCTAACGTATGTGGCATATCAGGCAACTCTAC
CCCATCCAGATGATAGCCCAACTGTTGTAACTGCCCAGCCACACCCTCCT
CACCCACCAACCTCAGTCCCTACTCATCGAAAGTATTCTAGAAGCAGCAG
TAATCCTGATTTAGGTCAGGATGCTGATGCTGAAGTTGGAGGAATCTTAT
CAAGAGGATTGGACAGAACCAACTCGATGAGAACAGACAATGATGAGGAG
CAAACTGATAAGAAAGGTGGGAACTACGAAAATCTTCTGTTGTTGCAGCG
ACTCCCAGGAAGGAAAGTAGTTCATGAAGAAGTGGCCCTTCAATGGGTAG
TGTCAAATGGCACAGGCAGAGAAAAGGCTCTAGCAAATTCATGGTTCTTC
TTTGAGTTGATGATAAAGTCCATGTCAGAACACCTAGCCCGCACAGGAAG
ACAGGACACTTTGCGCAAGATGAGGTTCTCCCACCAGTTCTGTGATGATG
TTGAGAACTTGACCAACACCATCACAAATGACATCATTGCTCTCCATAAC
AAAGATGTCCGAGACACCAGATTCGTACAGAATGTGAACAGCAGCCTGGC
GTTCTTCTTGTGTGATCTCCTGTCGGTGATGGACAGAGGGTTTGTTTTCA
TGCTAATTAGAAACTACTGTAAGCAGATGAGTAACAAGATAATGAATCTA
CCAGATGCTGCAGCACTAATAAATCTGAAGCTGGATTTTGTACGCATTGT
ATGCAGTCATGAACACTTTGTGGCTCTGAATTTGCCATTCTGCACACCAA
TCTCAGCAACCTCGGCTCCATCATCCCCCTGTCCCTCGATTGGATCAACA
ACTAGTCAGTCATCCTTCATCTCCACTGTGATTGGTGGAAATCGTAGTGC
TTTCATGATGCTTTCAAACTCATTCAGACAACAGCACTTCCTTGTTGGTC
TTGTGTTGTCAGATTTGGCTACTGCTCTAGAAATAAACAATCCCAGTATC
CATGGAAGAGCAGTGAACTCAGTGAGAAACTTGCTGACAAGCCATGACAC
AGATGAACGTTTCACAGAGCCAGAAGTAAAGGCAAGAGTGGTGGCTTTGT
ATCTGCCACTCATCAGCATTGTCATTGATGCCTTAGCTCAGCTGCACACA
TTTGCAAGTAATAAAAATCGGAATTTGATGTCTTCTGTCAGTGACGAGAA
TGATGGAGTCGCAACACACATCCACCAAAATGTTGCTTTAGCTATTGCTG
GTTCTTCTATGTTTGCCAACAGGGAGAGTGACTATGATGTCATACAAGGG
CAACAGCAGCCTCGCAAGTGCCCCTTGAGTTCCGAGACAACACGCAACAT
GCTCATCTGCCTCCTCTGGGTCCTGAGTAATGCTGATGAAGTAACCCTTC
GTCACACACTCTCGGATTTGTCACACACCCGCCTACATCAGCTGCTTGAT
GTCCTCTACATAGCTGTGTCTTGCTTCCAGTACAAGGGAAAGAAGATCTC
CCTTCGAGGTGGAGGGCCAAGTCTACGATGCAAAGCAGACATGAAGAGCC
GCCTGGAAGAAGCCATCATGGGTCAGAATTCTGCACGTTCGGAAATGATG
CTCCGACGTCGAGAGCGCAACCCACCGTCTCCTTCTGGAACTGGTGAGCG
ACTCCGTTGGCGCAAGGAGACCTTCCCCTGGCGCCACCAACAGCAGGATA
CGGAACGGTCAACTCATCAGGAGTTAGAACAGGAATCACAAGTTGAGGGC
CATCTGGCGAGTGAAGCTAATATGATCATTCTCGACACTTTGGAGAACAT
TGTACAGGTGGTCACAAATGCAGATCACCTCCAGGGTCTGCTGAGTGTGG
TATTCAGAGTACTGCTTCATGCTCTTGCTTCAAACCAGTCAACTACATCA
CTAACAAATATGTTCAACACTCAGCGAGCTCTTGTTGCCAAGTTCCCAGG
GCTCCTGTTTGATGAGGAAACAGAGCAGTGTGCAGACTTGTGCCTGCAGC
TTCTGAAGCACTGCTCATCTTGCATCTGCACAATACGATCCCATGCTGCA
GCATCTCTATACCTACTCATGAGGCATAATTTCGAGATTGGCAACAACTT
TGCCCGAGTAAAAATGCAGGTTACTATGTCTTTGAGTTCGCTGGTGGGAA
CCTCACAAACCTTCAATGAGGCTTATCTTCGACGTTCCTTGAAGACCATC
CTTACTTATGCAGAGGAAGATGCTGACCTGCAAGATACTTCTTTCCCTGA
ACAGGTCCGAGATTTAGTGTTCAACTTGCACATGATCTTGTCTGATACTG
TCAAGATGAAAGAGTACCAAGAGGATCCTGAGATGCTGCTTGACTTGATG
TATAGAATAGCTCGAGGCTATCAAAACTCCCCAGACCTGCGCTTGACTTG
GTTAGCCAGCATGGCTCAGAAGCACAGTGAGAGAGTTCAGCATGCTGAAG
CTGCCATGTGCCTGATCCACAGTGCAGCTCTTGTGTCAGAATACTTATAC
ATGTTGGAGGATTGTCCTCACCTTCCAACTGGAGCTGTTACCTTCTGTAA
ACTTTCACCAAATGTTTTAGAGGAAAGTGCAGTGTCTGATGATGTTTTAA
GCCCAGATGAAGAGGGTATATGTACAGGAAAGTACTTCACAGAAAATGGT
TTAGTTGGGCTTTTGGAGCAGGCAAGCTCTTCTTTGCAGCAGGCTGGTAT
GTTTGAATGTTTGAATGAGGTCTACAAGATCTTAACTCCCATTGCTGAGA
AGAACAGAGATTGGAAGAAGCTGATCAACATCTACTCAAAACTTCACGAC
GCTTTTTCAAAGATTGATGCACTAGAGGGAAGAAGAATATTTGGAACATA
CTTCAGAGTTGGTTTTTATGGATCCAAGTTTGGTGATCTTGATGGGGAAG
AGTTCATCTACAAGGAACCTATGCTTACCAAGTTACCTGAGATATCTCAC
AGATTAGAGGCCTTTTACAGTGACCGTTTTGGTGCAGAAAACATTTTGAT
GATAAAGGACAGTAACACAGTCGATGCCACCAAACTGGATTCCGACAAAG
CTTGTATCCAGATCACTTACGTTGAGCCTTATTTTGATGAATATGAATAC
AGGGACAGAGTTACTTCTTTTGAGAAAAATTATAACATTAAACGGTTCAT
CTTCTCAACACCATTCACACCTGATGGGAGAGCGCATGGAGAGCTTCATG
AGCAATATAAGAGGAAGACCATCCTGACAACACAGCATATGTTCCCATAT
GTGAAGACTAGGATCCAAGTTGTTGACAGAATGTCTTGGGTGTTGACTCC
AATTGAAGTTGCTATTGAAGACATACAGAAGAAGACAAAGGAGTTATCTG
CAGCCATCAACCAAGATCCTCCAGATCACAAGATTCTACAGATGGTGCTT
CAGGGGTGCATTGGAACAACGGTGAATCAGGGACCAATGGAGGTTGCTCA
CATTTTCCTATCAGATCTGGTTGACAGCAGGAAGCCCCCTAACAGACTTC
AAAATAAACTTCGACTCTGTTTCAAGGACTTCTCCAAAAAATGCCAAGAT
GCATTACGGCGGAACAAAACACTGATTGGCTCTGACATGAGGGAGTACCA
CAGGGAGCTGGAGAGGAATTATAACAAATTTATTGAAGGTTTATCACCAA
TGATTACGGTCAATCATCTTACCAGACAAATGAGTGACTGTGACCAGGGA
ACATCATAGTTAAGGCGGCTGTGAAGTTAGCTGGCGCTTTTGGTGCTTGG
AGGTGGAAGAAGCAGGTTCCGGCAGTGATTAGATCTCGGCTTTTCCTAAA
AGGTGCTCGTCTCAAAGATTCCAAAAAATCCTGGATTTAAATTGTAATGA
TCTTTATGCAGTATTTATAATCTAGTTTTGTTTAAATCCATAATCTCGTA
AGATATGAGACAAGGTGCATTACCACTGAAATTGTGGAGGGGGGGATGAA
TTACTTAATGATAAAGGGGCACAAGAAACAGCTTTAGAATGATTTATATA
TACATATATTCAAAGTCATATAAATAGTTTTAGTATTATTGTATCATCCA
GTAGTAAGTCATCTTGTATAGCTTTTTTTTTTTATACTTATACAG
>CL17.Contig7_All
CTGTATAAGTATAAAAAAAAAAAAAGCTATACAAGATGACTTACTACTGG
ATGATACAATAATACTAAAACTATTTATATGACTTTGAATATATGTATAT
ATAAATCATTCTAAAGCTGTTTCTTGTGCCCCTTTATCATTAAGTAATTC
ATCCCCCCCTCCACAATTTCAGTGGTAATGCACCTTGTCTCATATCTTAC
GAGATTATGGATTTAAACAAAACTAGATTATAAATACTGCATAAAGATCA
TTACAATTTAAATCCAGGATTTTTTGGAATCTTTGAGACGAGCACCTTTT
AGGAAAAGCCGAGATCTAATCACTGCCGGAACCTGCTTCTTCCACCTCCA
AGCACCAAAAGCGCCAGCTAACTTCACAGCCGCCTTAACTATGATGTTCC
CTGGTCACAGTCACTCATTTGTCTGGTAAGATGATTGACCGTAATCATTG
GTGATAAACCTTCAATAAATTTGTTATAATTCCTCTCCAGCTCCCTGTGG
TACTCCCTCATGTCAGAGCCAATCAGTGTTTTGTTCCGCCGTAATGCATC
TTGGCATTTTTTGGAGAAGTCCTTGAAACAGAGTCGAAGTTTATTTTGAA
GTCTGTTAGGGGGCTTCCTGCTGTCAACCAGATCTGATAGGAAAATGTGA
GCAACCTCCATTGGTCCCTGATTCACCGTTGTTCCAATGCACCCCTGAAG
CACCATCTGTAGAATCTTGTGATCTGGAGGATCTTGGTTGATGGCTGCAG
ATAACTCCTTTGTCTTCTTCTGTATGTCTTCAATAGCAACTTCAATTGGA
GTCAACACCCAAGACATTCTGTCAACAACTTGGATCCTAGTCTTCACATA
TGGGAACATATGCTGTGTTGTCAGGATGGTCTTCCTCTTATATTGCTCAT
GAAGCTCTCCATGCGCTCTCCCATCAGGTGTGAATGGTGTTGAGAAGATG
AACCGTTTAATGTTATAATTTTTCTCAAAAGAAGTAACTCTGTCCCTGTA
TTCATATTCATCAAAATAAGGCTCAACGTAAGTGATCTGGATACAAGCTT
TGTCGGAATCCAGTTTGGTGGCATCGACTGTGTTACTGTCCTTTATCATC
AAAATATTTTCTGCACCAAAACGGTCACTGTAAAAGGCCTCTAATCTGTG
AGATATCTCAGGTAACTTGGTAAGCATAGGTTCCTTGTAGATGAACTCTT
CCCCATCAAGATCACCAAACTTGGATCCATAAAAACCAACTCTGAAGTAT
GTTCCAAATATTCTTCTTCCCTCTAGTGCATCAATCTTTGAAAAAGCGTC
GTGAAGTTTTGAGTAGATGTTGATCAGCTTCTTCCAATCTCTGTTCTTCT
CAGCAATGGGAGTTAAGATCTTGTAGACCTCATTCAAACATTCAAACATA
CCAGCCTGCTGCAAAGAAGAGCTTGCCTGCTCCAAAAGCCCAACTAAACC
ATTTTCTGTGAAGTACTTTCCTGTACATATACCCTCTTCATCTGGGCTTA
AAACATCATCAGACACTGCACTTTCCTCTAAAACATTTGGTGAAAGTTTA
CAGAAGGTAACAGCTCCAGTTGGAAGGTGAGGACAATCCTCCAACATGTA
TAAGTATTCTGACACAAGAGCTGCACTGTGGATCAGGCACATGGCAGCTT
CAGCATGCTGAACTCTCTCACTGTGCTTCTGAGCCATGCTGGCTAACCAA
GTCAAGCGCAGGTCTGGGGAGTTTTGATAGCCTCGAGCTATTCTATACAT
CAAGTCAAGCAGCATCTCAGGATCCTCTTGGTACTCTTTCATCTTGACAG
TATCAGACAAGATCATGTGCAAGTTGAACACTAAATCTCGGACCTGTTCA
GGGAAAGAAGTATCTTGCAGGTCAGCATCTTCCTCTGCATAAGTAAGGAT
GGTCTTCAAGGAACGTCGAAGATAAGCCTCATTGAAGGTTTGTGAGGTTC
CCACCAGCGAACTCAAAGACATAGTAACCTGCATTTTTACTCGGGCAAAG
TTGTTGCCAATCTCGAAATTATGCCTCATGAGTAGGTATAGAGATGCTGC
AGCATGGGATCGTATTGTGCAGATGCAAGATGAGCAGTGCTTCAGAAGCT
GCAGGCACAAGTCTGCACACTGCTCTGTTTCCTCATCAAACAGGAGCCCT
GGGAACTTGGCAACAAGAGCTCGCTGAGTGTTGAACATATTTGTTAGTGA
TGTAGTTGACTGGTTTGAAGCAAGAGCATGAAGCAGTACTCTGAATACCA
CACTCAGCAGACCCTGGAGGTGATCTGCATTTGTGACCACCTGTACAATG
TTCTCCAAAGTGTCGAGAATGATCATATTAGCTTCACTCGCCAGATGGCC
CTCAACTTGTGATTCCTGTTCTAACTCCTGATGAGTTGACCGTTCCGTAT
CCTGCTGTTGGTGGCGCCAGGGGAAGGTCTCCTTGCGCCAACGGAGTCGC
TCACCAGTTCCAGAAGGAGACGGTGGGTTGCGCTCTGCTCCCTGGATGTA
GAACTGTGATAATCCAACAACATGAGGGGTGTTGGAAGGAGTGTTACCTC
GACGTCGGAGCATCATTTCCGAACGTGCAGAATTCTGACCCATGATGGCT
TCTTCCAGGCGGCTCTTCATGTCTGCTTTGCATCGTAGACTTGGCCCTCC
ACCTCGAAGGGAGATCTTCTTTCCCTGAACTACACCGAAGTGCTCCTGAC
TATGAGACACAGGAGGTAATGGAGGCCGTCCTTCATTAATGGTCTGTGTT
GTAGAGTCTTCTGATGTGGTGCGCCCAACTCCTGGGTGGTGGTGGTGGGT
GACGTTGGCAGTGGCAGATATGGGTTGGGAAGCAGTAGCCGCATTAGCAA
CTTCCAGGGGTTCCTCTCCATACACTAAGTAGCTTGCACCCTTGTACTGG
AAGCAAGACACAGCTATGTAGAGGACATCAAGCAGCTGATGTAGGCGGGT
GTGTGACAAATCCGAGAGTGTGTGACGAAGGGTTACTTCATCAGCATTAC
TCAGGACCCAGAGGAGGCAGATGAGCATGTTGCGTGTTGTCTCGGAACTC
AAGGGGCACTTGCGAGGCTGCTGTTGATTCTCTATCTCCTCTTCAGATGT
CCCTTGTATGACATCATAGTCACTCTCCCTGTTGGCAAACATAGAAGAAC
CAGCAATAGCTAAAGCAACATTTTGGTGGATGTGTGTTGCGACTCCATCA
TTCTCGTCACTGACAGAAGACATCAAATTCCGATTTTTATTACTTGCAAA
TGTGTGCAGCTGAGCTAAGGCATCAATGACAATGCTGATGAGTGGCAGAT
ACAAAGCCACCACTCTTGCCTTTACTTCTGGCTCTGTGAAACGTTCATCT
GTGTCATGGCTTGTCAGCAAGTTTCTCACTGAGTTCACTGCTCTTCCATG
GATACTGGGATTGTTTATTTCTAGAGCAGTAGCCAAATCTGACAACACAA
GACCAACAAGGAAGTGCTGTTGTCTGAATGAGTTTGAAAGCATCATGAAA
GCACTACGATTTCCACCAATCACAGTGGAGATGAAGGATGACTGACTAGT
TGTTGATCCAATCGAGGGACAGGGGGATGATGGAGCCGAGGTTGCTGAGA
TTGGTGTGCAGAATGGCAAATTCAGAGCCACAAAGTGTTCATGACTGCAT
ACAATGCGTACAAAATCCAGCTTCAGATTTATTAGTGCTGCAGCATCTGG
TAGATTCATTATCTTGTTACTCATCTGCTTACAGTAGTTTCTAATTAGCA
TGAAAACAAACCCTCTGTCCATCACCGACAGGAGATCACACAAGAAGAAC
GCCAGGCTGCTGTTCACATTCTGTACGAATCTGGTGTCTCGGACATCTTT
GTTATGGAGAGCAATGATGTCATTTGTGATGGTGTTGGTCAAGTTCTCAA
CATCATCACAGAACTGGTGGGAGAACCTCATCTTGCGCAAAGTGTCCTGT
CTTCCTGTGCGGGCTAGGTGTTCTGACATGGACTTTATCATCAACTCAAA
GAAGAACCATGAATTTGCTAGAGCCTTTTCTCTGCCTGTGCCATTTGACA
CTACCCATTGAAGGGCCACTTCTTCATGAACTACTTTCCTTCCTGGGAGT
CGCTGCAACAACAGAAGATTTTCGTAGTTCCCACCTTTCTTATCAGTTTG
CTCCTCATCATTGTCTGTTCTCATCGAGTTGGTTCTGTCCAATCCTCTTG
ATAAGATTCCTCCAACTTCAGCATCAGCATCCTGACCTAAATCAGGATTA
CTGCTGCTTCTAGAATACTTTCGATGAGTAGGGACTGAGGTTGGTGGGTG
AGGAGGGTGTGGCTGGGCAGTTACAACAGTTGGGCTATCATCTGGATGGG
GTAGAGTTGCCTGATATGCCACATACGTTAGGAGGGTGCTGTTACGTCCA
TGCTGATCATTCTTGTCCTCCAGGAGTCCAGATATTCGTCCAACAAGCGT
GCCAATGGTCTCAAAACAAGCCTGGGCAATATTGACTTGCTGTCCAGCAA
GAGTGGGTGGCCGAACCATGAGAGATATGAGGCGGTCTAACAGCACAGGG
ACAAATCGTACTAATGGTTCAGCATGACAGTTTATCAGATCTCCCATTGC
TTTCTTTAGTTCTCCCTCCATATTAGCTTCACCAATACGAGCTGGAATAT
TACCCTCCTCCACCATTTTACACAGATGGAAAAATCTATCAATATGCTTA
TCCTGTGCATGTACTGATGACACTGCCTCAACTAGGACAGTGAAAAGGCC
CTTGTGGTTATCAACCCACTTTGTGCCTGGGAGTTGTATGTCCGCAGTGA
TATAGGAGTAGTTGCTTGGGGGCCGCTCCATCATCACTGGCAAGCTGTGT
TCACCAGTTTGGAGGCATCCATCACGGTATACAGGCAGCCATGTATACCC
AACAGGAGTTTCAATTGTTTTTTCTTCATTCTTTTTCTGACAAGAAATGT
GATAGAATGTGAATAAAATGTGGTGTTGGTCACCAAGTACAGGAGGTAAC
TTGATCTTGAATTCATCATAGAAGTCAGGGGACTTGTTATGGTAAGTGAC
TGCAGTATAGGCTTCTGTGGTGAACTCTGGGCACGATGATTTGCCAAAAA
GGACTGACATGGCAGCCGACTCTTCTTCCCCAGCCATGAACTGTATCTTT
ACAGCAATGTTTCGTGCAGAACCTGGTCTGTTACTGAAATTCAGATCTTT
TGGTGAAACAAAGAGGAGATTCCTGTAGGAGTAGTGAGGAACAAAAATAT
CTCTTGGAGGAAACTCGACGATCTCCTTAATTGGTCGACATTTCTCATAA
TCCTTATCTTCCTCCTCCTCTGTCTCATCTGGATAAGGATGAAGTCTGGA
TAGCTCTGCTGTGAGGCAGTACTTAGGCTGGTCCCGAACTGGAGATATAT
CTAATTTGAGTAGACCCGGAAGACATTTTTTCTTCAATTGATTTGAGGGT
CGTTTGAGATCAGCAAGGAACTTGTAAAGGTCATCATCACGTAGTTTATC
TCCCTCCTGTTTGAAAAATGATGACACGGTTAGAGTAACTGGTCTGAAGG
AATCCAGACATGCTCCAAATTCTTCAGGAGACCAACTCCGTCTCTTCTCA
CTGAAGCTTCGCCTTTCTAGGGATCCTCTGCGAGTCAGTGACCCTGAACC
ACTCTTTCGTTTCAGCTCATCGTAGCTGGATGAACTCTGCTTTCGGTCTA
GACTGTTTGATCCTGATGGTTCTCTTTCCGGAGCATTCTCACGATCTCCA
TGGACTCCCGTGAAGATGTTCATAAGATTAATTGCAGTCCAGGCTAACGG
CATACGATATTTACCAAGCCGTTCACAACTTGCAACAGCTGCTGCCTTCA
ACTTCTCTCGGTTTGCATCATCTTTCATGTAAGGTCCAACAACATCACTG
ATGTCTCCCTGAAGAATCTTCTCAAGACGAACTACTAAGAATAAATCACT
TGAAGGGTAGGTAATATCAAAAATACAGGTACGGCTGAGTGTTGATATAT
CCTGATATGGAATGTGTGACGTTAACATTCGCTTGAGAGGCTCAGGATTC
ATATCAAAACAAAAGTTCTCAGACACCTTCTTCTTATCCCTCAAGTCATA
GAGAGCCATGGTGGCAAAGACTGGCTCGATCTCCAACTCAAGTCTCAAGT
TGATGCACTTTACTTGGATGCGGTGGCCTGAGTGGGGCATGGGGACTTCT
GGGTATAGCCTCCTCTCTATCATGTCCTCCTCATCTTGTGGGGGATAAAG
TACAAACAGGGACTCCTGTCTGTTTTCCTGCCTCGATTGTTGATTGTTGT
TATCCACTGTGTCCAAGGGAATACGAGAGAGTAGGGATGGCAGCAGGGGA
TCTGCTACAGAATTTCGTAGATCAAAGACTGAACTTGCCCAGCTTCCCCT
TGGTGTGTCAGATAGGTGGGAGGAGTGACGGCTTCCCACCATATCTTGTC
TCTCAACATCATCATGTCCCCGGTCATCATCCAAGTCTACTTCAAATTCA
GGTTGTGGACAAGACTGCAAATGTGCAAGGCGCTCTGCTGTCAGCTGGTT
CCTTCCAGGTACTGACGTGGAATGATGGAGGTACTGTCGACTGACATGTA
GCCAGTCTTTTGTATAGCACCGAACACAGTCTGCCACATGTGCATCAAAG
CCATCCCTACCATCATCTGGCACAACTGGATGCACAGTTCGAATGTGTCT
TGGAATACATGTTACAACTATGTCATCGCTGGGAAAGTGAAGTATCCCAC
GGGCAGGGTCTCTGTCTGCCTCAAGTTGATGCTGATCAATGAAGTCTTCA
TAATCAACAGGTTCAACTACCTCTTGAAGGGGAACATGTGTGGAGATAGT
TGATACACTGGCTGAACGAGGCGGGTCTTTCCCTGTTGTAATATCCCGCA
CTGTCCTTCGCACGTCAGCTGCATGTTGTTTTGACAGCTTTTGGGCGAAG
GCCCTTTGGCCTGACGCCATCTTGC
>CL17.Contig8_All
TAGAAGCAAGATGGCGTCAGGCCAAAGGGCCTTCGCCCAAAAGCTGTCAA
AACAACATGCAGCTGACGTGCGAAGGACAGTGCGGGATATTACAACAGGG
AAAGACCCGCCTCGTTCAGCCAGTGTATCAACTATCTCCACACATGTTCC
CCTTCAAGAGGTAGTTGAACCTGTTGATTATGAAGACTTCATTGATCAGC
ATCAACTTGAGGCAGACAGAGACCCTGCCCGTGGGATACTTCACTTTCCC
AGCGATGACATAGTTGTAACATGTATTCCAAGACACATTCGAACTGTGCA
TCCAGTTGTGCCAGATGATGGTAGGGATGGCTTTGATGCACATGTGGCAG
ACTGTGTTCGGTGCTATACAAAAGACTGGCTACATGTCAGTCGACAGTAC
CTCCATCATTCCACGTCAGTACCTGGAAGGAACCAGCTGACAGCAGAGCG
CCTTGCACATTTGCAGTCTTGTCCACAACCTGAATTTGAAGTAGACTTGG
ATGATGACCGGGGACATGATGATGTTGAGAGACAAGATATGGTGGGAAGC
CGTCACTCCTCCCACCTATCTGACACACCAAGGGGAAGCTGGGCAAGTTC
AGTCTTTGATCTACGAAATTCTGTAGCAGATCCCCTGCTGCCATCCCTAC
TCTCTCGTATTCCCTTGGACACAGTGGATAACAACAATCAACAATCGAGG
CAGGAAAACAGACAGGAGTCCCTGTTTGTACTTTATCCCCCACAAGATGA
GGAGGACATGATAGAGAGGAGGCTATACCCAGAAGTCCCCATGCCCCACT
CAGGCCACCGCATCCAAGTAAAGTGCATCAACTTGAGACTTGAGTTGGAG
ATCGAGCCAGTCTTTGCCACCATGGCTCTCTATGACTTGAGGGATAAGAA
GAAGGTGTCTGAGAACTTTTGTTTTGATATGAATCCTGAGCCTCTCAAGC
GAATGTTAACGTCACACATTCCATATCAGGATATATCAACACTCAGCCGT
ACCTGTATTTTTGATATTACCTACCCTTCAAGTGATTTATTCTTAGTAGT
TCGTCTTGAGAAGATTCTTCAGGGAGACATCAGTGATGTTGTTGGACCTT
ACATGAAAGATGATGCAAACCGAGAGAAGTTGAAGGCAGCAGCTGTTGCA
AGTTGTGAACGGCTTGGTAAATATCGTATGCCGTTAGCCTGGACTGCAAT
TAATCTTATGAACATCTTCACGGGAGTCCATGGAGATCGTGAGAATGCTC
CGGAAAGAGAACCATCAGGATCAAACAGTCTAGACCGAAAGCAGAGTTCA
TCCAGCTACGATGAGCTGAAACGAAAGAGTGGTTCAGGGTCACTGACTCG
CAGAGGATCCCTAGAAAGGCGAAGCTTCAGTGAGAAGAGACGGAGTTGGT
CTCCTGAAGAATTTGGAGCATGTCTGGATTCCTTCAGACCAGTTACTCTA
ACCGTGTCATCATTTTTCAAACAGGAGGGAGATAAACTACGTGATGATGA
CCTTTACAAGTTCCTTGCTGATCTCAAACGACCCTCAAATCAATTGAAGA
AAAAATGTCTTCCGGGTCTACTCAAATTAGATATATCTCCAGTTCGGGAC
CAGCCTAAGTACTGCCTCACAGCAGAGCTATCCAGACTTCATCCTTATCC
AGATGAGAAATGTCGACCAATTAAGGAGATCGTCGAGTTTCCTCCAAGAG
ATATTTTTGTTCCTCACTACTCCTACAGGAATCTCCTCTTTGTTTCACCA
AAAGATCTGAATTTCAGTAACAGACCAGGTTCTGCACGAAACATTGCTGT
AAAGATACAGTTCATGGCTGGGGAAGAAGAGTCGGCTGCCATGTCAGTCC
TTTTTGGCAAATCATCGTGCCCAGAGTTCACCACAGAAGCCTATACTGCA
GTCACTTACCATAACAAGTCCCCTGACTTCTATGATGAATTCAAGATCAA
GTTACCTCCTGTACTTGGTGACCAACACCACATTTTATTCACATTCTATC
ACATTTCTTGTCAGAAAAAGAATGAAGAAAAAACAATTGAAACTCCTGTT
GGGTATACATGGCTGCCTGTATACCGTGATGGATGCCTCCAAACTGGTGA
ACACAGCTTGCCAGTGATGATGGAGCGGCCCCCAAGCAACTACTCCTATA
TCACTGCGGACATACAACTCCCAGGCACAAAGTGGGTTGATAACCACAAG
GGCCTTTTCACTGTCCTAGTTGAGGCAGTGTCATCAGTACATGCACAGGA
TAAGCATATTGATAGATTTTTCCATCTGTGTAAAATGGTGGAGGAGGGTA
ATATTCCAGCTCGTATTGGTGAAGCTAATATGGAGGGAGAACTAAAGAAA
GCAATGGGAGATCTGATAAACTGTCATGCTGAACCATTAGTACGATTTGT
CCCTGTGCTGTTAGACCGCCTCATATCTCTCATGGTTCGGCCACCCACTC
TTGCTGGACAGCAAGTCAATATTGCCCAGGCTTGTTTTGAGACCATTGGC
ACGCTTGTTGGACGAATATCTGGACTCCTGGAGGACAAGAATGATCAGCA
TGGACGTAACAGCACCCTCCTAACGTATGTGGCATATCAGGCAACTCTAC
CCCATCCAGATGATAGCCCAACTGTTGTAACTGCCCAGCCACACCCTCCT
CACCCACCAACCTCAGTCCCTACTCATCGAAAGTATTCTAGAAGCAGCAG
TAATCCTGATTTAGGTCAGGATGCTGATGCTGAAGTTGGAGGAATCTTAT
CAAGAGGATTGGACAGAACCAACTCGATGAGAACAGGTGGGAACTACGAA
AATCTTCTGTTGTTGCAGCGACTCCCAGGAAGGAAAGTAGTTCATGAAGA
AGTGGCCCTTCAATGGGTAGTGTCAAATGGCACAGGCAGAGAAAAGGCTC
TAGCAAATTCATGGTTCTTCTTTGAGTTGATGATAAAGTCCATGTCAGAA
CACCTAGCCCGCACAGGAAGACAGGACACTTTGCGCAAGATGAGGTTCTC
CCACCAGTTCTGTGATGATGTTGAGAACTTGACCAACACCATCACAAATG
ACATCATTGCTCTCCATAACAAAGATGTCCGAGACACCAGATTCGTACAG
AATGTGAACAGCAGCCTGGCGTTCTTCTTGTGTGATCTCCTGTCGGTGAT
GGACAGAGGGTTTGTTTTCATGCTAATTAGAAACTACTGTAAGCAGATGA
GTAACAAGATAATGAATCTACCAGATGCTGCAGCACTAATAAATCTGAAG
CTGGATTTTGTACGCATTGTATGCAGTCATGAACACTTTGTGGCTCTGAA
TTTGCCATTCTGCACACCAATCTCAGCAACCTCGGCTCCATCATCCCCCT
GTCCCTCGATTGGATCAACAACTAGTCAGTCATCCTTCATCTCCACTGTG
ATTGGTGGAAATCGTAGTGCTTTCATGATGCTTTCAAACTCATTCAGACA
ACAGCACTTCCTTGTTGGTCTTGTGTTGTCAGATTTGGCTACTGCTCTAG
AAATAAACAATCCCAGTATCCATGGAAGAGCAGTGAACTCAGTGAGAAAC
TTGCTGACAAGCCATGACACAGATGAACGTTTCACAGAGCCAGAAGTAAA
GGCAAGAGTGGTGGCTTTGTATCTGCCACTCATCAGCATTGTCATTGATG
CCTTAGCTCAGCTGCACACATTTGCAAGTAATAAAAATCGGAATTTGATG
TCTTCTGTCAGTGACGAGAATGATGGAGTCGCAACACACATCCACCAAAA
TGTTGCTTTAGCTATTGCTGGTTCTTCTATGTTTGCCAACAGGGAGAGTG
ACTATGATGTCATACAAGGGCAACAGCAGCCTCGCAAGTGCCCCTTGAGT
TCCGAGACAACACGCAACATGCTCATCTGCCTCCTCTGGGTCCTGAGTAA
TGCTGATGAAGTAACCCTTCGTCACACACTCTCGGATTTGTCACACACCC
GCCTACATCAGCTGCTTGATGTCCTCTACATAGCTGTGTCTTGCTTCCAG
TACAAGGGAAAGAAGATCTCCCTTCGAGGTGGAGGGCCAAGTCTACGATG
CAAAGCAGACATGAAGAGCCGCCTGGAAGAAGCCATCATGGGTCAGAATT
CTGCACGTTCGGAAATGATGCTCCGACGTCGAGGTAACACTCCTTCCAAC
ACCCCTCATGTTGTTGGATTATCACAGTTCTACATCCAGGGAGCAGAGCG
CAACCCACCGTCTCCTTCTGGAACTGGTGAGCGACTCCGTTGGCGCAAGG
AGACCTTCCCCTGGCGCCACCAACAGCAGGATACGGAACGGTCAACTCAT
CAGGAGTTAGAACAGGAATCACAAGTTGAGGGCCATCTGGCGAGTGAAGC
TAATATGATCATTCTCGACACTTTGGAGAACATTGTACAGGTGGTCACAA
ATGCAGATCACCTCCAGGGTCTGCTGAGTGTGGTATTCAGAGTACTGCTT
CATGCTCTTGCTTCAAACCAGTCAACTACATCACTAACAAATATGTTCAA
CACTCAGCGAGCTCTTGTTGCCAAGTTCCCAGGGCTCCTGTTTGATGAGG
AAACAGAGCAGTGTGCAGACTTGTGCCTGCAGCTTCTGAAGCACTGCTCA
TCTTGCATCTGCACAATACGATCCCATGCTGCAGCATCTCTATACCTACT
CATGAGGCATAATTTCGAGATTGGCAACAACTTTGCCCGAGTAAAAATGC
AGGTTACTATGTCTTTGAGTTCGCTGGTGGGAACCTCACAAACCTTCAAT
GAGGCTTATCTTCGACGTTCCTTGAAGACCATCCTTACTTATGCAGAGGA
AGATGCTGACCTGCAAGATACTTCTTTCCCTGAACAGGTCCGAGATTTAG
TGTTCAACTTGCACATGATCTTGTCTGATACTGTCAAGATGAAAGAGTAC
CAAGAGGATCCTGAGATGCTGCTTGACTTGATGTATAGAATAGCTCGAGG
CTATCAAAACTCCCCAGACCTGCGCTTGACTTGGTTAGCCAGCATGGCTC
AGAAGCACAGTGAGAGAGTTCAGCATGCTGAAGCTGCCATGTGCCTGATC
CACAGTGCAGCTCTTGTGTCAGAATACTTATACATGTTGGAGGATTGTCC
TCACCTTCCAACTGGAGCTGTTACCTTCTGTAAACTTTCACCAAATGTTT
TAGAGGAAAGTGCAGTGTCTGATGATGTTTTAAGCCCAGATGAAGAGGGT
ATATGTACAGGAAAGTACTTCACAGAAAATGGTTTAGTTGGGCTTTTGGA
GCAGGCAAGCTCTTCTTTGCAGCAGGCTGGTATGTTTGAATGTTTGAATG
AGGTCTACAAGATCTTAACTCCCATTGCTGAGAAGAACAGAGATTGGAAG
AAGCTGATCAACATCTACTCAAAACTTCACGACGCTTTTTCAAAGATTGA
TGCACTAGAGGGAAGAAGAATATTTGGAACATACTTCAGAGTTGGTTTTT
ATGGATCCAAGTTTGGTGATCTTGATGGGGAAGAGTTCATCTACAAGGAA
CCTATGCTTACCAAGTTACCTGAGATATCTCACAGATTAGAGGCCTTTTA
CAGTGACCGTTTTGGTGCAGAAAACATTTTGATGATAAAGGACAGTAACA
CAGTCGATGCCACCAAACTGGATTCCGACAAAGCTTGTATCCAGATCACT
TACGTTGAGCCTTATTTTGATGAATATGAATACAGGGACAGAGTTACTTC
TTTTGAGAAAAATTATAACATTAAACGGTTCATCTTCTCAACACCATTCA
CACCTGATGGGAGAGCGCATGGAGAGCTTCATGAGCAATATAAGAGGAAG
ACCATCCTGACAACACAGCATATGTTCCCATATGTGAAGACTAGGATCCA
AGTTGTTGACAGAATGTCTTGGGTGTTGACTCCAATTGAAGTTGCTATTG
AAGACATACAGAAGAAGACAAAGGAGTTATCTGCAGCCATCAACCAAGAT
CCTCCAGATCACAAGATTCTACAGATGGTGCTTCAGGGGTGCATTGGAAC
AACGGTGAATCAGGGACCAATGGAGGTTGCTCACATTTTCCTATCAGATC
TGGTTGACAGCAGGAAGCCCCCTAACAGACTTCAAAATAAACTTCGACTC
TGTTTCAAGGACTTCTCCAAAAAATGCCAAGATGCATTACGGCGGAACAA
AACACTGATTGGCTCTGACATGAGGGAGTACCACAGGGAGCTGGAGAGGA
ATTATAACAAATTTATTGAAGGTTTATCACCAATGATTACGGTCAATCAT
CTTACCAGACAAATGAGTGACTGTGACCAGGGAACATCATAGTTAAGGCG
GCTGTGAAGTTAGCTGGCGCTTTTGGTGCTTGGAGGTGGAAGAAGCAGGT
TCCGGCAGTGATTAGATCTCGGCTTTTCCTAAAAGGTGCTCGTCTCAAAG
ATTCCAAAAAATCCTGGATTTAAATTGTAATGATCTTTATGCAGTATTTA
TAATCTAGTTTTGTTTAAATCCATAATCTCGTAAGATATGAGACAAGGTG
CATTACCACTGAAATTGTGGAGGGGGGGATGAATTACTTAATGATAAAGG
GGCACAAGAAACAGCTTTAGAATGATTTATATATACATATATTCAAAGTC
ATATAAATAGTTTTAGTATTATTGTATCATCCAGTAGTAAGTCATCTTGT
ATAGCTTTTTTTTTTTATACTTATACAG
>CL17.Contig9_All
TGTGACCACCTGTACAATGTTCTCCAAAGTGTCGAGAATGATCATATTAG
CTTCACTCGCCAGATGGCCCTCAACTTGTGATTCCTGTTCTAACTCCTGA
TGAGTTGACCGTTCCGTATCCTGCTGTTGGTGGCGCCAGGGGAAGGTCTC
CTTGCGCCAACGGAGTCGCTCACCAGTTCCAGAAGGAGACGGTGGGTTGC
GCTCTCGACGTCGGAGCATCATTTCCGAACGTGCAGAATTCTGACCCATG
ATGGCTTCTTCCAGGCGGCTCTTCATGTCTGCTTTGCATCGTAGACTTGG
CCCTCCACCTCGAAGGGAGATCTTCTTTCCCTGAACTACACCGAAGTGCT
CCTGACTATGAGACACAGGAGGTAATGGAGGCCGTCCTTCATTAATGGTC
TGTGTTGTAGAGTCTTCTGATGTGGTGCGCCCAACTCCTGGGTGGTGGTG
GTGGTGGGTGACGTTGGCAGTGGCAGATATGGGTTGGGAAGCAGTAGCCG
CATTAGCAACTTCCAGGGGTTCCTCTCCATACACTAAGTAGCTTGCACCC
TTGTACTGGAAGCAAGACACAGCTATGTAGAGGACATCAAGCAGCTGATG
TAGGCGGGTGTGTGACAAATCCGAGAGTGTGTGACGAAGGGTTACTTCAT
CAGCATTACTCAGGACCCAGAGGAGGCAGATGAGCATGTTGCGTGTTGTC
TCGGAACTCAAGGGGCACTTGCGAGGCTGCTGTTGCCCTTGTATGACATC
ATAGTCACTCTCCCTGTTGGCAAACATAGAAGAACCAGCAATAGCTAAAG
CAACATTTTGGTGGATGTGTGTTGCGACTCCATCATTCTCGTCACTGACA
GAAGACATCAAATTCCGATTTTTATTACTTGCAAATGTGTGCAGCTGAGC
TAAGGCATCAATGACAATGCTGATGAGTGGCAGATACAAAGCCACCACTC
TTGCCTTTACTTCTGGCTCTGTGAAACGTTCATCTGTGTCATGGCTTGTC
AGCAAGTTTCTCACTGAGTTCACTGCTCTTCCATGGATACTGGGATTGTT
TATTTCTAGAGCAGTAGCCAAATCTGACAACACAAGACCAACAAGGAAGT
GCTGTTGTCTGAATGAGTTTGAAAGCATCATGAAAGCACTACGATTTCCA
CCAATCACAGTGGAGATGAAGGATGACTGACTAGTTGTTGATCCAATCGA
GGGACAGGGGGATGATGGAGCCGAGGTTGCTGAGATTGGTGTGCAGAATG
GCAAATTCAGAGCCACAAAGTGTTCATGACTGCATACAATGCGTACAAAA
TCCAGCTTCAGATTTATTAGTGCTGCAGCATCTGGTAGATTCATTATCTT
GTTACTCATCTGCTTACAGTAGTTTCTAATTAGCATGAAAACAAACCTTC
TGTCGGTGATGGACAGAGGGTTTGTTTTCATGCTAATTAGAAACTACTGT
AAGCAGATGAGTAACAAGATAATGAATCTACCAGATGCTGCAGCACTAAT
AAATCTGAAGCTGGATTTTGTACGCATTGTATGCAGTCATGAACACTTTG
TGGCTCTGAATTTGCCATTCTGCACACCAATCTCAGCAACCTCGGCTCCA
TCATCCCCCTGTCCCTCGATTGGATCAACAACTAGTCAGTCATCCTTCAT
CTCCACTGTGATTGGTGGAAATCGTAGTGCTTTCATGATGCTTTCAAACT
CATTCAGACAACAGCACTTCCTTGTTGGTCTTGTGTTGTCAGATTTGGCT
ACTGCTCTAGAAATAAACAATCCCAGTATCCATGGAAGAGCAGTGAACTC
AGTGAGAAACTTGCTGACAAGCCATGACACAGATGAACGTTTCACAGAGC
CAGAAGTAAAGGCAAGAGTGGTGGCTTTGTATCTGCCACTCATCAGCATT
GTCATTGATGCCTTAGCTCAGCTGCACACATTTGCAAGTAATAAAAATCG
GAATTTGATGTCTTCTGTCAGTGACGAGAATGATGGAGTCGCAACACACA
TCCACCAAAATGTTGCTTTAGCTATTGCTGGTTCTTCTATGTTTGCCAAC
AGGGAGAGTGACTATGATGTCATACAAGGGCAACAGCAGCCTCGCAAGTG
CCCCTTGAGTTCCGAGACAACACGCAACATGCTCATCTGCCTCCTCTGGG
TCCTGAGTAATGCTGATGAAGTAACCCTTCGTCACACACTCTCGGATTTG
TCACACACCCGCCTACATCAGCTGCTTGATGTCCTCTACATAGCTGTGTC
TTGCTTCCAGTACAAGGGTGCAAGCTACTTAGTGTATGGAGAGGAACCCC
TGGAAGTTGCTAATGCGGCTACTGCTTCCCAACCCATATCTGCCACTGCC
AACGTCACCCACCACCACCACCACCCAGGAGTTGGGCGCACCACATCAGA
AGACTCTACAACACAGACCATTAATGAAGGACGGCCTCCATTACCTCCTG
TGTCTCATAGTCAGGAGCACTTCGGTGTAGTTCAGGGAAAGAAGATCTCC
CTTCGAGGTGGAGGGCCAAGTCTACGATGCAAAGCAGACATGAAGAGCCG
CCTGGAAGAAGCCATCATGGGTCAGAATTCTGCACGTTCGGAAATGATGC
TCCGACGTCGAGAGCGCAACCCACCGTCTCCTTCTGGAACTGGTGAGCGA
CTCCGTTGGCGCAAGGAGACCTTCCCCTGGCGCCACCAACAGCAGGATAC
GGAACGGTCAACTCATCAGGAGTTAGAACAGGAATCACAAGTTGAGGGCC
ATCTGGCGAGTGAAGCTAATATGATCATTCTCGACACTTTGGAGAACATT
GTACAGGTGGTCACA
>CL17.Contig10_All
AAGCAAGATGGCGTCAGGCCAAAGGGCCTTCGCCCAAAAGCTGTCAAAAC
AACATGCAGCTGACGTGCGAAGGACAGTGCGGGATATTACAACAGGGAAA
GACCCGCCTCGTTCAGCCAGTGTATCAACTATCTCCACACATGTTCCCCT
TCAAGAGGTAGTTGAACCTGTTGATTATGAAGACTTCATTGATCAGCATC
AACTTGAGGCAGACAGAGACCCTGCCCGTGGGATACTTCACTTTCCCAGC
GATGACATAGTTGTAACATGTATTCCAAGACACATTCGAACTGTGCATCC
AGTTGTGCCAGATGATGGTAGGGATGGCTTTGATGCACATGTGGCAGACT
GTGTTCGGTGCTATACAAAAGACTGGCTACATGTCAGTCGACAGTACCTC
CATCATTCCACGTCAGTACCTGGAAGGAACCAGCTGACAGCAGAGCGCCT
TGCACATTTGCAGTCTTGTCCACAACCTGAATTTGAAGTAGACTTGGATG
ATGACCGGGGACATGATGATGTTGAGAGACAAGATATGGTGGGAAGCCGT
CACTCCTCCCACCTATCTGACACACCAAGGGGAAGCTGGGCAAGTTCAGT
CTTTGATCTACGAAATTCTGTAGCAGATCCCCTGCTGCCATCCCTACTCT
CTCGTATTCCCTTGGACACAGTGGATAACAACAATCAACAATCGAGGCAG
GAAAACAGACAGGAGTCCCTGTTTGTACTTTATCCCCCACAAGATGAGGA
GGACATGATAGAGAGGAGGCTATACCCAGAAGTCCCCATGCCCCACTCAG
GCCACCGCATCCAAGTAAAGTGCATCAACTTGAGACTTGAGTTGGAGATC
GAGCCAGTCTTTGCCACCATGGCTCTCTATGACTTGAGGGATAAGAAGAA
GGTGTCTGAGAACTTTTGTTTTGATATGAATCCTGAGCCTCTCAAGCGAA
TGTTAACGTCACACATTCCATATCAGGATATATCAACACTCAGCCGTACC
TGTATTTTTGATATTACCTACCCTTCAAGTGATTTATTCTTAGTAGTTCG
TCTTGAGAAGATTCTTCAGGGAGACATCAGTGATGTTGTTGGACCTTACA
TGAAAGATGATGCAAACCGAGAGAAGTTGAAGGCAGCAGCTGTTGCAAGT
TGTGAACGGCTTGGTAAATATCGTATGCCGTTAGCCTGGACTGCAATTAA
TCTTATGAACATCTTCACGGGAGTCCATGGAGATCGTGAGAATGCTCCGG
AAAGAGAACCATCAGGATCAAACAGTCTAGACCGAAAGCAGAGTTCATCC
AGCTACGATGAGCTGAAACGAAAGAGTGGTTCAGGGTCACTGACTCGCAG
AGGATCCCTAGAAAGGCGAAGCTTCAGTGAGAAGAGACGGAGTTGGTCTC
CTGAAGAATTTGGAGCATGTCTGGATTCCTTCAGACCAGTTACTCTAACC
GTGTCATCATTTTTCAAACAGGAGGGAGATAAACTACGTGATGATGACCT
TTACAAGTTCCTTGCTGATCTCAAACGACCCTCAAATCAATTGAAGAAAA
AATGTCTTCCGGGTCTACTCAAATTAGATATATCTCCAGTTCGGGACCAG
CCTAAGTACTGCCTCACAGCAGAGCTATCCAGACTTCATCCTTATCCAGA
TGAGAAATGTCGACCAATTAAGGAGATCGTCGAGTTTCCTCCAAGAGATA
TTTTTGTTCCTCACTACTCCTACAGGAATCTCCTCTTTGTTTCACCAAAA
GATCTGAATTTCAGTAACAGACCAGGTTCTGCACGGAACATTGCTGTAAA
GATACAGTTCATGGCTGGGGAAGAAGAGTCGGCTGCCATGTCAGTCCTTT
TTGGCAAATCATCGTGCCCAGAGTTCACCACAGAAGCCTATACTGCAGTC
ACTTACCATAACAAGTCCCCTGACTTCTATGATGAATTCAAGATCAAGTT
ACCTCCTGTACTTGGTGACCAACACCACATTTTATTCACATTCTATCACA
TTTCTTGTCAGAAAAAGAATGAAGAAAAAACAATTGAAACTCCTGTTGGG
TATACATGGCTGCCTGTATACCGTGATGGATGCCTCCAAACTGGTGAACA
CAGCTTGCCAGTGATGATGGAGCGGCCCCCAAGCAACTACTCCTATATCA
CTGCGGACATACAACTCCCAGGCACAAAGTGGGTTGATAACCACAAGGGC
CTTTTCACTGTCCTAGTTGAGGCAGTGTCATCAGTACATGCACAGGATAA
GCATATTGATAGATTTTTCCATCTGTGTAAAATGGTGGAGGAGGGTAATA
TTCCAGCTCGTATTGGTGAAGCTAATATGGAGGGAGAACTAAAGAAAGCA
ATGGGAGATCTGATAAACTGTCATGCTGAACCATTAGTACGATTTGTCCC
TGTGCTGTTAGACCGCCTCATATCTCTCATGGTTCGGCCACCCACTCTTG
CTGGACAGCAAGTCAATATTGCCCAGGCTTGTTTTGAGACCATTGGCACG
CTTGTTGGACGAATATCTGGACTCCTGGAGGACAAGAATGATCAGCATGG
ACGTAACAGCACCCTCCTAACGTATGTGGCATATCAGGCAACTCTACCCC
ATCCAGATGATAGCCCAACTGTTGTAACTGCCCAGCCACACCCTCCTCAC
CCACCAACCTCAGTCCCTACTCATCGAAAGTATTCTAGAAGCAGCAGTAA
TCCTGATTTAGGTCAGGATGCTGATGCTGAAGTTGGAGGAATCTTATCAA
GAGGATTGGACAGAACCAACTCGATGAGAACAGACAATGATGAGGAGCAA
ACTGATAAGAAAGGTGGGAACTACGAAAATCTTCTGTTGTTGCAGCGACT
CCCAGGAAGGAAAGTAGTTCATGAAGAAGTGGCCCTTCAATGGGTAGTGT
CAAATGGCACAGGCAGAGAAAAGGCTCTAGCAAATTCATGGTTCTTCTTT
GAATTGATGATAAAGTCCATGTCAGAACACCTAGCCCGCACAGGAAGACA
GGACACTTTGCGCAAGATGAGGTTCTCCCACCAGTTCTGTGATGATGTTG
AGAACTTGACCAACACCATCACAAATGACATCATTGCTCTCCATAACAAA
GATGTCCGAGACACCAGATTCGTACAGAATGTGAACAGCAGCCTGGCGTT
CTTCTTGTGTGATCTCCTGTCGGTGATGGACAGAGGGTTTGTTTTCATGC
TAATTAGAAACTACTGTAAGCAGATGAGTAACAAGATAATGAATCTACCA
GATGCTGCAGCACTAATAAATCTGAAGCTGGATTTTGTACGCATTGTATG
CAGTCATGAACACTTTGTGGCTCTGAATTTGCCATTCTGCACACCAATCT
CAGCAACCTCGGCTCCATCATCCCCCTGTCCCTCGATTGGATCAACAACT
AGTCAGTCATCCTTCATCTCCACTGTGATTGGTGGAAATCGTAGTGCTTT
CATGATGCTTTCAAACTCATTCAGACAACAGCACTTCCTTGTTGGTCTTG
TGTTGTCAGATTTGGCTACTGCTCTAGAAATAAACAATCCCAGTATCCAT
GGAAGAGCAGTGAACTCAGTGAGAAACTTGCTGACAAGCCATGACACAGA
TGAACGTTTCACAGAGCCAGAAGTAAAGGCAAGAGTGGTGGCTTTGTATC
TGCCACTCATCAGCATTGTCATTGATGCCTTAGCTCAGCTGCACACATTT
GCAAGTAATAAAAATCGGAATTTGATGTCTTCTGTCAGTGACGAGAATGA
TGGAGTCGCAACACACATCCACCAAAATGTTGCTTTAGCTATTGCTGGTT
CTTCTATGTTTGCCAACAGGGAGAGTGACTATGATGTCATACAAGGGCAA
CAGCAGCCTCGCAAGTGCCCCTTGAGTTCCGAGACAACACGCAACATGCT
CATCTGCCTCCTCTGGGTCCTGAGTAATGCTGATGAAGTAACCCTTCGTC
ACACACTCTCGGATTTGTCACACACCCGCCTACATCAGCTGCTTGATGTC
CTCTACATAGCTGTGTCTTGCTTCCAGTACAAGGGAAAGAAGATCTCCCT
TCGAGGTGGAGGGCCAAGTCTACGATGCAAAGCAGACATGAAGAGCCGCC
TGGAAGAAGCCATCATGGGTCAGAATTCTGCACGTTCGGAAATGATGCTC
CGACGTCGAGGTAACACTCCTTCCAACACCCCTCATGTTGTTGGATTATC
ACAGTTCTACATCCAGGGAGCAGAGCGCAACCCACCGTCTCCTTCTGGAA
CTGGTGAGCGACTCCGTTGGCGCAAGGAGACCTTCCCCTGGCGCCACCAA
CAGCAGGATACGGAACGGTCAACTCATCAGGAGTTAGAACAGGAATCACA
AGTTGAGGGCCATCTGGCGAGTGAAGCTAATATGATCATTCTCGACACTT
TGGAGAACATTGTACAGGTGGTCACAAATGCAGATCACCTCCAGGGTCTG
CTGAGTGTGGTATTCAGAGTACTGCTTCATGCTCTTGCTTCAAACCAGTC
AACTACATCACTAACAAATATGTTCAACACTCAGCGAGCTCTTGTTGCCA
AGTTCCCAGGGCTCCTGTTTGATGAGGAAACAGAGCAGTGTGCAGACTTG
TGCCTGCAGCTTCTGAAGCACTGCTCATCTTGCATCTGCACAATACGATC
CCATGCTGCAGCATCTCTATACCTACTCATGAGGCATAATTTCGAGATTG
GCAACAACTTTGCCCGAGTAAAAATGCAGGTTACTATGTCTTTGAGTTCG
CTGGTGGGAACCTCACAAACCTTCAATGAGGCTTATCTTCGACGTTCCTT
GAAGACCATCCTTACTTATGCAGAGGAAGATGCTGACCTGCAAGATACTT
CTTTCCCTGAACAGGTCCGAGATTTAGTGTTCAACTTGCACATGATCTTG
TCTGATACTGTCAAGATGAAAGAGTACCAAGAGGATCCTGAGATGCTGCT
TGACTTGATGTATAGAATAGCCCGAGGCTATCAAAACTCCCCAGACCTGC
GCTTGACTTGGTTAGCCAGCATGGCTCAGAAGCACAGTGAGAGAGTTCAG
CATGCTGAAGCTGCCATGTGCCTGATCCACAGTGCAGCTCTTGTGTCAGA
ATACTTATACATGTTGGAGGATTGTCCTCACCTTCCAACTGGAGCTGTTA
CCTTCTGTAAACTTTCACCAAATGTTTTAGAGGAAAGTGCAGTGTCTGAT
GATGTTTTAAGCCCAGATGAAGAGGGTATATGTACAGGAAAGTACTTCAC
AGAAAATGGTTTAGTTGGGCTTTTGGAGCAGGCAAGCTCTTCTTTGCAGC
AGGCTGGTATGTTTGAATGTTTGAATGAGGTCTACAAGATCTTAACTCCC
ATTGCTGAGAAGAACAGAGATTGGAAGAAGCTGATCAACATCTACTCAAA
ACTTCACGACGCTTTTTCAAAGATTGATGCACTAGAGGGAAGAAGAATAT
TTGGAACATACTTCAGAGTTGGTTTTTATGGATCCAAGTTTGGTGATCTT
GATGGGGAAGAGTTCATCTACAAGGAACCTATGCTTACCAAGTTACCTGA
GATATCTCACAGATTAGAGGCCTTTTACAGTGACCGTTTTGGTGCAGAAA
ACATTTTGATGATAAAGGACAGTAACACAGTCGATGCCACCAAACTGGAT
TCCGACAAAGCTTGTATCCAGATCACTTACGTTGAGCCTTATTTTGATGA
ATATGAATACAGGGACAGAGTTACTTCTTTTGAGAAAAATTATAACATTA
AACGGTTCATCTTCTCAACACCATTCACACCTGATGGGAGAGCGCATGGA
GAGCTTCATGAGCAATATAAGAGGAAGACCATCCTGACAACACAGCATAT
GTTCCCATATGTGAAGACTAGGATCCAAGTTGTTGACAGAATGTCTTGGG
TGTTGACTCCAATTGAAGTTGCTATTGAAGACATACAGAAGAAGACAAAG
GAGTTATCTGCAGCCATCAACCAAGATCCTCCAGATCACAAGATTCTACA
GATGGTGCTTCAGGGGTGCATTGGAACAACGGTGAATCAGGGACCAATGG
AGGTTGCTCACATTTTCCTATCAGATCTGGTTGACAGCAGGAAGCCCCCT
AACAGACTTCAAAATAAACTTCGACTCTGTTTCAAGGACTTCTCCAAAAA
ATGCCAAGATGCATTACGGCGGAACAAAACACTGATTGGCTCTGACATGA
GGGAGTACCACAGGGAGCTGGAGAGGAATTATAACAAATTTATTGAAGGT
TTATCACCAATGATTACGGTCAATCATCTTACCAGACAAATGAGTGACTG
TGACCAGGGAACATCATAGTTAAGGCGGCTGTGAAGTTAGCTGGCGCTTT
TGGTGCTTGGAGGTGGAAGAAGCAGGTTCCGGCAGTGATTAGATCTCGGC
TTTTCCTAAAAGGTGCTCGTCTCAAAGATTCCAAAAAATCCTGGATTTAA
ATTGTAATGATCTTTATGCAGTATTTATAATCTAGTTTTGTTTAAATCCA
TAATCTCGTAAGATATGAGACAAGGTGCATTACCACTGAAATTGTGGAGG
GGGGGATGAATTACTTAATGATAAAGGGGCACAAGAAACAGCTTTAGAAT
GATTTATATATACATATATTCAA
>CL17.Contig11_All
CTGTATAAGTATAAAAAAAAAAAAAGCTATACAAGATGACTTACTACTGG
ATGATACAATAATACTAAAACTATTTATATGACTTTGAATATATGTATAT
ATAAATCATTCTAAAGCTGTTTCTTGTGCCCCTTTATCATTAAGTAATTC
ATCCCCCCCTCCACAATTTCAGTGGTAATGCACCTTGTCTCATATCTTAC
GAGATTATGGATTTAAACAAAACTAGATTATAAATACTGCATAAAGATCA
TTACAATTTAAATCCAGGATTTTTTGGAATCTTTGAGACGAGCACCTTTT
AGGAAAAGCCGAGATCTAATCACTGCCGGAACCTGCTTCTTCCACCTCCA
AGCACCAAAAGCGCCAGCTAACTTCACAGCCGCCTTAACTATGATGTTCC
CTGGTCACAGTCACTCATTTGTCTGGTAAGATGATTGACCGTAATCATTG
GTGATAAACCTTCAATAAATTTGTTATAATTCCTCTCCAGCTCCCTGTGG
TACTCCCTCATGTCAGAGCCAATCAGTGTTTTGTTCCGCCGTAATGCATC
TTGGCATTTTTTGGAGAAGTCCTTGAAACAGAGTCGAAGTTTATTTTGAA
GTCTGTTAGGGGGCTTCCTGCTGTCAACCAGATCTGATAGGAAAATGTGA
GCAACCTCCATTGGTCCCTGATTCACCGTTGTTCCAATGCACCCCTGAAG
CACCATCTGTAGAATCTTGTGATCTGGAGGATCTTGGTTGATGGCTGCAG
ATAACTCCTTTGTCTTCTTCTGTATGTCTTCAATAGCAACTTCAATTGGA
GTCAACACCCAAGACATTCTGTCAACAACTTGGATCCTAGTCTTCACATA
TGGGAACATATGCTGTGTTGTCAGGATGGTCTTCCTCTTATATTGCTCAT
GAAGCTCTCCATGCGCTCTCCCATCAGGTGTGAATGGTGTTGAGAAGATG
AACCGTTTAATGTTATAATTTTTCTCAAAAGAAGTAACTCTGTCCCTGTA
TTCATATTCATCAAAATAAGGCTCAACGTAAGTGATCTGGATACAAGCTT
TGTCGGAATCCAGTTTGGTGGCATCGACTGTGTTACTGTCCTTTATCATC
AAAATGTTTTCTGCACCAAAACGGTCACTGTAAAAGGCCTCTAATCTGTG
AGATATCTCAGGTAACTTGGTAAGCATAGGTTCCTTGTAGATGAACTCTT
CCCCATCAAGATCACCAAACTTGGATCCATAAAAACCAACTCTGAAGTAT
GTTCCAAATATTCTTCTTCCCTCTAGTGCATCAATCTTTGAAAAAGCGTC
GTGAAGTTTTGAGTAGATGTTGATCAGCTTCTTCCAATCTCTGTTCTTCT
CAGCAATGGGAGTTAAGATCTTGTAGACCTCATTCAAACATTCAAACATA
CCAGCCTGCTGCAAAGAAGAGCTTGCCTGCTCCAAAAGCCCAACTAAACC
ATTTTCTGTGAAGTACTTTCCTGTACATATACCCTCTTCATCTGGGCTTA
AAACATCATCAGACACTGCACTTTCCTCTAAAACATTTGGTGAAAGTTTA
CAGAAGGTAACAGCTCCAGTTGGAAGGTGAGGACAATCCTCCAACATGTA
TAAGTATTCTGACACAAGAGCTGCACTGTGGATCAGGCACATGGCAGCTT
CAGCATGCTGAACTCTCTCACTGTGCTTCTGAGCCATGCTGGCTAACCAA
GTCAAGCGCAGGTCTGGGGAGTTTTGATAGCCTCGAGCTATTCTATACAT
CAAGTCAAGCAGCATCTCAGGATCCTCTTGGTACTCTTTCATCTTGACAG
TATCAGACAAGATCATGTGCAAGTTGAACACTAAATCTCGGACCTGTTCA
GGGAAAGAAGTATCTTGCAGGTCAGCATCTTCCTCTGCATAAGTAAGGAT
GGTCTTCAAGGAACGTCGAAGATAAGCCTCATTGAAGGTTTGTGAGGTTC
CCACCAGCGAACTCAAAGACATAGTAACCTGCATTTTTACTCGGGCAAAG
TTGTTGCCAATCTCGAAATTATGCCTCATGAGTAGGTATAGAGATGCTGC
AGCATGGGATCGTATTGTGCAGATGCAAGATGAGCAGTGCTTCAGAAGCT
GCAGGCACAAGTCTGCACACTGCTCTGTTTCCTCATCAAACAGGAGCCCT
GGGAACTTGGCAACAAGAGCTCGCTGAGTGTTGAACATATTTGTTAGTGA
TGTAGTTGACTGGTTTGAAGCAAGAGCATGAAGCAGTACTCTGAATACCA
CACTCAGCAGACCCTGGAGGTGATCTGCATTTGTGACCACCTGTACAATG
TTCTCCAAAGTGTCGAGAATGATCATATTAGCTTCACTCGCCAGATGGCC
CTCAACTTGTGATTCCTGTTCTAACTCCTGATGAGTTGACCGTTCCGTAT
CCTGCTGTTGGTGGCGCCAGGGGAAGGTCTCCTTGCGCCAACGGAGTCGC
TCACCAGTTCCAGAAGGAGACGGTGGGTTGCGCTCTGCTCCCTGGATGTA
GAACTGTGATAATCCAACAACATGAGGGGTGTTGGAAGGAGTGTTACCTC
GACGTCGGAGCATCATTTCCGAACGTGCAGAATTCTGACCCATGATGGCT
TCTTCCAGGCGGCTCTTCATGTCTGCTTTGCATCGTAGACTTGGCCCTCC
ACCTCGAAGGGAGATCTTCTTTCCCTTGTACTGGAAGCAAGACACAGCTA
TGTAGAGGACATCAAGCAGCTGATGTAGGCGGGTGTGTGACAAATCCGAG
AGTGTGTGACGAAGGGTTACTTCATCAGCATTACTCAGGACCCAGAGGAG
GCAGATGAGCATGTTGCGTGTTGTCTCGGAACTCAAGGGGCACTTGCGAG
GCTGCTGTTGATTCTCTATCTCCTCTTCAGATGTCCCTTGTATGACATCA
TAGTCACTCTCCCTGTTGGCAAACATAGAAGAACCAGCAATAGCTAAAGC
AACATTTTGGTGGATGTGTGTTGCGACTCCATCATTCTCGTCACTGACAG
AAGACATCAAATTCCGATTTTTATTACTTGCAAATGTGTGCAGCTGAGCT
AAGGCATCAATGACAATGCTGATGAGTGGCAGATACAAAGCCACCACTCT
TGCCTTTACTTCTGGCTCTGTGAAACGTTCATCTGTGTCATGGCTTGTCA
GCAAGTTTCTCACTGAGTTCACTGCTCTTCCATGGATACTGGGATTGTTT
ATTTCTAGAGCAGTAGCCAAATCTGACAACACAAGACCAACAAGGAAGTG
CTGTTGTCTGAATGAGTTTGAAAGCATCATGAAAGCACTACGATTTCCAC
CAATCACAGTGGAGATGAAGGATGACTGACTAGTTGTTGATCCAATCGAG
GGACAGGGGGATGATGGAGCCGAGGTTGCTGAGATTGGTGTGCAGAATGG
CAAATTCAGAGCCACAAAGTGTTCATGACTGCATACAATGCGTACAAAAT
CCAGCTTCAGATTTATTAGTGCTGCAGCATCTGGTAGATTCATTATCTTG
TTACTCATCTGCTTACAGTAGTTTCTAATTAGCATGAAAACAAACCCTCT
GTCCATCACCGACAGGAGATCACACAAGAAGAACGCCAGGCTGCTGTTCA
CATTCTGTACGAATCTGGTGTCTCGGACATCTTTGTTATGGAGAGCAATG
ATGTCATTTGTGATGGTGTTGGTCAAGTTCTCAACATCATCACAGAACTG
GTGGGAGAACCTCATCTTGCGCAAAGTGTCCTGTCTTCCTGTGCGGGCTA
GGTGTTCTGACATGGACTTTATCATCAACTCAAAGAAGAACCATGAATTT
GCTAGAGCCTTTTCTCTGCCTGTGCCATTTGACACTACCCATTGAAGGGC
CACTTCTTCATGAACTACTTTCCTTCCTGGGAGTCGCTGCAACAACAGAA
GATTTTCGTAGTTCCCACCTTTCTTATCAGTTTGCTCCTCATCATTGTCT
GTTCTCATCGAGTTGGTTCTGTCCAATCCTCTTGATAAGATTCCTCCAAC
TTCAGCATCAGCATCCTGACCTAAATCAGGATTACTGCTGCTTCTAGAAT
ACTTTCGATGAGTAGGGACTGAGGTTGGTGGGTGAGGAGGGTGTGGCTGG
GCAGTTACAACAGTTGGGCTATCATCTGGATGGGGTAGAGTTGCCTGATA
TGCCACATACGTTAGGAGGGTGCTGTTACGTCCATGCTGATCATTCTTGT
CCTCCAGGAGTCCAGATATTCGTCCAACAAGCGTGCCAATGGTCTCAAAA
CAAGCCTGGGCAATATTGACTTGCTGTCCAGCAAGAGTGGGTGGCCGAAC
CATGAGAGATATGAGGCGGTCTAACAGCACAGGGACAAATCGTACTAATG
GTTCAGCATGACAGTTTATCAGATCTCCCATTGCTTTCTTTAGTTCTCCC
TCCATATTAGCTTCACCAATACGAGCTGGAATATTACCCTCCTCCACCAT
TTTACACAGATGGAAAAATCTATCAATATGCTTATCCTGTGCATGTACTG
ATGACACTGCCTCAACTAGGACAGTGAAAAGGCCCTTGTGGTTATCAACC
CACTTTGTGCCTGGGAGTTGTATGTCCGCAGTGATATAGGAGTAGTTGCT
TGGGGGCCGCTCCATCATCACTGGCAAGCTGTGTTCACCAGTTTGGAGGC
ATCCATCACGGTATACAGGCAGCCATGTATACCCAACAGGAGTTTCAATT
GTTTTTTCTTCATTCTTTTTCTGACAAGAAATGTGATAGAATGTGAATAA
AATGTGGTGTTGGTCACCAAGTACAGGAGGTAACTTGATCTTGAATTCAT
CATAGAAGTCAGGGGACTTGTTATGGTAAGTGACTGCAGTATAGGCTTCT
GTGGTGAACTCTGGGCACGATGATTTGCCAAAAAGGACTGACATGGCAGC
CGACTCTTCTTCCCCAGCCATGAACTGTATCTTTACAGCAATGTTTCGTG
CAGAACCTGGTCTGTTACTGAAATTCAGATCTTTTGGTGAAACAAAGAGG
AGATTCCTGTAGGAGTAGTGAGGAACAAAAATATCTCTTGGAGGAAACTC
GACGATCTCCTTAATTGGTCGACATTTCTCATAATCCTTATCTTCCTCCT
CCTCTGTCTCATCTGGATAAGGATGAAGTCTGGATAGCTCTGCTGTGAGG
CAGTACTTAGGCTGGTCCCGAACTGGAGATATATCTAATTTGAGTAGACC
CGGAAGACATTTTTTCTTCAATTGATTTGAGGGTCGTTTGAGATCAGCAA
GGAACTTGTAAAGGTCATCATCACGTAGTTTATCTCCCTCCTGTTTGAAA
AATGATGACACGGTTAGAGTAACTGGTCTGAAGGAATCCAGACATGCTCC
AAATTCTTCAGGAGACCAACTCCGTCTCTTCTCACTGAAGCTTCGCCTTT
CTAGGGATCCTCTGCGAGTCAGTGACCCTGAACCACTCTTTCGTTTCAGC
TCATCGTAGCTGGATGAACTCTGCTTTCGGTCTAGACTGTTTGATCCTGA
TGGTTCTCTTTCCGGAGCATTCTCACGATCTCCATGGACTCCCGTGAAGA
TGTTCATAAGATTAATTGCAGTCCAGGCTAACGGCATACGATATTTACCA
AGCCGTTCACAACTTGCAACAGCTGCTGCCTTCAACTTCTCTCGGTTTGC
ATCATCTTTCATGTAAGGTCCAACAACATCACTGATGTCTCCCTGAAGAA
TCTTCTCAAGACGAACTACTAAGAATAAATCACTTGAAGGGTAGGTAATA
TCAAAAATACAGGTACGGCTGAGTGTTGATATATCCTGATATGGAATGTG
TGACGTTAACATTCGCTTGAGAGGCTCAGGATTCATATCAAAACAAAAGT
TCTCAGACACCTTCTTCTTATCCCTCAAGTCATAGAGAGCCATGGTGGCA
AAGACTGGCTCGATCTCCAACTCAAGTCTCAAGTTGATGCACTTTACTTG
GATGCGGTGGCCTGAGTGGGGCATGGGGACTTCTGGGTATAGCCTCCTCT
CTATCATGTCCTCCTCATCTTGTGGGGGATAAAGTACAAACAGGGACTCC
TGTCTGTTTTCCTGCCTCGATTGTTGATTGTTGTTATCCACTGTGTCCAA
GGGAATACGAGAGAGTAGGGATGGCAGCAGGGGATCTGCTACAGAATTTC
GTAGATCAAAGACTGAACTTGCCCAGCTTCCCCTTGGTGTGTCAGATAGG
TGGGAGGAGTGACGGCTTCCCACCATATCTTGTCTCTCAACATCATCATG
TCCCCGGTCATCATCCAAGTCTACTTCAAATTCAGGTTGTGGACAAGACT
GCAAATGTGCAAGGCGCTCTGCTGTCAGCTGGTTCCTTCCAGGTACTGAC
GTGGAATGATGGAGGTACTGTCGACTGACATGTAGCCAGTCTTTTGTATA
GCACCGAACACAGTCTGCCACATGTGCATCAAAGCCATCCCTACCATCAT
CTGGCACAACTGGATGCACAGTTCGAATGTGTCTTGGAATACATGTTACA
ACTATGTCATCGCTGGGAAAGTGAAGTATCCCACGGGCAGGGTCTCTGTC
TGCCTCAAGTTGATGCTGATCAATGAAGTCTTCATAATCAACAGGTTCAA
CTACCTCTTGAAGGGGAACATGTGTGGAGATAGTTGATACACTGGCTGAA
CGAGGCGGGTCTTTCCCTGTTGTAATATCCCGCACTGTCCTTCGCACGTC
AGCTGCATGTTGTTTTGACAGCTTTTGGGCGAAGGCCCTTTGGCCTGACG
CCATCTTGCTTCTA
>CL17.Contig12_All
AAGCAAGATGGCGTCAGGCCAAAGGGCCTTCGCCCAAAAGCTGTCAAAAC
AACATGCAGCTGACGTGCGAAGGACAGTGCGGGATATTACAACAGGGAAA
GACCCGCCTCGTTCAGCCAGTGTATCAACTATCTCCACACATGTTCCCCT
TCAAGAGGTAGTTGAACCTGTTGATTATGAAGACTTCATTGATCAGCATC
AACTTGAGGCAGACAGAGACCCTGCCCGTGGGATACTTCACTTTCCCAGC
GATGACATAGTTGTAACATGTATTCCAAGACACATTCGAACTGTGCATCC
AGTTGTGCCAGATGATGGTAGGGATGGCTTTGATGCACATGTGGCAGACT
GTGTTCGGTGCTATACAAAAGACTGGCTACATGTCAGTCGACAGTACCTC
CATCATTCCACGTCAGTACCTGGAAGGAACCAGCTGACAGCAGAGCGCCT
TGCACATTTGCAGTCTTGTCCACAACCTGAATTTGAAGTAGACTTGGATG
ATGACCGGGGACATGATGATGTTGAGAGACAAGATATGGTGGGAAGCCGT
CACTCCTCCCACCTATCTGACACACCAAGGGGAAGCTGGGCAAGTTCAGT
CTTTGATCTACGAAATTCTGTAGCAGATCCCCTGCTGCCATCCCTACTCT
CTCGTATTCCCTTGGACACAGTGGATAACAACAATCAACAATCGAGGCAG
GAAAACAGACAGGAGTCCCTGTTTGTACTTTATCCCCCACAAGATGAGGA
GGACATGATAGAGAGGAGGCTATACCCAGAAGTCCCCATGCCCCACTCAG
GCCACCGCATCCAAGTAAAGTGCATCAACTTGAGACTTGAGTTGGAGATC
GAGCCAGTCTTTGCCACCATGGCTCTCTATGACTTGAGGGATAAGAAGAA
GGTGTCTGAGAACTTTTGTTTTGATATGAATCCTGAGCCTCTCAAGCGAA
TGTTAACGTCACACATTCCATATCAGGATATATCAACACTCAGCCGTACC
TGTATTTTTGATATTACCTACCCTTCAAGTGATTTATTCTTAGTAGTTCG
TCTTGAGAAGATTCTTCAGGGAGACATCAGTGATGTTGTTGGACCTTACA
TGAAAGATGATGCAAACCGAGAGAAGTTGAAGGCAGCAGCTGTTGCAAGT
TGTGAACGGCTTGGTAAATATCGTATGCCGTTAGCCTGGACTGCAATTAA
TCTTATGAACATCTTCACGGGAGTCCATGGAGATCGTGAGAATGCTCCGG
AAAGAGAACCATCAGGATCAAACAGTCTAGACCGAAAGCAGAGTTCATCC
AGCTACGATGAGCTGAAACGAAAGAGTGGTTCAGGGTCACTGACTCGCAG
AGGATCCCTAGAAAGGCGAAGCTTCAGTGAGAAGAGACGGAGTTGGTCTC
CTGAAGAATTTGGAGCATGTCTGGATTCCTTCAGACCAGTTACTCTAACC
GTGTCATCATTTTTCAAACAGGAGGGAGATAAACTACGTGATGATGACCT
TTACAAGTTCCTTGCTGATCTCAAACGACCCTCAAATCAATTGAAGAAAA
AATGTCTTCCGGGTCTACTCAAATTAGATATATCTCCAGTTCGGGACCAG
CCTAAGTACTGCCTCACAGCAGAGCTATCCAGACTTCATCCTTATCCAGA
TGAGACAGAGGAGGAGGAAGATAAGGATTATGAGAAATGTCGACCAATTA
AGGAGATCGTCGAGTTTCCTCCAAGAGATATTTTTGTTCCTCACTACTCC
TACAGGAATCTCCTCTTTGTTTCACCAAAAGATCTGAATTTCAGTAACAG
ACCAGGTTCTGCACGGAACATTGCTGTAAAGATACAGTTCATGGCTGGGG
AAGAAGAGTCGGCTGCCATGTCAGTCCTTTTTGGCAAATCATCGTGCCCA
GAGTTCACCACAGAAGCCTATACTGCAGTCACTTACCATAACAAGTCCCC
TGACTTCTATGATGAATTCAAGATCAAGTTACCTCCTGTACTTGGTGACC
AACACCACATTTTATTCACATTCTATCACATTTCTTGTCAGAAAAAGAAT
GAAGAAAAAACAATTGAAACTCCTGTTGGGTATACATGGCTGCCTGTATA
CCGTGATGGATGCCTCCAAACTGGTGAACACAGCTTGCCAGTGATGATGG
AGCGGCCCCCAAGCAACTACTCCTATATCACTGCGGACATACAACTCCCA
GGCACAAAGTGGGTTGATAACCACAAGGGCCTTTTCACTGTCCTAGTTGA
GGCAGTGTCATCAGTACATGCACAGGATAAGCATATTGATAGATTTTTCC
ATCTGTGTAAAATGGTGGAGGAGGGTAATATTCCAGCTCGTATTGGTGAA
GCTAATATGGAGGGAGAACTGAAGAAAGCAATGGGAGATCTGATAAACTG
TCATGCTGAACCATTAGTACGATTTGTCCCTGTGCTGTTAGACCGCCTCA
TATCTCTCATGGTTCGGCCACCCACTCTTGCTGGACAGCAAGTCAATATT
GCCCAGGCTTGTTTTGAGACCATTGGCACGCTTGTTGGACGAATATCTGG
ACTCCTGGAGGACAAGAATGATCAGCATGGACGTAACAGCACCCTCCTAA
CGTATGTGGCATATCAGGCAACTCTACCCCATCCAGATGATAGCCCAACT
GTTGTAACTGCCCAGCCACACCCTCCTCACCCACCAACCTCAGTCCCTAC
TCATCGAAAGTATTCTAGAAGCAGCAGTAATCCTGATTTAGGTCAGGATG
CTGATGCTGAAGTTGGAGGAATCTTATCAAGAGGATTGGACAGAACCAAC
TCGATGAGAACAGGTGGGAACTACGAAAATCTTCTGTTGTTGCAGCGACT
CCCAGGAAGGAAAGTAGTTCATGAAGAAGTGGCCCTTCAATGGGTAGTGT
CAAATGGCACAGGCAGAGAAAAGGCTCTAGCAAATTCATGGTTCTTCTTT
GAATTGATGATAAAGTCCATGTCAGAACACCTAGCCCGCACAGGAAGACA
GGACACTTTGCGCAAGATGAGGTTCTCCCACCAGTTCTGTGATGATGTTG
AGAACTTGACCAACACCATCACAAATGACATCATTGCTCTCCATAACAAA
GATGTCCGAGACACCAGATTCGTACAGAATGTGAACAGCAGCCTGGCGTT
CTTCTTGTGTGATCTCCTGTCGGTGATGGACAGAGGGTTTGTTTTCATGC
TAATTAGAAACTACTGTAAGCAGATGAGTAACAAGATAATGAATCTACCA
GATGCTGCAGCACTAATAAATCTGAAGCTGGATTTTGTACGCATTGTATG
CAGTCATGAACACTTTGTGGCTCTGAATTTGCCATTCTGCACACCAATCT
CAGCAACCTCGGCTCCATCATCCCCCTGTCCCTCGATTGGATCAACAACT
AGTCAGTCATCCTTCATCTCCACTGTGATTGGTGGAAATCGTAGTGCTTT
CATGATGCTTTCAAACTCATTCAGACAACAGCACTTCCTTGTTGGTCTTG
TGTTGTCAGATTTGGCTACTGCTCTAGAAATAAACAATCCCAGTATCCAT
GGAAGAGCAGTGAACTCAGTGAGAAACTTGCTGACAAGCCATGACACAGA
TGAACGTTTCACAGAGCCAGAAGTAAAGGCAAGAGTGGTGGCTTTGTATC
TGCCACTCATCAGCATTGTCATTGATGCCTTAGCTCAGCTGCACACATTT
GCAAGTAATAAAAATCGGAATTTGATGTCTTCTGTCAGTGACGAGAATGA
TGGAGTCGCAACACACATCCACCAAAATGTTGCTTTAGCTATTGCTGGTT
CTTCTATGTTTGCCAACAGGGAGAGTGACTATGATGTCATACAAGGGCAA
CAGCAGCCTCGCAAGTGCCCCTTGAGTTCCGAGACAACACGCAACATGCT
CATCTGCCTCCTCTGGGTCCTGAGTAATGCTGATGAAGTAACCCTTCGTC
ACACACTCTCGGATTTGTCACACACCCGCCTACATCAGCTGCTTGATGTC
CTCTACATAGCTGTGTCTTGCTTCCAGTACAAGGGAAAGAAGATCTCCCT
TCGAGGTGGAGGGCCAAGTCTACGATGCAAAGCAGACATGAAGAGCCGCC
TGGAAGAAGCCATCATGGGTCAGAATTCTGCACGTTCGGAAATGATGCTC
CGACGTCGAGGTAACACTCCTTCCAACACCCCTCATGTTGTTGGATTATC
ACAGTTCTACATCCAGGGAGCAGAGCGCAACCCACCGTCTCCTTCTGGAA
CTGGTGAGCGACTCCGTTGGCGCAAGGAGACCTTCCCCTGGCGCCACCAA
CAGCAGGATACGGAACGGTCAACTCATCAGGAGTTAGAACAGGAATCACA
AGTTGAGGGCCATCTGGCGAGTGAAGCTAATATGATCATTCTCGACACTT
TGGAGAACATTGTACAGGTGGTCACAAATGCAGATCACCTCCAGGGTCTG
CTGAGTGTGGTATTCAGAGTACTGCTTCATGCTCTTGCTTCAAACCAGTC
AACTACATCACTAACAAATATGTTCAACACTCAGCGAGCTCTTGTTGCCA
AGTTCCCAGGGCTCCTGTTTGATGAGGAAACAGAGCAGTGTGCAGACTTG
TGCCTGCAGCTTCTGAAGCACTGCTCATCTTGCATCTGCACAATACGATC
CCATGCTGCAGCATCTCTATACCTACTCATGAGGCATAATTTCGAGATTG
GCAACAACTTTGCCCGAGTAAAAATGCAGGTTACTATGTCTTTGAGTTCG
CTGGTGGGAACCTCACAAACCTTCAATGAGGCTTATCTTCGACGTTCCTT
GAAGACCATCCTTACTTATGCAGAGGAAGATGCTGACCTGCAAGATACTT
CTTTCCCTGAACAGGTCCGAGATTTAGTGTTCAACTTGCACATGATCTTG
TCTGATACTGTCAAGATGAAAGAGTACCAAGAGGATCCTGAGATGCTGCT
TGACTTGATGTATAGAATAGCCCGAGGCTATCAAAACTCCCCAGACCTGC
GCTTGACTTGGTTAGCCAGCATGGCTCAGAAGCACAGTGAGAGAGTTCAG
CATGCTGAAGCTGCCATGTGCCTGATCCACAGTGCAGCTCTTGTGTCAGA
ATACTTATACATGTTGGAGGATTGTCCTCACCTTCCAACTGGAGCTGTTA
CCTTCTGTAAACTTTCACCAAATGTTTTAGAGGAAAGTGCAGTGTCTGAT
GATGTTTTAAGCCCAGATGAAGAGGGTATATGTACAGGAAAGTACTTCAC
AGAAAATGGTTTAGTTGGGCTTTTGGAGCAGGCAAGCTCTTCTTTGCAGC
AGGCTGGTATGTTTGAATGTTTGAATGAGGTCTACAAGATCTTAACTCCC
ATTGCTGAGAAGAACAGAGATTGGAAGAAGCTGATCAACATCTACTCAAA
ACTTCACGACGCTTTTTCAAAGATTGATGCACTAGAGGGAAGAAGAATAT
TTGGAACATACTTCAGAGTTGGTTTTTATGGATCCAAGTTTGGTGATCTT
GATGGGGAAGAGTTCATCTACAAGGAACCTATGCTTACCAAGTTACCTGA
GATATCTCACAGATTAGAGGCCTTTTACAGTGACCGTTTTGGTGCAGAAA
ACATTTTGATGATAAAGGACAGTAACACAGTCGATGCCACCAAACTGGAT
TCCGACAAAGCTTGTATCCAGATCACTTACGTTGAGCCTTATTTTGATGA
ATATGAATACAGGGACAGAGTTACTTCTTTTGAGAAAAATTATAACATTA
AACGGTTCATCTTCTCAACACCATTCACACCTGATGGGAGAGCGCATGGA
GAGCTTCATGAGCAATATAAGAGGAAGACCATCCTGACAACACAGCATAT
GTTCCCATATGTGAAGACTAGGATCCAAGTTGTTGACAGAATGTCTTGGG
TGTTGACTCCAATTGAAGTTGCTATTGAAGACATACAGAAGAAGACAAAG
GAGTTATCTGCAGCCATCAACCAAGATCCTCCAGATCACAAGATTCTACA
GATGGTGCTTCAGGGGTGCATTGGAACAACGGTGAATCAGGGACCAATGG
AGGTTGCTCACATTTTCCTATCAGATCTGGTTGACAGCAGGAAGCCCCCT
AACAGACTTCAAAATAAACTTCGACTCTGTTTCAAGGACTTCTCCAAAAA
ATGCCAAGATGCATTACGGCGGAACAAAACACTGATTGGCTCTGACATGA
GGGAGTACCACAGGGAGCTGGAGAGGAATTATAACAAATTTATTGAAGGT
TTATCACCAATGATTACGGTCAATCATCTTACCAGACAAATGAGAGTGAC
TTCCTGGCATCACTCTTCTGGGAGCACGAGCTCAGTGGATACTCTGGTGT
CGGGAGGCTCTGCAGATTCTGATCCAGGGCTAGCCTCTGGAACGGAATGC
TAGGGAGGCTGGCGTGTAGTATTCACACTTTAGTCAGGGTTGCACATGAC
TGTGACCAGGGAACATCATAGTTAAGGCGGCTGTGAAGTTAGCTGGCGCT
TTTGGTGCTTGGAGGTGGAAGAAGCAGGTTCCGGCAGTGATTAGATCTCG
GCTTTTCCTAAAAGGTGCTCGTCTCAAAGATTCCAAAAAATCCTGGATTT
AAATTGTAATGATCTTTATGCAGTATTTATAATCTAGTTTTGTTTAAATC
CATAATCTCGTAAGATATGAGACAAGGTGCATTACCACTGAAATTGTGGA
GGGGGGGATGAATTACTTAATGATAAAGGGGCACAAGAAACAGCTTTAGA
ATGATTTATATATACATATATTCAA
>CL17.Contig13_All
CTGTATAAGTATAAAAAAAAAAAGCTATACAAGATGACTTACTACTGGAT
GATACAATAATACTAAAACTATTTATATGACTTTGAATATATGTATATAT
AAATCATTCTAAAGCTGTTTCTTGTGCCCCTTTATCATTAAGTAATTCAT
CCCCCCCTCCACAATTTCAGTGGTAATGCACCTTGTCTCATATCTTACGA
GATTATGGATTTAAACAAAACTAGATTATAAATACTGCATAAAGATCATT
ACAATTTAAATCCAGGATTTTTTGGAATCTTTGAGACGAGCACCTTTTAG
GAAAAGCCGAGATCTAATCACTGCCGGAACCTGCTTCTTCCACCTCCAAG
CACCAAAAGCGCCAGCTAACTTCACAGCCGCCTTAACTATGATGTTCCCT
GGTCACAGTCATGTGCAACCCTGACTAAAGTGTGAATACTACACGCCAGC
CTCCCTAGCATTCCGTTCCAGAGGCTAGCCCTGGATCAGAATCTGCAGAG
CCTCCCGACACCAGAGTATCCACTGAGCTCGTGCTCCCAGAAGAGTGATG
CCAGGAAGTCACTCCTGAAGTCACCCGAATTTTGGGTGTTGAGCTTATTG
TGCTCATTTGTCTGGTAAGATGATTGACCGTAATCATTGGTGATAAACCT
TCAATAAATTTGTTATAATTCCTCTCCAGCTCCCTGTGGTACTCCCTCAT
GTCAGAGCCAATCAGTGTTTTGTTCCGCCGTAATGCATCTTGGCATTTTT
TGGAGAAGTCCTTGAAACAGAGTCGAAGTTTATTTTGAAGTCTGTTAGGG
GGCTTCCTGCTGTCAACCAGATCTGATAGGAAAATGTGAGCAACCTCCAT
TGGTCCCTGATTCACCGTTGTTCCAATGCACCCCTGAAGCACCATCTGTA
GAATCTTGTGATCTGGAGGATCTTGGTTGATGGCTGCAGATAACTCCTTT
GTCTTCTTCTGTATGTCTTCAATAGCAACTTCAATTGGAGTCAACACCCA
AGACATTCTGTCAACAACTTGGATCCTAGTCTTCACATATGGGAACATAT
GCTGTGTTGTCAGGATGGTCTTCCTCTTATATTGCTCATGAAGCTCTCCA
TGCGCTCTCCCATCAGGTGTGAATGGTGTTGAGAAGATGAACCGTTTAAT
GTTATAATTTTTCTCAAAAGAAGTAACTCTGTCCCTGTATTCATATTCAT
CAAAATAAGGCTCAACGTAAGTGATCTGGATACAAGCTTTGTCGGAATCC
AGTTTGGTGGCATCGACTGTGTTACTGTCCTTTATCATCAAAATGTTTTC
TGCACCAAAACGGTCACTGTAAAAGGCCTCTAATCTGTGAGATATCTCAG
GTAACTTGGTAAGCATAGGTTCCTTGTAGATGAACTCTTCCCCATCAAGA
TCACCAAACTTGGATCCATAAAAACCAACTCTGAAGTATGTTCCAAATAT
TCTTCTTCCCTCTAGTGCATCAATCTTTGAAAAAGCGTCGTGAAGTTTTG
AGTAGATGTTGATCAGCTTCTTCCAATCTCTGTTCTTCTCAGCAATGGGA
GTTAAGATCTTGTAGACCTCATTCAAACATTCAAACATACCAGCCTGCTG
CAAAGAAGAGCTTGCCTGCTCCAAAAGCCCAACTAAACCATTTTCTGTGA
AGTACTTTCCTGTACATATACCCTCTTCATCTGGGCTTAAAACATCATCA
GACACTGCACTTTCCTCTAAAACATTTGGTGAAAGTTTACAGAAGGTAAC
AGCTCCAGTTGGAAGGTGAGGACAATCCTCCAACATGTATAAGTATTCTG
ACACAAGAGCTGCACTGTGGATCAGGCACATGGCAGCTTCAGCATGCTGA
ACTCTCTCACTGTGCTTCTGAGCCATGCTGGCTAACCAAGTCAAGCGCAG
GTCTGGGGAGTTTTGATAGCCTCGAGCTATTCTATACATCAAGTCAAGCA
GCATCTCAGGATCCTCTTGGTACTCTTTCATCTTGACAGTATCAGACAAG
ATCATGTGCAAGTTGAACACTAAATCTCGGACCTGTTCAGGGAAAGAAGT
ATCTTGCAGGTCAGCATCTTCCTCTGCATAAGTAAGGATGGTCTTCAAGG
AACGTCGAAGATAAGCCTCATTGAAGGTTTGTGAGGTTCCCACCAGCGAA
CTCAAAGACATAGTAACCTGCATTTTTACTCGGGCAAAGTTGTTGCCAAT
CTCGAAATTATGCCTCATGAGTAGGTATAGAGATGCTGCAGCATGGGATC
GTATTGTGCAGATGCAAGATGAGCAGTGCTTCAGAAGCTGCAGGCACAAG
TCTGCACACTGCTCTGTTTCCTCATCAAACAGGAGCCCTGGGAACTTGGC
AACAAGAGCTCGCTGAGTGTTGAACATATTTGTTAGTGATGTAGTTGACT
GGTTTGAAGCAAGAGCATGAAGCAGTACTCTGAATACCACACTCAGCAGA
CCCTGGAGGTGATCTGCATTTGTGACCACCTGTACAATGTTCTCCAAAGT
GTCGAGAATGATCATATTAGCTTCACTCGCCAGATGGCCCTCAACTTGTG
ATTCCTGTTCTAACTCCTGATGAGTTGACCGTTCCGTATCCTGCTGTTGG
TGGCGCCAGGGGAAGGTCTCCTTGCGCCAACGGAGTCGCTCACCAGTTCC
AGAAGGAGACGGTGGGTTGCGCTCTCGACGTCGGAGCATCATTTCCGAAC
GTGCAGAATTCTGACCCATGATGGCTTCTTCCAGGCGGCTCTTCATGTCT
GCTTTGCATCGTAGACTTGGCCCTCCACCTCGAAGGGAGATCTTCTTTCC
CTTGTACTGGAAGCAAGACACAGCTATGTAGAGGACATCAAGCAGCTGAT
GTAGGCGGGTGTGTGACAAATCCGAGAGTGTGTGACGAAGGGTTACTTCA
TCAGCATTACTCAGGACCCAGAGGAGGCAGATGAGCATGTTGCGTGTTGT
CTCGGAACTCAAGGGGCACTTGCGAGGCTGCTGTTGCCCTTGTATGACAT
CATAGTCACTCTCCCTGTTGGCAAACATAGAAGAACCAGCAATAGCTAAA
GCAACATTTTGGTGGATGTGTGTTGCGACTCCATCATTCTCGTCACTGAC
AGAAGACATCAAATTCCGATTTTTATTACTTGCAAATGTGTGCAGCTGAG
CTAAGGCATCAATGACAATGCTGATGAGTGGCAGATACAAAGCCACCACT
CTTGCCTTTACTTCTGGCTCTGTGAAACGTTCATCTGTGTCATGGCTTGT
CAGCAAGTTTCTCACTGAGTTCACTGCTCTTCCATGGATACTGGGATTGT
TTATTTCTAGAGCAGTAGCCAAATCTGACAACACAAGACCAACAAGGAAG
TGCTGTTGTCTGAATGAGTTTGAAAGCATCATGAAAGCACTACGATTTCC
ACCAATCACAGTGGAGATGAAGGATGACTGACTAGTTGTTGATCCAATCG
AGGGACAGGGGGATGATGGAGCCGAGGTTGCTGAGATTGGTGTGCAGAAT
GGCAAATTCAGAGCCACAAAGTGTTCATGACTGCATACAATGCGTACAAA
ATCCAGCTTCAGATTTATTAGTGCTGCAGCATCTGGTAGATTCATTATCT
TGTTACTCATCTGCTTACAGTAGTTTCTAATTAGCATGAAAACAAACCCT
CTGTCCATCACCGACAGGAGATCACACAAGAAGAACGCCAGGCTGCTGTT
CACATTCTGTACGAATCTGGTGTCTCGGACATCTTTGTTATGGAGAGCAA
TGATGTCATTTGTGATGGTGTTGGTCAAGTTCTCAACATCATCACAGAAC
TGGTGGGAGAACCTCATCTTGCGCAAAGTGTCCTGTCTTCCTGTGCGGGC
TAGGTGTTCTGACATGGACTTTATCATCAACTCAAAGAAGAACCATGAAT
TTGCTAGAGCCTTTTCTCTGCCTGTGCCATTTGACACTACCCATTGAAGG
GCCACTTCTTCATGAACTACTTTCCTTCCTGGGAGTCGCTGCAACAACAG
AAGATTTTCGTAGTTCCCACCTTTCTTATCAGTTTGCTCCTCATCATTGT
CTGTTCTCATCGAGTTGGTTCTGTCCAATCCTCTTGATAAGATTCCTCCA
ACTTCAGCATCAGCATCCTGACCTAAATCAGGATTACTGCTGCTTCTAGA
ATACTTTCGATGAGTAGGGACTGAGGTTGGTGGGTGAGGAGGGTGTGGCT
GGGCAGTTACAACAGTTGGGCTATCATCTGGATGGGGTAGAGTTGCCTGA
TATGCCACATACGTTAGGAGGGTGCTGTTACGTCCATGCTGATCATTCTT
GTCCTCCAGGAGTCCAGATATTCGTCCAACAAGCGTGCCAATGGTCTCAA
AACAAGCCTGGGCAATATTGACTTGCTGTCCAGCAAGAGTGGGTGGCCGA
ACCATGAGAGATATGAGGCGGTCTAACAGCACAGGGACAAATCGTACTAA
TGGTTCAGCATGACAGTTTATCAGATCTCCCATTGCTTTCTTTAGTTCTC
CCTCCATATTAGCTTCACCAATACGAGCTGGAATATTACCCTCCTCCACC
ATTTTACACAGATGGAAAAATCTATCAATATGCTTATCCTGTGCATGTAC
TGATGACACTGCCTCAACTAGGACAGTGAAAAGGCCCTTGTGGTTATCAA
CCCACTTTGTGCCTGGGAGTTGTATGTCCGCAGTGATATAGGAGTAGTTG
CTTGGGGGCCGCTCCATCATCACTGGCAAGCTGTGTTCACCAGTTTGGAG
GCATCCATCACGGTATACAGGCAGCCATGTATACCCAACAGGAGTTTCAA
TTGTTTTTTCTTCATTCTTTTTCTGACAAGAAATGTGATAGAATGTGAAT
AAAATGTGGTGTTGGTCACCAAGTACAGGAGGTAACTTGATCTTGAATTC
ATCATAGAAGTCAGGGGACTTGTTATGGTAAGTGACTGCAGTATAGGCTT
CTGTGGTGAACTCTGGGCACGATGATTTGCCAAAAAGGACTGACATGGCA
GCCGACTCTTCTTCCCCAGCCATGAACTGTATCTTTACAGCAATGTTTCG
TGCAGAACCTGGTCTGTTACTGAAATTCAGATCTTTTGGTGAAACAAAGA
GGAGATTCCTGTAGGAGTAGTGAGGAACAAAAATATCTCTTGGAGGAAAC
TCGACGATCTCCTTAATTGGTCGACATTTCTCATAATCCTTATCTTCCTC
CTCCTCTGTCTCATCTGCTGGATAAGGATGAAGTCTGGATAGCTCTGCTG
TGAGGCAGTACTTAGGCTGGTCCCGAACTGGAGATATATCTAATTTGAGT
AGACCCGGAAGACATTTTTTCTTCAATTGATTTGAGGGTCGTTTGAGATC
AGCAAGGAACTTGTAAAGGTCATCATCACGTAGTTTATCTCCCTCCTGTT
TGAAAAATGATGACACGGTTAGAGTAACTGGTCTGAAGGAATCCAGACAT
GCTCCAAATTCTTCAGGAGACCAACTCCGTCTCTTCTCACTGAAGCTTCG
CCTTTCTAGGGATCCTCTGCGAGTCAGTGACCCTGAACCACTCTTTCGTT
TCAGCTCATCGTAGCTGGATGAACTCTGCTTTCGGTCTAGACTGTTTGAT
CCTGATGGTTCTCTTTCCGGAGCATTCTCACGATCTCCATGGACTCCCGT
GAAGATGTTCATAAGATTAATTGCAGTCCAGGCTAACGGCATACGATATT
TACCAAGCCGTTCACAACTTGCAACAGCTGCTGCCTTCAACTTCTCTCGG
TTTGCATCATCTTTCATGTAAGGTCCAACAACATCACTGATGTCTCCCTG
AAGAATCTTCTCAAGACGAACTACTAAGAATAAATCACTTGAAGGGTAGG
TAATATCAAAAATACAGGTACGGCTGAGTGTTGATATATCCTGATATGGA
ATGTGTGACGTTAACATTCGCTTGAGAGGCTCAGGATTCATATCAAAACA
AAAGTTCTCAGACACCTTCTTCTTATCCCTCAAGTCATAGAGAGCCATGG
TGGCAAAGACTGGCTCGATCTCCAACTCAAGTCTCAAGTTGATGCACTTT
ACTTGGATGCGGTGGCCTGAGTGGGGCATGGGGACTTCTGGGTATAGCCT
CCTCTCTATCATGTCCTCCTCATCTTGTGGGGGATAAAGTACAAACAGGG
ACTCCTGTCTGTTTTCCTGCCTCGATTGTTGATTGTTGTTATCCACTGTG
TCCAAGGGAATACGAGAGAGTAGGGATGGCAGCAGGGGATCTGCTACAGA
ATTTCGTAGATCAAAGACTGAACTTGCCCAGCTTCCCCTTGGTGTGTCAG
ATAGGTGGGAGGAGTGACGGCTTCCCACCATATCTTGTCTCTCAACATCA
TCATGTCCCCGGTCATCATCCAAGTCTACTTCAAATTCAGGTTGTGGACA
AGACTGCAAATGTGCAAGGCGCTCTGCTGTCAGCTGGTTCCTTCCAGGTA
CTGACGTGGAATGATGGAGGTACTGTCGACTGACATGTAGCCAGTCTTTT
GTATAGCACCGAACACAGTCTGCCACATGTGCATCAAAGCCATCCCTACC
ATCATCTGGCACAACTGGATGCACAGTTCGAATGTGTCTTGGAATACATG
TTACAACTATGTCATCGCTGGGAAAGTGAAGTATCCCACGGGCAGGGTCT
CTGTCTGCCTCAAGTTGATGCTGATCAATGAAGTCTTCATAATCAACAGG
TTCAACTACCTCTTGAAGGGGAACATGTGTGGAGATAGTTGATACACTGG
CTGAACGAGGCGGGTCTTTCCCTGTTGTAATATCCCGCACTGTCCTTCGC
ACGTCAGCTGCATGTTGTTTTGACAGCTTTTGGGCGAAGGCCCTTTGGCC
TGACGCCATCTTGCTTCTA
>CL17.Contig14_All
ATAAAAAAAAAAGCTATACAAGATGACTTACTACTGGATGATACAATAAT
ACTAAAACTATTTATATGACTTTGAATATATGTATATATAAATCATTCTA
AAGCTGTTTCTTGTGCCCCTTTATCATTAAGTAATTCATCCCCCCCTCCA
CAATTTCAGTGGTAATGCACCTTGTCTCATATCTTACGAGATTATGGATT
TAAACAAAACTAGATTATAAATACTGCATAAAGATCATTACAATTTAAAT
CCAGGATTTTTTGGAATCTTTGAGACGAGCACCTTTTAGGAAAAGCCGAG
ATCTAATCACTGCCGGAACCTGCTTCTTCCACCTCCAAGCACCAAAAGCG
CCAGCTAACTTCACAGCCGCCTTAACTATGATGTTCCCTGGTCACAGTCA
CTCATTTGTCTGGTAAGATGATTGACCGTAATCATTGGTGATAAACCTTC
AATAAATTTGTTATAATTCCTCTCCAGCTCCCTGTGGTACTCCCTCATGT
CAGAGCCAATCAGTGTTTTGTTCCGCCGTAATGCATCTTGGCATTTTTTG
GAGAAGTCCTTGAAACAGAGTCGAAGTTTATTTTGAAGTCTGTTAGGGGG
CTTCCTGCTGTCAACCAGATCTGATAGGAAAATGTGAGCAACCTCCATTG
GTCCCTGATTCACCGTTGTTCCAATGCACCCCTGAAGCACCATCTGTAGA
ATCTTGTGATCTGGAGGATCTTGGTTGATGGCTGCAGATAACTCCTTTGT
CTTCTTCTGTATGTCTTCAATAGCAACTTCAATTGGAGTCAACACCCAAG
ACATTCTGTCAACAACTTGGATCCTAGTCTTCACATATGGGAACATATGC
TGTGTTGTCAGGATGGTCTTCCTCTTATATTGCTCATGAAGCTCTCCATG
CGCTCTCCCATCAGGTGTGAATGGTGTTGAGAAGATGAACCGTTTAATGT
TATAATTTTTCTCAAAAGAAGTAACTCTGTCCCTGTATTCATATTCATCA
AAATAAGGCTCAACGTAAGTGATCTGGATACAAGCTTTGTCGGAATCCAG
TTTGGTGGCATCGACTGTGTTACTGTCCTTTATCATCAAAATGTTTTCTG
CACCAAAACGGTCACTGTAAAAGGCCTCTAATCTGTGAGATATCTCAGGT
AACTTGGTAAGCATAGGTTCCTTGTAGATGAACTCTTCCCCATCAAGATC
ACCAAACTTGGATCCATAAAAACCAACTCTGAAGTATGTTCCAAATATTC
TTCTTCCCTCTAGTGCATCAATCTTTGAAAAAGCGTCGTGAAGTTTTGAG
TAGATGTTGATCAGCTTCTTCCAATCTCTGTTCTTCTCAGCAATGGGAGT
TAAGATCTTGTAGACCTCATTCAAACATTCAAACATACCAGCCTGCTGCA
AAGAAGAGCTTGCCTGCTCCAAAAGCCCAACTAAACCATTTTCTGTGAAG
TACTTTCCTGTACATATACCCTCTTCATCTGGGCTTAAAACATCATCAGA
CACTGCACTTTCCTCTAAAACATTTGGTGAAAGTTTACAGAAGGTAACAG
CTCCAGTTGGAAGGTGAGGACAATCCTCCAACATGTATAAGTATTCTGAC
ACAAGAGCTGCACTGTGGATCAGGCACATGGCAGCTTCAGCATGCTGAAC
TCTCTCACTGTGCTTCTGAGCCATGCTGGCTAACCAAGTCAAGCGCAGGT
CTGGGGAGTTTTGATAGCCTCGGGCTATTCTATACATCAAGTCAAGCAGC
ATCTCAGGATCCTCTTGGTACTCTTTCATCTTGACAGTATCAGACAAGAT
CATGTGCAAGTTGAACACTAAATCTCGGACCTGTTCAGGGAAAGAAGTAT
CTTGCAGGTCAGCATCTTCCTCTGCATAAGTAAGGATGGTCTTCAAGGAA
CGTCGAAGATAAGCCTCATTGAAGGTTTGTGAGGTTCCCACCAGCGAACT
CAAAGACATAGTAACCTGCATTTTTACTCGGGCAAAGTTGTTGCCAATCT
CGAAATTATGCCTCATGAGTAGGTATAGAGATGCTGCAGCATGGGATCGT
ATTGTGCAGATGCAAGATGAGCAGTGCTTCAGAAGCTGCAGGCACAAGTC
TGCACACTGCTCTGTTTCCTCATCAAACAGGAGCCCTGGGAACTTGGCAA
CAAGAGCTCGCTGAGTGTTGAACATATTTGTTAGTGATGTAGTTGACTGG
TTTGAAGCAAGAGCATGAAGCAGTACTCTGAATACCACACTCAGCAGACC
CTGGAGGTGATCTGCATTTGTGACCACCTGTACAATGTTCTCCAAAGTGT
CGAGAATGATCATATTAGCTTCACTCGCCAGATGGCCCTCAACTTGTGAT
TCCTGTTCTAACTCCTGATGAGTTGACCGTTCCGTATCCTGCTGTTGGTG
GCGCCAGGGGAAGGTCTCCTTGCGCCAACGGAGTCGCTCACCAGTTCCAG
AAGGAGACGGTGGGTTGCGCTCTCGACGTCGGAGCATCATTTCCGAACGT
GCAGAATTCTGACCCATGATGGCTTCTTCCAGGCGGCTCTTCATGTCTGC
TTTGCATCGTAGACTTGGCCCTCCACCTCGAAGGGAGATCTTCTTTCCAT
GGGATTGCTGATGAAGATCGCAGATCTTTGTAGGACTATGTGCCAGCTGA
ACAAAGTCTGAAGAATTCTTGTACTGGAAGCAAGACACAGCTATGTAGAG
GACATCAAGCAGCTGATGTAGGCGGGTGTGTGACAAATCCGAGAGTGTGT
GACGAAGGGTTACTTCATCAGCATTACTCAGGACCCAGAGGAGGCAGATG
AGCATGTTGCGTGTTGTCTCGGAACTCAAGGGGCACTTGCGAGGCTGCTG
TTGATTCTCTATCTCCTCTTCAGATGTCCCTTGTATGACATCATAGTCAC
TCTCCCTGTTGGCAAACATAGAAGAACCAGCAATAGCTAAAGCAACATTT
TGGTGGATGTGTGTTGCGACTCCATCATTCTCGTCACTGACAGAAGACAT
CAAATTCCGATTTTTATTACTTGCAAATGTGTGCAGCTGAGCTAAGGCAT
CAATGACAATGCTGATGAGTGGCAGATACAAAGCCACCACTCTTGCCTTT
ACTTCTGGCTCTGTGAAACGTTCATCTGTGTCATGGCTTGTCAGCAAGTT
TCTCACTGAGTTCACTGCTCTTCCATGGATACTGGGATTGTTTATTTCTA
GAGCAGTAGCCAAATCTGACAACACAAGACCAACAAGGAAGTGCTGTTGT
CTGAATGAGTTTGAAAGCATCATGAAAGCACTACGATTTCCACCAATCAC
AGTGGAGATGAAGGATGACTGACTAGTTGTTGATCCAATCGAGGGACAGG
GGGATGATGGAGCCGAGGTTGCTGAGATTGGTGTGCAGAATGGCAAATTC
AGAGCCACAAAGTGTTCATGACTGCATACAATGCGTACAAAATCCAGCTT
CAGATTTATTAGTGCTGCAGCATCTGGTAGATTCATTATCTTGTTACTCA
TCTGCTTACAGTAGTTTCTAATTAGCATGAAAACAAACCCTCTGTCCATC
ACCGACAGGAGATCACACAAGAAGAACGCCAGGCTGCTGTTCACATTCTG
TACGAATCTGGTGTCTCGGACATCTTTGTTATGGAGAGCAATGATGTCAT
TTGTGATGGTGTTGGTCAAGTTCTCAACATCATCACAGAACTGGTGGGAG
AACCTCATCTTGCGCAAAGTGTCCTGTCTTCCTGTGCGGGCTAGGTGTTC
TGACATGGACTTTATCATCAACTCAAAGAAGAACCATGAATTTGCTAGAG
CCTTTTCTCTGCCTGTGCCATTTGACACTACCCATTGAAGGGCCACTTCT
TCATGAACTACTTTCCTTCCTGGGAGTCGCTGCAACAACAGAAGATTTTC
GTAGTTCCCACCTTTCTTATCAGTTTGCTCCTCATCATTGTCTGTTCTCA
TCGAGTTGGTTCTGTCCAATCCTCTTGATAAGATTCCTCCAACTTCAGCA
TCAGCATCCTGACCTAAATCAGGATTACTGCTGCTTCTAGAATACTTTCG
ATGAGTAGGGACTGAGGTTGGTGGGTGAGGAGGGTGTGGCTGGGCAGTTA
CAACAGTTGGGCTATCATCTGGATGGGGTAGAGTTGCCTGATATGCCACA
TACGTTAGGAGGGTGCTGTTACGTCCATGCTGATCATTCTTGTCCTCCAG
GAGTCCAGATATTCGTCCAACAAGCGTGCCAATGGTCTCAAAACAAGCCT
GGGCAATATTGACTTGCTGTCCAGCAAGAGTGGGTGGCCGAACCATGAGA
GATATGAGGCGGTCTAACAGCACAGGGACAAATCGTACTAATGGTTCAGC
ATGACAGTTTATCAGATCTCCCATTGCTTTCTTTAGTTCTCCCTCCATAT
TAGCTTCACCAATACGAGCTGGAATATTACCCTCCTCCACCATTTTACAC
AGATGGAAAAATCTATCAATATGCTTATCCTGTGCATGTACTGATGACAC
TGCCTCAACTAGGACAGTGAAAAGGCCCTTGTGGTTATCAACCCACTTTG
TGCCTGGGAGTTGTATGTCCGCAGTGATATAGGAGTAGTTGCTTGGGGGC
CGCTCCATCATCACTGGCAAGCTGTGTTCACCAGTTTGGAGGCATCCATC
ACGGTATACAGGCAGCCATGTATACCCAACAGGAGTTTCAATTGTTTTTT
CTTCATTCTTTTTCTGACAAGAAATGTGATAGAATGTGAATAAAATGTGG
TGTTGGTCACCAAGTACAGGAGGTAACTTGATCTTGAATTCATCATAGAA
GTCAGGGGACTTGTTATGGTAAGTGACTGCAGTATAGGCTTCTGTGGTGA
ACTCTGGGCACGATGATTTGCCAAAAAGGACTGACATGGCAGCCGACTCT
TCTTCCCCAGCCATGAACTGTATCTTTACAGCAATGTTTCGTGCAGAACC
TGGTCTGTTACTGAAATTCAGATCTTTTGGTGAAACAAAGAGGAGATTCC
TGTAGGAGTAGTGAGGAACAAAAATATCTCTTGGAGGAAACTCGACGATC
TCCTTAATTGGTCGACATTTCTCATAATCCTTATCTTCCTCCTCCTCTGT
CTCATCTGGATAAGGATGAAGTCTGGATAGCTCTGCTGTGAGGCAGTACT
TAGGCTGGTCCCGAACTGGAGATATATCTAATTTGAGTAGACCCGGAAGA
CATTTTTTCTTCAATTGATTTGAGGGTCGTTTGAGATCAGCAAGGAACTT
GTAAAGGTCATCATCACGTAGTTTATCTCCCTCCTGTTTGAAAAATGATG
ACACGGTTAGAGTAACTGGTCTGAAGGAATCCAGACATGCTCCAAATTCT
TCAGGAGACCAACTCCGTCTCTTCTCACTGAAGCTTCGCCTTTCTAGGGA
TCCTCTGCGAGTCAGTGACCCTGAACCACTCTTTCGTTTCAGCTCATCGT
AGCTGGATGAACTCTGCTTTCGGTCTAGACTGTTTGATCCTGATGGTTCT
CTTTCCGGAGCATTCTCACGATCTCCATGGACTCCCGTGAAGATGTTCAT
AAGATTAATTGCAGTCCAGGCTAACGGCATACGATATTTACCAAGCCGTT
CACAACTTGCAACAGCTGCTGCCTTCAACTTCTCTCGGTTTGCATCATCT
TTCATGTAAGGTCCAACAACATCACTGATGTCTCCCTGAAGAATCTTCTC
AAGACGAACTACTAAGAATAAATCACTTGAAGGGTAGGTAATATCAAAAA
TACAGGTACGGCTGAGTGTTGATATATCCTGATATGGAATGTGTGACGTT
AACATTCGCTTGAGAGGCTCAGGATTCATATCAAAACAAAAGTTCTCAGA
CACCTTCTTCTTATCCCTCAAGTCATAGAGAGCCATGGTGGCAAAGACTG
GCTCGATCTCCAACTCAAGTCTCAAGTTGATGCACTTTACTTGGATGCGG
TGGCCTGAGTGGGGCATGGGGACTTCTGGGTATAGCCTCCTCTCTATCAT
GTCCTCCTCATCTTGTGGGGGATAAAGTACAAACAGGGACTCCTGTCTGT
TTTCCTGCCTCGATTGTTGATTGTTGTTATCCACTGTGTCCAAGGGAATA
CGAGAGAGTAGGGATGGCAGCAGGGGATCTGCTACAGAATTTCGTAGATC
AAAGACTGAACTTGCCCAGCTTCCCCTTGGTGTGTCAGATAGGTGGGAGG
AGTGACGGCTTCCCACCATATCTTGTCTCTCAACATCATCATGTCCCCGG
TCATCATCCAAGTCTACTTCAAATTCAGGTTGTGGACAAGACTGCAAATG
TGCAAGGCGCTCTGCTGTCAGCTGGTTCCTTCCAGGTACTGACGTGGAAT
GATGGAGGTACTGTCGACTGACATGTAGCCAGTCTTTTGTATAGCACCGA
ACACAGTCTGCCACATGTGCATCAAAGCCATCCCTACCATCATCTGGCAC
AACTGGATGCACAGTTCGAATGTGTCTTGGAATACATGTTACAACTATGT
CATCGCTGGGAAAGTGAAGTATCCCACGGGCAGGGTCTCTGTCTGCCTCA
AGTTGATGCTGATCAATGAAGTCTTCATAATCAACAGGTTCAACTACCTC
TTGAAGGGGAACATGTGTGGAGATAGTTGATACACTGGCTGAACGAGGCG
GGTCTTTCCCTGTTGTAATATCCCGCACTGTCCTTCGCACGTCAGCTGCA
TGTTGTTTTGACAGCTTTTGGGCGAAGGCCCTTTGGCCTGACGCCATCTT
GCTTCTA
>CL17.Contig15_All
GCTGGATGATACAATAATACTAAAACTATTTATATGACTTTGAATATATG
TATATATAAATCATTCTAAAGCTGTTTCTTGTGCCCCTTTATCATTAAGT
AATTCATCCCCCCCTCCACAATTTCAGTGGTAATGCACCTTGTCTCATAT
CTTACGAGATTATGGATTTAAACAAAACTAGATTATAAATACTGCATAAA
GATCATTACAATTTAAATCCAGGATTTTTTGGAATCTTTGAGACGAGCAC
CTTTTAGGAAAAGCCGAGATCTAATCACTGCCGGAACCTGCTTCTTCCAC
CTCCAAGCACCAAAAGCGCCAGCTAACTTCACAGCCGCCTTAACTATGAT
GTTCCCTGGTCACAGTCATGTGCAACCCTGACTAAAGTGTGAATACTACA
CGCCAGCCTCCCTAGCATTCCGTTCCAGAGGCTAGCCCTGGATCAGAATC
TGCAGAGCCTCCCGACACCAGAGTATCCACTGAGCTCGTGCTCCCAGAAG
AGTGATGCCAGGAAGTCACTCCTGAAGTCACCCGAATTTTGGGTGTTGAG
CTTATTGTGCTCATTTGTCTGGTAAGATGATTGACCGTAATCATTGGTGA
TAAACCTTCAATAAATTTGTTATAATTCCTCTCCAGCTCCCTGTGGTACT
CCCTCATGTCAGAGCCAATCAGTGTTTTGTTCCGCCGTAATGCATCTTGG
CATTTTTTGGAGAAGTCCTTGAAACAGAGTCGAAGTTTATTTTGAAGTCT
GTTAGGGGGCTTCCTGCTGTCAACCAGATCTGATAGGAAAATGTGAGCAA
CCTCCATTGGTCCCTGATTCACCGTTGTTCCAATGCACCCCTGAAGCACC
ATCTGTAGAATCTTGTGATCTGGAGGATCTTGGTTGATGGCTGCAGATAA
CTCCTTTGTCTTCTTCTGTATGTCTTCAATAGCAACTTCAATTGGAGTCA
ACACCCAAGACATTCTGTCAACAACTTGGATCCTAGTCTTCACATATGGG
AACATATGCTGTGTTGTCAGGATGGTCTTCCTCTTATATTGCTCATGAAG
CTCTCCATGCGCTCTCCCATCAGGTGTGAATGGTGTTGAGAAGATGAACC
GTTTAATGTTATAATTTTTCTCAAAAGAAGTAACTCTGTCCCTGTATTCA
TATTCATCAAAATAAGGCTCAACGTAAGTGATCTGGATACAAGCTTTGTC
GGAATCCAGTTTGGTGGCATCGACTGTGTTACTGTCCTTTATCATCAAAA
TGTTTTCTGCACCAAAACGGTCACTGTAAAAGGCCTCTAATCTGTGAGAT
ATCTCAGGTAACTTGGTAAGCATAGGTTCCTTGTAGATGAACTCTTCCCC
ATCAAGATCACCAAACTTGGATCCATAAAAACCAACTCTGAAGTATGTTC
CAAATATTCTTCTTCCCTCTAGTGCATCAATCTTTGAAAAAGCGTCGTGA
AGTTTTGAGTAGATGTTGATCAGCTTCTTCCAATCTCTGTTCTTCTCAGC
AATGGGAGTTAAGATCTTGTAGACCTCATTCAAACATTCAAACATACCAG
CCTGCTGCAAAGAAGAGCTTGCCTGCTCCAAAAGCCCAACTAAACCATTT
TCTGTGAAGTACTTTCCTGTACATATACCCTCTTCATCTGGGCTTAAAAC
ATCATCAGACACTGCACTTTCCTCTAAAACATTTGGTGAAAGTTTACAGA
AGGTAACAGCTCCAGTTGGAAGGTGAGGACAATCCTCCAACATGTATAAG
TATTCTGACACAAGAGCTGCACTGTGGATCAGGCACATGGCAGCTTCAGC
ATGCTGAACTCTCTCACTGTGCTTCTGAGCCATGCTGGCTAACCAAGTCA
AGCGCAGGTCTGGGGAGTTTTGATAGCCTCGAGCTATTCTATACATCAAG
TCAAGCAGCATCTCAGGATCCTCTTGGTACTCTTTCATCTTGACAGTATC
AGACAAGATCATGTGCAAGTTGAACACTAAATCTCGGACCTGTTCAGGGA
AAGAAGTATCTTGCAGGTCAGCATCTTCCTCTGCATAAGTAAGGATGGTC
TTCAAGGAACGTCGAAGATAAGCCTCATTGAAGGTTTGTGAGGTTCCCAC
CAGCGAACTCAAAGACATAGTAACCTGCATTTTTACTCGGGCAAAGTTGT
TGCCAATCTCGAAATTATGCCTCATGAGTAAGTATAAAGATGCTGCAGCA
TGGGATCGTATTGTGCAGATGCAAGATGAGCAGTGCTTCAGAAGCTGCAG
GCACAAGTCTGCACACTGCTCTGTTTCCTCATCAAACAGGAGCCCTGGGA
ACTTGGCAACAAGAGCTCGCTGAGTGTTGAACATATTTGTTAGTGATGTA
GTTGACTGGTTTGAAGCAAGAGCATGAAGCAGTACTCTGAATACCACACT
CAGCAGACCCTGGAGGTGATCTGCATTTGTGACCACCTGTACAATGTTCT
CCAAAGTGTCGAGAATGATCATATTAGCTTCACTCGCCAGATGGCCCTCA
ACTTGTGATTCCTGTTCTAACTCCTGATGAGTTGACCGTTCCGTATCCTG
CTGTTGGTGGCGCCAGGGGAAGGTCTCCTTGCGCCAACGGAGTCGCTCAC
CAGTTCCAGAAGGAGACGGTGGGTTGCGCTCTCGACGTCGGAGCATCATT
TCCGAACGTGCAGAATTCTGACCCATGATGGCTTCTTCCAGGCGGCTCTT
CATGTCTGCTTTGCATCGTAGACTTGGCCCTCCACCTCGAAGGGAGATCT
TCTTTCCATGGGATTGCTGATGAAGATCGCAGATCTTTGTAGGACTATGT
GCCAGCTGAACAAAGTCTGAAGAATTCTTGTACTGGAAGCAAGACACAGC
TATGTAGAGGACATCAAGCAGCTGATGTAGGCGGGTGTGTGACAAATCCG
AGAGTGTGTGACGAAGGGTTACTTCATCAGCATTACTCAGGACCCAGAGG
AGGCAGATGAGCATGTTGCGTGTTGTCTCGGAACTCAAGGGGCACTTGCG
AGGCTGCTGTTGCCCTTGTATGACATCATAGTCACTCTCCCTGTTGGCAA
ACATAGAAGAACCAGCAATAGCTAAAGCAACATTTTGGTGGATGTGTGTT
GCGACTCCATCATTCTCGTCACTGACAGAAGACATCAAATTCCGATTTTT
ATTACTTGCAAATGTGTGCAGCTGAGCTAAGGCATCAATGACAATGCTGA
TGAGTGGCAGATACAAAGCCACCACTCTTGCCTTTACTTCTGGCTCTGTG
AAACGTTCATCTGTGTCATGGCTTGTCAGCAAGTTTCTCACTGAGTTCAC
TGCTCTTCCATGGATACTGGGATTGTTTATTTCTAGAGCAGTAGCCAAAT
CTGACAACACAAGACCAACAAGGAAGTGCTGTTGTCTGAATGAGTTTGAA
AGCATCATGAAAGCACTACGATTTCCACCAATCACAGTGGAGATGAAGGA
TGACTGACTAGTTGTTGATCCAATCGAGGGACAGGGGGATGATGGAGCCG
AGGTTGCTGAGATTGGTGTGCAGAATGGCAAATTCAGAGCCACAAAGTGT
TCATGACTGCATACAATGCGTACAAAATCCAGCTTCAGATTTATTAGTGC
TGCAGCATCTGGTAGATTCATTATCTTGTTACTCATCTGCTTACAGTAGT
TTCTAATTAGCATGAAAACAAACCCTCTGTCCATCACCGACAGGAGATCA
CACAAGAAGAACGCCAGGCTGCTGTTCACATTCTGTACGAATCTGGTGTC
TCGGACATCTTTGTTATGGAGAGCAATGATGTCATTTGTGATGGTGTTGG
TCAAGTTCTCAACATCATCACAGAACTGGTGGGAGAACCTCATCTTGCGC
AAAGTGTCCTGTCTTCCTGTGCGGGCTAGGTGTTCTGACATGGACTTTAT
CATCAACTCAAAGAAGAACCATGAATTTGCTAGAGCCTTTTCTCTGCCTG
TGCCATTTGACACTACCCATTGAAGGGCCACTTCTTCATGAACTACTTTC
CTTCCTGGGAGTCGCTGCAACAACAGAAGATTTTCGTAGTTCCCACCTGT
TCTCATCGAGTTTGTTCTATCCAATCCTCTTGATAAGATTCCTCCAACTT
CAGCATCAGCATCCTGACCTAAATCAGGATTACTGCTGCTTCTAGAATAC
TTTCGATGAGTAGGGACTGAGGTTGGTGGGTGAGGAGGGTGTGGCTGGGC
AGTTACAACAGTTGGGCTATCATCTGGATGGGGTAGAGTTGCCTGATATG
CCACATACGTTAGGAGGGTGCTGTTACGTCCATGCTGATCATTCTTGTCC
TCCAGGAGTCCAGATATTCGTCCAACAAGCGTGCCAATGGTCTCAAAACA
AGCCTGGGCAATATTGACTTGCTGTCCAGCAAGAGTGGGTGGCCGAACCA
TGAGAGATATGAGGCGGTCTAACAGCACAGGGACAAATCGTACTAATGGT
TCAGCATGACAGTTTATCAGATCTCCCATTGCTTTCTTTAGTTCTCCCTC
CATATTAGCTTCACCAATACGAGCTGGAATATTACCCTCCTCCACCATTT
TACACAGATGGAAAAATCTATCAATATGCTTATCCTGTGCATGTACTGAT
GACACTGCCTCAACTAGGACAGTGAAAAGGCCCTTGTGGTTATCAACCCA
CTTTGTGCCTGGGAGTTGTATGTCCGCAGTGATATAGGAGTAGTTGCTTG
GGGGCCGCTCCATCATCACTGGCAAGCTGTGTTCACCAGTTTGGAGGCAT
CCATCACGGTATACAGGCAGCCATGTATACCCAACAGGAGTTTCAATTGT
TTTTTCTTCATTCTTTTTCTGACAAGAAATGTGATAGAATGTGAATAAAA
TGTGGTGTTGGTCACCAAGTACAGGAGGTAACTTGATCTTGAATTCATCA
TAGAAGTCAGGGGACTTGTTATGGTAAGTGACTGCAGTATAGGCTTCTGT
GGTGAACTCTGGGCACGATGATTTGCCAAAAAGGACTGACATGGCAGCCG
ACTCTTCTTCCCCAGCCATGAACTGTATCTTTACAGCAATGTTTCGTGCA
GAACCTGGTCTGTTACTGAAATTCAGATCTTTTGGTGAAACAAAGAGGAG
ATTCCTGTAGGAGTAGTGAGGAACAAAAATATCTCTTGGAGGAAACTCGA
CGATCTCCTTAATTGGTCGACATT
>CL17.Contig16_All
CTGTATAAGTATAAAAAAAAAAAAAGCTATACAAGATGACTTACTACTGG
ATGATACAATAATACTAAAACTATTTATATGACTTTGAATATATGTATAT
ATAAATCATTCTAAAGCTGTTTCTTGTGCCCCTTTATCATTAAGTAATTC
ATCCCCCCCTCCACAATTTCAGTGGTAATGCACCTTGTCTCATATCTTAC
GAGATTATGGATTTAAACAAAACTAGATTATAAATACTGCATAAAGATCA
TTACAATTTAAATCCAGGATTTTTTGGAATCTTTGAGACGAGCACCTTTT
AGGAAAAGCCGAGATCTAATCACTGCCGGAACCTGCTTCTTCCACCTCCA
AGCACCAAAAGCGCCAGCTAACTTCACAGCCGCCTTAACTATGATGTTCC
CTGGTCACAGTCACTCATTTGTCTGGTAAGATGATTGACCGTAATCATTG
GTGATAAACCTTCAATAAATTTGTTATAATTCCTCTCCAGCTCCCTGTGG
TACTCCCTCATGTCAGAGCCAATCAGTGTTTTGTTCCGCCGTAATGCATC
TTGGCATTTTTTGGAGAAGTCCTTGAAACAGAGTCGAAGTTTATTTTGAA
GTCTGTTAGGGGGCTTCCTGCTGTCAACCAGATCTGATAGGAAAATGTGA
GCAACCTCCATTGGTCCCTGATTCACCGTTGTTCCAATGCACCCCTGAAG
CACCATCTGTAGAATCTTGTGATCTGGAGGATCTTGGTTGATGGCTGCAG
ATAACTCCTTTGTCTTCTTCTGTATGTCTTCAATAGCAACTTCAATTGGA
GTCAACACCCAAGACATTCTGTCAACAACTTGGATCCTAGTCTTCACATA
TGGGAACATATGCTGTGTTGTCAGGATGGTCTTCCTCTTATATTGCTCAT
GAAGCTCTCCATGCGCTCTCCCATCAGGTGTGAATGGTGTTGAGAAGATG
AACCGTTTAATGTTATAATTTTTCTCAAAAGAAGTAACTCTGTCCCTGTA
TTCATATTCATCAAAATAAGGCTCAACGTAAGTGATCTGGATACAAGCTT
TGTCGGAATCCAGTTTGGTGGCATCGACTGTGTTACTGTCCTTTATCATC
AAAATATTTTCTGCACCAAAACGGTCACTGTAAAAGGCCTCTAATCTGTG
AGATATCTCAGGTAACTTGGTAAGCATAGGTTCCTTGTAGATGAACTCTT
CCCCATCAAGATCACCAAACTTGGATCCATAAAAACCAACTCTGAAGTAT
GTTCCAAATATTCTTCTTCCCTCTAGTGCATCAATCTTTGAAAAAGCGTC
GTGAAGTTTTGAGTAGATGTTGATCAGCTTCTTCCAATCTCTGTTCTTCT
CAGCAATGGGAGTTAAGATCTTGTAGACCTCATTCAAACATTCAAACATA
CCAGCCTGCTGCAAAGAAGAGCTTGCCTGCTCCAAAAGCCCAACTAAACC
ATTTTCTGTGAAGTACTTTCCTGTACATATACCCTCTTCATCTGGGCTTA
AAACATCATCAGACACTGCACTTTCCTCTAAAACATTTGGTGAAAGTTTA
CAGAAGGTAACAGCTCCAGTTGGAAGGTGAGGACAATCCTCCAACATGTA
TAAGTATTCTGACACAAGAGCTGCACTGTGGATCAGGCACATGGCAGCTT
CAGCATGCTGAACTCTCTCACTGTGCTTCTGAGCCATGCTGGCTAACCAA
GTCAAGCGCAGGTCTGGGGAGTTTTGATAGCCTCGAGCTATTCTATACAT
CAAGTCAAGCAGCATCTCAGGATCCTCTTGGTACTCTTTCATCTTGACAG
TATCAGACAAGATCATGTGCAAGTTGAACACTAAATCTCGGACCTGTTCA
GGGAAAGAAGTATCTTGCAGGTCAGCATCTTCCTCTGCATAAGTAAGGAT
GGTCTTCAAGGAACGTCGAAGATAAGCCTCATTGAAGGTTTGTGAGGTTC
CCACCAGCGAACTCAAAGACATAGTAACCTGCATTTTTACTCGGGCAAAG
TTGTTGCCAATCTCGAAATTATGCCTCATGAGTAGGTATAGAGATGCTGC
AGCATGGGATCGTATTGTGCAGATGCAAGATGAGCAGTGCTTCAGAAGCT
GCAGGCACAAGTCTGCACACTGCTCTGTTTCCTCATCAAACAGGAGCCCT
GGGAACTTGGCAACAAGAGCTCGCTGAGTGTTGAACATATTTGTTAGTGA
TGTAGTTGACTGGTTTGAAGCAAGAGCATGAAGCAGTACTCTGAATACCA
CACTCAGCAGACCCTGGAGGTGATCTGCATTTGTGACCACCTGTACAATG
TTCTCCAAAGTGTCGAGAATGATCATATTAGCTTCACTCGCCAGATGGCC
CTCAACTTGTGATTCCTGTTCTAACTCCTGATGAGTTGACCGTTCCGTAT
CCTGCTGTTGGTGGCGCCAGGGGAAGGTCTCCTTGCGCCAACGGAGTCGC
TCACCAGTTCCAGAAGGAGACGGTGGGTTGCGCTCTCGACGTCGGAGCAT
CATTTCCGAACGTGCAGAATTCTGACCCATGATGGCTTCTTCCAGGCGGC
TCTTCATGTCTGCTTTGCATCGTAGACTTGGCCCTCCACCTCGAAGGGAG
ATCTTCTTTCCCTGAACTACACCGAAGTGCTCCTGACTATGAGACACAGG
AGGTAATGGAGGCCGTCCTTCATTAATGGTCTGTGTTGTAGAGTCTTCTG
ATGTGGTGCGCCCAACTCCTGGGTGGTGGTGGTGGGTGACGTTGGCAGTG
GCAGATATGGGTTGGGAAGCAGTAGCCGCATTAGCAACTTCCAGGGGTTC
CTCTCCATACACTAAGTAGCTTGCACCCTTGTACTGGAAGCAAGACACAG
CTATGTAGAGGACATCAAGCAGCTGATGTAGGCGGGTGTGTGACAAATCC
GAGAGTGTGTGACGAAGGGTTACTTCATCAGCATTACTCAGGACCCAGAG
GAGGCAGATGAGCATGTTGCGTGTTGTCTCGGAACTCAAGGGGCACTTGC
GAGGCTGCTGTTGATTCTCTATCTCCTCTTCAGATGTCCCTTGTATGACA
TCATAGTCACTCTCCCTGTTGGCAAACATAGAAGAACCAGCAATAGCTAA
AGCAACATTTTGGTGGATGTGTGTTGCGACTCCATCATTCTCGTCACTGA
CAGAAGACATCAAATTCCGATTTTTATTACTTGCAAATGTGTGCAGCTGA
GCTAAGGCATCAATGACAATGCTGATGAGTGGCAGATACAAAGCCACCAC
TCTTGCCTTTACTTCTGGCTCTGTGAAACGTTCATCTGTGTCATGGCTTG
TCAGCAAGTTTCTCACTGAGTTCACTGCTCTTCCATGGATACTGGGATTG
TTTATTTCTAGAGCAGTAGCCAAATCTGACAACACAAGACCAACAAGGAA
GTGCTGTTGTCTGAATGAGTTTGAAAGCATCATGAAAGCACTACGATTTC
CACCAATCACAGTGGAGATGAAGGATGACTGACTAGTTGTTGATCCAATC
GAGGGACAGGGGGATGATGGAGCCGAGGTTGCTGAGATTGGTGTGCAGAA
TGGCAAATTCAGAGCCACAAAGTGTTCATGACTGCATACAATGCGTACAA
AATCCAGCTTCAGATTTATTAGTGCTGCAGCATCTGGTAGATTCATTATC
TTGTTACTCATCTGCTTACAGTAGTTTCTAATTAGCATGAAAACAAACCC
TCTGTCCATCACCGACAGGAGATCACACAAGAAGAACGCCAGGCTGCTGT
TCACATTCTGTACGAATCTGGTGTCTCGGACATCTTTGTTATGGAGAGCA
ATGATGTCATTTGTGATGGTGTTGGTCAAGTTCTCAACATCATCACAGAA
CTGGTGGGAGAACCTCATCTTGCGCAAAGTGTCCTGTCTTCCTGTGCGGG
CTAGGTGTTCTGACATGGACTTTATCATCAACTCAAAGAAGAACCATGAA
TTTGCTAGAGCCTTTTCTCTGCCTGTGCCATTTGACACTACCCATTGAAG
GGCCACTTCTTCATGAACTACTTTCCTTCCTGGGAGTCGCTGCAACAACA
GAAGATTTTCGTAGTTCCCACCTTTCTTATCAGTTTGCTCCTCATCATTG
TCTGTTCTCATCGAGTTGGTTCTGTCCAATCCTCTTGATAAGATTCCTCC
AACTTCAGCATCAGCATCCTGACCTAAATCAGGATTACTGCTGCTTCTAG
AATACTTTCGATGAGTAGGGACTGAGGTTGGTGGGTGAGGAGGGTGTGGC
TGGGCAGTTACAACAGTTGGGCTATCATCTGGATGGGGTAGAGTTGCCTG
ATATGCCACATACGTTAGGAGGGTGCTGTTACGTCCATGCTGATCATTCT
TGTCCTCCAGGAGTCCAGATATTCGTCCAACAAGCGTGCCAATGGTCTCA
AAACAAGCCTGGGCAATATTGACTTGCTGTCCAGCAAGAGTGGGTGGCCG
AACCATGAGAGATATGAGGCGGTCTAACAGCACAGGGACAAATCGTACTA
ATGGTTCAGCATGACAGTTTATCAGATCTCCCATTGCTTTCTTTAGTTCT
CCCTCCATATTAGCTTCACCAATACGAGCTGGAATATTACCCTCCTCCAC
CATTTTACACAGATGGAAAAATCTATCAATATGCTTATCCTGTGCATGTA
CTGATGACACTGCCTCAACTAGGACAGTGAAAAGGCCCTTGTGGTTATCA
ACCCACTTTGTGCCTGGGAGTTGTATGTCCGCAGTGATATAGGAGTAGTT
GCTTGGGGGCCGCTCCATCATCACTGGCAAGCTGTGTTCACCAGTTTGGA
GGCATCCATCACGGTATACAGGCAGCCATGTATACCCAACAGGAGTTTCA
ATTGTTTTTTCTTCATTCTTTTTCTGACAAGAAATGTGATAGAATGTGAA
TAAAATGTGGTGTTGGTCACCAAGTACAGGAGGTAACTTGATCTTGAATT
CATCATAGAAGTCAGGGGACTTGTTATGGTAAGTGACTGCAGTATAGGCT
TCTGTGGTGAACTCTGGGCACGATGATTTGCCAAAAAGGACTGACATGGC
AGCCGACTCTTCTTCCCCAGCCATGAACTGTATCTTTACAGCAATGTTTC
GTGCAGAACCTGGTCTGTTACTGAAATTCAGATCTTTTGGTGAAACAAAG
AGGAGATTCCTGTAGGAGTAGTGAGGAACAAAAATATCTCTTGGAGGAAA
CTCGACGATCTCCTTAATTGGTCGACATTTCTCATAATCCTTATCTTCCT
CCTCCTCTGTCTCATCTGGATAAGGATGAAGTCTGGATAGCTCTGCTGTG
AGGCAGTACTTAGGCTGGTCCCGAACTGGAGATATATCTAATTTGAGTAG
ACCCGGAAGACATTTTTTCTTCAATTGATTTGAGGGTCGTTTGAGATCAG
CAAGGAACTTGTAAAGGTCATCATCACGTAGTTTATCTCCCTCCTGTTTG
AAAAATGATGACACGGTTAGAGTAACTGGTCTGAAGGAATCCAGACATGC
TCCAAATTCTTCAGGAGACCAACTCCGTCTCTTCTCACTGAAGCTTCGCC
TTTCTAGGGATCCTCTGCGAGTCAGTGACCCTGAACCACTCTTTCGTTTC
AGCTCATCGTAGCTGGATGAACTCTGCTTTCGGTCTAGACTGTTTGATCC
TGATGGTTCTCTTTCCGGAGCATTCTCACGATCTCCATGGACTCCCGTGA
AGATGTTCATAAGATTAATTGCAGTCCAGGCTAACGGCATACGATATTTA
CCAAGCCGTTCACAACTTGCAACAGCTGCTGCCTTCAACTTCTCTCGGTT
TGCATCATCTTTCATGTAAGGTCCAACAACATCACTGATGTCTCCCTGAA
GAATCTTCTCAAGACGAACTACTAAGAATAAATCACTTGAAGGGTAGGTA
ATATCAAAAATACAGGTACGGCTGAGTGTTGATATATCCTGATATGGAAT
GTGTGACGTTAACATTCGCTTGAGAGGCTCAGGATTCATATCAAAACAAA
AGTTCTCAGACACCTTCTTCTTATCCCTCAAGTCATAGAGAGCCATGGTG
GCAAAGACTGGCTCGATCTCCAACTCAAGTCTCAAGTTGATGCACTTTAC
TTGGATGCGGTGGCCTGAGTGGGGCATGGGGACTTCTGGGTATAGCCTCC
TCTCTATCATGTCCTCCTCATCTTGTGGGGGATAAAGTACAAACAGGGAC
TCCTGTCTGTTTTCCTGCCTCGATTGTTGATTGTTGTTATCCACTGTGTC
CAAGGGAATACGAGAGAGTAGGGATGGCAGCAGGGGATCTGCTACAGAAT
TTCGTAGATCAAAGACTGAACTTGCCCAGCTTCCCCTTGGTGTGTCAGAT
AGGTGGGAGGAGTGACGGCTTCCCACCATATCTTGTCTCTCAACATCATC
ATGTCCCCGGTCATCATCCAAGTCTACTTCAAATTCAGGTTGTGGACAAG
ACTGCAAATGTGCAAGGCGCTCTGCTGTCAGCTGGTTCCTTCCAGGTACT
GACGTGGAATGATGGAGGTACTGTCGACTGACATGTAGCCAGTCTTTTGT
ATAGCACCGAACACAGTCTGCCACATGTGCATCAAAGCCATCCCTACCAT
CATCTGGCACAACTGGATGCACAGTTCGAATGTGTCTTGGAATACATGTT
ACAACTATGTCATCGCTGGGAAAGTGAAGTATCCCACGGGCAGGGTCTCT
GTCTGCCTCAAGTTGATGCTGATCAATGAAGTCTTCATAATCAACAGGTT
CAACTACCTCTTGAAGGGGAACATGTGTGGAGATAGTTGATACACTGGCT
GAACGAGGCGGGTCTTTCCCTGTTGTAATATCCCGCACTGTCCTTCGCAC
GTCAGCTGCATGTTGTTTTGACAGCTTTTGGGCGAAGGCCCTTTGGCCTG
ACGCCATCTTGC
>CL17.Contig17_All
CTGTATAAGTATAAAAAAAAAAAGCTATACAAGATGACTTACTACTGGAT
GATACAATAATACTAAAACTATTTATATGACTTTGAATATATGTATATAT
AAATCATTCTAAAGCTGTTTCTTGTGCCCCTTTATCATTAAGTAATTCAT
CCCCCCCTCCACAATTTCAGTGGTAATGCACCTTGTCTCATATCTTACGA
GATTATGGATTTAAACAAAACTAGATTATAAATACTGCATAAAGATCATT
ACAATTTAAATCCAGGATTTTTTGGAATCTTTGAGACGAGCACCTTTTAG
GAAAAGCCGAGATCTAATCACTGCCGGAACCTGCTTCTTCCACCTCCAAG
CACCAAAAGCGCCAGCTAACTTCACAGCCGCCTTAACTATGATGTTCCCT
GGTCACAGTCACTCATTTGTCTGGTAAGATGATTGACCGTAATCATTGGT
GATAAACCTTCAATAAATTTGTTATAATTCCTCTCCAGCTCCCTGTGGTA
CTCCCTCATGTCAGAGCCAATCAGTGTTTTGTTCCGCCGTAATGCATCTT
GGCATTTTTTGGAGAAGTCCTTGAAACAGAGTCGAAGTTTATTTTGAAGT
CTGTTAGGGGGCTTCCTGCTGTCAACCAGATCTGATAGGAAAATGTGAGC
AACCTCCATTGGTCCCTGATTCACCGTTGTTCCAATGCACCCCTGAAGCA
CCATCTGTAGAATCTTGTGATCTGGAGGATCTTGGTTGATGGCTGCAGAT
AACTCCTTTGTCTTCTTCTGTATGTCTTCAATAGCAACTTCAATTGGAGT
CAACACCCAAGACATTCTGTCAACAACTTGGATCCTAGTCTTCACATATG
GGAACATATGCTGTGTTGTCAGGATGGTCTTCCTCTTATATTGCTCATGA
AGCTCTCCATGCGCTCTCCCATCAGGTGTGAATGGTGTTGAGAAGATGAA
CCGTTTAATGTTATAATTTTTCTCAAAAGAAGTAACTCTGTCCCTGTATT
CATATTCATCAAAATAAGGCTCAACGTAAGTGATCTGGATACAAGCTTTG
TCGGAATCCAGTTTGGTGGCATCGACTGTGTTACTGTCCTTTATCATCAA
AATATTTTCTGCACCAAAACGGTCACTGTAAAAGGCCTCTAATCTGTGAG
ATATCTCAGGTAACTTGGTAAGCATAGGTTCCTTGTAGATGAACTCTTCC
CCATCAAGATCACCAAACTTGGATCCATAAAAACCAACTCTGAAGTATGT
TCCAAATATTCTTCTTCCCTCTAGTGCATCAATCTTTGAAAAAGCGTCGT
GAAGTTTTGAGTAGATGTTGATCAGCTTCTTCCAATCTCTGTTCTTCTCA
GCAATGGGAGTTAAGATCTTGTAGACCTCATTCAAACATTCAAACATACC
AGCCTGCTGCAAAGAAGAGCTTGCCTGCTCCAAAAGCCCAACTAAACCAT
TTTCTGTGAAGTACTTTCCTGTACATATACCCTCTTCATCTGGGCTTAAA
ACATCATCAGACACTGCACTTTCCTCTAAAACATTTGGTGAAAGTTTACA
GAAGGTAACAGCTCCAGTTGGAAGGTGAGGACAATCCTCCAACATGTATA
AGTATTCTGACACAAGAGCTGCACTGTGGATCAGGCACATGGCAGCTTCA
GCATGCTGAACTCTCTCACTGTGCTTCTGAGCCATGCTGGCTAACCAAGT
CAAGCGCAGGTCTGGGGAGTTTTGATAGCCTCGAGCTATTCTATACATCA
AGTCAAGCAGCATCTCAGGATCCTCTTGGTACTCTTTCATCTTGACAGTA
TCAGACAAGATCATGTGCAAGTTGAACACTAAATCTCGGACCTGTTCAGG
GAAAGAAGTATCTTGCAGGTCAGCATCTTCCTCTGCATAAGTAAGGATGG
TCTTCAAGGAACGTCGAAGATAAGCCTCATTGAAGGTTTGTGAGGTTCCC
ACCAGCGAACTCAAAGACATAGTAACCTGCATTTTTACTCGGGCAAAGTT
GTTGCCAATCTCGAAATTATGCCTCATGAGTAGGTATAGAGATGCTGCAG
CATGGGATCGTATTGTGCAGATGCAAGATGAGCAGTGCTTCAGAAGCTGC
AGGCACAAGTCTGCACACTGCTCTGTTTCCTCATCAAACAGGAGCCCTGG
GAACTTGGCAACAAGAGCTCGCTGAGTGTTGAACATATTTGTTAGTGATG
TAGTTGACTGGTTTGAAGCAAGAGCATGAAGCAGTACTCTGAATACCACA
CTCAGCAGACCCTGGAGGTGATCTGCATTTGTGACCACCTGTACAATGTT
CTCCAAAGTGTCGAGAATGATCATATTAGCTTCACTCGCCAGATGGCCCT
CAACTTGTGATTCCTGTTCTAACTCCTGATGAGTTGACCGTTCCGTATCC
TGCTGTTGGTGGCGCCAGGGGAAGGTCTCCTTGCGCCAACGGAGTCGCTC
ACCAGTTCCAGAAGGAGACGGTGGGTTGCGCTCTGCTCCCTGGATGTAGA
ACTGTGATAATCCAACAACATGAGGGGTGTTGGAAGGAGTGTTACCTCGA
CGTCGGAGCATCATTTCCGAACGTGCAGAATTCTGACCCATGATGGCTTC
TTCCAGGCGGCTCTTCATGTCTGCTTTGCATCGTAGACTTGGCCCTCCAC
CTCGAAGGGAGATCTTCTTTCCATGGGATTGCTGATGAAGATCGCAGATC
TTTGTAGGACTATGTGCCAGCTGAACAAAGTCTGAAGAATTCTTGTACTG
GAAGCAAGACACAGCTATGTAGAGGACATCAAGCAGCTGATGTAGGCGGG
TGTGTGACAAATCCGAGAGTGTGTGACGAAGGGTTACTTCATCAGCATTA
CTCAGGACCCAGAGGAGGCAGATGAGCATGTTGCGTGTTGTCTCGGAACT
CAAGGGGCACTTGCGAGGCTGCTGTTGCCCTTGTATGACATCATAGTCAC
TCTCCCTGTTGGCAAACATAGAAGAACCAGCAATAGCTAAAGCAACATTT
TGGTGGATGTGTGTTGCGACTCCATCATTCTCGTCACTGACAGAAGACAT
CAAATTCCGATTTTTATTACTTGCAAATGTGTGCAGCTGAGCTAAGGCAT
CAATGACAATGCTGATGAGTGGCAGATACAAAGCCACCACTCTTGCCTTT
ACTTCTGGCTCTGTGAAACGTTCATCTGTGTCATGGCTTGTCAGCAAGTT
TCTCACTGAGTTCACTGCTCTTCCATGGATACTGGGATTGTTTATTTCTA
GAGCAGTAGCCAAATCTGACAACACAAGACCAACAAGGAAGTGCTGTTGT
CTGAATGAGTTTGAAAGCATCATGAAAGCACTACGATTTCCACCAATCAC
AGTGGAGATGAAGGATGACTGACTAGTTGTTGATCCAATCGAGGGACAGG
GGGATGATGGAGCCGAGGTTGCTGAGATTGGTGTGCAGAATGGCAAATTC
AGAGCCACAAAGTGTTCATGACTGCATACAATGCGTACAAAATCCAGCTT
CAGATTTATTAGTGCTGCAGCATCTGGTAGATTCATTATCTTGTTACTCA
TCTGCTTACAGTAGTTTCTAATTAGCATGAAAACAAACCCTCTGTCCATC
ACCGACAGGAGATCACACAAGAAGAACGCCAGGCTGCTGTTCACATTCTG
TACGAATCTGGTGTCTCGGACATCTTTGTTATGGAGAGCAATGATGTCAT
TTGTGATGGTGTTGGTCAAGTTCTCAACATCATCACAGAACTGGTGGGAG
AACCTCATCTTGCGCAAAGTGTCCTGTCTTCCTGTGCGGGCTAGGTGTTC
TGACATGGACTTTATCATCAACTCAAAGAAGAACCATGAATTTGCTAGAG
CCTTTTCTCTGCCTGTGCCATTTGACACTACCCATTGAAGGGCCACTTCT
TCATGAACTACTTTCCTTCCTGGGAGTCGCTGCAACAACAGAAGATTTTC
GTAGTTCCCACCTGTTCTCATCGAGTTTGTTCTATCCAATCCTCTTGATA
AGATTCCTCCAACTTCAGCATCAGCATCCTGACCTAAATCAGGATTACTG
CTGCTTCTAGAATACTTTCGATGAGTAGGGACTGAGGTTGGTGGGTGAGG
AGGGTGTGGCTGGGCAGTTACAACAGTTGGGCTATCATCTGGATGGGGTA
GAGTTGCCTGATATGCCACATACGTTAGGAGGGTGCTGTTACGTCCATGC
TGATCATTCTTGTCCTCCAGGAGTCCAGATATTCGTCCAACAAGCGTGCC
AATGGTCTCAAAACAAGCCTGGGCAATATTGACTTGCTGTCCAGCAAGAG
TGGGTGGCCGAACCATGAGAGATATGAGGCGGTCTAACAGCACAGGGACA
AATCGTACTAATGGTTCAGCATGACAGTTTATCAGATCTCCCATTGCTTT
CTTTAGTTCTCCCTCCATATTAGCTTCACCAATACGAGCTGGAATATTAC
CCTCCTCCACCATTTTACACAGATGGAAAAATCTATCAATATGCTTATCC
TGTGCATGTACTGATGACACTGCCTCAACTAGGACAGTGAAAAGGCCCTT
GTGGTTATCAACCCACTTTGTGCCTGGGAGTTGTATGTCCGCAGTGATAT
AGGAGTAGTTGCTTGGGGGCCGCTCCATCATCACTGGCAAGCTGTGTTCA
CCAGTTTGGAGGCATCCATCACGGTATACAGGCAGCCATGTATACCCAAC
AGGAGTTTCAATTGTTTTTTCTTCATTCTTTTTCTGACAAGAAATGTGAT
AGAATGTGAATAAAATGTGGTGTTGGTCACCAAGTACAGGAGGTAACTTG
ATCTTGAATTCATCATAGAAGTCAGGGGACTTGTTATGGTAAGTGACTGC
AGTATAGGCTTCTGTGGTGAACTCTGGGCACGATGATTTGCCAAAAAGGA
CTGACATGGCAGCCGACTCTTCTTCCCCAGCCATGAACTGTATCTTTACA
GCAATGTTTCGTGCAGAACCTGGTCTGTTACTGAAATTCAGATCTTTTGG
TGAAACAAAGAGGAGATTCCTGTAGGAGTAGTGAGGAACAAAAATATCTC
TTGGAGGAAACTCGACGATCTCCTTAATTGGTCGACATT
>CL17.Contig18_All
CTGTATAAGTATAAAAAAAAAAAGCTATACAAGATGACTTACTACTGGAT
GATACAATAATACTAAAACTATTTATATGACTTTGAATATATGTATATAT
AAATCATTCTAAAGCTGTTTCTTGTGCCCCTTTATCATTAAGTAATTCAT
CCCCCCCTCCACAATTTCAGTGGTAATGCACCTTGTCTCATATCTTACGA
GATTATGGATTTAAACAAAACTAGATTATAAATACTGCATAAAGATCATT
ACAATTTAAATCCAGGATTTTTTGGAATCTTTGAGACGAGCACCTTTTAG
GAAAAGCCGAGATCTAATCACTGCCGGAACCTGCTTCTTCCACCTCCAAG
CACCAAAAGCGCCAGCTAACTTCACAGCCGCCTTAACTATGATGTTCCCT
GGTCACAGTCATGTGCAACCCTGACTAAAGTGTGAATACTACACGCCAGC
CTCCCTAGCATTCCGTTCCAGAGGCTAGCCCTGGATCAGAATCTGCAGAG
CCTCCCGACACCAGAGTATCCACTGAGCTCGTGCTCCCAGAAGAGTGATG
CCAGGAAGTCACTCTCATTTGTCTGGTAAGATGATTGACCGTAATCATTG
GTGATAAACCTTCAATAAATTTGTTATAATTCCTCTCCAGCTCCCTGTGG
TACTCCCTCATGTCAGAGCCAATCAGTGTTTTGTTCCGCCGTAATGCATC
TTGGCATTTTTTGGAGAAGTCCTTGAAACAGAGTCGAAGTTTATTTTGAA
GTCTGTTAGGGGGCTTCCTGCTGTCAACCAGATCTGATAGGAAAATGTGA
GCAACCTCCATTGGTCCCTGATTCACCGTTGTTCCAATGCACCCCTGAAG
CACCATCTGTAGAATCTTGTGATCTGGAGGATCTTGGTTGATGGCTGCAG
ATAACTCCTTTGTCTTCTTCTGTATGTCTTCAATAGCAACTTCAATTGGA
GTCAACACCCAAGACATTCTGTCAACAACTTGGATCCTAGTCTTCACATA
TGGGAACATATGCTGTGTTGTCAGGATGGTCTTCCTCTTATATTGCTCAT
GAAGCTCTCCATGCGCTCTCCCATCAGGTGTGAATGGTGTTGAGAAGATG
AACCGTTTAATGTTATAATTTTTCTCAAAAGAAGTAACTCTGTCCCTGTA
TTCATATTCATCAAAATAAGGCTCAACGTAAGTGATCTGGATACAAGCTT
TGTCGGAATCCAGTTTGGTGGCATCGACTGTGTTACTGTCCTTTATCATC
AAAATATTTTCTGCACCAAAACGGTCACTGTAAAAGGCCTCTAATCTGTG
AGATATCTCAGGTAACTTGGTAAGCATAGGTTCCTTGTAGATGAACTCTT
CCCCATCAAGATCACCAAACTTGGATCCATAAAAACCAACTCTGAAGTAT
GTTCCAAATATTCTTCTTCCCTCTAGTGCATCAATCTTTGAAAAAGCGTC
GTGAAGTTTTGAGTAGATGTTGATCAGCTTCTTCCAATCTCTGTTCTTCT
CAGCAATGGGAGTTAAGATCTTGTAGACCTCATTCAAACATTCAAACATA
CCAGCCTGCTGCAAAGAAGAGCTTGCCTGCTCCAAAAGCCCAACTAAACC
ATTTTCTGTGAAGTACTTTCCTGTACATATACCCTCTTCATCTGGGCTTA
AAACATCATCAGACACTGCACTTTCCTCTAAAACATTTGGTGAAAGTTTA
CAGAAGGTAACAGCTCCAGTTGGAAGGTGAGGACAATCCTCCAACATGTA
TAAGTATTCTGACACAAGAGCTGCACTGTGGATCAGGCACATGGCAGCTT
CAGCATGCTGAACTCTCTCACTGTGCTTCTGAGCCATGCTGGCTAACCAA
GTCAAGCGCAGGTCTGGGGAGTTTTGATAGCCTCGAGCTATTCTATACAT
CAAGTCAAGCAGCATCTCAGGATCCTCTTGGTACTCTTTCATCTTGACAG
TATCAGACAAGATCATGTGCAAGTTGAACACTAAATCTCGGACCTGTTCA
GGGAAAGAAGTATCTTGCAGGTCAGCATCTTCCTCTGCATAAGTAAGGAT
GGTCTTCAAGGAACGTCGAAGATAAGCCTCATTGAAGGTTTGTGAGGTTC
CCACCAGCGAACTCAAAGACATAGTAACCTGCATTTTTACTCGGGCAAAG
TTGTTGCCAATCTCGAAATTATGCCTCATGAGTAGGTATAGAGATGCTGC
AGCATGGGATCGTATTGTGCAGATGCAAGATGAGCAGTGCTTCAGAAGCT
GCAGGCACAAGTCTGCACACTGCTCTGTTTCCTCATCAAACAGGAGCCCT
GGGAACTTGGCAACAAGAGCTCGCTGAGTGTTGAACATATTTGTTAGTGA
TGTAGTTGACTGGTTTGAAGCAAGAGCATGAAGCAGTACTCTGAATACCA
CACTCAGCAGACCCTGGAGGTGATCTGCATTTGTGACCACCTGTACAATG
TTCTCCAAAGTGTCGAGAATGATCATATTAGCTTCACTCGCCAGATGGCC
CTCAACTTGTGATTCCTGTTCTAACTCCTGATGAGTTGACCGTTCCGTAT
CCTGCTGTTGGTGGCGCCAGGGGAAGGTCTCCTTGCGCCAACGGAGTCGC
TCACCAGTTCCAGAAGGAGACGGTGGGTTGCGCTCTCGACGTCGGAGCAT
CATTTCCGAACGTGCAGAATTCTGACCCATGATGGCTTCTTCCAGGCGGC
TCTTCATGTCTGCTTTGCATCGTAGACTTGGCCCTCCACCTCGAAGGGAG
ATCTTCTTTCCCTTGTACTGGAAGCAAGACACAGCTATGTAGAGGACATC
AAGCAGCTGATGTAGGCGGGTGTGTGACAAATCCGAGAGTGTGTGACGAA
GGGTTACTTCATCAGCATTACTCAGGACCCAGAGGAGGCAGATGAGCATG
TTGCGTGTTGTCTCGGAACTCAAGGGGCACTTGCGAGGCTGCTGTTGCCC
TTGTATGACATCATAGTCACTCTCCCTGTTGGCAAACATAGAAGAACCAG
CAATAGCTAAAGCAACATTTTGGTGGATGTGTGTTGCGACTCCATCATTC
TCGTCACTGACAGAAGACATCAAATTCCGATTTTTATTACTTGCAAATGT
GTGCAGCTGAGCTAAGGCATCAATGACAATGCTGATGAGTGGCAGATACA
AAGCCACCACTCTTGCCTTTACTTCTGGCTCTGTGAAACGTTCATCTGTG
TCATGGCTTGTCAGCAAGTTTCTCACTGAGTTCACTGCTCTTCCATGGAT
ACTGGGATTGTTTATTTCTAGAGCAGTAGCCAAATCTGACAACACAAGAC
CAACAAGGAAGTGCTGTTGTCTGAATGAGTTTGAAAGCATCATGAAAGCA
CTACGATTTCCACCAATCACAGTGGAGATGAAGGATGACTGACTAGTTGT
TGATCCAATCGAGGGACAGGGGGATGATGGAGCCGAGGTTGCTGAGATTG
GTGTGCAGAATGGCAAATTCAGAGCCACAAAGTGTTCATGACTGCATACA
ATGCGTACAAAATCCAGCTTCAGATTTATTAGTGCTGCAGCATCTGGTAG
ATTCATTATCTTGTTACTCATCTGCTTACAGTAGTTTCTAATTAGCATGA
AAACAAACCCTCTGTCCATCACCGACAGGAGATCACACAAGAAGAACGCC
AGGCTGCTGTTCACATTCTGTACGAATCTGGTGTCTCGGACATCTTTGTT
ATGGAGAGCAATGATGTCATTTGTGATGGTGTTGGTCAAGTTCTCAACAT
CATCACAGAACTGGTGGGAGAACCTCATCTTGCGCAAAGTGTCCTGTCTT
CCTGTGCGGGCTAGGTGTTCTGACATGGACTTTATCATCAACTCAAAGAA
GAACCATGAATTTGCTAGAGCCTTTTCTCTGCCTGTGCCATTTGACACTA
CCCATTGAAGGGCCACTTCTTCATGAACTACTTTCCTTCCTGGGAGTCGC
TGCAACAACAGAAGATTTTCGTAGTTCCCACCTTTCTTATCAGTTTGCTC
CTCATCATTGTCTGTTCTCATCGAGTTGGTTCTGTCCAATCCTCTTGATA
AGATTCCTCCAACTTCAGCATCAGCATCCTGACCTAAATCAGGATTACTG
CTGCTTCTAGAATACTTTCGATGAGTAGGGACTGAGGTTGGTGGGTGAGG
AGGGTGTGGCTGGGCAGTTACAACAGTTGGGCTATCATCTGGATGGGGTA
GAGTTGCCTGATATGCCACATACGTTAGGAGGGTGCTGTTACGTCCATGC
TGATCATTCTTGTCCTCCAGGAGTCCAGATATTCGTCCAACAAGCGTGCC
AATGGTCTCAAAACAAGCCTGGGCAATATTGACTTGCTGTCCAGCAAGAG
TGGGTGGCCGAACCATGAGAGATATGAGGCGGTCTAACAGCACAGGGACA
AATCGTACTAATGGTTCAGCATGACAGTTTATCAGATCTCCCATTGCTTT
CTTTAGTTCTCCCTCCATATTAGCTTCACCAATACGAGCTGGAATATTAC
CCTCCTCCACCATTTTACACAGATGGAAAAATCTATCAATATGCTTATCC
TGTGCATGTACTGATGACACTGCCTCAACTAGGACAGTGAAAAGGCCCTT
GTGGTTATCAACCCACTTTGTGCCTGGGAGTTGTATGTCCGCAGTGATAT
AGGAGTAGTTGCTTGGGGGCCGCTCCATCATCACTGGCAAGCTGTGTTCA
CCAGTTTGGAGGCATCCATCACGGTATACAGGCAGCCATGTATACCCAAC
AGGAGTTTCAATTGTTTTTTCTTCATTCTTTTTCTGACAAGAAATGTGAT
AGAATGTGAATAAAATGTGGTGTTGGTCACCAAGTACAGGAGGTAACTTG
ATCTTGAATTCATCATAGAAGTCAGGGGACTTGTTATGGTAAGTGACTGC
AGTATAGGCTTCTGTGGTGAACTCTGGGCACGATGATTTGCCAAAAAGGA
CTGACATGGCAGCCGACTCTTCTTCCCCAGCCATGAACTGTATCTTTACA
GCAATGTTTCGTGCAGAACCTGGTCTGTTACTGAAATTCAGATCTTTTGG
TGAAACAAAGAGGAGATTCCTGTAGGAGTAGTGAGGAACAAAAATATCTC
TTGGAGGAAACTCGACGATCTCCTTAATTGGTCGACATTTCTCATCTGGA
TAAGGATGAAGTCTGGATAGCTCTGCTGTGAGGCAGTACTTAGGCTGGTC
CCGAACTGGAGATATATCTAATTTGAGTAGACCCGGAAGACATTTTTTCT
TCAATTGATTTGAGGGTCGTTTGAGATCAGCAAGGAACTTGTAAAGGTCA
TCATCACGTAGTTTATCTCCCTCCTGTTTGAAAAATGATGACACGGTTAG
AGTAACTGGTCTGAAGGAATCCAGACATGCTCCAAATTCTTCAGGAGACC
AACTCCGTCTCTTCTCACTGAAGCTTCGCCTTTCTAGGGATCCTCTGCGA
GTCAGTGACCCTGAACCACTCTTTCGTTTCAGCTCATCGTAGCTGGATGA
ACTCTGCTTTCGGTCTAGACTGTTTGATCCTGATGGTTCTCTTTCCGGAG
CATTCTCACGATCTCCATGGACTCCCGTGAAGATGTTCATAAGATTAATT
GCAGTCCAGGCTAACGGCATACGATATTTACCAAGCCGTTCACAACTTGC
AACAGCTGCTGCCTTCAACTTCTCTCGGTTTGCATCATCTTTCATGTAAG
GTCCAACAACATCACTGATGTCTCCCTGAAGAATCTTCTCAAGACGAACT
ACTAAGAATAAATCACTTGAAGGGTAGGTAATATCAAAAATACAGGTACG
GCTGAGTGTTGATATATCCTGATATGGAATGTGTGACGTTAACATTCGCT
TGAGAGGCTCAGGATTCATATCAAAACAAAAGTTCTCAGACACCTTCTTC
TTATCCCTCAAGTCATAGAGAGCCATGGTGGCAAAGACTGGCTCGATCTC
CAACTCAAGTCTCAAGTTGATGCACTTTACTTGGATGCGGTGGCCTGAGT
GGGGCATGGGGACTTCTGGGTATAGCCTCCTCTCTATCATGTCCTCCTCA
TCTTGTGGGGGATAAAGTACAAACAGGGACTCCTGTCTGTTTTCCTGCCT
CGATTGTTGATTGTTGTTATCCACTGTGTCCAAGGGAATACGAGAGAGTA
GGGATGGCAGCAGGGGATCTGCTACAGAATTTCGTAGATCAAAGACTGAA
CTTGCCCAGCTTCCCCTTGGTGTGTCAGATAGGTGGGAGGAGTGACGGCT
TCCCACCATATCTTGTCTTTCAACATCATCGTGTCCCCGGTCATCATCCA
AGTCTACTTCAAATTCAGGTTGTGGACAAGACTGCAAATGTGCAAGGCGC
TCTGCTGTCAGCTGGTTCCTTCCAGGTACTGACGTGGAATGATGGAGGTA
CTGTCGACTGACATGTAGCCAGTCTTTTGTATAGCACCGAACACAGTCTG
CCACATGTGCATCAAAGCCATCCCTACCATCATCTGGCACAACTGGATGC
ACAGTTCGAATGTGTCTTGGAATACATGTTACAACTATGTCATCGCTGGG
AAAGTGAAGTATCCCACGGGCAGGGTCTCTGTCTGCCTCAAGTTGATGCT
GATCAATGAAGTCTTCATAATCAACAGGTTCAACTACCTCTTGAAGGGGA
ACATGTGTGGAGATAGTTGATACACTGGCTGAACGAGGCGGGTCTTTCCC
TGTTGTAATATCCCGCACTGTCCTTCGCACGTCAGCTGCATGTTGTTTTG
ACAGCTTTTGGGCGAAGGCCCTTTGGCCTGACGCCATCTTGCTT
>CL17.Contig19_All
GCTGGATGATACAATAATACTAAAACTATTTATATGACTTTGAATATATG
TATATATAAATCATTCTAAAGCTGTTTCTTGTGCCCCTTTATCATTAAGT
AATTCATCCCCCCCTCCACAATTTCAGTGGTAATGCACCTTGTCTCATAT
CTTACGAGATTATGGATTTAAACAAAACTAGATTATAAATACTGCATAAA
GATCATTACAATTTAAATCCAGGATTTTTTGGAATCTTTGAGACGAGCAC
CTTTTAGGAAAAGCCGAGATCTAATCACTGCCGGAACCTGCTTCTTCCAC
CTCCAAGCACCAAAAGCGCCAGCTAACTTCACAGCCGCCTTAACTATGAT
GTTCCCTGGTCACAGTCATGTGCAACCCTGACTAAAGTGTGAATACTACA
CGCCAGCCTCCCTAGCATTCCGTTCCAGAGGCTAGCCCTGGATCAGAATC
TGCAGAGCCTCCCGACACCAGAGTATCCACTGAGCTCGTGCTCCCAGAAG
AGTGATGCCAGGAAGTCACTCCTGAAGTCACCCGAATTTTGGGTGTTGAG
CTTATTGTGCTCATTTGTCTGGTAAGATGATTGACCGTAATCATTGGTGA
TAAACCTTCAATAAATTTGTTATAATTCCTCTCCAGCTCCCTGTGGTACT
CCCTCATGTCAGAGCCAATCAGTGTTTTGTTCCGCCGTAATGCATCTTGG
CATTTTTTGGAGAAGTCCTTGAAACAGAGTCGAAGTTTATTTTGAAGTCT
GTTAGGGGGCTTCCTGCTGTCAACCAGATCTGATAGGAAAATGTGAGCAA
CCTCCATTGGTCCCTGATTCACCGTTGTTCCAATGCACCCCTGAAGCACC
ATCTGTAGAATCTTGTGATCTGGAGGATCTTGGTTGATGGCTGCAGATAA
CTCCTTTGTCTTCTTCTGTATGTCTTCAATAGCAACTTCAATTGGAGTCA
ACACCCAAGACATTCTGTCAACAACTTGGATCCTAGTCTTCACATATGGG
AACATATGCTGTGTTGTCAGGATGGTCTTCCTCTTATATTGCTCATGAAG
CTCTCCATGCGCTCTCCCATCAGGTGTGAATGGTGTTGAGAAGATGAACC
GTTTAATGTTATAATTTTTCTCAAAAGAAGTAACTCTGTCCCTGTATTCA
TATTCATCAAAATAAGGCTCAACGTAAGTGATCTGGATACAAGCTTTGTC
GGAATCCAGTTTGGTGGCATCGACTGTGTTACTGTCCTTTATCATCAAAA
TGTTTTCTGCACCAAAACGGTCACTGTAAAAGGCCTCTAATCTGTGAGAT
ATCTCAGGTAACTTGGTAAGCATAGGTTCCTTGTAGATGAACTCTTCCCC
ATCAAGATCACCAAACTTGGATCCATAAAAACCAACTCTGAAGTATGTTC
CAAATATTCTTCTTCCCTCTAGTGCATCAATCTTTGAAAAAGCGTCGTGA
AGTTTTGAGTAGATGTTGATCAGCTTCTTCCAATCTCTGTTCTTCTCAGC
AATGGGAGTTAAGATCTTGTAGACCTCATTCAAACATTCAAACATACCAG
CCTGCTGCAAAGAAGAGCTTGCCTGCTCCAAAAGCCCAACTAAACCATTT
TCTGTGAAGTACTTTCCTGTACATATACCCTCTTCATCTGGGCTTAAAAC
ATCATCAGACACTGCACTTTCCTCTAAAACATTTGGTGAAAGTTTACAGA
AGGTAACAGCTCCAGTTGGAAGGTGAGGACAATCCTCCAACATGTATAAG
TATTCTGACACAAGAGCTGCACTGTGGATCAGGCACATGGCAGCTTCAGC
ATGCTGAACTCTCTCACTGTGCTTCTGAGCCATGCTGGCTAACCAAGTCA
AGCGCAGGTCTGGGGAGTTTTGATAGCCTCGAGCTATTCTATACATCAAG
TCAAGCAGCATCTCAGGATCCTCTTGGTACTCTTTCATCTTGACAGTATC
AGACAAGATCATGTGCAAGTTGAACACTAAATCTCGGACCTGTTCAGGGA
AAGAAGTATCTTGCAGGTCAGCATCTTCCTCTGCATAAGTAAGGATGGTC
TTCAAGGAACGTCGAAGATAAGCCTCATTGAAGGTTTGTGAGGTTCCCAC
CAGCGAACTCAAAGACATAGTAACCTGCATTTTTACTCGGGCAAAGTTGT
TGCCAATCTCGAAATTATGCCTCATGAGTAAGTATAAAGATGCTGCAGCA
TGGGATCGTATTGTGCAGATGCAAGATGAGCAGTGCTTCAGAAGCTGCAG
GCACAAGTCTGCACACTGCTCTGTTTCCTCATCAAACAGGAGCCCTGGGA
ACTTGGCAACAAGAGCTCGCTGAGTGTTGAACATATTTGTTAGTGATGTA
GTTGACTGGTTTGAAGCAAGAGCATGAAGCAGTACTCTGAATACCACACT
CAGCAGACCCTGGAGGTGATCTGCATTTGTGACCACCTGTACAATGTTCT
CCAAAGTGTCGAGAATGATCATATTAGCTTCACTCGCCAGATGGCCCTCA
ACTTGTGATTCCTGTTCTAACTCCTGATGAGTTGACCGTTCCGTATCCTG
CTGTTGGTGGCGCCAGGGGAAGGTCTCCTTGCGCCAACGGAGTCGCTCAC
CAGTTCCAGAAGGAGACGGTGGGTTGCGCTCTGCTCCCTGGATGTAGAAC
TGTGATAATCCAACAACATGAGGGGTGTTGGAAGGAGTGTTACCTCGACG
TCGGAGCATCATTTCCGAACGTGCAGAATTCTGACCCATGATGGCTTCTT
CCAGGCGGCTCTTCATGTCTGCTTTGCATCGTAGACTTGGCCCTCCACCT
CGAAGGGAGATCTTCTTTCCCTTGTACTGGAAGCAAGACACAGCTATGTA
GAGGACATCAAGCAGCTGATGTAGGCGGGTGTGTGACAAATCCGAGAGTG
TGTGACGAAGGGTTACTTCATCAGCATTACTCAGGACCCAGAGGAGGCAG
ATGAGCATGTTGCGTGTTGTCTCGGAACTCAAGGGGCACTTGCGAGGCTG
CTGTTGCCCTTGTATGACATCATAGTCACTCTCCCTGTTGGCAAACATAG
AAGAACCAGCAATAGCTAAAGCAACATTTTGGTGGATGTGTGTTGCGACT
CCATCATTCTCGTCACTGACAGAAGACATCAAATTCCGATTTTTATTACT
TGCAAATGTGTGCAGCTGAGCTAAGGCATCAATGACAATGCTGATGAGTG
GCAGATACAAAGCCACCACTCTTGCCTTTACTTCTGGCTCTGTGAAACGT
TCATCTGTGTCATGGCTTGTCAGCAAGTTTCTCACTGAGTTCACTGCTCT
TCCATGGATACTGGGATTGTTTATTTCTAGAGCAGTAGCCAAATCTGACA
ACACAAGACCAACAAGGAAGTGCTGTTGTCTGAATGAGTTTGAAAGCATC
ATGAAAGCACTACGATTTCCACCAATCACAGTGGAGATGAAGGATGACTG
ACTAGTTGTTGATCCAATCGAGGGACAGGGGGATGATGGAGCCGAGGTTG
CTGAGATTGGTGTGCAGAATGGCAAATTCAGAGCCACAAAGTGTTCATGA
CTGCATACAATGCGTACAAAATCCAGCTTCAGATTTATTAGTGCTGCAGC
ATCTGGTAGATTCATTATCTTGTTACTCATCTGCTTACAGTAGTTTCTAA
TTAGCATGAAAACAAACCCTCTGTCCATCACCGACAGGAGATCACACAAG
AAGAACGCCAGGCTGCTGTTCACATTCTGTACGAATCTGGTGTCTCGGAC
ATCTTTGTTATGGAGAGCAATGATGTCATTTGTGATGGTGTTGGTCAAGT
TCTCAACATCATCACAGAACTGGTGGGAGAACCTCATCTTGCGCAAAGTG
TCCTGTCTTCCTGTGCGGGCTAGGTGTTCTGACATGGACTTTATCATCAA
CTCAAAGAAGAACCATGAATTTGCTAGAGCCTTTTCTCTGCCTGTGCCAT
TTGACACTACCCATTGAAGGGCCACTTCTTCATGAACTACTTTCCTTCCT
GGGAGTCGCTGCAACAACAGAAGATTTTCGTAGTTCCCACCTGTTCTCAT
CGAGTTGGTTCTGTCCAATCCTCTTGATAAGATTCCTCCAACTTCAGCAT
CAGCATCCTGACCTAAATCAGGATTACTGCTGCTTCTAGAATACTTTCGA
TGAGTAGGGACTGAGGTTGGTGGGTGAGGAGGGTGTGGCTGGGCAGTTAC
AACAGTTGGGCTATCATCTGGATGGGGTAGAGTTGCCTGATATGCCACAT
ACGTTAGGAGGGTGCTGTTACGTCCATGCTGATCATTCTTGTCCTCCAGG
AGTCCAGATATTCGTCCAACAAGCGTGCCAATGGTCTCAAAACAAGCCTG
GGCAATATTGACTTGCTGTCCAGCAAGAGTGGGTGGCCGAACCATGAGAG
ATATGAGGCGGTCTAACAGCACAGGGACAAATCGTACTAATGGTTCAGCA
TGACAGTTTATCAGATCTCCCATTGCTTTCTTTAGTTCTCCCTCCATATT
AGCTTCACCAATACGAGCTGGAATATTACCCTCCTCCACCATTTTACACA
GATGGAAAAATCTATCAATATGCTTATCCTGTGCATGTACTGATGACACT
GCCTCAACTAGGACAGTGAAAAGGCCCTTGTGGTTATCAACCCACTTTGT
GCCTGGGAGTTGTATGTCCGCAGTGATATAGGAGTAGTTGCTTGGGGGCC
GCTCCATCATCACTGGCAAGCTGTGTTCACCAGTTTGGAGGCATCCATCA
CGGTATACAGGCAGCCATGTATACCCAACAGGAGTTTCAATTGTTTTTTC
TTCATTCTTTTTCTGACAAGAAATGTGATAGAATGTGAATAAAATGTGGT
GTTGGTCACCAAGTACAGGAGGTAACTTGATCTTGAATTCATCATAGAAG
TCAGGGGACTTGTTATGGTAAGTGACTGCAGTATAGGCTTCTGTGGTGAA
CTCTGGGCACGATGATTTGCCAAAAAGGACTGACATGGCAGCCGACTCTT
CTTCCCCAGCCATGAACTGTATCTTTACAGCAATGTTTCGTGCAGAACCT
GGTCTGTTACTGAAATTCAGATCTTTTGGTGAAACAAAGAGGAGATTCCT
GTAGGAGTAGTGAGGAACAAAAATATCTCTTGGAGGAAACTCGACGATCT
CCTTAATTGGTCGACATTTCTCATAATCCTTATCTTCCTCCTCCTCTGTC
TCATCTGCTGGATAAGGATGAAGTCTGGATAGCTCTGC
>CL17.Contig20_All
CTGTATAAGTATAAAAAAAAAAAGCTATACAAGATGACTTACTACTGGAT
GATACAATAATACTAAAACTATTTATATGACTTTGAATATATGTATATAT
AAATCATTCTAAAGCTGTTTCTTGTGCCCCTTTATCATTAAGTAATTCAT
CCCCCCCTCCACAATTTCAGTGGTAATGCACCTTGTCTCATATCTTACGA
GATTATGGATTTAAACAAAACTAGATTATAAATACTGCATAAAGATCATT
ACAATTTAAATCCAGGATTTTTTGGAATCTTTGAGACGAGCACCTTTTAG
GAAAAGCCGAGATCTAATCACTGCCGGAACCTGCTTCTTCCACCTCCAAG
CACCAAAAGCGCCAGCTAACTTCACAGCCGCCTTAACTATGATGTTCCCT
GGTCACAGTCATGTGCAACCCTGACTAAAGTGTGAATACTACACGCCAGC
CTCCCTAGCATTCCGTTCCAGAGGCTAGCCCTGGATCAGAATCTGCAGAG
CCTCCCGACACCAGAGTATCCACTGAGCTCGTGCTCCCAGAAGAGTGATG
CCAGGAAGTCACTCTCATTTGTCTGGTAAGATGATTGACCGTAATCATTG
GTGATAAACCTTCAATAAATTTGTTATAATTCCTCTCCAGCTCCCTGTGG
TACTCCCTCATGTCAGAGCCAATCAGTGTTTTGTTCCGCCGTAATGCATC
TTGGCATTTTTTGGAGAAGTCCTTGAAACAGAGTCGAAGTTTATTTTGAA
GTCTGTTAGGGGGCTTCCTGCTGTCAACCAGATCTGATAGGAAAATGTGA
GCAACCTCCATTGGTCCCTGATTCACCGTTGTTCCAATGCACCCCTGAAG
CACCATCTGTAGAATCTTGTGATCTGGAGGATCTTGGTTGATGGCTGCAG
ATAACTCCTTTGTCTTCTTCTGTATGTCTTCAATAGCAACTTCAATTGGA
GTCAACACCCAAGACATTCTGTCAACAACTTGGATCCTAGTCTTCACATA
TGGGAACATATGCTGTGTTGTCAGGATGGTCTTCCTCTTATATTGCTCAT
GAAGCTCTCCATGCGCTCTCCCATCAGGTGTGAATGGTGTTGAGAAGATG
AACCGTTTAATGTTATAATTTTTCTCAAAAGAAGTAACTCTGTCCCTGTA
TTCATATTCATCAAAATAAGGCTCAACGTAAGTGATCTGGATACAAGCTT
TGTCGGAATCCAGTTTGGTGGCATCGACTGTGTTACTGTCCTTTATCATC
AAAATATTTTCTGCACCAAAACGGTCACTGTAAAAGGCCTCTAATCTGTG
AGATATCTCAGGTAACTTGGTAAGCATAGGTTCCTTGTAGATGAACTCTT
CCCCATCAAGATCACCAAACTTGGATCCATAAAAACCAACTCTGAAGTAT
GTTCCAAATATTCTTCTTCCCTCTAGTGCATCAATCTTTGAAAAAGCGTC
GTGAAGTTTTGAGTAGATGTTGATCAGCTTCTTCCAATCTCTGTTCTTCT
CAGCAATGGGAGTTAAGATCTTGTAGACCTCATTCAAACATTCAAACATA
CCAGCCTGCTGCAAAGAAGAGCTTGCCTGCTCCAAAAGCCCAACTAAACC
ATTTTCTGTGAAGTACTTTCCTGTACATATACCCTCTTCATCTGGGCTTA
AAACATCATCAGACACTGCACTTTCCTCTAAAACATTTGGTGAAAGTTTA
CAGAAGGTAACAGCTCCAGTTGGAAGGTGAGGACAATCCTCCAACATGTA
TAAGTATTCTGACACAAGAGCTGCACTGTGGATCAGGCACATGGCAGCTT
CAGCATGCTGAACTCTCTCACTGTGCTTCTGAGCCATGCTGGCTAACCAA
GTCAAGCGCAGGTCTGGGGAGTTTTGATAGCCTCGAGCTATTCTATACAT
CAAGTCAAGCAGCATCTCAGGATCCTCTTGGTACTCTTTCATCTTGACAG
TATCAGACAAGATCATGTGCAAGTTGAACACTAAATCTCGGACCTGTTCA
GGGAAAGAAGTATCTTGCAGGTCAGCATCTTCCTCTGCATAAGTAAGGAT
GGTCTTCAAGGAACGTCGAAGATAAGCCTCATTGAAGGTTTGTGAGGTTC
CCACCAGCGAACTCAAAGACATAGTAACCTGCATTTTTACTCGGGCAAAG
TTGTTGCCAATCTCGAAATTATGCCTCATGAGTAGGTATAGAGATGCTGC
AGCATGGGATCGTATTGTGCAGATGCAAGATGAGCAGTGCTTCAGAAGCT
GCAGGCACAAGTCTGCACACTGCTCTGTTTCCTCATCAAACAGGAGCCCT
GGGAACTTGGCAACAAGAGCTCGCTGAGTGTTGAACATATTTGTTAGTGA
TGTAGTTGACTGGTTTGAAGCAAGAGCATGAAGCAGTACTCTGAATACCA
CACTCAGCAGACCCTGGAGGTGATCTGCATTTGTGACCACCTGTACAATG
TTCTCCAAAGTGTCGAGAATGATCATATTAGCTTCACTCGCCAGATGGCC
CTCAACTTGTGATTCCTGTTCTAACTCCTGATGAGTTGACCGTTCCGTAT
CCTGCTGTTGGTGGCGCCAGGGGAAGGTCTCCTTGCGCCAACGGAGTCGC
TCACCAGTTCCAGAAGGAGACGGTGGGTTGCGCTCTGCTCCCTGGATGTA
GAACTGTGATAATCCAACAACATGAGGGGTGTTGGAAGGAGTGTTACCTC
GACGTCGGAGCATCATTTCCGAACGTGCAGAATTCTGACCCATGATGGCT
TCTTCCAGGCGGCTCTTCATGTCTGCTTTGCATCGTAGACTTGGCCCTCC
ACCTCGAAGGGAGATCTTCTTTCCATGGGATTGCTGATGAAGATCGCAGA
TCTTTGTAGGACTATGTGCCAGCTGAACAAAGTCTGAAGAATTCTTGTAC
TGGAAGCAAGACACAGCTATGTAGAGGACATCAAGCAGCTGATGTAGGCG
GGTGTGTGACAAATCCGAGAGTGTGTGACGAAGGGTTACTTCATCAGCAT
TACTCAGGACCCAGAGGAGGCAGATGAGCATGTTGCGTGTTGTCTCGGAA
CTCAAGGGGCACTTGCGAGGCTGCTGTTGCCCTTGTATGACATCATAGTC
ACTCTCCCTGTTGGCAAACATAGAAGAACCAGCAATAGCTAAAGCAACAT
TTTGGTGGATGTGTGTTGCGACTCCATCATTCTCGTCACTGACAGAAGAC
ATCAAATTCCGATTTTTATTACTTGCAAATGTGTGCAGCTGAGCTAAGGC
ATCAATGACAATGCTGATGAGTGGCAGATACAAAGCCACCACTCTTGCCT
TTACTTCTGGCTCTGTGAAACGTTCATCTGTGTCATGGCTTGTCAGCAAG
TTTCTCACTGAGTTCACTGCTCTTCCATGGATACTGGGATTGTTTATTTC
TAGAGCAGTAGCCAAATCTGACAACACAAGACCAACAAGGAAGTGCTGTT
GTCTGAATGAGTTTGAAAGCATCATGAAAGCACTACGATTTCCACCAATC
ACAGTGGAGATGAAGGATGACTGACTAGTTGTTGATCCAATCGAGGGACA
GGGGGATGATGGAGCCGAGGTTGCTGAGATTGGTGTGCAGAATGGCAAAT
TCAGAGCCACAAAGTGTTCATGACTGCATACAATGCGTACAAAATCCAGC
TTCAGATTTATTAGTGCTGCAGCATCTGGTAGATTCATTATCTTGTTACT
CATCTGCTTACAGTAGTTTCTAATTAGCATGAAAACAAACCCTCTGTCCA
TCACCGACAGGAGATCACACAAGAAGAACGCCAGGCTGCTGTTCACATTC
TGTACGAATCTGGTGTCTCGGACATCTTTGTTATGGAGAGCAATGATGTC
ATTTGTGATGGTGTTGGTCAAGTTCTCAACATCATCACAGAACTGGTGGG
AGAACCTCATCTTGCGCAAAGTGTCCTGTCTTCCTGTGCGGGCTAGGTGT
TCTGACATGGACTTTATCATCAACTCAAAGAAGAACCATGAATTTGCTAG
AGCCTTTTCTCTGCCTGTGCCATTTGACACTACCCATTGAAGGGCCACTT
CTTCATGAACTACTTTCCTTCCTGGGAGTCGCTGCAACAACAGAAGATTT
TCGTAGTTCCCACCTGTTCTCATCGAGTTTGTTCTATCCAATCCTCTTGA
TAAGATTCCTCCAACTTCAGCATCAGCATCCTGACCTAAATCAGGATTAC
TGCTGCTTCTAGAATACTTTCGATGAGTAGGGACTGAGGTTGGTGGGTGA
GGAGGGTGTGGCTGGGCAGTTACAACAGTTGGGCTATCATCTGGATGGGG
TAGAGTTGCCTGATATGCCACATACGTTAGGAGGGTGCTGTTACGTCCAT
GCTGATCATTCTTGTCCTCCAGGAGTCCAGATATTCGTCCAACAAGCGTG
CCAATGGTCTCAAAACAAGCCTGGGCAATATTGACTTGCTGTCCAGCAAG
AGTGGGTGGCCGAACCATGAGAGATATGAGGCGGTCTAACAGCACAGGGA
CAAATCGTACTAATGGTTCAGCATGACAGTTTATCAGATCTCCCATTGCT
TTCTTTAGTTCTCCCTCCATATTAGCTTCACCAATACGAGCTGGAATATT
ACCCTCCTCCACCATTTTACACAGATGGAAAAATCTATCAATATGCTTAT
CCTGTGCATGTACTGATGACACTGCCTCAACTAGGACAGTGAAAAGGCCC
TTGTGGTTATCAACCCACTTTGTGCCTGGGAGTTGTATGTCCGCAGTGAT
ATAGGAGTAGTTGCTTGGGGGCCGCTCCATCATCACTGGCAAGCTGTGTT
CACCAGTTTGGAGGCATCCATCACGGTATACAGGCAGCCATGTATACCCA
ACAGGAGTTTCAATTGTTTTTTCTTCATTCTTTTTCTGACAAGAAATGTG
ATAGAATGTGAATAAAATGTGGTGTTGGTCACCAAGTACAGGAGGTAACT
TGATCTTGAATTCATCATAGAAGTCAGGGGACTTGTTATGGTAAGTGACT
GCAGTATAGGCTTCTGTGGTGAACTCTGGGCACGATGATTTGCCAAAAAG
GACTGACATGGCAGCCGACTCTTCTTCCCCAGCCATGAACTGTATCTTTA
CAGCAATGTTTCGTGCAGAACCTGGTCTGTTACTGAAATTCAGATCTTTT
GGTGAAACAAAGAGGAGATTCCTGTAGGAGTAGTGAGGAACAAAAATATC
TCTTGGAGGAAACTCGACGATCTCCTTAATTGGTCGACATT
>CL17.Contig21_All
CTGTATAAGTATAAAAAAAAAAAGCTATACAAGATGACTTACTACTGGAT
GATACAATAATACTAAAACTATTTATATGACTTTGAATATATGTATATAT
AAATCATTCTAAAGCTGTTTCTTGTGCCCCTTTATCATTAAGTAATTCAT
CCCCCCCTCCACAATTTCAGTGGTAATGCACCTTGTCTCATATCTTACGA
GATTATGGATTTAAACAAAACTAGATTATAAATACTGCATAAAGATCATT
ACAATTTAAATCCAGGATTTTTTGGAATCTTTGAGACGAGCACCTTTTAG
GAAAAGCCGAGATCTAATCACTGCCGGAACCTGCTTCTTCCACCTCCAAG
CACCAAAAGCGCCAGCTAACTTCACAGCCGCCTTAACTATGATGTTCCCT
GGTCACAGTCATGTGCAACCCTGACTAAAGTGTGAATACTACACGCCAGC
CTCCCTAGCATTCCGTTCCAGAGGCTAGCCCTGGATCAGAATCTGCAGAG
CCTCCCGACACCAGAGTATCCACTGAGCTCGTGCTCCCAGAAGAGTGATG
CCAGGAAGTCACTCTCATTTGTCTGGTAAGATGATTGACCGTAATCATTG
GTGATAAACCTTCAATAAATTTGTTATAATTCCTCTCCAGCTCCCTGTGG
TACTCCCTCATGTCAGAGCCAATCAGTGTTTTGTTCCGCCGTAATGCATC
TTGGCATTTTTTGGAGAAGTCCTTGAAACAGAGTCGAAGTTTATTTTGAA
GTCTGTTAGGGGGCTTCCTGCTGTCAACCAGATCTGATAGGAAAATGTGA
GCAACCTCCATTGGTCCCTGATTCACCGTTGTTCCAATGCACCCCTGAAG
CACCATCTGTAGAATCTTGTGATCTGGAGGATCTTGGTTGATGGCTGCAG
ATAACTCCTTTGTCTTCTTCTGTATGTCTTCAATAGCAACTTCAATTGGA
GTCAACACCCAAGACATTCTGTCAACAACTTGGATCCTAGTCTTCACATA
TGGGAACATATGCTGTGTTGTCAGGATGGTCTTCCTCTTATATTGCTCAT
GAAGCTCTCCATGCGCTCTCCCATCAGGTGTGAATGGTGTTGAGAAGATG
AACCGTTTAATGTTATAATTTTTCTCAAAAGAAGTAACTCTGTCCCTGTA
TTCATATTCATCAAAATAAGGCTCAACGTAAGTGATCTGGATACAAGCTT
TGTCGGAATCCAGTTTGGTGGCATCGACTGTGTTACTGTCCTTTATCATC
AAAATATTTTCTGCACCAAAACGGTCACTGTAAAAGGCCTCTAATCTGTG
AGATATCTCAGGTAACTTGGTAAGCATAGGTTCCTTGTAGATGAACTCTT
CCCCATCAAGATCACCAAACTTGGATCCATAAAAACCAACTCTGAAGTAT
GTTCCAAATATTCTTCTTCCCTCTAGTGCATCAATCTTTGAAAAAGCGTC
GTGAAGTTTTGAGTAGATGTTGATCAGCTTCTTCCAATCTCTGTTCTTCT
CAGCAATGGGAGTTAAGATCTTGTAGACCTCATTCAAACATTCAAACATA
CCAGCCTGCTGCAAAGAAGAGCTTGCCTGCTCCAAAAGCCCAACTAAACC
ATTTTCTGTGAAGTACTTTCCTGTACATATACCCTCTTCATCTGGGCTTA
AAACATCATCAGACACTGCACTTTCCTCTAAAACATTTGGTGAAAGTTTA
CAGAAGGTAACAGCTCCAGTTGGAAGGTGAGGACAATCCTCCAACATGTA
TAAGTATTCTGACACAAGAGCTGCACTGTGGATCAGGCACATGGCAGCTT
CAGCATGCTGAACTCTCTCACTGTGCTTCTGAGCCATGCTGGCTAACCAA
GTCAAGCGCAGGTCTGGGGAGTTTTGATAGCCTCGAGCTATTCTATACAT
CAAGTCAAGCAGCATCTCAGGATCCTCTTGGTACTCTTTCATCTTGACAG
TATCAGACAAGATCATGTGCAAGTTGAACACTAAATCTCGGACCTGTTCA
GGGAAAGAAGTATCTTGCAGGTCAGCATCTTCCTCTGCATAAGTAAGGAT
GGTCTTCAAGGAACGTCGAAGATAAGCCTCATTGAAGGTTTGTGAGGTTC
CCACCAGCGAACTCAAAGACATAGTAACCTGCATTTTTACTCGGGCAAAG
TTGTTGCCAATCTCGAAATTATGCCTCATGAGTAGGTATAGAGATGCTGC
AGCATGGGATCGTATTGTGCAGATGCAAGATGAGCAGTGCTTCAGAAGCT
GCAGGCACAAGTCTGCACACTGCTCTGTTTCCTCATCAAACAGGAGCCCT
GGGAACTTGGCAACAAGAGCTCGCTGAGTGTTGAACATATTTGTTAGTGA
TGTAGTTGACTGGTTTGAAGCAAGAGCATGAAGCAGTACTCTGAATACCA
CACTCAGCAGACCCTGGAGGTGATCTGCATTTGTGACCACCTGTACAATG
TTCTCCAAAGTGTCGAGAATGATCATATTAGCTTCACTCGCCAGATGGCC
CTCAACTTGTGATTCCTGTTCTAACTCCTGATGAGTTGACCGTTCCGTAT
CCTGCTGTTGGTGGCGCCAGGGGAAGGTCTCCTTGCGCCAACGGAGTCGC
TCACCAGTTCCAGAAGGAGACGGTGGGTTGCGCTCTCGACGTCGGAGCAT
CATTTCCGAACGTGCAGAATTCTGACCCATGATGGCTTCTTCCAGGCGGC
TCTTCATGTCTGCTTTGCATCGTAGACTTGGCCCTCCACCTCGAAGGGAG
ATCTTCTTTCCATGGGATTGCTGATGAAGATCGCAGATCTTTGTAGGACT
ATGTGCCAGCTGAACAAAGTCTGAAGAATTCTTGTACTGGAAGCAAGACA
CAGCTATGTAGAGGACATCAAGCAGCTGATGTAGGCGGGTGTGTGACAAA
TCCGAGAGTGTGTGACGAAGGGTTACTTCATCAGCATTACTCAGGACCCA
GAGGAGGCAGATGAGCATGTTGCGTGTTGTCTCGGAACTCAAGGGGCACT
TGCGAGGCTGCTGTTGCCCTTGTATGACATCATAGTCACTCTCCCTGTTG
GCAAACATAGAAGAACCAGCAATAGCTAAAGCAACATTTTGGTGGATGTG
TGTTGCGACTCCATCATTCTCGTCACTGACAGAAGACATCAAATTCCGAT
TTTTATTACTTGCAAATGTGTGCAGCTGAGCTAAGGCATCAATGACAATG
CTGATGAGTGGCAGATACAAAGCCACCACTCTTGCCTTTACTTCTGGCTC
TGTGAAACGTTCATCTGTGTCATGGCTTGTCAGCAAGTTTCTCACTGAGT
TCACTGCTCTTCCATGGATACTGGGATTGTTTATTTCTAGAGCAGTAGCC
AAATCTGACAACACAAGACCAACAAGGAAGTGCTGTTGTCTGAATGAGTT
TGAAAGCATCATGAAAGCACTACGATTTCCACCAATCACAGTGGAGATGA
AGGATGACTGACTAGTTGTTGATCCAATCGAGGGACAGGGGGATGATGGA
GCCGAGGTTGCTGAGATTGGTGTGCAGAATGGCAAATTCAGAGCCACAAA
GTGTTCATGACTGCATACAATGCGTACAAAATCCAGCTTCAGATTTATTA
GTGCTGCAGCATCTGGTAGATTCATTATCTTGTTACTCATCTGCTTACAG
TAGTTTCTAATTAGCATGAAAACAAACCCTCTGTCCATCACCGACAGGAG
ATCACACAAGAAGAACGCCAGGCTGCTGTTCACATTCTGTACGAATCTGG
TGTCTCGGACATCTTTGTTATGGAGAGCAATGATGTCATTTGTGATGGTG
TTGGTCAAGTTCTCAACATCATCACAGAACTGGTGGGAGAACCTCATCTT
GCGCAAAGTGTCCTGTCTTCCTGTGCGGGCTAGGTGTTCTGACATGGACT
TTATCATCAATTCAAAGAAGAACCATGAATTTGCTAGAGCCTTTTCTCTG
CCTGTGCCATTTGACACTACCCATTGAAGGGCCACTTCTTCATGAACTAC
TTTCCTTCCTGGGAGTCGCTGCAACAACAGAAGATTTTCGTAGTTCCCAC
CTGTTCTCATCGAGTTGGTTCTGTCCAATCCTCTTGATAAGATTCCTCCA
ACTTCAGCATCAGCATCCTGACCTAAATCAGGATTACTGCTGCTTCTAGA
ATACTTTCGATGAGTAGGGACTGAGGTTGGTGGGTGAGGAGGGTGTGGCT
GGGCAGTTACAACAGTTGGGCTATCATCTGGATGGGGTAGAGTTGCCTGA
TATGCCACATACGTTAGGAGGGTGCTGTTACGTCCATGCTGATCATTCTT
GTCCTCCAGGAGTCCAGATATTCGTCCAACAAGCGTGCCAATGGTCTCAA
AACAAGCCTGGGCAATATTGACTTGCTGTCCAGCAAGAGTGGGTGGCCGA
ACCATGAGAGATATGAGGCGGTCTAACAGCACAGGGACAAATCGTACTAA
TGGTTCAGCATGACAGTTTATCAGATCTCCCATTGCTTTCTTCAGTTCTC
CCTCCATATTAGCTTCACCAATACGAGCTGGAATATTACCCTCCTCCACC
ATTTTACACAGATGGAAAAATCTATCAATATGCTTATCCTGTGCATGTAC
TGATGACACTGCCTCAACTAGGACAGTGAAAAGGCCCTTGTGGTTATCAA
CCCACTTTGTGCCTGGGAGTTGTATGTCCGCAGTGATATAGGAGTAGTTG
CTTGGGGGCCGCTCCATCATCACTGGCAAGCTGTGTTCACCAGTTTGGAG
GCATCCATCACGGTATACAGGCAGCCATGTATACCCAACAGGAGTTTCAA
TTGTTTTTTCTTCATTCTTTTTCTGACAAGAAATGTGATAGAATGTGAAT
AAAATGTGGTGTTGGTCACCAAGTACAGGAGGTAACTTGATCTTGAATTC
ATCATAGAAGTCAGGGGACTTGTTATGGTAAGTGACTGCAGTATAGGCTT
CTGTGGTGAACTCTGGGCACGATGATTTGCCAAAAAGGACTGACATGGCA
GCCGACTCTTCTTCCCCAGCCATGAACTGTATCTTTACAGCAATGTTCCG
TGCAGAACCTGGTCTGTTACTGAAATTCAGATCTTTTGGTGAAACAAAGA
GGAGATTCCTGTAGGAGTAGTGAGGAACAAAAATATCTCTTGGAGGAAAC
TCGACGATCTCCTTAATTGGTCGACATTTCTCATCTGGATAAGGATGAAG
TCTGGATAGCTCTGCTGTGAGGCAGTACTTAGGCTGGTCCCGAACTGGAG
ATATATCTAATTTGAGTAGACCCGGAAGACATTTTTTCTTCAATTGATTT
GAGGGTCGTTTGAGATCAGCAAGGAACTTGTAAAGGTCATCATCACGTAG
TTTATCTCCCTCCTGTTTGAAAAATGATGACACGGTTAGAGTAACTGGTC
TGAAGGAATCCAGACATGCTCCAAATTCTTCAGGAGACCAACTCCGTCTC
TTCTCACTGAAGCTTCGCCTTTCTAGGGATCCTCTGCGAGTCAGTGACCC
TGAACCACTCTTTCGTTTCAGCTCATCGTAGCTGGATGAACTCTGCTTTC
GGTCTAGACTGTTTGATCCTGATGGTTCTCTTTCCGGAGCATTCTCACGA
TCTCCATGGACTCCCGTGAAGATGTTCATAAGATTAATTGCAGTCCAGGC
TAACGGCATACGATATTTACCAAGCCGTTCACAACTTGCAACAGCTGCTG
CCTTCAACTTCTCTCGGTTTGCATCATCTTTCATGTAAGGTCCAACAACA
TCACTGATGTCTCCCTGAAGAATCTTCTCAAGACGAACTACTAAGAATAA
ATCACTTGAAGGGTAGGTAATATCAAAAATACAGGTACGGCTGAGTGTTG
ATATATCCTGATATGGAATGTGTGACGTTAACATTCGCTTGAGAGGCTCA
GGATTCATATCAAAACAAAAGTTCTCAGACACCTTCTTCTTATCCCTCAA
GTCATAGAGAGCCATGGTGGCAAAGACTGGCTCGATCTCCAACTCAAGTC
TCAAGTTGATGCACTTTACTTGGATGCGGTGGCCTGAGTGGGGCATGGGG
ACTTCTGGGTATAGCCTCCTCTCTATCATGTCCTCCTCATCTTGTGGGGG
ATAAAGTACAAACAGGGACTCCTGTCTGTTTTCCTGCCTCGATTGTTGAT
TGTTGTTATCCACTGTGTCCAAGGGAATACGAGAGAGTAGGGATGGCAGC
AGGGGATCTGCTACAGAATTTCGTAGATCAAAGACTGAACTTGCCCAGCT
TCCCCTTGGTGTGTCAGATAGGTGGGAGGAGTGACGGCTTCCCACCATAT
CTTGTCTCTCAACATCATCATGTCCCCGGTCATCATCCAAGTCTACTTCA
AATTCAGGTTGTGGACAAGACTGCAAATGTGCAAGGCGCTCTGCTGTCAG
CTGGTTCCTTCCAGGTACTGACGTGGAATGATGGAGGTACTGTCGACTGA
CATGTAGCCAGTCTTTTGTATAGCACCGAACACAGTCTGCCACATGTGCA
TCAAAGCCATCCCTACCATCATCTGGCACAACTGGATGCACAGTTCGAAT
GTGTCTTGGAATACATGTTACAACTATGTCATCGCTGGGAAAGTGAAGTA
TCCCACGGGCAGGGTCTCTGTCTGCCTCAAGTTGATGCTGATCAATGAAG
TCTTCATAATCAACAGGTTCAACTACCTCTTGAAGGGGAACATGTGTGGA
GATAGTTGATACACTGGCTGAACGAGGCGGGTCTTTCCCTGTTGTAATAT
CCCGCACTGTCCTTCGCACGTCAGCTGCATGTTGTTTTGACAGCTTTTGG
GCGAAGGCCCTTTGGCCTGACGCCATCTTGCTT
>CL18.Contig1_All
CAACGGGCCGAGGTGTGCGCACGCTGGTTTTTGCTGTGCGCGTTGTGGCA
GTTCTTCCCCGAGTGCCTCCACGACCCTTCGCGGCTCCTGGACTCTCGTA
GCCTGAGTGTGACTTCGTGTGTGCATTGAGACAATGGTGACCTCGTGTGA
GATAGATTTGCAACAGCAGCGGCACCACCAGGACTACCTGGCCGCTACAG
AAGCCGCGGCCAAGGAACACGCAGTCCTGGGCATGATCCTCCCGGAGTGT
CACCCCAACAGTTTGGACGAGCGGCTGGATGGGCGGAGCCTCGACATCTC
GCACAACATGGCGCCCGCCTCCCTCTACGCCCGTAGCAATGGGTCGGCGT
CATCCGCCTCCCCGCCCACGGTGTCTACGCCCTCCATGCTCATCGTCCCC
CAGCCCATCAACGCCGCCAAGATGCCGCCCACGCCGCCTGGCATCGGACA
AAACCCGCCCAATAACGGTTCCGCTCGGAAGTACCAGTGCAAGATGTGTC
CACAGATCTTCGGAAGCAAGGCCGACCTGCAGTTGCACACTCAGATCCAC
ATGCGGGAAGCCAAGCCCTACAAGTGTTCGCAGTGCTCCAAAGCTTTTGC
CAACTCATCCTACTTGTCCCAGCACACTAGGATTCACTTGGGCATCAAGC
CCTACCGTTGCGAGATTTGCCAGCGCAAGTTCACACAGTTATCGCATCTG
CAGCAGCACATCCGTACCCACACAGGGGACAAGCCCTACAAGTGCCGCCA
CCCAGGATGCAACAAGGCCTTCAGTCAACTGTCCAACTTGCAGAGCCACT
CCCGCTGCCATCAGACGGACAAACCCTACAAATGTAACTCGTGCTACAAG
TGCTTCGTGGATGAGGCCTCTCTCTTGGAGCACATCCCCAAGCACAAGGA
AAGCAAGCACCTCAAGACTCACATCTGTCAGTATTGCGGCAAGAGCTACA
CGCAGGAGACGTATTTGCAGAAGCACATGCAGAAGCATGCTGAGCGGGCA
GACAAGAGGCCTCCCCTCTCCGGCCACGGCGTGCGACAGGAGAACCCGTA
CTGGCCCAAGCCTGACACCACAGCTCTCGAGGCCATGGACGGCCGCATGT
CGGAAGCGTGTCTTCAGGGCTCCCTCGATCCTTCCCGTCACTTAGGCCGC
GACCACATTGATCCTCGTGCGGAGGAGATCCGCCACACTCCCGCCCACAT
GCCTGTCTCAAACATGTCCTACGACTCCCTTGCCACAAAGACGTCGTCGG
CATTCACGCCCATCCAGACGAGTATGTTGCCCATCAGTGGTGGAACACAG
CTGTCCATGGCGGCGTCGTCATCACAACGCTACTTCCCGTACGACCCCAT
CAGCTTCCCCAAGACGCACACACAAATGCCCTCCATGGACGTCAAGCCCA
ACCAGTTCCCCAACCAGCTCATCTCGCTCCATCAGATCCGCAACTACGCC
CACCAACCCACTATGAACTCCGACTTGCTCCTGAAGGACAAGGGTGTTAC
TCAATAGTGTGTCGAGTGGACCGCGGGCCGCACCCAGGCTCCAATGTCGA
CTGAGAGTGGGCCGCATCAGGTGGCCCACGACTCAGGCGCTTCCCTACGG
TGCAGGGGCCGCCGCGTGCGGACCATGCCGGTAGGAGGGGCTGAATACAG
GGTATTGATGGCACGGGGCAAGGGCACGGGAGAGGGCGCCGCCTTGCAGC
AGCAGTGGTCATGGCCGGTGCCCCCGAGTGAGGGCCCGGTGACGAGTTGT
GATACGTGCCCGGTGATAGCTGGACGAGGTCTGTAAGACAAGTCGCCTGA
CTCTAAGGAACGCTCGCTTAGCAGGGAAACGTTAGTGTAAATGTGCAATA
ACCACACTAAACGCAAGAGTACACTCGTGTTGCAGGAACTGCTTCTCACG
TCTGTTTGTTAGAAATGCCACTGTTGAGGACTGACCGAAACGGTTGCAGA
GCTGTGAGGGACAGGAGAGGGTTTGGGGCCGAGTGGAGTGAAAGCGAGGT
GGTAGTGTTAGTGGAGCTCTGCCCCCACCCCCATGTGTAGCACCAACGGC
ATCCAAAAAGAAACAAACAGCAGCCAAGCGCTCTCCCGTACAAACCCACC
AGAATACAGTTCACGTTCCTCTTCACTGTTATAGTGAGCAACTCTCCGAT
ATCGTGATAGCTAAACAAGCAATACTGTTACTAGTTATGGTGCCTTCCAC
CATCCATCGAAACCCATAGATTCCCCCAACCATAATTTTACTTTAACCGT
AGCACAAAACCACTTTGTTTTATTTTAAATTGTATACGTGATTTTCTATG
AAAATATTGTATTTTTCATCTGTTTCCCTGATCATCTTAGTACCTAACTT
GTTTCTACCAAGCGTACTGACTTGCTCAGCACTGAAAGATGTTCAACAAC
CATCATGTTACAAAATTCTCCGGCCTTGGGGGACGATAGATTTGTGTAAG
AGCTGACAAACAGGTCGCTGAGCAAGCCCGGACGCCCGTATCTTTCTTCA
GTATGTCCTACCTCCAAAAAGAAAATAGACGGTTCCAGATGAAATTGTTT
TAGATACATTGTAATGTTGGACCCAGTTGGCCCCTGTCTTCGGGTCCTTT
GGCCCTGGCGTCTGTCAAGGCCACCCCTAGAGTCCTCCAGTGTTTGGACC
AGGACTCCCACACCCTAAACCTCGTTGCCCACGCAAGACTGCCTCGCTTG
TGTGCGGGCAGTACTAACCTCCTCCATCCAGGAAGTATACGATTATTTCT
ACGTCATGTCTTGTGTGTGTATTAAATAACGTCTGAAGTCTCTTGTAGTA
GCAAGTTTCCCGTTTTGAAACAGATAATAAGGGTCTTAGGAAGAGCTTCT
GGCAGACTCAATAACACGTGTCCTTAAAAGAATATAATTTCAAGTTTTTT
GTATGAAGATTAGTATAATGTATTGACCAAGTAATTGTAAAAAGGTCTAT
TTGTGATGACTCTGTCATTCGGAAGACTGTAGATTTTCAAAGTGATTCTG
GCCAGGGGTTCGCTTCATCATGCCCTTTTAATACAATTTTCAGACCTCAC
TTCAGTCGAATCTTAATAAAGGCAATCAGGGGCCAAGCATCAAAACTCCA
CATGTTACAGTATTCAGCACTTCTCTGTAATCTACATTCTTCCGCCAACA
TTCAAAACAGGTACTACACCTTGACTACTGTCTCTTACGGACACTACTAC
TTTTGTATGCCGCAAAAGTTCTGTATTATGCATGGGTAGAAGGTTAATGA
AGAAGTACTCAGTAGCGAACATAGCTAGTATGACTTGTTACTCCGTTTCC
TTTTGTACTTACGAATATAGGGAGTGAAATATTAGAATAACGTTGGTTCA
TTTTCTATATATTTGCATGGATAATAGAATGTAGCAACATCTTCTGTCGT
ATATAATATGAAAAAACGTGATGTTGATAGACAAAGGAGGTAAAAGGTGT
CCGAATGGATGAATGAATGTGGGAAGATAATGTTCGAATTCTTAAAAAAT
AACTTAACACTGTTGTAAGCAGGGCCGCATTGAGGATACGTACTGAAAGA
AGAAGCTGTTGACCCCCATTTTTATATATATATACATAAACTTGCGCATC
CATTTGGAGGGATTTGTAGTGACCTAACGAGTGATACTGTGTTTCTACAG
ATTCTCAGACGGCAACCATTCGTCGATGTTGAATGGCCTCATCTGGCAGG
GATCTTGAATGTGGCCCTGAAACTGTCAGTTGTGAGTGATATTTTGTACA
GTAGCCGCAGTAAAGTCCGACCTCCCCATATGATGTTACTGTGAGAGGAA
CTTAAACATCAAAATATGTTTGCTCAACATAGCGACTTGTTCGTTTCGGC
ACGTTAACAGATGTTTGTGTTATTGTTAATTCAGGTGTTGACTGTTATAA
ACGGCTCGTAAAAAAAGGTCACACTTATGGGGAATTCTCGTACTCAACAC
GACTCGTTTGGTTCATGCTAAGCTCGTCTGATTGTGTTCTGAAGTGGTGA
TTGTCGCGGCCGAGAGCGGAACTCATCAGAGTGGATTTCAGCGTGAACGA
ACAGCTTGTGCTCTCCACGACAATTCTCCTCCGGGACGCCTCTTCTTGGC
TGTCTGGCCAGAACCACGCGGCGGCGGCCACGAGGCTTCGCGAAATCAGT
TGCTCGTTCGAAGCTATATACATACATACAAACAGTATATCTATATCTTG
CCATCTGTCTGTCTATCTATCTATGCTCACACACACACACACACACACA
>CL18.Contig2_All
TGTGTGTGTGTGTGTGTGTGTGAGCATAGATAGATAGACAGACAGATGGC
AAGATATAGATATACTGTTTGTATGTATGTATATAGCTTCGAACGAGCAA
CTGATTTCGCGAAGCCTCGTGGCCGCCGCCGCGTGGTTCTGGCCAGACAG
CCAAGAAGAGGCGTCCCGGAGGAGAATTGTCGTGGAGAGCACAAGCTGTT
CGTTCACGCTGAAATCCACTCTGATGAGTTCCGCTCTCGGCCGCGACAAT
CACCACTTCAGAACACAATCAGACGAGCTTAGCATGAACCAAACGAGTCG
TGTTGAGTACGAGAATTCCCCATAAGTGTGACCTTTTTTTACGAGCCGTT
TATAACAGTCAACACCTGAATTAACAATAACACAAACATCTGTTAACGTG
CCGAAACGAACAAGTCGCTATGTTGAGCAAACATATTTTGATGTTTAAGT
TCCTCTCACAGTAACATCATATGGGGAGGTCGGACTTTACTGCGGCTACT
GTACAAAATATCACTCACAACTGACAGTTTCAGGGCCACATTCAAGATCC
CTGCCAGATGAGGCCATTCAACATCGACGAATGGTTGCCGTCTGAGAATC
TGTAGAAACACAGTATCACTCGTTAGGTCACTACAAATCCCTCCAAATGG
ATGCGCAAGTTTATGTATATATATATAAAAATGGGGGTCAACAGCTTCTT
CTTTCAGTACGTATCCTCAATGCGGCCCTGCTTACAACAGTGTTAAGTTA
TTTTTTAAGAATTCGAACATTATCTTCCCACATTCATTCATCCATTCGGA
CACCTTTTACCTCCTTTGTCTATCAACATCACGTTTTTTCATATTATATA
CGACAGAAGATGTTGCTACATTCTATTATCCATGCAAATATATAGAAAAT
GAACCAACGTTATTCTAATATTTCACTCCCTATATTCGTAAGTACAAAAG
GAAACGGAGTAACAAGTCATACTAGCTATGTTCGCTACTGAGTACTTCTT
CATTAACCTTCTACCCATGCATAATACAGAACTTTTGCGGCATACAAAAG
TAGTAGTGTCCGTAAGAGACAGTAGTCAAGGTGTAGTACCTGTTTTGAAT
GTTGGCGGAAGAATGTAGATTACAGAGAAGTGCTGAATACTGTAACATGT
GGAGTTTTGATGCTTGGCCCCTGATTGCCTTTATTAAGATTCGACTGAAG
TGAGGTCTGAAAATTGTATTAAAAGGGCATGATGAAGCGAACCCCTGGCC
AGAATCACTTTGAAAATCTACAGTCTTCCGAATGACAGAGTCATCACAAA
TAGACCTTTTTACAATTACTTGGTCAATACATTATACTAATCTTCATACA
AAAAACTTGAAATTATATTCTTTTAAGGACACGTGTTATTGAGTCTGCCA
GAAGCTCTTCCTAAGACCCTTATTATCTGTTTCAAAACGGGAAACTTGCT
ACTACAAGAGACTTCAGACGTTATTTAATACACACACAAGACATGACGTA
GAAATAATCGTATACTTCCTGGATGGAGGAGGTTAGTACTGCCCGCACAC
AAGCGAGGCAGTCTTGCGTGGGCAACGAGGTTTAGGGTGTGGGAGTCCTG
GTCCAAACACTGGAGGACTCTAGGGGTGGCCTTGACAGACGCCAGGGCCA
AAGGACCCGAAGACAGGGGCCAACTGGGTCCAACATTACAATGTATCTAA
AACAATTTCATCTGGAACCGTCTATTTTCTTTTTGGAGGTAGGACATACT
GAAGAAAGATACGGGCGTCCGGGCTTGCTCAGCGACCTGTTTGTCAGCTC
TTACACAAATCTATCGTCCCCCAAGGCCGGAGAATTTTGTAACATGATGG
TTGTTGAACATCTTTCAGTGCTGAGCAAGTCAGTACGCTTGGTAGAAACA
AGTTAGGTACTAAGATGATCAGGGAAACAGATGAAAAATACAATATTTTC
ATAGAAAATCACGTATACAATTTAAAATAAAACAAAGTGGTTTTGTGCTA
CGGTTAAAGTAAAATTATGGTTGGGGGAATCTATGGGTTTCGATGGATGG
TGGAAGGCACCATAACTAGTAACAGTATTGCTTGTTTAGCTATCACGATA
TCGGAGAGTTGCTCACTATAACAGTGAAGAGGAACGTGAACTGTATTCTG
GTGGGTTTGTACGGGAGAGCGCTTGGCTGCTGTTTGTTTCTTTTTGGATG
CCGTTGGTGCTACACATGGGGGTGGGGGCAGAGCTCCACTAACACTACCA
CCTCGCTTTCACTCCACTCGGCCCCAAACCCTCTCCTGTCCCTCACAGCT
CTGCAACCGTTTCGGTCAGTCCTCAACAGTGGCATTTCTAACAAACAGAC
GTGAGAAGCAGTTCCTGCAACACGAGTGTACTCTTGCGTTTAGTGTGGTT
ATTGCACATTTACACTAACGTTTCCCTGCTAAGCGAGCGTTCCTTAGAGT
CAGGCGACTTGTCTTACAGACCTCGTCCAGCTATCACCGGGCACGTATCA
CAACTCGTCACCGGGCCCTCACTCGGGGGCACCGGCCATGACCACTGCTG
CTGCAAGGCGGCGCCCTCTCCCGTGCCCTTGCCCCGTGCCATCAATACCC
TGTATTCAGCCCCTCCTACCGGCATGGTCCGCACGCGGCGGCCCCTGCAC
CGTAGGGAAGCGCCTGAGTCGTGGGCCACCTGATGCGGCCCACTCTCAGT
CGACATTGGAGCCTGGGTGCGGCCCGCGGTCCACTCGACACACTATTGAG
TAACACCCTTGTCCTTCAGGAGCAAGTCGGAGTTCATAGTGGGTTGGTGG
GCGTAGTTGCGGATCTGATGGAGCGAGATGAGCTGGTTGGGGAACTGGTT
GGGCTTGACGTCCATGGAGGGCATTTGTGTGTGCGTCTTGGGGAAGCTGA
TGGGGTCGTACGGGAAGTAGCGTTGTGATGACGACGCCGCCATGGACAGC
TGTGTTCCACCACTGATGGGCAACATACTCGTCTGGATGGGCGTGAATGC
CGACGACGTCTTTGTGGCAAGGGAGTCGTAGGACATGTTTGAGACAGGCA
TGTGGGCGGGAGTGTGGCGGATCTCCTCCGCACGAGGATCAATGTGGTCG
CGGCCTAAGTGACGGGAAGGATCGAGGGAGCCCTGAAGACACGCTTCCGA
CATGCGGCCGTCCATGGCCTCGAGAGCTGTGGTGTCAGGCTTGGGCCAGT
ACGGGTTCTCCTGTCGCACGCCGTGGCCGGAGAGGGGAGGCCTCTTGTCT
GCCCGCTCAGCATGCTTCTGCATGTGCTTCTGCAAATACGTCTCCTGCGT
GTAGCTCTTGCCGCAATACTGACAGATGTGAGTCTTGAGGTGCTTGCTTT
CCTTGTGCTTGGGGATGTGCTCCAAGAGAGAGGCCTCATCCACGAAGCAC
TTGTAGCACGAGTTACATTTGTAGGGTTTGTCCGTCTGATGGCAGCGGGA
GTGGCTCTGCAAGTTGGACAGTTGACTGAAGGCCTTGTTGCATCCTGGGT
GGCGGCACTTGTAGGGCTTGTCCCCTGTGTGGGTACGGATGTGCTGCTGC
AGATGCGATAACTGTGTGAACTTGCGCTGGCAAATCTCGCAACGGTAGGG
CTTGATGCCCAAGTGAATCCTAGTGTGCTGGGACAAGTAGGATGAGTTGG
CAAAAGCTTTGGAGCACTGCGAACACTTGTAGGGCTTGGCTTCCCGCATG
TGGATCTGAGTGTGCAACTGCAGGTCGGCCTTGCTTCCGAAGATCTGTGG
ACACATCTTGCACTGGTACTTCCGAGCGGAACCGTTATTGGGCGGGTTTT
GTCCGATGCCAGGCGGCGTGGGCGGCATCTTGGCGGCGTTGATGGGCTGG
GGGACGATGAGCATGGAGGGCGTAGACACCGTGGGCGGGGAGGCGGATGA
CGCCGACCCATTGCTACGGGCGTAGAGGGAGGCGGGCGCCATGTTGTGCG
AGATGTCGAGGCTCCGCCCATCCAGCCGCTCGTCCAAACTGTTGGGGTGA
CCTTTATGCATGGGTGACGATGAGTTGTGCTGGTCTGGCGTCGCGTTCAT
TTTGCTCTCTACGCCATTCCACATGTAATGCACAGCATCATGATGGGGGT
TGTTCATGTGCTCGGCCATGACGCTCATCCAGTGCACCAGTCCCTGGGGC
GCCGCTTGCTGGGACGTGGGCGGCGAGGATCCGCCCACGCCGCCCGCGAC
ACCCGCCCCCTTATTGTGCGACCCCTCCCCGCCCGGGGGCCACACCAGCG
CCGCCGTCTCGAGGCACTCCTCACGGCCGACTGGGAGAAGTCTTGGGTTA
AATGTCACAAAACGGCGAGGTCTTGG
>CL19.Contig1_All
GGTATCTTTGCTCGGGTGAGGTACCTTCAGTGCTGCCTCCCGTCCTAGTG
AGGTTCCTCGCTTAGTTTTGGACTTATTTCGACTCCTACACACAAGATAT
GTTTTCCCTTGCTCCTCGAGTGGCCCTGAGCAGCGCGCGTGCAGGTAGTC
AGGCAAGGATCCTCCTGGGCACTATGGACGACTTGAGGCGCGATCGTCTA
GGGCAGCGTCCCTACCACGAGCACACTGGGGACAACATCTGCCCCAACAT
GGTCAGGGGCATCGACTACCTCAGGGATCCCAGGTTGAACAAGGGCATGG
CCTTCAGTCTAGAAGAACGCCAGGTTTTGGGTCTCCATGGTCTCATCCCA
CCACGATTCAAGACCCAGGAAGAACAAGTTGATCTTTGCAAGAAGAATGT
TGAACGTTATCAGGAGCCATTAAATAAATTTATTTATCTTGCTAGTCTCC
AGGATCGAAACGAACGCCTCTTTTATCGTCTTCTGAGTGAAAATGTTGAA
GAGTACATGCCCATTGTTTACACCCCAACTGTTGGTCTTGCTTGCCAGAA
GTTTGGTTTGATCTTCCGACGACCTCGTGGTCTATTTATTTCTATTCATG
ACAAGGGACATGTGTATGATGTGTTGAGAAACTGGCCAGAACATGATGTT
CGTGCCATTGTGGTGACAGATGGAGAACGTATTCTGGGTCTTGGTGACCT
GGGTGTACAGGGTATGGGTATTCCAGTTGGGAAATTGTCCCTCTATACTG
CTTTGGCTGGAATCAAGCCACACCAGTGCCTGCCTATTGTTCTTGATGTT
GGTACCAACCGCAAGGAACTTCTTGAAGATGAATTTTATATTGGTGCCAG
ACATGAGCGAGTGACAGGTGAAGCCTATGATGAATTCATTGATGAATTCA
TGCATGCAGTAGTTCAGCGCTACGGCCAGAACACTCTTATCCAGTTTGAG
GACTTTGGTAACCATAATGCCTTCCGCTTCCTTGAGAAGTATCGAGGAAA
ATATTGCACATTCAACGATGACATTCAAGGAACAGCATCTGTTGCTGTTG
CTGGTTTGTTAGCCTCCCTGCGCATCACTGACACAAAGCTTAGTGATCAT
AAATTCCTTTTCCAAGGAGCTGGTGAGGCCTCCCTTGGTATTGCCAACTT
GATTGTCATGGCCATGGTCGAGGAAGGTGTTGATGAGGAGGAAGCCCGCT
CTAAGATTTGGCTGGTTGACTCCCGTGGCTTGATCGTGAAGGACCGTCCC
AAGGGTGGAATTACAGGCCATAAGGAAGTATTTGCCCATGAACATGAGCC
TATGGATGACCTGGAAGAAATTGTGAGAGAGCTTCAACCAACTACTCTCA
TTGGTGCTGCTGCCATTGGAGGAGTGTTCACCCCACAGCTTCTTCAAGAT
ATGGCTTCCTTCAACGAACGACCAGTTATCTTTGCTCTTAGTAACCCAAC
AAGCAAGGCTGAATGTACTGCAGAGGACTGTTACACACATACTGAAGGTC
GAGGTGTGTTTGCATCAGGCTCTCCCTTCGACCCCGTGACTTACGAAGGC
AGGACTTTCCATCCAGGCCAAGGCAACAATGCATACATCTTCCCAGGTGT
TGCTCTGGGAGTAATCTGCACTGGAATTCACCACATTGATGATGGAATTT
TCCTCATGGCAGCAAAGGCTCTGGCTGATATGGTAACTGAAGAGAACCTT
GAGCAGGGTCGTTTGTATCCTCCTCTTACAGACATTCAGTCCTGTTCCCT
GAAGATTGCTACCTACATTGCAGAACATGCATACAAGACAGGTATTGCAT
CAACTTATCCTCAACCAGAAGACTTGACCGAGTTTATCTCAGAACAAATG
TATGACTATAACTACGATGACAATTCTGCCATACCAAAGACCTGGGAGTG
GCCAGATCTCTCAGAATTTGAACCCAACCCTTAGAAAGAAGACTGCTGAA
AAAAATACCAAGCTCAGTATTGCGGAATATTTCTCCATTGTTAGATGCAT
CAGCTGTGTATGATAACCGCAGAGCTTCATGTGTTAAATGTACTCCATGT
TGTTAACAAAGGAAATTATTTTGTTAATTCCCATGATAATAGAAAAGTTC
AGATAGTTGCAGTAACATTAGTGGATGGTTTTGCATTTAATGTATTTCCA
CAACTATTTTGATGAATATTAAGATTAAGTTATGAAGACACATTGAGTTC
AAAACCAAATGTTAGAACTATTTTGATCTTACAAGTTATACAAAGATCTC
ACTGTGGGAGTACATATAGGAAATCAAATTTGTCTAAGTTCAGAAACTAT
CTCAACTCTGTAGTTAAAATCAGGCTGTGGGTAAAATAGCTCAGTCTCTG
GTATGATTATCATAAAGAGTTAATATTTAGTGCTGCTTAACATTCTTCTT
TTTTTCTTTTTTGTTAACTTACTTTCTCTCTCTATACCTTATATAGTTAT
TTGGTGTTAGTCCCCACTCTAGTTGAATAAAAAAGAAACTTTCTTTTTAT
TTCAAATTTTAGTTTCTTTCAGGCAAGATCTCTATTATCTCTTACATTGG
CCCATTTTTGTAGCACTAAATGCCTGTGATTATTAGTTTACGGCCTCAGT
AGTCCCAACATTTCATACTTTCTGTACTCTAATGGAAATGCATGAGATAG
ATTCCCCCCCAACCCACACACATCAAAGCAGAGATTTTTGTTGTATAAAT
TTGAGTATTTATGTATTATTTCCATTTTCCCTATCTGAAAAATAGATGCC
AAAAGATCTCCTTCCATCTCCAATTTCAGTATTCTCATTGGTAAACATCT
GCATCAATTCTAGACATTCTTGAAAAATAAAAACAATTAGATTATCATTA
GTATTGGTATTATTTGCATCTGACTCATCAGCTTCCTGATTCAATGTGGA
CTTATTTATTTTTGTTGTTTACTTCTGTGTAGTATTATGAAAAATATACT
CTGTTTCTGCCAGCCTTCTTTTAAGCATCAACTGTGTCAGGTCATCTAAA
AGTCAAGAAGAAATCTTGAAATTGAGGATACATCTTGCATTCATTCTCAT
AACAACTATAAAGTCATACTGTATGTGTATATATTAAGATTAACCTACCA
GGGTTCTGCAGGTAATCTAATAATCCTTATTTTCGTAATGGAAGCAGAGG
TAATTTGTCTTATATTTTTCCAGAGTGTTTGTAAAGTATAGATGGTATGA
TGTGCTTTGCTGACTTTTTATACAAAGAGCCTATTACCATGTAGTAAAGA
GTGGACAGTGACTACCTACCACATGAACGATAATTACTTATCGTTGATGC
ATAAGTTAAAGGTAAAAAATCTCATAACCACACATTTACAAAGGAAAACA
TTATTGATACTTTACTCCTCCTTTGCCCCAAGAACTGTAACATACTTATA
GTATGTCAGTGAAAACAAAATTGGAAATGATTATGTACGTTGATCTTGTT
GATGACTGTTAAGCAGATGTACTTTATTTCTTATTTGTGTGTTATAAAAT
GTATGTAGTCGTGCAGGA
>CL19.Contig2_All
GACTCGTGCAGACAACACCACCACAACCTTGGTATCTTTGCTCGGGTGAG
GTACCTTCAGTGCTGCCTCCCGTCCTAGTGAGGTTCCTCGCTTAGTTTTG
GACTTATTTCGACTCCTACACACAAGATATGTTTTCCCTTGCTCCTCGAG
TGGCCCTGAGCAGCGCGCGTGCAGGTAGTCAGGCAAGGATCCTCCTGGGC
ACTATGGACGACTTGAGGCGCGATCGTCTAGGGCAGCGTCCCTACCACGA
GCACACTGGGGACAACATCTGCCCCAACATGGTCAGGGGCATCGACTACC
TCAGGGATCCCAGGTTGAACAAGGGCATGGCCTTCAGTCTGGAAGAACGC
CAGGTTTTGGGTCTCCATGGTCTCATCCCACCACGATTCAAGACCCAGGA
AGAACAAGTTGATCTTTGCAAGAAGAATGTTGAACGTTATCAGGAGCCAT
TAAATAAATTTATTTATCTTGCTAGTCTCCAGGATCGAAACGAACGCCTC
TTTTATCGTCTTCTGAGTGAAAATGTTGAAGAGTACATGCCCATTGTTTA
CACCCCAACTGTTGGTCTTGCTTGCCAGAAGTTTGGTTTGATCTTCCGAC
GACCTCGTGGTCTATTTATTTCTATTCATGACAAGGGACATGTGTATGAT
GTGTTGAGAAACTGGCCAGAACATGATGTTCGTGCCATTGTGGTGACAGA
TGGAGAACGTATTCTGGGTCTTGGTGACCTGGGTGTACAGGGTATGGGTA
TTCCAGTTGGGAAATTGTCCCTCTATACTGCTTTGGCTGGAATCAAGCCA
CACCAGTGCCTGCCTATTGTTCTTGATGTTGGTACCAACCGCAAGGAACT
TCTTGAAGATGAATTTTATATTGGTGCCAGACATGAGCGAGTGACAGGTG
AAGCCTATGATGAATTCATTGATGAATTCATGCATGCAGTAGTTCAGCGC
TACGGCCAGAACACTCTTATCCAGTTTGAGGACTTTGGTAACCATAATGC
CTTCCGCTTCCTTGAGAAGTATCGAGGAAAATATTGCACATTCAACGATG
ACATTCAAGGAACAGCATCTGTTGCTGTTGCTGGTTTGTTAGCCTCCCTG
CGCATCACTGACACAAAGCTTAGTGATCATAAATTCCTTTTCCAAGGAGC
TGGTGAGGCCTCCCTTGGTATTGCCAACTTGATTGTCATGGCCATGGTCG
AGGAAGGTGTTGATGAGGAGGAAGCCCGCTCTAAGATTTGGCTGGTTGAC
TCCCGTGGCTTGATCGTGAAGGACCGTCCCAAGGGTGGAATTACAGGCCA
TAAGGAAGTATTTGCCCATGAACATGAGCCTATGGATGACCTGGAAGAAA
TTGTGAGAGAGCTTCAACCAACTACTCTCATTGGTGCTGCTGCCATTGGA
GGAGTGTTCACCCCACAGCTTCTTCAAGATATGGCTTCCTTCAACGAACG
ACCAGTTATCTTTGCTCTTAGTAACCCAACAAGCAAGGCTGAATGTACTG
CAGAGGACTGTTACACACATACTGAAGGTCGAGGTGTGTTTGCATCAGGC
TCTCCCTTCGACCCCGTGACTTACGAAGGCAGGACTTTCCATCCAGGCCA
AGGCAACAATGCATACATCTTCCCAGGTGTTGCTCTGGGAGTAATCTGCA
CTGGAATTCACCACATTGATGATGGAATTTTCCTCATGGCAGCAAAGGCT
CTGGCTGATATGGTAACTGAAGAGAACCTTGAGCAGGGTCGTTTGTATCC
TCCTCTTACAGACATTCAGTCCTGTTCCCTGAAGATTGCTACCTACATTG
CAGAACATGCATACAAGACAGATATAGCATCAGTTTACCCTCAGCCAAAG
GACAAAATGGCCTTCATTAGGGCTCAGCAATATGATTATCACTATGGTTC
AGCCCTTCCCAATGTCTACAGTTGGCCCAAGCTTTAGGGCGCATGACCAG
TATTGCATCAACTTATCCTCAACCAGAAGACTTGACCGAGTTTATCTCAG
AACAAATGTATGACTATAACTACGATGACAATTCTGCCATACCAAAGACC
TGGGAGTGGCCAGATCTCTCAGAATTTGAACCCAACCCTTAGAAAGAAGA
CTGCTGAAAAAAATACCAAGCTCAGTATTGCGGAATATTTCTCCATTGTT
AGATGCATCAGCTGTGTATGATAACCGCAGAGCTTCATGTGTTAAATGTA
CTCCATGTTGTTAACAAAGGAAATTATTTTGTTAATTCCCATGATAATAG
AAAAGTTCAGATAGTTGCAGTAACATTAGTGGATGGTTTTGCATTTAATG
TATTTCCACAACTATTTTGATGAATATTAAGATTAAGTTATGAAGACACA
TTGAGTTCAAAACCAAATGTTAGAACTATTTTGATCTTACAAGTTATACA
AAGATCTCACTGTGGGAGTACATATAGGAAATCAAATTTGTCTAAGTTCA
GAAACTATCTCAACTCTGTAGTTAAAATCAGGCTGTGGGTAAAATAGCTC
AGTCTCTGGTATGATTATCATAAAGAGTTAATATTTAGTGCTGCTTAACA
TTCTTCTTTTTTTCTTTTTTGTTAACTTACTTTCTCTCTCTATACCTTAT
ATAGTTATTTGGTGTTAGTCCCCACTCTAGTTGAATAAAAAAGAAACTTT
CTTTTTATTTCAAATTTTAGTTTCTTTCAGGCAAGATCTCTATTATCTCT
TACATTGGCCCATTTTTGTAGCACTAAATGCCTGTGATTATTAGTTTACG
GCCTCAGTAGTCCCAACATTTCATACTTTCTGTACTCTAATGGAAATGCA
TGAGATAGATTCCCCCCCAACCCACACACATCAAAGCAGAGATTTTTGTT
GTATAAATTTGAGTATTTATGTATTATTTCCATTTTCCCTATCTGAAAAA
TAGATGCCAAAAGATCTCCTTCCATCTCCAATTTCAGTATTCTCATTGGT
AAACATCTGCATCAATTCTAGACATTCTTGAAAAATAAAAACAATTAGAT
TATCATTAGTATTGGTATTATTTGCATCTGACTCATCAGCTTCCTGATTC
AATGTGGACTTATTTATTTTTGTTGTTTACTTCTGTGTAGTATTATGAAA
AATATACTCTGTTTCTGCCAGCCTTCTTTTAAGCATCAACTGTGTCAGGT
CATCTAAAAGTCAAGAAGAAATCTTGAAATTGAGGATACATCTTGCATTC
ATTCTCATAACAACTATAAAGTCATACTGTATGTGTATATATTAAGATTA
ACCTACCAGGGTTCTGCAGGTAATCTAATAATCCTTATTTTCGTAATGGA
AGCAGAGGTAATTTGTCTTATATTTTTCCAGAGTGTTTGTAAAGTATAGA
TGGTATGATGTGCTTTGCTGACTTTTTATACAAAGAGCCTATTACCATGT
AGTAAAGAGTGGACAGTGACTACCTACCACATGAACGATAATTACTTATC
GTTGATGCATAAGTTAAAGGTAAAAAATCTCATAACCACACATTTACAAA
GGAAAACATTATTGATACTTTACTCCTCCTTTGCCCCAAGAACTGTAACA
TACTTATAGTATGTCAGTGAAAACAAAATTGGAAATGATTATGTACGTTG
ATCTTGTTGATGACTGTTAAGCAGATGTACTTTATTTCTTATTTGTGTGT
TATAAAATGTATGTAGTCGTGCAGGTAGAATAAAC
>CL19.Contig3_All
GCGGACACGTCGGCGAGAAGCGAACACTTGCGATCACGCTCTGGGCCCCG
CTCGCTCGCTCGCTCGCCCGCACTCTCCGCCTCGCCAGCGCCGCCGAGGG
AGTCAGCGCTCGCCGTCTCGTCAGAGTTGAGATTTCCTTCGGCGATTCCT
CCGAGGACTGCTTCGTGCGAGTTGTCAGAGCAGCGCGCGTGCAGGTAGTC
AGGCAAGGATCCTCCTGGGCACTATGGACGACTTGAGGCGCGATCGTCTA
GGGCAGCGTCCCTACCACGAGCACACTGGGGACAACATCTGCCCCAACAT
GGTCAGGGGCATCGACTACCTCAGGGATCCCAGGTTGAACAAGGGCATGG
CCTTCAGTCTAGAAGAACGCCAGGTTTTGGGTCTCCATGGTCTCATCCCA
CCACGATTCAAGACCCAGGAAGAACAAGTTGATCTTTGCAAGAAGAATGT
TGAACGTTATCAGGAGCCATTAAATAAATTTATTTATCTTGCTAGTCTCC
AGGATCGAAACGAACGCCTCTTTTATCGTCTTCTGAGTGAAAATGTTGAA
GAGTACATGCCCATTGTTTACACCCCAACTGTTGGTCTTGCTTGCCAGAA
GTTTGGTTTGATCTTCCGACGACCTCGTGGTCTATTTATTTCTATTCATG
ACAAGGGACATGTGTATGATGTGTTGAGAAACTGGCCAGAACATGATGTT
CGTGCCATTGTGGTGACAGATGGAGAACGTATTCTGGGTCTTGGTGACCT
GGGTGTACAGGGTATGGGTATTCCAGTTGGGAAATTGTCCCTCTATACTG
CTTTGGCTGGAATCAAGCCACACCAGTGCCTGCCTATTGTTCTTGATGTT
GGTACCAACCGCAAGGAACTTCTTGAAGATGAATTTTATATTGGTGCCAG
ACATGAGCGAGTGACAGGTGAAGCCTATGATGAATTCATTGATGAATTCA
TGCATGCAGTAGTTCAGCGCTACGGCCAGAACACTCTTATCCAGTTTGAG
GACTTTGGTAACCATAATGCCTTCCGCTTCCTTGAGAAGTATCGAGGAAA
ATATTGCACATTCAACGATGACATTCAAGGAACAGCATCTGTTGCTGTTG
CTGGTTTGTTAGCCTCCCTGCGCATCACTGACACAAAGCTTAGTGATCAT
AAATTCCTTTTCCAAGGAGCTGGTGAGGCCTCCCTTGGTATTGCCAACTT
GATTGTCATGGCCATGGTCGAGGAAGGTGTTGATGAGGAGGAAGCCCGCT
CTAAGATTTGGCTGGTTGACTCCCGTGGCTTGATCGTGAAGGACCGTCCC
AAGGGTGGAATTACAGGCCATAAGGAAGTATTTGCCCATGAACATGAGCC
TATGGATGACCTGGAAGAAATTGTGAGAGAGCTTCAACCAACTACTCTCA
TTGGTGCTGCTGCCATTGGAGGAGTGTTCACCCCACAGCTTCTTCAAGAT
ATGGCTTCCTTCAACGAACGACCAGTTATCTTTGCTCTTAGTAACCCAAC
AAGCAAGGCTGAATGTACTGCAGAGGACTGTTACACACATACTGAAGGTC
GAGGTGTGTTTGCATCAGGCTCTCCCTTCGACCCCGTGACTTACGAAGGC
AGGACTTTCCATCCAGGCCAAGGCAACAATGCATACATCTTCCCAGGTGT
TGCTCTGGGAGTAATCTGCACTGGAATTCACCACATTGATGATGGAATTT
TCCTCATGGCAGCAAAGGCTCTGGCTGATATGGTAACTGAAGAGAACCTT
GAGCAGGGTCGTTTGTATCCTCCTCTTACAGACATTCAGTCCTGTTCCCT
GAAGATTGCTACCTACATTGCAGAACATGCATACAAGACAGGTATTGCAT
CAACTTATCCTCAACCAGAAGACTTGACCGAGTTTATCTCAGAACAAATG
TATGACTATAACTACGATGACAATTCTGCCATACCAAAGACCTGGGAGTG
GCCAGATCTCTCAGAATTTGAACCCAACCCTTAGAAAGAAGACTGCTGAA
AAAAATACCAAGCTCAGTATTGCGGAATATTTCTCCATTGTTAGATGCAT
CAGCTGTGTATGATAACCGCAGAGCTTCATGTGTTAAATGTACTCCATGT
TGTTAACAAAGGAAATTATTTTGTTAATTCCCATGATAATAGAAAAGTTC
AGATAGTTGCAGTAACATTAGTGGATGGTTTTGCATTTAATGTATTTCCA
CAACTATTTTGATGAATATTAAGATTAAGTTATGAAGACACATTGAGTTC
AAAACCAAATGTTAGAACTATTTTGATCTTACAAGTTATACAAAGATCTC
ACTGTGGGAGTACATATAGGAAATCAAATTTGTCTAAGTTCAGAAACTAT
CTCAACTCTGTAGTTAAAATCAGGCTGTGGGTAAAATAGCTCAGTCTCTG
GTATGATTATCATAAAGAGTTAATATTTAGTGCTGCTTAACATTCTTCTT
TTTTTCTTTTTTGTTAACTTACTTTCTCTCTCTATACCTTATATAGTTAT
TTGGTGTTAGTCCCCACTCTAGTTGAATAAAAAAGAAACTTTCTTTTTAT
TTCAAATTTTAGTTTCTTTCAGGCAAGATCTCTATTATCTCTTACATTGG
CCCATTTTTGTAGCACTAAATGCCTGTGATTATTAGTTTACGGCCTCAGT
AGTCCCAACATTTCATACTTTCTGTACTCTAATGGAAATGCATGAGATAG
ATTCCCCCCCAACCCACACACATCAAAGCAGAGATTTTTGTTGTATAAAT
TTGAGTATTTATGTATTATTTCCATTTTCCCTATCTGAAAAATAGATGCC
AAAAGATCTCCTTCCATCTCCAATTTCAGTATTCTCATTGGTAAACATCT
GCATCAATTCTAGACATTCTTGAAAAATAAAAACAATTAGATTATCATTA
GTATTGGTATTATTTGCATCTGACTCATCAGCTTCCTGATTCAATGTGGA
CTTATTTATTTTTGTTGTTTACTTCTGTGTAGTATTATGAAAAATATACT
CTGTTTCTGCCAGCCTTCTTTTAAGCATCAACTGTGTCAGGTCATCTAAA
AGTCAAGAAGAAATCTTGAAATTGAGGATACATCTTGCATTCATTCTCAT
AACAACTATAAAGTCATACTGTATGTGTATATATTAAGATTAACCTACCA
GGGTTCTGCAGGTAATCTAATAATCCTTATTTTCGTAATGGAAGCAGAGG
TAATTTGTCTTATATTTTTCCAGAGTGTTTGTAAAGTATAGATGGTATGA
TGTGCTTTGCTGACTTTTTATACAAAGAGCCTATTACCATGTAGTAAAGA
GTGGACAGTGACTACCTACCACATGAACGATAATTACTTATCGTTGATGC
ATAAGTTAAAGGTAAAAAATCTCATAACCACACATTTACAAAGGAAAACA
TTATTGATACTTTACTCCTCCTTTGCCCCAAGAACTGTAACATACTTATA
GTATGTCAGTGAAAACAAAATTGGAAATGATTATGTACGTTGATCTTGTT
GATGACTGTTAAGCAGATGTACTTTATTTCTTATTTGTGTGTTATAAAAT
GTATGTAGTCGTGCAGGTAG
>CL19.Contig4_All
ACATTCTATCCAGACTGCTGCCAGTTTTTACTCCTGCCAAATAAGTAATT
GTTATATAGATAGTGTAACTCTCCTTGCACTGAGTACTACCCATGCTAAG
TTATTGCAACACTGTAAAACAAAATAGATATGTCGCGAAAGGTGCCTGTT
CAGTCCTCTGAATCTGCATCTTTCTTGGCATTTTCACTTTAGCACGTGCT
TGAGAGAACATCACCGTCGGCACATATGTGAGGGTGCCTGAGTGCAGGAG
GAAGGTGCCGCAGGTTTAACCATGGGGAACACAAGTGCCGTGGTGTGCTC
CGGCCCTCGGAGCTGCCCCAGTAGTGCCAAATCAACGAATATCAGTGACA
GGAGCAGCGCGCGTGCAGGTAGTCAGGCAAGGATCCTCCTGGGCACTATG
GACGACTTGAGGCGCGATCGTCTAGGGCAGCGTCCCTACCACGAGCACAC
TGGGGACAACATCTGCCCCAACATGGTCAGGGGCATCGACTACCTCAGGG
ATCCCAGGTTGAACAAGGGCATGGCCTTCAGTCTGGAAGAACGCCAGGTT
TTGGGTCTCCATGGTCTCATCCCACCACGATTCAAGACCCAGGAAGAACA
AGTTGATCTTTGCAAGAAGAATGTTGAACGTTATCAGGAGCCATTAAATA
AATTTATTTATCTTGCTAGTCTCCAGGATCGAAACGAACGCCTCTTTTAT
CGTCTTCTGAGTGAAAATGTTGAAGAGTACATGCCCATTGTTTACACCCC
AACTGTTGGTCTTGCTTGCCAGAAGTTTGGTTTGATCTTCCGACGACCTC
GTGGTCTATTTATTTCTATTCATGACAAGGGACATGTGTATGATGTGTTG
AGAAACTGGCCAGAACATGATGTTCGTGCCATTGTGGTGACAGATGGAGA
ACGTATTCTGGGTCTTGGTGACCTGGGTGTACAGGGTATGGGTATTCCAG
TTGGGAAATTGTCCCTCTATACTGCTTTGGCTGGAATCAAGCCACACCAG
TGCCTGCCTATTGTTCTTGATGTTGGTACCAACCGCAAGGAACTTCTTGA
AGATGAATTTTATATTGGTGCCAGACATGAGCGAGTGACAGGTGAAGCCT
ATGATGAATTCATTGATGAATTCATGCATGCAGTAGTTCAGCGCTACGGC
CAGAACACTCTTATCCAGTTTGAGGACTTTGGTAACCATAATGCCTTCCG
CTTCCTTGAGAAGTATCGAGGAAAATATTGCACATTCAACGATGACATTC
AAGGAACAGCATCTGTTGCTGTTGCTGGTTTGTTAGCCTCCCTGCGCATC
ACTGACACAAAGCTTAGTGATCATAAATTCCTTTTCCAAGGAGCTGGTGA
GGCCTCCCTTGGTATTGCCAACTTGATTGTCATGGCCATGGTCGAGGAAG
GTGTTGATGAGGAGGAAGCCCGCTCTAAGATTTGGCTGGTTGACTCCCGT
GGCTTGATCGTGAAGGACCGTCCCAAGGGTGGAATTACAGGGCATAAGGA
AGTATTTGCCCATGAACATGAGCCTATGGATGACCTGGAAGAAATTGTGA
GAGAGCTTCAACCAACTACTCTCATTGGTGCTGCTGCCATTGGAGGAGTG
TTCACCCCACAGCTTCTTCAAGATATGGCTTCCTTCAACGAACGACCAGT
TATCTTTGCTCTTAGTAACCCAACAAGCAAGGCTGAATGTACTGCAGAGG
ACTGTTACACACATACTGAAGGTCGAGGTGTGTTTGCATCAGGCTCTCCC
TTCGACCCCGTGACTTACGAAGGCAGGACTTTCCATCCAGGCCAAGGCAA
TAATGCATACATCTTCCCAGGTGTTGCTCTGGGAGTAATCTGCACTGGAA
TTCACCACATTGATGATGGAATTTTCCTCATGGCAGCAAAGGCTCTGGCT
GATATGGTAACTGAAGAGAACCTTGAGCAGGGTCGTTTGTATCCTCCTCT
TACAGACATTCAGTCCTGTTCCCTGAAGATTGCTACCTACATTGCAGAAC
ATGCATACAAGACAGATATAGCATCAGTTTACCCTCAGCCAAAGGACAAA
ATGGCCTTCATTAGGGCTCAGCAATATGATTATCACTATGGTTCAGCCCT
TCCCAATGTCTACAGTTGGCCCAAGCTTTAGGGCGCATGACCAGTATTGC
ATCAACTTATCCTCAACCAGAAGACTTGACCGAGTTTATCTCAGAACAAA
TGTATGACTATAACTACGATGACAATTCTGCCATACCAAAGACCTGGGAG
TGGCCAGATCTCTCAGAATTTGAACCCAACCCTTAGAAAGAAGACTGCTG
AAAAAAATACCAAGCTCAGTATTGCGGAATATTTCTCCATTGTTAGATGC
ATCAGCTGTGTATGATAACCGCAGAGCTTCATGTGTTAAATGTACTCCAT
GTTGTTAACAAAGGAAATTATTTTGTTAATTCCCATGATAATAGAAAAGT
TCAGATAGTTGCAGTAACATTAGTGGATGGTTTTGCATTTAATGTATTTC
CACAACTATTTTGATGAATATTAAGATTAAGTTATGAAGACACATTGAGT
TCAAAACCAAATGTTAGAACTATTTTGATCTTACAAGTTATACAAAGATC
TCACTGTGGGAGTACATATAGGAAATCAAATTTGTCTAAGTTCAGAAACT
ATCTCAACTCTGTAGTTAAAATCAGGCTGTGGGTAAAATAGCTCAGTCTC
TGGTATGATTATCATAAAGAGTTAATATTTAGTGCTGCTTAACATTCTTC
TTTTTTTCTTTTTTGTTAACTTACTTTCTCTCTCTATACCTTATATAGTT
ATTTGGTGTTAGTCCCCACTCTAGTTGAATAAAAAAGAAACTTTCTTTTT
ATTTCAAATTTTAGTTTCTTTCAGGCAAGATCTCTATTATCTCTTACATT
GGCCCATTTTTGTAGCACTAAATGCCTGTGATTATTAGTTTACGGCCTCA
GTAGTCCCAACATTTCATACTTTCTGTACTCTAATGGAAATGCATGAGAT
AGATTCCCCCCCAACCCACACACATCAAAGCAGAGATTTTTGTTGTATAA
ATTTGAGTATTTATGTATTATTTCCATTTTCCCTATCTGAAAAATAGATG
CCAAAAGATCTCCTTCCATCTCCAATTTCAGTATTCTCATTGGTAAACAT
CTGCATCAATTCTAGACATTCTTGAAAAATAAAAACAATTAGATTATCAT
TAGTATTGGTATTATTTGCATCTGACTCATCAGCTTCCTGATTCAATGTG
GACTTATTTATTTTTGTTGTTTACTTCTGTGTAGTATTATGAAAAATATA
CTCTGTTTCTGCCAGCCTTCTTTTAAGCATCAACTGTGTCAGGTCATCTA
AAAGTCAAGAAGAAATCTTGAAATTGAGGATACATCTTGCATTCATTCTC
ATAACAACTATAAAGTCATACTGTATGTGTATATATTAAGATTAACCTAC
CAGGGTTCTGCAGGTAATCTAATAATCCTTATTTTCGTAATGGAAGCAGA
GGTAATTTGTCTTATATTTTTCCAGAGTGTTTGTAAAGTATAGATGGTAT
GATGTGCTTTGCTGACTTTTTATACAAAGAGCCTATTACCATGTAGTAAA
GAGTGGACAGTGACTACCTACCACATGAACGATAATTACTTATCGTTGAT
GCATAAGTTAAAGGTAAAAAATCTCATAACCACACATTTACAAAGGAAAA
CATTATTGATACTTTACTCCTCCTTTGCCCCAAGAACTGTAACATACTTA
TAGTATGTCAGTGAAAACAAAATTGGAAATGATTATGTACGTTGATCTTG
TTGATGACTGTTAAGCAGATGTACTTTATTTCTTATTTGTGTGTTATAAA
ATGTATGTAGTCGTGCAGGCAG
>CL19.Contig5_All
GCGGACACGTCGGCGAGAAGCGAACACTTGCGATCACGCTCTGGGCCCCG
CTCGCTCGCTCGCTCGCCCGCACTCTCCGCCTCGCCAGCGCCGCCGAGGG
AGTCAGCGCTCGCCGTCTCGTCAGAGTTGAGATTTCCTTCGGCGATTCCT
CCGAGGACTGCTTCGTGCGAGTTGTCAGAGCAGCGCGCGTGCAGGTAGTC
AGGCAAGGATCCTCCTGGGCACTATGGACGACTTGAGGCGCGATCGTCTA
GGGCAGCGTCCCTACCACGAGCACACTGGGGACAACATCTGCCCCAACAT
GGTCAGGGGCATCGACTACCTCAGGGATCCCAGGTTGAACAAGGGCATGG
CCTTCAGTCTGGAAGAACGCCAGGTTTTGGGTCTCCATGGTCTCATCCCA
CCACGATTCAAGACCCAGGAAGAACAAGTTGATCTTTGCAAGAAGAATGT
TGAACGTTATCAGGAGCCATTAAATAAATTTATTTATCTTGCTAGTCTCC
AGGATCGAAACGAACGCCTCTTTTATCGTCTTCTGAGTGAAAATGTTGAA
GAGTACATGCCCATTGTTTACACCCCAACTGTTGGTCTTGCTTGCCAGAA
GTTTGGTTTGATCTTCCGACGACCTCGTGGTCTATTTATTTCTATTCATG
ACAAGGGACATGTGTATGATGTGTTGAGAAACTGGCCAGAACATGATGTT
CGTGCCATTGTGGTGACAGATGGAGAACGTATTCTGGGTCTTGGTGACCT
GGGTGTACAGGGTATGGGTATTCCAGTTGGGAAATTGTCCCTCTATACTG
CTTTGGCTGGAATCAAGCCACACCAGTGCCTGCCTATTGTTCTTGATGTT
GGTACCAACCGCAAGGAACTTCTTGAAGATGAATTTTATATTGGTGCCAG
ACATGAGCGAGTGACAGGTGAAGCCTATGATGAATTCATTGATGAATTCA
TGCATGCAGTAGTTCAGCGCTACGGCCAGAACACTCTTATCCAGTTTGAG
GACTTTGGTAACCATAATGCCTTCCGCTTCCTTGAGAAGTATCGAGGAAA
ATATTGCACATTCAACGATGACATTCAAGGAACAGCATCTGTTGCTGTTG
CTGGTTTGTTAGCCTCCCTGCGCATCACTGACACAAAGCTTAGTGATCAT
AAATTCCTTTTCCAAGGAGCTGGTGAGGCCTCCCTTGGTATTGCCAACTT
GATTGTCATGGCCATGGTCGAGGAAGGTGTTGATGAGGAGGAAGCCCGCT
CTAAGATTTGGCTGGTTGACTCCCGTGGCTTGATCGTGAAGGACCGTCCC
AAGGGTGGAATTACAGGCCATAAGGAAGTATTTGCCCATGAACATGAGCC
TATGGATGACCTGGAAGAAATTGTGAGAGAGCTTCAACCAACTACTCTCA
TTGGTGCTGCTGCCATTGGAGGAGTGTTCACCCCACAGCTTCTTCAAGAT
ATGGCTTCCTTCAACGAACGACCAGTTATCTTTGCTCTTAGTAACCCAAC
AAGCAAGGCTGAATGTACTGCAGAGGACTGTTACACACATACTGAAGGTC
GAGGTGTGTTTGCATCAGGCTCTCCCTTCGACCCCGTGACTTACGAAGGC
AGGACTTTCCATCCAGGCCAAGGCAACAATGCATACATCTTCCCAGGTGT
TGCTCTGGGAGTAATCTGCACTGGAATTCACCACATTGATGATGGAATTT
TCCTCATGGCAGCAAAGGCTCTGGCTGATATGGTAACTGAAGAGAACCTT
GAGCAGGGTCGTTTGTATCCTCCTCTTACAGACATTCAGTCCTGTTCCCT
GAAGATTGCTACCTACATTGCAGAACATGCATACAAGACAGATATAGCAT
CAGTTTACCCTCAGCCAAAGGACAAAATGGCCTTCATTAGGGCTCAGCAA
TATGATTATCACTATGGTTCAGCCCTTCCCAATGTCTACAGTTGGCCCAA
GCTTTAGGGCGCATGACCAGTATTGCATCAACTTATCCTCAACCAGAAGA
CTTGACCGAGTTTATCTCAGAACAAATGTATGACTATAACTACGATGACA
ATTCTGCCATACCAAAGACCTGGGAGTGGCCAGATCTCTCAGAATTTGAA
CCCAACCCTTAGAAAGAAGACTGCTGAAAAAAATACCAAGCTCAGTATTG
CGGAATATTTCTCCATTGTTAGATGCATCAGCTGTGTATGATAACCGCAG
AGCTTCATGTGTTAAATGTACTCCATGTTGTTAACAAAGGAAATTATTTT
GTTAATTCCCATGATAATAGAAAAGTTCAGATAGTTGCAGTAACATTAGT
GGATGGTTTTGCATTTAATGTATTTCCACAACTATTTTGATGAATATTAA
GATTAAGTTATGAAGACACATTGAGTTCAAAACCAAATGTTAGAACTATT
TTGATCTTACAAGTTATACAAAGATCTCACTGTGGGAGTACATATAGGAA
ATCAAATTTGTCTAAGTTCAGAAACTATCTCAACTCTGTAGTTAAAATCA
GGCTGTGGGTAAAATAGCTCAGTCTCTGGTATGATTATCATAAAGAGTTA
ATATTTAGTGCTGCTTAACATTCTTCTTTTTTTCTTTTTTGTTAACTTAC
TTTCTCTCTCTATACCTTATATAGTTATTTGGTGTTAGTCCCCACTCTAG
TTGAATAAAAAAGAAACTTTCTTTTTATTTCAAATTTTAGTTTCTTTCAG
GCAAGATCTCTATTATCTCTTACATTGGCCCATTTTTGTAGCACTAAATG
CCTGTGATTATTAGTTTACGGCCTCAGTAGTCCCAACATTTCATACTTTC
TGTACTCTAATGGAAATGCATGAGATAGATTCCCCCCCAACCCACACACA
TCAAAGCAGAGATTTTTGTTGTATAAATTTGAGTATTTATGTATTATTTC
CATTTTCCCTATCTGAAAAATAGATGCCAAAAGATCTCCTTCCATCTCCA
ATTTCAGTATTCTCATTGGTAAACATCTGCATCAATTCTAGACATTCTTG
AAAAATAAAAACAATTAGATTATCATTAGTATTGGTATTATTTGCATCTG
ACTCATCAGCTTCCTGATTCAATGTGGACTTATTTATTTTTGTTGTTTAC
TTCTGTGTAGTATTATGAAAAATATACTCTGTTTCTGCCAGCCTTCTTTT
AAGCATCAACTGTGTCAGGTCATCTAAAAGTCAAGAAGAAATCTTGAAAT
TGAGGATACATCTTGCATTCATTCTCATAACAACTATAAAGTCATACTGT
ATGTGTATATATTAAGATTAACCTACCAGGGTTCTGCAGGTAATCTAATA
ATCCTTATTTTCGTAATGGAAGCAGAGGTAATTTGTCTTATATTTTTCCA
GAGTGTTTGTAAAGTATAGATGGTATGATGTGCTTTGCTGACTTTTTATA
CAAAGAGCCTATTACCATGTAGTAAAGAGTGGACAGTGACTACCTACCAC
ATGAACGATAATTACTTATCGTTGATGCATAAGTTAAAGGTAAAAAATCT
CATAACCACACATTTACAAAGGAAAACATTATTGATACTTTACTCCTCCT
TTGCCCCAAGAACTGTAACATACTTATAGTATGTCAGTGAAAACAAAATT
GGAAATGATTATGTACGTTGATCTTGTTGATGACTGTTAAGCAGATGTAC
TTTATTTCTTATTTGTGTGTTATAAAATGTATGTAGTCGTGCAGGTAGAA
TAAAC
>CL20.Contig1_All
GAGAAAAAAAAAAGTTTTCAATAAAAAACAATAATGATAATAAAAATTAA
CAGTAATGATGACAATGCATGGTGGCGGTGATAGTCTCTTGAACACGACT
ATTGAAGAGGATGACTACCAGGGGTGAGAAGGGGAGGGGTGGGCAGGGCA
TGGGAGTGGAGAGTGGAGAAGGGAGGGGTACATGTGGCATTATAAAAGAA
AGGGGTTCTCGTCTTGGGACGCAGTAGCAGAGGGGGCCATTCCAAAGCCA
ACGGACGGTTGTGGTGAGCCCCACGGCCCAGGGGCTGACCCGGGAGCACC
AGCATTGGAGGGAGGTGCAGCAGCCAGCCCTGGGCCGCCGATTCCGGTGG
TGCGCAGCTGGTTCATGGAAGGTTTGGGGGCTTGCTGAGCTTGGAAGGGG
TTGGGGGGACTTGGAGCGCTGAAGGGGTTCACACCTAATCCAGGAGTACC
TTGCTTGGTGCCAACCAGGTTGTCTAGATTTACCAGGTTTGAGTTTTCTC
CCAAGAAGGCTGCAGGCGACTTTGATTTCTTTTCTCTGTTGTTATCTGGC
ACTGATGAACTTAGCCCGCTAAGGTCAAAGGCATCGGACAAGCCATTGTT
GGCTGGCTTATCCCTGGTCGACAGAGCAGAAAACTCGTCCACATCTCCGT
TGTTCGTCGGCGAAATGGGAGCGAAAGGATCCCTCGCTGGAGGCTTGGTT
GGGACAGGCTCCCAGGGGTCACTGGCTTCTGCAGAGTTGGAGGGAGCTGG
AGAACTTGAGCTGAGCACTGCCCAAGGGTCATTACCACAAATCCCTCCCA
TGGGTGGTTCCGGAGATCTTGCAGGAGGTTGACCCCAAGGATCCGAGGTA
GTGGGAGGTGATGTGACCCGAGACGGAGGACCAGAGGCAGGGGACCCCCA
AGGATCTGTATGCTGTTTTGGCGTTTCTGAGCCACCATTTGGGAGAGCCA
TTCCCCATGGGTCTGTCACTTCCTCCGTAATATTGCCATTATTGAA
>CL20.Contig2_All
CGGACAAGCCATCTTCATTTCCAATGCAATTGTTGGCTGGCTTATCCCTG
GTCGACAGAGCAGAAAACTCGTCCACATCTCCGTTGTTCGTCGGCGAAAT
GGGAGCGAAAGGATCCCTCGCTGGAGGCTTGGTTGGGACAGGCTCCCAGG
GGTCACTGGCTTCTGCAGAGTTGGAGGGAGCTGGAGAACTTGAGCTGAGC
ACTGCCCAAGGGTCATTACCACAAATCCCTCCCATGGGTGGTTCCGGAGA
TCTTGCAGGAGGTTGACCCCAAGGATCCGAGGTAGTGGGAGGTGATGTGA
CCCGAGACGGAGGACCAGAGGCAGGGGACCCCCAAGGATCTGTATGCTGT
TTTGGCGTTTCTGAGCCACCATTTGGGAGAGCCATTCCCCATGGGTCTGT
CACTTCCTCCGTAATATTGCCATTATTGAA
>CL20.Contig3_All
GAGAAAAAAAAAAGTTTTCAATAAAAAACAATAATGATAATAAAAATTAA
CAGTAATGATGACAATGCATGGTGGCGGTGATAGTCTCTTGAACACGACT
ATTGAAGAGGATGACTACCAGGGGTGAGAAGGGGAGGGGTGGGCAGGGCA
TGGGAGTGGAGAGTGGAGAAGGGAGGGGTACATGTGGCATTATAAAAGAA
AGGGGTTCTCGTCTTGGGACGCAGTAGCAGAGGGGGCCATTCCAAAGCCA
ACGGACGGTTGTGGTGAGCCCCACGGCCCAGGGGCTGACCCGGGAGCACC
AGCATTGGAGGGAGGTGCAGCAGCCAGCCCTGGGCCGCCGATTCCGGTGG
TGCGCAGCTGGTTCATGGAAGGTTTGGGGGCTTGCTGAGCTTGGAAGGGG
TTGGGGGGACTTGGAGCGCTGAAGGGGTTCACACCTAATCCAGGAGTACC
TTGCTTGGTGCCAACCAGGTTGTCTAGATTTACCAGGTTTGAGTTTTCTC
CCAAGAAGGCTGCAGGCGACTTTGATTTCTTTTCTCTGTTGTTATCTGGC
ACTGATGAACTTAGCCCGCTAAGGTCAAAGGCATCGGACAAGCCATCTTC
ATTTCCAATGCAATTGTTGGCTGGCTTATCCCTGGTCGACAGAGCAGAAA
ACTCGTCCACATCTCCGTTGTTCGTCGGCGAAATGGGAGCGAAAGGATCC
CTCGCTGGAGGCTTGGTTGGGACAGGCTCCCAGGGGTCACTGGCTTCTGC
AGAGTTGGAGGGAGCTGGAGAACTTGAGCTGAGCACTGCCCAAGGGTCAT
TACCACAAATCCCTCCCATGGGTGGTTCCGGAGATCTTGCAGGAGGTTGA
CCCCAAGGATCCGAGGTAGTGGGAGGTGATGTGACCCGAGACGGAGGACC
AGAGGCAGGGGACCCCCAAGGATCTGTATGCTGTTTTGGCGTTTCTGAGC
CACCATTTGGGAGAGCCATTCCCCATGGGTCTGTCTTCGGCTGGGATGTA
TGTTGTGGAGATATAGAAGCTCCTGAGGTAGGCATTCCCCAGGGGTCCAG
GGATGAAGGTACTGGGGGAGTGGCTGTCGAGCGCGCCATGCCAGCATTAC
CACCACTGTGAGGGTTGAAGTTAATATCTAGAAGGTCATTCATGGCTGAT
GCTTCTTCCTTCTGTTTGTTTTGCCTGATTTTACCGGTTTCTCCCCATTC
CGGTGTCGCATCATCCTTAAATTCCTCTTCACTTTGAGTAAGAGCCATTT
GGAGCCGCACGTCATCCGATCTCCGCCTCTGTTCCTCTTGTTCGGCTTCC
TCTTTGCTCATGGCCAAGGCAAGCTGTAGCTGTAGCTCCTCTTCTCCAAC
TGTCTGGGGACGAGCTGCCTCCAACTGTGGCTCAAGACCTGAAGGCCCAT
CCTGTACTCCATACGCATTCCTTTCATTGGGACGAGATGAACTAGTTACA
TACGTATCAGGATAAGAGGGACTAGTGGGAGAGCTTATGTCACTGTCACT
TCCAATGCCTGATACACTCTGGGCAAACCTCTCTTTGGCCTTCAGAGCTC
TCACTCTCTCGTTTCGAAGCCGCTCGTCATCCTTTAGAAGTGTGACAAGA
GCTTTAGCCTTTTCCCTCACACTCATTCCCTGATCTTTGTTTTCTTCAAT
GTACTGGAAGTCCTTCAATGTTTGAATGGCAAAGATATTTTCCTTACACT
GATCTGCAACCTTTTCACTGCCAGTCTTTATGAGATATTCTAAGAGGACA
AGCGCTTTATACACGTGTCTCCAGTTTCGCCCATGGTCGTTGAGGCGTTT
CCATATCATCTGCATAATTTCTGAGAAGGCCACCACATTGTAGGTGAGAT
CGGCCACTTCAGACATGAGGGTGGACGAAGGGCCCCATGGGTCATTGCTT
GTTGCTTCTCTTACTTTTATCTGTGCATCTGTATAATTATGAGCAATGTT
TTTCATATTACGGCGTAAGCCCGAAATGTTCATCTGCAACGCCATCTTTG
TTCTTGAGGCTAGTTAGCTCAGCAAAGGACTCTGGTCAAAGTTGTACTCT
TAATGCTGAGTGGGAGTGAGGAACTCAGTAAAAATCATTACAGCTCTCTC
GCCCCTCTAAGTCACATGCCAACACAAGTGGAATTCGGCAGAAGAAGGAG
TAAAGACGAGTAAAAAGACCCAATATAATATAAGGATATCCGGAGAAGTT
AAGGTCGTGTACTCAAAATGGCGAGGACTTCCGCCCTGGCTGACTGAACG
CTCGCAACTGAGGGAGGAGAAAGGAATGTCCGCGCTGGCAGA
>CL20.Contig4_All
TCAATAAAAAACAATAATGATAATAAAAATTAACAGTAATGATGACAATG
CATGGTGGCGGTGATAGTCTCTTGAACACGACTATTGAAGAGGATGACTA
CCAGGGGTGAGAAGGGGAGGGGTGGGCAGGGCATGGGAGTGGAGAGTGGA
GAAGGGAGGGGTACATGTGGCATTATAAAAGAAAGGGGTTCTCGTCTTGG
GACGCAGTAGCAGAGGGGGCCATTCCAAAGCCAACGGACGGTTGTGGTGA
GCCCCACGGCCCAGGGGCTGACCCGGGAGCACCAGCATTGGAGGGAGGTG
CAGCAGCCAGCCCTGGGCCGCCGATTCCGGTGGTGCGCAGCTGGTTCATG
GAAGGTTTGGGGGCTTGCTGAGCTTGGAAGGGGTTGGGGGGACTTGGAGC
GCTGAAGGGGTTCACACCTAATCCAGGAGTACCTTGCTTGGTGCCAACCA
GGTTGTCTAGATTTACCAGGTTTGAGTTTTCTCCCAAGAAGGCTGCAGGC
GACTTTGATTTCTTTTCTCTGTTGTTATCTGGCACTGATGAACTTAGCCC
GCTAAGGTCAAAGGCATCGGACAAGCCATCTTCATTTCCAATGCAATTGT
TGGCTGGCTTATCCCTGGTCGACAGAGCAGAAAACTCGTCCACATCTCCG
TTGTTCGTCGGCGAAATGGGAGCGAAAGGATCCCTCGCTGGAGGCTTGGT
TGGGACAGGCTCCCAGGGGTCACTGGCTTCTGCAGAGTTGGAGGGAGCTG
GAGAACTTGAGCTGAGCACTGCCCAAGGGTCATTACCACAAATCCCTCCC
ATGGGTGGTTCCGGAGATCTTGCAGGAGGTTGACCCCAAGGATCCGAGGT
AGTGGGAGGTGATGTGACCCGAGACGGAGGACCAGAGGCAGGGGACCCCC
AAGGATCTGTATGCTGTTTTGGCGTTTCTGAGCCACCATTTGGGAGAGCC
ATTCCCCATGGGTCTGTCTTCGGCTGGGATGTATGTTGTGGAGATATAGA
AGCTCCTGAGGTAGGCATTCCCCAGGGGTCCAGGGATGAAGGTACTGGGG
GAGTGGCTGTCGAGCGCGCCATGCCAGCATTACCACCACTGTGAGGGTTG
AAGTTAATATCTAGAAGGTCATTCATGGCTGATGCTTCTTCCTTCTGTTT
GTTTTGCGGTGTCGCATCATCCTTAAATTCCTCTTCACTTTGAGTAAGAG
CCATTTGGAGCCGCACGTCATCCGATCTCCGCCTCTGTTCCTCTTGTTCG
GCTTCCTCTTTGCTCATGGCCAAGGCAAGCTGTAGCTGTAGCTCCTCTTC
TCCAACTGTCTGGGGACGAGCTGCCTCCAACTGTGGCTCAAGACCTGAAG
GCCCATCCTGTACTCCATACGCATTCCTTTCATTGGGACGAGATGAACTA
GTTACATACGTATCAGGATAAGAGGGACTAGTGGGAGAGCTTATGTCACT
GTCACTTCCAATGCCTGATACACTCTGGGCAAACCTCTCTTTGGCCTTCA
GAGCTCTCACTCTCTCGTTCCGAAGCCGCTCGTCATCCTTTAGAAGTGTG
ACAAGAGCTTTAGCCTTTTCCCTCACACTCATTCCCTGATCTTTGTTTTC
TTCAATGTACTGGAAGTCCTTCAATGTTTGAATGGCAAAGATATTTTCCT
TACACTGATCTGCAACCTTTTCACTGCCAGTCTTTATGAGATATTCTAAG
AGGACAAGCGCTTTATACACGTGTCTCCAGTTTCGCCCATGGTCGTTGAG
GCGTTTCCATATCATCTGCATAATTTCTGAGAAGGCCACCACATTGTAGG
TGAGATCGGCCACTTCAGACATGAGGGTGGACGAAGGGCCCCATGGGTCA
TTGCTTGTTGCTTCTCTTACTTTTATCTGTGCATCTGTATAATTATGAGC
AATGTTTTTCATATTACGGCGTAAGCCCGAAATGTTCATCTGCAACGCCA
TCTTTGTTCTTGAGGCTAGTTAGCTCAGCAAAGGACTCTGGTCAAAGTTG
TACTCTTAATGCTGAGTGGGAGTGAGGAACTCAGTAAAAATCATTACAGC
TCTCTCGCCCCTCTAAGTCACATGCCAACACAAGTGGAATTCGGCAGAAG
AAGGAGTAAAGACGAGTAAAAAGACCCAATATAATATAAGGATATCCGGA
GAAGTTAAGGTCGTGTACTCAAAATGGCGAGGACTTCCGCCCTGGCTGAC
TGAACGC
>CL20.Contig5_All
TCAATAAAAAACAATAATGATAATAAAAATTAACAGTAATGATGACAATG
CATGGTGGCGGTGATAGTCTCTTGAACACGACTATTGAAGAGGATGACTA
CCAGGGGTGAGAAGGGGAGGGGTGGGCAGGGCATGGGAGTGGAGAGTGGA
GAAGGGAGGGGTACATGTGGCATTATAAAAGAAAGGGGTTCTCGTCTTGG
GACGCAGTAGCAGAGGGGGCCATTCCAAAGCCAACGGACGGTTGTGGTGA
GCCCCACGGCCCAGGGGCTGACCCGGGAGCACCAGCATTGGAGGGAGGTG
CAGCAGCCAGCCCTGGGCCGCCGATTCCGGTGGTGCGCAGCTGGTTCATG
GAAGGTTTGGGGGCTTGCTGAGCTTGGAAGGGGTTGGGGGGACTTGGAGC
GCTGAAGGGGTTCACACCTAATCCAGGAGTACCTTGCTTGGTGCCAACCA
GGTTGTCTAGATTTACCAGGTTTGAGTTTTCTCCCAAGAAGGCTGCAGGC
GACTTTGATTTCTTTTCTCTGTTGTTATCTGGCACTGATGAACTTAGCCC
GCTAAGGTCAAAGGCATCGGACAAGCCATCTTCATTTCCAATGCAATTGT
TGGCTGGCTTATCCCTGGTCGACAGAGCAGAAAACTCGTCCACATCTCCG
TTGTTCGTCGGCGAAATGGGAGCGAAAGGATCCCTCGCTGGAGGCTTGGT
TGGGACAGGCTCCCAGGGGTCACTGGCTTCTGCAGAGTTGGAGGGAGCTG
GAGAACTTGAGCTGAGCACTGCCCAAGGGTCATTACCACAAATCCCTCCC
ATGGGTGGTTCCGGAGATCTTGCAGGAGGTTGACCCCAAGGATCCGAGGT
AGTGGGAGGTGATGTGACCCGAGACGGAGGACCAGAGGCAGGGGACCCCC
AAGGATCTGTATGCTGTTTTGGCGTTTCTGAGCCACCATTTGGGAGAGCC
ATTCCCCATGGGTCTGTCTTCGGCTGGGATGTATGTTGTGGAGATATAGA
AGCTCCTGAGGTAGGCATTCCCCAGGGGTCCAGGGATGAAGGTACTGGGG
GAGTGGCTGTCGAGCGCGCCATGCCAGCATTACCACCACTGTGAGGGTTG
AAGTTAATATCTAGAAGGTCATTCATGGCTGATGCTTCTTCCTTCTGTTT
GTTTTGCCTGATTTTACCGGTTTCTCCCCATTCCGGTGTCGCATCATCCT
TAAATTCCTCTTCACTTTGAGTAAGAGCCATTTGGAGCCGCACGTCATCC
GATCTCCGCCTCTGTTCCTCTTGTTCGGCTTCCTCTTTGCTCATGGCCAA
GGCAAGCTGTAGCTGTAGCTCCTCTTCTCCAACTGTCTGGGGACGAGCTG
CCTCCAACTGTGGCTCAAGACCTGAAGGCCCATCCTGTACTCCATACGCA
TTCCTTTCATTGGGACGAGATGAACTAGTTACATACGTACTGTCACTTCC
AATGCCTGATACACTCTGGGCAAACCTCTCTTTGGCCTTCAGAGCTCTCA
CTCTCTCGTTCCGAAGCCGCTCGTCATCCTTTAGAAGTGTGACAAGAGCT
TTAGCCTTTTCCCTCACACTCATTCCCTGATCTTTGTTTTCTTCAATGTA
CTGGAAGTCCTTCAATGTTTGAATGGCAAAGATATTTTCCTTACACTGAT
CTGCAACCTTTTCACTGCCAGTCTTTATGAGATATTCTAAGAGGACAAGC
GCTTTATACACGTGTCTCCAGTTTCGCCCATGGTCGTTGAGGCGTTTCCA
TATCATCTGCATAATTTCTGAGAAGGCCACCACATTGTAGGTGAGATCGG
CCACTTCAGACATGAGGGTGGACGAAGGGCCCCATGGGTCATTGCTTGTT
GCTTCTCTTACTTTTATCTGTGCATCTGTATAATTATGAGCAATGTTTTT
CATATTACGGCGTAAGCCCGAAATGTTCATCTGCAACGCCATCTTTGTTC
TTGAGGCTAGTTAGCTCAGCAAAGGACTCTGGTCAAAGTTGTACTCTTAA
TGCTGAGTGGGAGTGAGGAACTCAGTAAAAATCATTACAGCTCTCTCGCC
CCTCTAAGTCACATGCCAACACAAGTGGAATTCGGCAGAAGAAGGAGTAA
AGACGAGTAAAAAGACCCAATATAATATAAGGATATCCGGAGAAGTTAAG
GTCGTGTACTCAAAATGGCGAGGACTTCCGCCCTGGCTGACTGAACGC
>CL20.Contig6_All
TCAATAAAAAACAATAATGATAATAAAAATTAACAGTAATGATGACAATG
CATGGTGGCGGTGATAGTCTCTTGAACACGACTATTGAAGAGGATGACTA
CCAGGGGTGAGAAGGGGAGGGGTGGGCAGGGCATGGGAGTGGAGAGTGGA
GAAGGGAGGGGTACATGTGGCATTATAAAAGAAAGGGGTTCTCGTCTTGG
GACGCAGTAGCAGAGGGGGCCATTCCAAAGCCAACGGACGGTTGTGGTGA
GCCCCACGGCCCAGGGGCTGACCCGGGAGCACCAGCATTGGAGGGAGGTG
CAGCAGCCAGCCCTGGGCCGCCGATTCCGGTGGTGCGCAGCTGGTTCATG
GAAGGTTTGGGGGCTTGCTGAGCTTGGAAGGGGTTGGGGGGACTTGGAGC
GCTGAAGGGGTTCACACCTAATCCAGGAGTACCTTGCTTGGTGCCAACCA
GGTTGTCTAGATTTACCAGGTTTGAGTTTTCTCCCAAGAAGGCTGCAGGC
GACTTTGATTTCTTTTCTCTGTTGTTATCTGGCACTGATGAACTTAGCCC
GCTAAGGTCAAAGGCATCGGACAAGCCATTGTTGGCTGGCTTATCCCTGG
TCGACAGAGCAGAAAACTCGTCCACATCTCCGTTGTTCGTCGGCGAAATG
GGAGCGAAAGGATCCCTCGCTGGAGGCTTGGTTGGGACAGGCTCCCAGGG
GTCACTGGCTTCTGCAGAGTTGGAGGGAGCTGGAGAACTTGAGCTGAGCA
CTGCCCAAGGGTCATTACCACAAATCCCTCCCATGGGTGGTTCCGGAGAT
CTTGCAGGAGGTTGACCCCAAGGATCCGAGGTAGTGGGAGGTGATGTGAC
CCGAGACGGAGGACCAGAGGCAGGGGACCCCCAAGGATCTGTATGCTGTT
TTGGCGTTTCTGAGCCACCATTTGGGAGAGCCATTCCCCATGGGTCTGTC
TTCGGCTGGGATGTATGTTGTGGAGATATAGAAGCTCCTGAGGTAGGCAT
TCCCCAGGGGTCCAGGGATGAAGGTACTGGGGGAGTGGCTGTCGAGCGCG
CCATGCCAGCATTACCACCACTGTGAGGGTTGAAGTTAATATCTAGAAGG
TCATTCATGGCTGATGCTTCTTCCTTCTGTTTGTTTTGCGGTGTCGCATC
ATCCTTAAATTCCTCTTCACTTTGAGTAAGAGCCATTTGGAGCCGCACGT
CATCCGATCTCCGCCTCTGTTCCTCTTGTTCGGCTTCCTCTTTGCTCATG
GCCAAGGCAAGCTGTAGCTGTAGCTCCTCTTCTCCAACTGTCTGGGGACG
AGCTGCCTCCAACTGTGGCTCAAGACCTGAAGGCCCATCCTGTACTCCAT
ACGCATTCCTTTCATTGGGACGAGATGAACTAGTTACATACGTATCAGGA
TAAGAGGGACTAGTGGGAGAGCTTATGTCACTGTCACTTCCAATGCCTGA
TACACTCTGGGCAAACCTCTCTTTGGCCTTCAGAGCTCTCACTCTCTCGT
TCCGAAGCCGCTCGTCATCCTTTAGAAGTGTGACAAGAGCTTTAGCCTTT
TCCCTCACACTCATTCCCTGATCTTTGTTTTCTTCAATGTACTGGAAGTC
CTTCAATGTTTGAATGGCAAAGATATTTTCCTTACACTGATCTGCAACCT
TTTCACTGCCAGTCTTTATGAGATATTCTAAGAGGACAAGCGCTTTATAC
ACGTGTCTCCAGTTTCGCCCATGGTCGTTGAGGCGTTTCCATATCATCTG
CATAATTTCTGAGAAGGCCACCACATTGTAGGTGAGATCGGCCACTTCAG
ACATGAGGGTGGACGAAGGGCCCCATGGGTCATTGCTTGTTGCTTCTCTT
ACTTTTATCTGTGCATCTGTATAATTATGAGCAATGTTTTTCATATTACG
GCGTAAGCCCGAAATGTTCATCTGCAACGCCATCTTTGTTCTTGAGGCTA
GTTAGCTCAGCAAAGGACTCTGGTCAAAGTTGTACTCTTAATGCTGAGTG
GGAGTGAGGAACTCAGTAAAAATCATTACAGCTCTCTCGCCCCTCTAAGT
CACATGCCAACACAAGTGGAATTCGGCAGAAGAAGGAGTAAAGACGAGTA
AAAAGACCCAATATAATATAAGGATATCCGGAGAAGTTAAGGTCGTGTAC
TCAAAATGGCGAGGACTTCCGCCCTGGCTGACTGAACGC
>CL20.Contig7_All
TCAATAAAAAACAATAATGATAATAAAAATTAACAGTAATGATGACAATG
CATGGTGGCGGTGATAGTCTCTTGAACACGACTATTGAAGAGGATGACTA
CCAGGGGTGAGAAGGGGAGGGGTGGGCAGGGCATGGGAGTGGAGAGTGGA
GAAGGGAGGGGTACATGTGGCATTATAAAAGAAAGGGGTTCTCGTCTTGG
GACGCAGTAGCAGAGGGGGCCATTCCAAAGCCAACGGACGGTTGTGGTGA
GCCCCACGGCCCAGGGGCTGACCCGGGAGCACCAGCATTGGAGGGAGGTG
CAGCAGCCAGCCCTGGGCCGCCGATTCCGGTGGTGCGCAGCTGGTTCATG
GAAGGTTTGGGGGCTTGCTGAGCTTGGAAGGGGTTGGGGGGACTTGGAGC
GCTGAAGGGGTTCACACCTAATCCAGGAGTACCTTGCTTGGTGCCAACCA
GGTTGTCTAGATTTACCAGGTTTGAGTTTTCTCCCAAGAAGGCTGCAGGC
GACTTTGATTTCTTTTCTCTGTTGTTATCTGGCACTGATGAACTTAGCCC
GCTAAGGTCAAAGGCATCGGACAAGCCATTGTTGGCTGGCTTATCCCTGG
TCGACAGAGCAGAAAACTCGTCCACATCTCCGTTGTTCGTCGGCGAAATG
GGAGCGAAAGGATCCCTCGCTGGAGGCTTGGTTGGGACAGGCTCCCAGGG
GTCACTGGCTTCTGCAGAGTTGGAGGGAGCTGGAGAACTTGAGCTGAGCA
CTGCCCAAGGGTCATTACCACAAATCCCTCCCATGGGTGGTTCCGGAGAT
CTTGCAGGAGGTTGACCCCAAGGATCCGAGGTAGTGGGAGGTGATGTGAC
CCGAGACGGAGGACCAGAGGCAGGGGACCCCCAAGGATCTGTATGCTGTT
TTGGCGTTTCTGAGCCACCATTTGGGAGAGCCATTCCCCATGGGTCTGTC
TTCGGCTGGGATGTATGTTGTGGAGATATAGAAGCTCCTGAGGTAGGCAT
TCCCCAGGGGTCCAGGGATGAAGGTACTGGGGGAGTGGCTGTCGAGCGCG
CCATGCCAGCATTACCACCACTGTGAGGGTTGAAGTTAATATCTAGAAGG
TCATTCATGGCTGATGCTTCTTCCTTCTGTTTGTTTTGCCTGATTTTACC
GGTTTCTCCCCATTCCGGTGTCGCATCATCCTTAAATTCCTCTTCACTTT
GAGTAAGAGCCATTTGGAGCCGCACGTCATCCGATCTCCGCCTCTGTTCC
TCTTGTTCGGCTTCCTCTTTGCTCATGGCCAAGGCAAGCTGTAGCTGTAG
CTCCTCTTCTCCAACTGTCTGGGGACGAGCTGCCTCCAACTGTGGCTCAA
GACCTGAAGGCCCATCCTGTACTCCATACGCATTCCTTTCATTGGGACGA
GATGAACTAGTTACATACGTACTGTCACTTCCAATGCCTGATACACTCTG
GGCAAACCTCTCTTTGGCCTTCAGAGCTCTCACTCTCTCGTTCCGAAGCC
GCTCGTCATCCTTTAGAAGTGTGACAAGAGCTTTAGCCTTTTCCCTCACA
CTCATTCCCTGATCTTTGTTTTCTTCAATGTACTGGAAGTCCTTCAATGT
TTGAATGGCAAAGATATTTTCCTTACACTGATCTGCAACCTTTTCACTGC
CAGTCTTTATGAGATATTCTAAGAGGACAAGCGCTTTATACACGTGTCTC
CAGTTTCGCCCATGGTCGTTGAGGCGTTTCCATATCATCTGCATAATTTC
TGAGAAGGCCACCACATTGTAGGTGAGATCGGCCACTTCAGACATGAGGG
TGGACGAAGGGCCCCATGGGTCATTGCTTGTTGCTTCTCTTACTTTTATC
TGTGCATCTGTATAATTATGAGCAATGTTTTTCATATTACGGCGTAAGCC
CGAAATGTTCATCTGCAACGCCATCTTTGTTCTTGAGGCTAGTTAGCTCA
GCAAAGGACTCTGGTCAAAGTTGTACTCTTAATGCTGAGTGGGAGTGAGG
AACTCAGTAAAAATCATTACAGCTCTCTCGCCCCTCTAAGTCACATGCCA
ACACAAGTGGAATTCGGCAGAAGAAGGAGTAAAGACGAGTAAAAAGACCC
AATATAATATAAGGATATCCGGAGAAGTTAAGGTCGTGTACTCAAAATGG
CGAGGACTTCCGCCCTGGCTGACTGAACGC
>CL20.Contig8_All
TCAATAAAAAACAATAATGATAATAAAAATTAACAGTAATGATGACAATG
CATGGTGGCGGTGATAGTCTCTTGAACACGACTATTGAAGAGGATGACTA
CCAGGGGTGAGAAGGGGAGGGGTGGGCAGGGCATGGGAGTGGAGAGTGGA
GAAGGGAGGGGTACATGTGGCATTATAAAAGAAAGGGGTTCTCGTCTTGG
GACGCAGTAGCAGAGGGGGCCATTCCAAAGCCAACGGACGGTTGTGGTGA
GCCCCACGGCCCAGGGGCTGACCCGGGAGCACCAGCATTGGAGGGAGGTG
CAGCAGCCAGCCCTGGGCCGCCGATTCCGGTGGTGCGCAGCTGGTTCATG
GAAGGTTTGGGGGCTTGCTGAGCTTGGAAGGGGTTGGGGGGACTTGGAGC
GCTGAAGGGGTTCACACCTAATCCAGGAGTACCTTGCTTGGTGCCAACCA
GGTTGTCTAGATTTACCAGGTTTGAGTTTTCTCCCAAGAAGGCTGCAGGC
GACTTTGATTTCTTTTCTCTGTTGTTATCTGGCACTGATGAACTTAGCCC
GCTAAGGTCAAAGGCATCGGACAAGCCATCTTCATTTCCAATGCAATTGT
TGGCTGGCTTATCCCTGGTCGACAGAGCAGAAAACTCGTCCACATCTCCG
TTGTTCGTCGGCGAAATGGGAGCGAAAGGATCCCTCGCTGGAGGCTTGGT
TGGGACAGGCTCCCAGGGGTCACTGGCTTCTGCAGAGTTGGAGGGAGCTG
GAGAACTTGAGCTGAGCACTGCCCAAGGGTCATTACCACAAATCCCTCCC
ATGGGTGGTTCCGGAGATCTTGCAGGAGGTTGACCCCAAGGATCCGAGGT
AGTGGGAGGTGATGTGACCCGAGACGGAGGACCAGAGGCAGGGGACCCCC
AAGGATCTGTATGCTGTTTTGGCGTTTCTGAGCCACCATTTGGGAGAGCC
ATTCCCCATGGGTCTGTCTTCGGCTGGGATGTATGTTGTGGAGATATAGA
AGCTCCTGAGGTAGGCATTCCCCAGGGGTCCAGGGATGAAGGTACTGGGG
GAGTGGCTGTCGAGCGCGCCATGCCAGCATTACCACCACTGTGAGGGTTG
AAGTTAATATCTAGAAGGTCATTCATGGCTGATGCTTCTTCCTTCTGTTT
GTTTTGCGGTGTCGCATCATCCTTAAATTCCTCTTCACTTTGAGTAAGAG
CCATTTGGAGCCGCACGTCATCCGATCTCCGCCTCTGTTCCTCTTGTTCG
GCTTCCTCTTTGCTCATGGCCAAGGCAAGCTGTAGCTGTAGCTCCTCTTC
TCCAACTGTCTGGGGACGAGCTGCCTCCAACTGTGGCTCAAGACCTGAAG
GCCCATCCTGTACTCCATACGCATTCCTTTCATTGGGACGAGATGAACTA
GTTACATACGTACTGTCACTTCCAATGCCTGATACACTCTGGGCAAACCT
CTCTTTGGCCTTCAGAGCTCTCACTCTCTCGTTCCGAAGCCGCTCGTCAT
CCTTTAGAAGTGTGACAAGAGCTTTAGCCTTTTCCCTCACACTCATTCCC
TGATCTTTGTTTTCTTCAATGTACTGGAAGTCCTTCAATGTTTGAATGGC
AAAGATATTTTCCTTACACTGATCTGCAACCTTTTCACTGCCAGTCTTTA
TGAGATATTCTAAGAGGACAAGCGCTTTATACACGTGTCTCCAGTTTCGC
CCATGGTCGTTGAGGCGTTTCCATATCATCTGCATAATTTCTGAGAAGGC
CACCACATTGTAGGTGAGATCGGCCACTTCAGACATGAGGGTGGACGAAG
GGCCCCATGGGTCATTGCTTGTTGCTTCTCTTACTTTTATCTGTGCATCT
GTATAATTATGAGCAATGTTTTTCATATTACGGCGTAAGCCCGAAATGTT
CATCTGCAACGCCATCTTTGTTCTTGAGGCTAGTTAGCTCAGCAAAGGAC
TCTGGTCAAAGTTGTACTCTTAATGCTGAGTGGGAGTGAGGAACTCAGTA
AAAATCATTACAGCTCTCTCGCCCCTCTAAGTCACATGCCAACACAAGTG
GAATTCGGCAGAAGAAGGAGTAAAGACGAGTAAAAAGACCCAATATAATA
TAAGGATATCCGGAGAAGTTAAGGTCGTGTACTCAAAATGGCGAGGACTT
CCGCCCTGGCTGACTGAACGC
>CL20.Contig9_All
TCAATAAAAAACAATAATGATAATAAAAATTAACAGTAATGATGACAATG
CATGGTGGCGGTGATAGTCTCTTGAACACGACTATTGAAGAGGATGACTA
CCAGGGGTGAGAAGGGGAGGGGTGGGCAGGGCATGGGAGTGGAGAGTGGA
GAAGGGAGGGGTACATGTGGCATTATAAAAGAAAGGGGTTCTCGTCTTGG
GACGCAGTAGCAGAGGGGGCCATTCCAAAGCCAACGGACGGTTGTGGTGA
GCCCCACGGCCCAGGGGCTGACCCGGGAGCACCAGCATTGGAGGGAGGTG
CAGCAGCCAGCCCTGGGCCGCCGATTCCGGTGGTGCGCAGCTGGTTCATG
GAAGGTTTGGGGGCTTGCTGAGCTTGGAAGGGGTTGGGGGGACTTGGAGC
GCTGAAGGGGTTCACACCTAATCCAGGAGTACCTTGCTTGGTGCCAACCA
GGTTGTCTAGATTTACCAGGTTTGAGTTTTCTCCCAAGAAGGCTGCAGGC
GACTTTGATTTCTTTTCTCTGTTGTTATCTGGCACTGATGAACTTAGCCC
GCTAAGGTCAAAGGCATCGGACAAGCCATCTTCATTTCCAATGCAATTGT
TGGCTGGCTTATCCCTGGTCGACAGAGCAGAAAACTCGTCCACATCTCCG
TTGTTCGTCGGCGAAATGGGAGCGAAAGGATCCCTCGCTGGAGGCTTGGT
TGGGACAGGCTCCCAGGGGTCACTGGCTTCTGCAGAGTTGGAGGGAGCTG
GAGAACTTGAGCTGAGCACTGCCCAAGGGTCATTACCACAAATCCCTCCC
ATGGGTGGTTCCGGAGATCTTGCAGGAGGTTGACCCCAAGGATCCGAGGT
AGTGGGAGGTGATGTGACCCGAGACGGAGGACCAGAGGCAGGGGACCCCC
AAGGATCTGTATGCTTCGGCTGGGATGTATGTTGTGGAGATATAGAAGCT
CCTGAGGTAGGCATTCCCCAGGGGTCCAGGGATGAAGGTACTGGGGGAGT
GGCTGTCGAGCGCGCCATGCCAGCATTACCACCACTGTGAGGGTTGAAGT
TAATATCTAGAAGGTCATTCATGGCTGATGCTTCTTCCTTCTGTTTGTTT
TGCGGTGTCGCATCATCCTTAAATTCCTCTTCACTTTGAGTAAGAGCCAT
TTGGAGCCGCACGTCATCCGATCTCCGCCTCTGTTCCTCTTGTTCGGCTT
CCTCTTTGCTCATGGCCAAGGCAAGCTGTAGCTGTAGCTCCTCTTCTCCA
ACTGTCTGGGGACGAGCTGCCTCCAACTGTGGCTCAAGACCTGAAGGCCC
ATCCTGTACTCCATACGCATTCCTTTCATTGGGACGAGATGAACTAGTTA
CATACGTATCAGGATAAGAGGGACTAGTGGGAGAGCTTATGTCACTGTCA
CTTCCAATGCCTGATACACTCTGGGCAAACCTCTCTTTGGCCTTCAGAGC
TCTCACTCTCTCGTTCCGAAGCCGCTCGTCATCCTTTAGAAGTGTGACAA
GAGCTTTAGCCTTTTCCCTCACACTCATTCCCTGATCTTTGTTTTCTTCA
ATGTACTGGAAGTCCTTCAATGTTTGAATGGCAAAGATATTTTCCTTACA
CTGATCTGCAACCTTTTCACTGCCAGTCTTTATGAGATATTCTAAGAGGA
CAAGCGCTTTATACACGTGTCTCCAGTTTCGCCCATGGTCGTTGAGGCGT
TTCCATATCATCTGCATAATTTCTGAGAAGGCCACCACATTGTAGGTGAG
ATCGGCCACTTCAGACATGAGGGTGGACGAAGGGCCCCATGGGTCATTGC
TTGTTGCTTCTCTTACTTTTATCTGTGCATCTGTATAATTATGAGCAATG
TTTTTCATATTACGGCGTAAGCCCGAAATGTTCATCTGCAACGCCATCTT
TGTTCTTGAGGCTAGTTAGCTCAGCAAAGGACTCTGGTCAAAGTTGTACT
CTTAATGCTGAGTGGGAGTGAGGAACTCAGTAAAAATCATTACAGCTCTC
TCGCCCCTCTAAGTCACATGCCAACACAAGTGGAATTCGGCAGAAGAAGG
AGTAAAGACGAGTAAAAAGACCCAATATAATATAAGGATATCCGGAGAAG
TTAAGGTCGTGTACTCAAAATGGCGAGGACTTCCGCCCTGGCTGACTGAA
CGC
>CL20.Contig10_All
TCAATAAAAAACAATAATGATAATAAAAATTAACAGTAATGATGACAATG
CATGGTGGCGGTGATAGTCTCTTGAACACGACTATTGAAGAGGATGACTA
CCAGGGGTGAGAAGGGGAGGGGTGGGCAGGGCATGGGAGTGGAGAGTGGA
GAAGGGAGGGGTACATGTGGCATTATAAAAGAAAGGGGTTCTCGTCTTGG
GACGCAGTAGCAGAGGGGGCCATTCCAAAGCCAACGGACGGTTGTGGTGA
GCCCCACGGCCCAGGGGCTGACCCGGGAGCACCAGCATTGGAGGGAGGTG
CAGCAGCCAGCCCTGGGCCGCCGATTCCGGTGGTGCGCAGCTGGTTCATG
GAAGGTTTGGGGGCTTGCTGAGCTTGGAAGGGGTTGGGGGGACTTGGAGC
GCTGAAGGGGTTCACACCTAATCCAGGAGTACCTTGCTTGGTGCCAACCA
GGTTGTCTAGATTTACCAGGTTTGAGTTTTCTCCCAAGAAGGCTGCAGGC
GACTTTGATTTCTTTTCTCTGTTGTTATCTGGCACTGATGAACTTAGCCC
GCTAAGGTCAAAGGCATCGGACAAGCCATTGTTGGCTGGCTTATCCCTGG
TCGACAGAGCAGAAAACTCGTCCACATCTCCGTTGTTCGTCGGCGAAATG
GGAGCGAAAGGATCCCTCGCTGGAGGCTTGGTTGGGACAGGCTCCCAGGG
GTCACTGGCTTCTGCAGAGTTGGAGGGAGCTGGAGAACTTGAGCTGAGCA
CTGCCCAAGGGTCATTACCACAAATCCCTCCCATGGGTGGTTCCGGAGAT
CTTGCAGGAGGTTGACCCCAAGGATCCGAGGTAGTGGGAGGTGATGTGAC
CCGAGACGGAGGACCAGAGGCAGGGGACCCCCAAGGATCTGTATGCTGTT
TTGGCGTTTCTGAGCCACCATTTGGGAGAGCCATTCCCCATGGGTCTGTC
TTCGGCTGGGATGTATGTTGTGGAGATATAGAAGCTCCTGAGGTAGGCAT
TCCCCAGGGGTCCAGGGATGAAGGTACTGGGGGAGTGGCTGTCGAGCGCG
CCATGCCAGCATTACCACCACTGTGAGGGTTGAAGTTAATATCTAGAAGG
TCATTCATGGCTGATGCTTCTTCCTTCTGTTTGTTTTGCGGTGTCGCATC
ATCCTTAAATTCCTCTTCACTTTGAGTAAGAGCCATTTGGAGCCGCACGT
CATCCGATCTCCGCCTCTGTTCCTCTTGTTCGGCTTCCTCTTTGCTCATG
GCCAAGGCAAGCTGTAGCTGTAGCTCCTCTTCTCCAACTGTCTGGGGACG
AGCTGCCTCCAACTGTGGCTCAAGACCTGAAGGCCCATCCTGTACTCCAT
ACGCATTCCTTTCATTGGGACGAGATGAACTAGTTACATACGTACTGTCA
CTTCCAATGCCTGATACACTCTGGGCAAACCTCTCTTTGGCCTTCAGAGC
TCTCACTCTCTCGTTCCGAAGCCGCTCGTCATCCTTTAGAAGTGTGACAA
GAGCTTTAGCCTTTTCCCTCACACTCATTCCCTGATCTTTGTTTTCTTCA
ATGTACTGGAAGTCCTTCAATGTTTGAATGGCAAAGATATTTTCCTTACA
CTGATCTGCAACCTTTTCACTGCCAGTCTTTATGAGATATTCTAAGAGGA
CAAGCGCTTTATACACGTGTCTCCAGTTTCGCCCATGGTCGTTGAGGCGT
TTCCATATCATCTGCATAATTTCTGAGAAGGCCACCACATTGTAGGTGAG
ATCGGCCACTTCAGACATGAGGGTGGACGAAGGGCCCCATGGGTCATTGC
TTGTTGCTTCTCTTACTTTTATCTGTGCATCTGTATAATTATGAGCAATG
TTTTTCATATTACGGCGTAAGCCCGAAATGTTCATCTGCAACGCCATCTT
TGTTCTTGAGGCTAGTTAGCTCAGCAAAGGACTCTGGTCAAAGTTGTACT
CTTAATGCTGAGTGGGAGTGAGGAACTCAGTAAAAATCATTACAGCTCTC
TCGCCCCTCTAAGTCACATGCCAACACAAGTGGAATTCGGCAGAAGAAGG
AGTAAAGACGAGTAAAAAGACCCAATATAATATAAGGATATCCGGAGAAG
TTAAGGTCGTGTACTCAAAATGGCGAGGACTTCCGCCCTGGCTGACTGAA
CGC
>CL20.Contig11_All
TCAATAAAAAACAATAATGATAATAAAAATTAACAGTAATGATGACAATG
CATGGTGGCGGTGATAGTCTCTTGAACACGACTATTGAAGAGGATGACTA
CCAGGGGTGAGAAGGGGAGGGGTGGGCAGGGCATGGGAGTGGAGAGTGGA
GAAGGGAGGGGTACATGTGGCATTATAAAAGAAAGGGGTTCTCGTCTTGG
GACGCAGTAGCAGAGGGGGCCATTCCAAAGCCAACGGACGGTTGTGGTGA
GCCCCACGGCCCAGGGGCTGACCCGGGAGCACCAGCATTGGAGGGAGGTG
CAGCAGCCAGCCCTGGGCCGCCGATTCCGGTGGTGCGCAGCTGGTTCATG
GAAGGTTTGGGGGCTTGCTGAGCTTGGAAGGGGTTGGGGGGACTTGGAGC
GCTGAAGGGGTTCACACCTAATCCAGGAGTACCTTGCTTGGTGCCAACCA
GGTTGTCTAGATTTACCAGGTTTGAGTTTTCTCCCAAGAAGGCTGCAGGC
GACTTTGATTTCTTTTCTCTGTTGTTATCTGGCACTGATGAACTTAGCCC
GCTAAGGTCAAAGGCATCGGACAAGCCATCTTCATTTCCAATGCAATTGT
TGGCTGGCTTATCCCTGGTCGACAGAGCAGAAAACTCGTCCACATCTCCG
TTGTTCGTCGGCGAAATGGGAGCGAAAGGATCCCTCGCTGGAGGCTTGGT
TGGGACAGGCTCCCAGGGGTCACTGGCTTCTGCAGAGTTGGAGGGAGCTG
GAGAACTTGAGCTGAGCACTGCCCAAGGGTCATTACCACAAATCCCTCCC
ATGGGTGGTTCCGGAGATCTTGCAGGAGGTTGACCCCAAGGATCCGAGGT
AGTGGGAGGTGATGTGACCCGAGACGGAGGACCAGAGGCAGGGGACCCCC
AAGGATCTGTATGCTTCGGCTGGGATGTATGTTGTGGAGATATAGAAGCT
CCTGAGGTAGGCATTCCCCAGGGGTCCAGGGATGAAGGTACTGGGGGAGT
GGCTGTCGAGCGCGCCATGCCAGCATTACCACCACTGTGAGGGTTGAAGT
TAATATCTAGAAGGTCATTCATGGCTGATGCTTCTTCCTTCTGTTTGTTT
TGCCTGATTTTACCGGTTTCTCCCCATTCCGGTGTCGCATCATCCTTAAA
TTCCTCTTCACTTTGAGTAAGAGCCATTTGGAGCCGCACGTCATCCGATC
TCCGCCTCTGTTCCTCTTGTTCGGCTTCCTCTTTGCTCATGGCCAAGGCA
AGCTGTAGCTGTAGCTCCTCTTCTCCAACTGTCTGGGGACGAGCTGCCTC
CAACTGTGGCTCAAGACCTGAAGGCCCATCCTGTACTCCATACGCATTCC
TTTCATTGGGACGAGATGAACTAGTTACATACGTACTGTCACTTCCAATG
CCTGATACACTCTGGGCAAACCTCTCTTTGGCCTTCAGAGCTCTCACTCT
CTCGTTCCGAAGCCGCTCGTCATCCTTTAGAAGTGTGACAAGAGCTTTAG
CCTTTTCCCTCACACTCATTCCCTGATCTTTGTTTTCTTCAATGTACTGG
AAGTCCTTCAATGTTTGAATGGCAAAGATATTTTCCTTACACTGATCTGC
AACCTTTTCACTGCCAGTCTTTATGAGATATTCTAAGAGGACAAGCGCTT
TATACACGTGTCTCCAGTTTCGCCCATGGTCGTTGAGGCGTTTCCATATC
ATCTGCATAATTTCTGAGAAGGCCACCACATTGTAGGTGAGATCGGCCAC
TTCAGACATGAGGGTGGACGAAGGGCCCCATGGGTCATTGCTTGTTGCTT
CTCTTACTTTTATCTGTGCATCTGTATAATTATGAGCAATGTTTTTCATA
TTACGGCGTAAGCCCGAAATGTTCATCTGCAACGCCATCTTTGTTCTTGA
GGCTAGTTAGCTCAGCAAAGGACTCTGGTCAAAGTTGTACTCTTAATGCT
GAGTGGGAGTGAGGAACTCAGTAAAAATCATTACAGCTCTCTCGCCCCTC
TAAGTCACATGCCAACACAAGTGGAATTCGGCAGAAGAAGGAGTAAAGAC
GAGTAAAAAGACCCAATATAATATAAGGATATCCGGAGAAGTTAAGGTCG
TGTACTCAAAATGGCGAGGACTTCCGCCCTGGCTGACTGAACGC
>CL20.Contig12_All
TCAATAAAAAACAATAATGATAATAAAAATTAACAGTAATGATGACAATG
CATGGTGGCGGTGATAGTCTCTTGAACACGACTATTGAAGAGGATGACTA
CCAGGGGTGAGAAGGGGAGGGGTGGGCAGGGCATGGGAGTGGAGAGTGGA
GAAGGGAGGGGTACATGTGGCATTATAAAAGAAAGGGGTTCTCGTCTTGG
GACGCAGTAGCAGAGGGGGCCATTCCAAAGCCAACGGACGGTTGTGGTGA
GCCCCACGGCCCAGGGGCTGACCCGGGAGCACCAGCATTGGAGGGAGGTG
CAGCAGCCAGCCCTGGGCCGCCGATTCCGGTGGTGCGCAGCTGGTTCATG
GAAGGTTTGGGGGCTTGCTGAGCTTGGAAGGGGTTGGGGGGACTTGGAGC
GCTGAAGGGGTTCACACCTAATCCAGGAGTACCTTGCTTGGTGCCAACCA
GGTTGTCTAGATTTACCAGGTTTGAGTTTTCTCCCAAGAAGGCTGCAGGC
GACTTTGATTTCTTTTCTCTGTTGTTATCTGGCACTGATGAACTTAGCCC
GCTAAGGTCAAAGGCATCGGACAAGCCATCTTCATTTCCAATGCAATTGT
TGGCTGGCTTATCCCTGGTCGACAGAGCAGAAAACTCGTCCACATCTCCG
TTGTTCGTCGGCGAAATGGGAGCGAAAGGATCCCTCGCTGGAGGCTTGGT
TGGGACAGGCTCCCAGGGGTCACTGGCTTCTGCAGAGTTGGAGGGAGCTG
GAGAACTTGAGCTGAGCACTGCCCAAGGGTCATTACCACAAATCCCTCCC
ATGGGTGGTTCCGGAGATCTTGCAGGAGGTTGACCCCAAGGATCCGAGGT
AGTGGGAGGTGATGTGACCCGAGACGGAGGACCAGAGGCAGGGGACCCCC
AAGGATCTGTATGCTTCGGCTGGGATGTATGTTGTGGAGATATAGAAGCT
CCTGAGGTAGGCATTCCCCAGGGGTCCAGGGATGAAGGTACTGGGGGAGT
GGCTGTCGAGCGCGCCATGCCAGCATTACCACCACTGTGAGGGTTGAAGT
TAATATCTAGAAGGTCATTCATGGCTGATGCTTCTTCCTTCTGTTTGTTT
TGCGGTGTCGCATCATCCTTAAATTCCTCTTCACTTTGAGTAAGAGCCAT
TTGGAGCCGCACGTCATCCGATCTCCGCCTCTGTTCCTCTTGTTCGGCTT
CCTCTTTGCTCATGGCCAAGGCAAGCTGTAGCTGTAGCTCCTCTTCTCCA
ACTGTCTGGGGACGAGCTGCCTCCAACTGTGGCTCAAGACCTGAAGGCCC
ATCCTGTACTCCATACGCATTCCTTTCATTGGGACGAGATGAACTAGTTA
CATACGTACTGTCACTTCCAATGCCTGATACACTCTGGGCAAACCTCTCT
TTGGCCTTCAGAGCTCTCACTCTCTCGTTCCGAAGCCGCTCGTCATCCTT
TAGAAGTGTGACAAGAGCTTTAGCCTTTTCCCTCACACTCATTCCCTGAT
CTTTGTTTTCTTCAATGTACTGGAAGTCCTTCAATGTTTGAATGGCAAAG
ATATTTTCCTTACACTGATCTGCAACCTTTTCACTGCCAGTCTTTATGAG
ATATTCTAAGAGGACAAGCGCTTTATACACGTGTCTCCAGTTTCGCCCAT
GGTCGTTGAGGCGTTTCCATATCATCTGCATAATTTCTGAGAAGGCCACC
ACATTGTAGGTGAGATCGGCCACTTCAGACATGAGGGTGGACGAAGGGCC
CCATGGGTCATTGCTTGTTGCTTCTCTTACTTTTATCTGTGCATCTGTAT
AATTATGAGCAATGTTTTTCATATTACGGCGTAAGCCCGAAATGTTCATC
TGCAACGCCATCTTTGTTCTTGAGGCTAGTTAGCTCAGCAAAGGACTCTG
GTCAAAGTTGTACTCTTAATGCTGAGTGGGAGTGAGGAACTCAGTAAAAA
TCATTACAGCTCTCTCGCCCCTCTAAGTCACATGCCAACACAAGTGGAAT
TCGGCAGAAGAAGGAGTAAAGACGAGTAAAAAGACCCAATATAATATAAG
GATATCCGGAGAAGTTAAGGTCGTGTACTCAAAATGGCGAGGACTTCCGC
CCTGGCTGACTGAACGC
>CL20.Contig13_All
AAAAGTTTTCAATAAAAAACAATAATGATAATAAAAATTAACAGTAATGA
TGACAATGCATGGTGGCGGTGATAGTCTCTTGAACACGACTATTGAAGAG
GATGACTACCAGGGGTGAGAAGGGGAGGGGTGGGCAGGGCATGGGAGTGG
AGAGTGGAGAAGGGAGGGGTACATGTGGCATTATAAAAGAAAGGGGTTCT
CGTCTTGGGACGCAGTAGCAGAGGGGGCCATTCCAAAGCCAACGGACGGT
TGTGGTGAGCCCCACGGCCCAGGGGCTGACCCGGGAGCACCAGCATTGGA
GGGAGGTGCAGCAGCCAGCCCTGGGCCGCCGATTCCGGTGGTGCGCAGCT
GGTTCATGGAAGGTTTGGGGGCTTGCTGAGCTTGGAAGGGGTTGGGGGGA
CTTGGAGCGCTGAAGGGGTTCACACCTAATCCAGGAGTACCTTGCTTGGT
GCCAACCAGGTTGTCTAGATTTACCAGGTTTGAGTTTTCTCCCAAGAAGG
CTGCAGGCGACTTTGATTTCTTTTCTCTGTTGTTATCTGGCACTGATGAA
CTTAGCCCGCTAAGGTCAAAGGCATCGGACAAGCCATTGTTGGCTGGCTT
ATCCCTGGTCGACAGAGCAGAAAACTCGTCCACATCTCCGTTGTTCGTCG
GCGAAATGGGAGCGAAAGGATCCCTCGCTGGAGGCTTGGTTGGGACAGGC
TCCCAGGGGTCACTGGCTTCTGCAGAGTTGGAGGGAGCTGGAGAACTTGA
GCTGAGCACTGCCCAAGGGTCATTACCACAAATCCCTCCCATGGGTGGTT
CCGGAGATCTTGCAGGAGGTTGACCCCAAGGATCCGAGGTAGTGGGAGGT
GATGTGACCCGAGACGGAGGACCAGAGGCAGGGGACCCCCAAGGATCTGT
ATGCTGTTTTGGCGTTTCTGAGCCACCATTTGGGAGAGCCATTCCCCATG
GGTCTGTCTTCGGCTGGGATGTATGTTGTGGAGATATAGAAGCTCCTGAG
GTAGGCATTCCCCAGGGGTCCAGGGATGAAGGTACTGGGGGAGTGGCTGT
CGAGCGCGCCATGCCAGCATTACCACCACTGTGAGGGTTGAAGTTAATAT
CTAGAAGGTCATTCATGGCTGATGCTTCTTCCTTCTGTTTGTTTTGCCTG
GTTCTCTTCGGGACTTGGCCAGAACTGATTTTACCGGTTTCTCCCCATTC
CGGTGTCGCATCATCCTTAAATTCCTCTTCACTTTGAGTAAGAGCCATTT
GGAGCCGCACGTCATCCGATCTCCGCCTCTGTTCCTCTTGTTCGGCTTCC
TCTTTGCTCATGGCCAAGGCAAGCTGTAGCTGTAGCTCCTCTTCTCCAAC
TGTCTGGGGACGAGCTGCCTCCAACTGTGGCTCAAGACCTGAAGGCCCAT
CCTGTACTCCATACGCATTCCTTTCATTGGGACGAGATGAACTAGTTACA
TACGTATCAGGATAAGAGGGACTAGTGGGAGAGCTTATGTCACTGTCACT
TCCAATGCCTGATACACTCTGGGCAAACCTCTCTTTGGCCTTCAGAGCTC
TCACTCTCTCGTTTCGAAGCCGCTCGTCATCCTTTAGAAGTGTGACAAGA
GCTTTAGCCTTTTCCCTCACACTCATTCCCTGATCTTTGTTTTCTTCAAT
GTACTGGAAGTCCTTCAATGTTTGAATGGCAAAGATATTTTCCTTACACT
GATCTGCAACCTTTTCACTGCCAGTCTTTATGAGATATTCTAAGAGGACA
AGCGCTTTATACACGTGTCTCCAGTTTCGCCCATGGTCGTTGAGGCGTTT
CCATATCATCTGCATAATTTCTGAGAAGGCCACCACATTGTAGGTGAGAT
CGGCCACTTCAGACATGAGGGTGGACGAAGGGCCCCATGGGTCATTGCTT
GTTGCTTCTCTTACTTTTATCTGTGCATCTGTATAATTATGAGCAATGTT
TTTCATATTACGGCGTAAGCCCGAAATGTTCATCTGCAACGCCATCTTTG
TTCTTGAGGCTAGTTAGCTCAGCAAAGGACTCTGGTCAAAGTTGTACTCT
TAATGCTGAGTGGGAGTGAGGAACTCAGTAAAAATCATTACAGCTCTCTC
GCCCCTCTAAGTCACATGCCAACACAAGTGGAATTCGGCAGAAGAAGGAG
TAAAGACGAGTAAAAAGACCCAATATAATATAAGGATATCCGGAGAAGTT
AAGGTCGTGTACTCAAAATGGCGAGGACTTCCGCCCTGGCTGACTGAACG
>CL20.Contig14_All
TCAATAAAAAACAATAATGATAATAAAAATTAACAGTAATGATGACAATG
CATGGTGGCGGTGATAGTCTCTTGAACACGACTATTGAAGAGGATGACTA
CCAGGGGTGAGAAGGGGAGGGGTGGGCAGGGCATGGGAGTGGAGAGTGGA
GAAGGGAGGGGTACATGTGGCATTATAAAAGAAAGGGGTTCTCGTCTTGG
GACGCAGTAGCAGAGGGGGCCATTCCAAAGCCAACGGACGGTTGTGGTGA
GCCCCACGGCCCAGGGGCTGACCCGGGAGCACCAGCATTGGAGGGAGGTG
CAGCAGCCAGCCCTGGGCCGCCGATTCCGGTGGTGCGCAGCTGGTTCATG
GAAGGTTTGGGGGCTTGCTGAGCTTGGAAGGGGTTGGGGGGACTTGGAGC
GCTGAAGGGGTTCACACCTAATCCAGGAGTACCTTGCTTGGTGCCAACCA
GGTTGTCTAGATTTACCAGGTTTGAGTTTTCTCCCAAGAAGGCTGCAGGC
GACTTTGATTTCTTTTCTCTGTTGTTATCTGGCACTGATGAACTTAGCCC
GCTAAGGTCAAAGGCATCGGACAAGCCATCTTCATTTCCAATGCAATTGT
TGGCTGGCTTATCCCTGGTCGACAGAGCAGAAAACTCGTCCACATCTCCG
TTGTTCGTCGGCGAAATGGGAGCGAAAGGATCCCTCGCTGGAGGCTTGGT
TGGGACAGGCTCCCAGGGGTCACTGGCTTCTGCAGAGTTGGAGGGAGCTG
GAGAACTTGAGCTGAGCACTGCCCAAGGGTCATTACCACAAATCCCTCCC
ATGGGTGGTTCCGGAGATCTTGCAGGAGGTTGACCCCAAGGATCCGAGGT
AGTGGGAGGTGATGTGACCCGAGACGGAGGACCAGAGGCAGGGGACCCCC
AAGGATCTGTATGCTTCGGCTGGGATGTATGTTGTGGAGATATAGAAGCT
CCTGAGGTAGGCATTCCCCAGGGGTCCAGGGATGAAGGTACTGGGGGAGT
GGCTGTCGAGCGCGCCATGCCAGCATTACCACCACTGTGAGGGTTGAAGT
TAATATCTAGAAGGTCATTCATGGCTGATGCTTCTTCCTTCTGTTTGTTT
TGCCTGATTTTACCGGTTTCTCCCCATTCCGGTGTCGCATCATCCTTAAA
TTCCTCTTCACTTTGAGTAAGAGCCATTTGGAGCCGCACGTCATCCGATC
TCCGCCTCTGTTCCTCTTGTTCGGCTTCCTCTTTGCTCATGGCCAAGGCA
AGCTGTAGCTGTAGCTCCTCTTCTCCAACTGTCTGGGGACGAGCTGCCTC
CAACTGTGGCTCAAGACCTGAAGGCCCATCCTGTACTCCATACGCATTCC
TTTCATTGGGACGAGATGAACTAGTTACATACGTATCAGGATAAGAGGGA
CTAGTGGGAGAGCTTATGTCACTGTCACTTCCAATGCCTGATACACTCTG
GGCAAACCTCTCTTTGGCCTTCAGAGCTCTCACTCTCTCGTTCCGAAGCC
GCTCGTCATCCTTTAGAAGTGTGACAAGAGCTTTAGCCTTTTCCCTCACA
CTCATTCCCTGATCTTTGTTTTCTTCAATGTACTGGAAGTCCTTCAATGT
TTGAATGGCAAAGATATTTTCCTTACACTGATCTGCAACCTTTTCACTGC
CAGTCTTTATGAGATATTCTAAGAGGACAAGCGCTTTATACACGTGTCTC
CAGTTTCGCCCATGGTCGTTGAGGCGTTTCCATATCATCTGCATAATTTC
TGAGAAGGCCACCACATTGTAGGTGAGATCGGCCACTTCAGACATGAGGG
TGGACGAAGGGCCCCATGGGTCATTGCTTGTTGCTTCTCTTACTTTTATC
TGTGCATCTGTATAATTATGAGCAATGTTTTTCATATTACGGCGTAAGCC
CGAAATGTTCATCTGCAACGCCATCTTTGTTCTTGAGGCTAGTTAGCTCA
GCAAAGGACTCTGGTCAAAGTTGTACTCTTAATGCTGAGTGGGAGTGAGG
AACTCAGTAAAAATCATTACAGCTCTCTCGCCCCTCTAAGTCACATGCCA
ACACAAGTGGAATTCGGCAGAAGAAGGAGTAAAGACGAGTAAAAAGACCC
AATATAATATAAGGATATCCGGAGAAGTTAAGGTCGTGTACTCAAAATGG
CGAGGACTTCCGCCCTGGCTGACTGAACGCTCGCAACTGAGGGAGGAGAA
AGGAATGTCCGCGCTGGCAGA
>CL20.Contig15_All
AAAAGTTTTCAATAAAAAACAATAATGATAATAAAAATTAACAGTAATGA
TGACAATGCATGGTGGCGGTGATAGTCTCTTGAACACGACTATTGAAGAG
GATGACTACCAGGGGTGAAAAGGGGAGGGGTGGGCAGGGCATGGGAGTGG
AGAGTGGAGAAGGGAGGGGTACATGTGGCATTATAAAAGAAAGGGGTTCT
CGTCTTGGGACGCAGTAGCAGAGGGGGCCATTCCAAAGCCAACGGACGGT
TGTGGTGAGCCCCACGGCCCAGGGGCTGACCCGGGAGCACCAGCATTGGA
GGGAGGTGCAGCAGCCAGCCCTGGGCCGCCGATTCCGGTGGTGCGCAGCT
GGTTCATGGAAGGTTTGGGGGCTTGCTGAGCTTGGAAGGGGTTGGGGGGA
CTTGGAGCGCTGAAGGGGTTCACACCTAATCCAGGAGTACCTTGCTTGGT
GCCAACCAGGTTGTCTAGATTTACCAGGTTTGAGTTTTCTCCCAAGAAGG
CTGCAGGCGACTTTGATTTCTTTTCTCTGTTGTTATCTGGCACTGATGAA
CTTAGCCCGCTAAGGTCAAAGGCATCGGACAAGCCATTGTTGGCTGGCTT
ATCCCTGGTCGACAGAGCAGAAAACTCGTCCACATCTCCGTTGTTCGTCG
GCGAAATGGGAGCGAAAGGATCCCTCGCTGGAGGCTTGGTTGGGACAGGC
TCCCAGGGGTCACTGGCTTCTGCAGAGTTGGAGGGAGCTGGAGAACTTGA
GCTGAGCACTGCCCAAGGGTCATTACCACAAATCCCTCCCATGGGTGGTT
CCGGAGATCTTGCAGGAGGTTGACCCCAAGGATCCGAGGTAGTGGGAGGT
GATGTGACCCGAGACGGAGGACCAGAGGCAGGGGACCCCCAAGGATCTGT
ATGCTTCGGCTGGGATGTATGTTGTGGAGATATAGAAGCTCCTGAGGTAG
GCATTCCCCAGGGGTCCAGGGATGAAGGTACTGGGGGAGTGGCTGTCGAG
CGCGCCATGCCAGCATTACCACCACTGTGAGGGTTGAAGTTAATATCTAG
AAGGTCATTCATGGCTGATGCTTCTTCCTTCTGTTTGTTTTGCCTGATTT
TACCGGTTTCTCCCCATTCCGGTGTCGCATCATCCTTAAATTCCTCTTCA
CTTTGAGTAAGAGCCATTTGGAGCCGCACGTCATCCGATCTCCGCCTCTG
TTCCTCTTGTTCGGCTTCCTCTTTGCTCATGGCCAAGGCAAGCTGTAGCT
GTAGCTCCTCTTCTCCAACTGTCTGGGGACGAGCTGCCTCCAACTGTGGC
TCAAGACCTGAAGGCCCATCCTGTACTCCATACGCATTCCTTTCATTGGG
ACGAGATGAACTAGTTACATACGTACTGTCACTTCCAATGCCTGATACAC
TCTGGGCAAACCTCTCTTTGGCCTTCAGAGCTCTCACTCTCTCGTTCCGA
AGCCGCTCGTCATCCTTTAGAAGTGTGACAAGAGCTTTAGCCTTTTCCCT
CACACTCATTCCCTGATCTTTGTTTTCTTCAATGTACTGGAAGTCCTTCA
ATGTTTGAATGGCAAAGATATTTTCCTTACACTGATCTGCAACCTTTTCA
CTGCCAGTCTTTATGAGATATTCTAAGAGGACAAGCGCTTTATACACGTG
TCTCCAGTTTCGCCCATGGTCGTTGAGGCGTTTCCATATCATCTGCATAA
TTTCTGAGAAGGCCACCACATTGTAGGTGAGATCGGCCACTTCAGACATG
AGGGTGGACGAAGGGCCCCATGGGTCATTGCTTGTTGCTTCTCTTACTTT
TATCTGTGCATCTGTATAATTATGAGCAATGTTTTTCATATTACGGCGTA
AGCCCGAAATGTTCATCTGCAACGCCATCTTTGTTCTTGAGGCTAGTTAG
CTCAGCAAAGGACTCTGGTCAAAGTTGTACTCTTAATGCTGAGTGGGAGT
GAGGAACTCAGTAAAAATCATTACAGCTCTCTCGCCCCTCTAAGTCACAT
GCCAACACAAGTGGAATTCGGCAGAAGAAGGAGTAAAGACGAGTAAAAAG
ACCCAATATAATATAAGGATATCCGGAGAAGTTAAGGTCGTGTACTCAAA
ATGGCGAGGACTTCCGCCCTGGCTGACTGAACGC
>CL20.Contig16_All
GAGAAAAAAAAAAGTTTTCAATAAAAAACAATAATGATAATAAAAATTAA
CAGTAATGATGACAATGCATGGTGGCGGTGATAGTCTCTTGAACACGACT
ATTGAAGAGGATGACTACCAGGGGTGAGAAGGGGAGGGGAGGGGTGGGCA
GGGCATGGGAGTGGAGAGTGGAGAAGGGAGGGGTACATGTGGCATTATAA
AAGAAAGGGGTTCTCGTCTTGGGACGCAGTAGCAGAGGGGGCCATTCCAA
AGCCAACGGACGGTTGTGGTGAGCCCCACGGCCCAGGGGCTGACCCGGGA
GCACCAGCATTGGAGGGAGGTGCAGCAGCCAGCCCTGGGCCGCCGATTCC
GGTGGTGCGCAGCTGGTTCATGGAAGGTTTGGGGGCTTGCTGAGCTTGGA
AGGGGTTGGGGGGACTTGGAGCGCTGAAGGGGTTCACACCTAATCCAGGA
GTACCTTGCTTGGTGCCAACCAGGTTGTCTAGATTTACCAGGTTTGAGTT
TTCTCCCAAGAAGGCTGCAGGCGACTTTGATTTCTTTTCTCTGTTGTTAT
CTGGCACTGATGAACTTAGCCCGCTAAGGTCAAAGGCATCGGACAAGCCA
TTGTTGGCTGGCTTATCCCTGGTCGACAGAGCAGAAAACTCGTCCACATC
TCCGTTGTTCGTCGGCGAAATGGGAGCGAAAGGATCCCTCGCTGGAGGCT
TGGTTGGGACAGGCTCCCAGGGGTCACTGGCTTCTGCAGAGTTGGAGGGA
GCTGGAGAACTTGAGCTGAGCACTGCCCAAGGGTCATTACCACAAATCCC
TCCCATGGGTGGTTCCGGAGATCTTGCAGGAGGTTGACCCCAAGGATCCG
AGGTAGTGGGAGGTGATGTGACCCGAGACGGAGGACCAGAGGCAGGGGAC
CCCCAAGGATCTGTATGCTTCGGCTGGGATGTATGTTGTGGAGATATAGA
AGCTCCTGAGGTAGGCATTCCCCAGGGGTCCAGGGATGAAGGTACTGGGG
GAGTGGCTGTCGAGCGCGCCATGCCAGCATTACCACCACTGTGAGGGTTG
AAGTTAATATCTAGAAGGTCATTCATGGCTGATGCTTCTTCCTTCTGTTT
GTTTTGCCTGGTTCTCTTCGGGACTTGGCCAGAACTGCTTCTCTTCAAAA
CTTGGCCAGAACTGATTTTACCGGTTTCTCCCCATTCCGGTGTCGCATCA
TCCTTAAATTCCTCTTCACTTTGAGTAAGAGCCATTTGGAGCCGCACGTC
ATCCGATCTCCGCCTCTGTTCCTCTTGTTCGGCTTCCTCTTTGCTCATGG
CCAAGGCAAGCTGTAGCTGTAGCTCCTCTTCTCCAACTGTCTGGGGACGA
GCTGCCTCCAACTGTGGCTCAAGACCTGAAGGCCCATCCTGTACTCCATA
CGCATTCCTTTCATTGGGACGAGATGAACTAGTTACATACGTATCAGGAT
AAGAGGGACTAGTGGGAGAGCTTATGTCACTGTCACTTCCAATGCCTGAT
ACACTCTGGGCAAACCTCTCTTTGGCCTTCAGAGCTCTCACTCTCTCGTT
TCGAAGCCGCTCGTCATCCTTTAGAAGTGTGACAAGAGCTTTAGCCTTTT
CCCTCACACTCATTCCCTGATCTTTGTTTTCTTCAATGTACTGGAAGTCC
TTCAATGTTTGAATGGCAAAGATATTTTCCTTACACTGATCTGCAACCTT
TTCACTGCCAGTCTTTATGAGATATTCTAAGAGGACAAGCGCTTTATACA
CGTGTCTCCAGTTTCGCCCATGGTCGTTGAGGCGTTTCCATATCATCTGC
ATAATTTCTGAGAAGGCCACCACATTGTAGGTGAGATCGGCCACTTCAGA
CATGAGGGTGGACGAAGGGCCCCATGGGTCATTGCTTGTTGCTTCTCTTA
CTTTTATCTGTGCATCTGTATAATTATGAGCAATGTTTTTCATATTACGG
CGTAAGCCCGAAATGTTCATCTGCAACGCCATCTTTGTTCTTGAGGCTAG
TTAGCTCAGCAAAGGACTCTGGTCAAAGTTGTACTCTTAATGCTGAGTGG
GAGTGAGGAACTCAGTAAAAATCATTACAGCTCTCTCGCCCCTCTAAGTC
ACATGCCAACACAAGTGGAATTCGGCAGAAGAAGGAGTAAAGACGAGTAA
AAAGACCCAATATAATATAAGGATATCCGGAGAAGTTAAGGTCGTGTACT
CAAAATGGCGAGGACTTCCGCCCTGGCTGACTGAACGCTCGCAACTGAGG
GAGGAGAAAGGAATGTCCGCGCTGGCAGA
>CL20.Contig17_All
AAAAGTTTTCAATAAAAAACAATAATGATAATAAAAATTAACAGTAATGA
TGACAATGCATGGTGGCGGTGATAGTCTCTTGAACACGACTATTGAAGAG
GATGACTACCAGGGGTGAAAAGGGGAGGGGTGGGCAGGGCATGGGAGTGG
AGAGTGGAGAAGGGAGGGGTACATGTGGCATTATAAAAGAAAGGGGTTCT
CGTCTTGGGACGCAGTAGCAGAGGGGGCCATTCCAAAGCCAACGGACGGT
TGTGGTGAGCCCCACGGCCCAGGGGCTGACCCGGGAGCACCAGCATTGGA
GGGAGGTGCAGCAGCCAGCCCTGGGCCGCCGATTCCGGTGGTGCGCAGCT
GGTTCATGGAAGGTTTGGGGGCTTGCTGAGCTTGGAAGGGGTTGGGGGGA
CTTGGAGCGCTGAAGGGGTTCACACCTAATCCAGGAGTACCTTGCTTGGT
GCCAACCAGGTTGTCTAGATTTACCAGGTTTGAGTTTTCTCCCAAGAAGG
CTGCAGGCGACTTTGATTTCTTTTCTCTGTTGTTATCTGGCACTGATGAA
CTTAGCCCGCTAAGGTCAAAGGCATCGGACAAGCCATTGTTGGCTGGCTT
ATCCCTGGTCGACAGAGCAGAAAACTCGTCCACATCTCCGTTGTTCGTCG
GCGAAATGGGAGCGAAAGGATCCCTCGCTGGAGGCTTGGTTGGGACAGGC
TCCCAGGGGTCACTGGCTTCTGCAGAGTTGGAGGGAGCTGGAGAACTTGA
GCTGAGCACTGCCCAAGGGTCATTACCACAAATCCCTCCCATGGGTGGTT
CCGGAGATCTTGCAGGAGGTTGACCCCAAGGATCCGAGGTAGTGGGAGGT
GATGTGACCCGAGACGGAGGACCAGAGGCAGGGGACCCCCAAGGATCTGT
ATGCTGTTTTGGCGTTTCTGAGCCACCATTTGGGAGAGCCATTCCCCATG
GGTCTGTCTTCGGCTGGGATGTATGTTGTGGAGATATAGAAGCTCCTGAG
GTAGGCATTCCCCAGGGGTCCAGGGATGAAGGTACTGGGGGAGTGGCTGT
CGAGCGCGCCATGCCAGCATTACCACCACTGTGAGGGTTGAAGTTAATAT
CTAGAAGGTCATTCATGGCTGATGCTTCTTCCTTCTGTTTGTTTTGCCTG
GTTCTCTTCGGGACTTGGCCAGAACTGCTTCTCTTCAAAACTTGGCCAGA
ACTGATTTTACCGGTTTCTCCCCATTCCGGTGTCGCATCATCCTTAAATT
CCTCTTCACTTTGAGTAAGAGCCATTTGGAGCCGCACGTCATCCGATCTC
CGCCTCTGTTCCTCTTGTTCGGCTTCCTCTTTGCTCATGGCCAAGGCAAG
CTGTAGCTGTAGCTCCTCTTCTCCAACTGTCTGGGGACGAGCTGCCTCCA
ACTGTGGCTCAAGACCTGAAGGCCCATCCTGTACTCCATACGCATTCCTT
TCATTGGGACGAGATGAACTAGTTACATACGTATCAGGATAAGAGGGACT
AGTGGGAGAGCTTATGTCACTGTCACTTCCAATGCCTGATACACTCTGGG
CAAACCTCTCTTTGGCCTTCAGAGCTCTCACTCTCTCGTTTCGAAGCCGC
TCGTCATCCTTTAGAAGTGTGACAAGAGCTTTAGCCTTTTCCCTCACACT
CATTCCCTGATCTTTGTTTTCTTCAATGTACTGGAAGTCCTTCAATGTTT
GAATGGCAAAGATATTTTCCTTACACTGATCTGCAACCTTTTCACTGCCA
GTCTTTATGAGATATTCTAAGAGGACAAGCGCTTTATACACGTGTCTCCA
GTTTCGCCCATGGTCGTTGAGGCGTTTCCATATCATCTGCATAATTTCTG
AGAAGGCCACCACATTGTAGGTGAGATCGGCCACTTCAGACATGAGGGTG
GACGAAGGGCCCCATGGGTCATTGCTTGTTGCTTCTCTTACTTTTATCTG
TGCATCTGTATAATTATGAGCAATGTTTTTCATATTACGGCGTAAGCCCG
AAATGTTCATCTGCAACGCCATCTTTGTTCTTGAGGCTAGTTAGCTCAGC
AAAGGACTCTGGTCAAAGTTGTACTCTTAATGCTGAGTGGGAGTGAGGAA
CTCAGTAAAAATCATTACAGCTCTCTCGCCCCTCTAAGTCACATGCCAAC
ACAAGTGGAATTCGGCAGAAGAAGGAGTAAAGACGAGTAAAAAGACCCAA
TATAATATAAGGATATCCGGAGAAGTTAAGGTCGTGTACTCAAAATGGCG
AGGACTTCCGCCCTGGCTGACTG
>CL20.Contig18_All
AAAAGTTTTCAATAAAAAACAATAATGATAATAAAAATTAACAGTAATGA
TGACAATGCATGGTGGCGGTGATAGTCTCTTGAACACGACTATTGAAGAG
GATGACTACCAGGGGTGAAAAGGGGAGGGGTGGGCAGGGCATGGGAGTGG
AGAGTGGAGAAGGGAGGGGTACATGTGGCATTATAAAAGAAAGGGGTTCT
CGTCTTGGGACGCAGTAGCAGAGGGGGCCATTCCAAAGCCAACGGACGGT
TGTGGTGAGCCCCACGGCCCAGGGGCTGACCCGGGAGCACCAGCATTGGA
GGGAGGTGCAGCAGCCAGCCCTGGGCCGCCGATTCCGGTGGTGCGCAGCT
GGTTCATGGAAGGTTTGGGGGCTTGCTGAGCTTGGAAGGGGTTGGGGGGA
CTTGGAGCGCTGAAGGGGTTCACACCTAATCCAGGAGTACCTTGCTTGGT
GCCAACCAGGTTGTCTAGATTTACCAGGTTTGAGTTTTCTCCCAAGAAGG
CTGCAGGCGACTTTGATTTCTTTTCTCTGTTGTTATCTGGCACTGATGAA
CTTAGCCCGCTAAGGTCAAAGGCATCGGACAAGCCATTGTTGGCTGGCTT
ATCCCTGGTCGACAGAGCAGAAAACTCGTCCACATCTCCGTTGTTCGTCG
GCGAAATGGGAGCGAAAGGATCCCTCGCTGGAGGCTTGGTTGGGACAGGC
TCCCAGGGGTCACTGGCTTCTGCAGAGTTGGAGGGAGCTGGAGAACTTGA
GCTGAGCACTGCCCAAGGGTCATTACCACAAATCCCTCCCATGGGTGGTT
CCGGAGATCTTGCAGGAGGTTGACCCCAAGGATCCGAGGTAGTGGGAGGT
GATGTGACCCGAGACGGAGGACCAGAGGCAGGGGACCCCCAAGGATCTGT
ATGCTGTTTTGGCGTTTCTGAGCCACCATTTGGGAGAGCCATTCCCCATG
GGTCTGTCTTCGGCTGGGATGTATGTTGTGGAGATATAGAAGCTCCTGAG
GTAGGCATTCCCCAGGGGTCCAGGGATGAAGGTACTGGGGGAGTGGCTGT
CGAGCGCGCCATGCCAGCATTACCACCACTGTGAGGGTTGAAGTTAATAT
CTAGAAGGTCATTCATGGCTGATGCTTCTTCCTTCTGTTTGTTTTGCCTG
GTTCTCTTCGGGACTTGGCCAGAACTGCTTCTCTTCAAAACTTGGCCAGA
ACTGATTTTACCGGTTTCTCCCCATTCCGGTGTCGCATCATCCTTAAATT
CCTCTTCACTTTGAGTAAGAGCCATTTGGAGCCGCACGTCATCCGATCTC
CGCCTCTGTTCCTCTTGTTCGGCTTCCTCTTTGCTCATGGCCAAGGCAAG
CTGTAGCTGTAGCTCCTCTTCTCCAACTGTCTGGGGACGAGCTGCCTCCA
ACTGTGGCTCAAGACCTGAAGGCCCATCCTGTACTCCATACGCATTCCTT
TCATTGGGACGAGATGAACTAGTTACATACGTACTGTCACTTCCAATGCC
TGATACACTCTGGGCAAACCTCTCTTTGGCCTTCAGAGCTCTCACTCTCT
CGTTTCGAAGCCGCTCGTCATCCTTTAGAAGTGTGACAAGAGCTTTAGCC
TTTTCCCTCACACTCATTCCCTGATCTTTGTTTTCTTCAATGTACTGGAA
GTCCTTCAATGTTTGAATGGCAAAGATATTTTCCTTACACTGATCTGCAA
CCTTTTCACTGCCAGTCTTTATGAGATATTCTAAGAGGACAAGCGCTTTA
TACACGTGTCTCCAGTTTCGCCCATGGTCGTTGAGGCGTTTCCATATCAT
CTGCATAATTTCTGAGAAGGCCACCACATTGTAGGTGAGATCGGCCACTT
CAGACATGAGGGTGGACGAAGGGCCCCATGGGTCATTGCTTGTTGCTTCT
CTTACTTTTATCTGTGCATCTGTATAATTATGAGCAATGTTTTTCATATT
ACGGCGTAAGCCCGAAATGTTCATCTGCAACGCCATCTTTGTTCTTGAGG
CTAGTTAGCTCAGCAAAGGACTCTGGTCAAAGTTGTACTCTTAATGCTGA
GTGGGAGTGAGGAACTCAGTAAAAATCATTACAGCTCTCTCGCCCCTCTA
AGTCACATGCCAACACAAGTGGAATTCGGCAGAAGAAGGAGTAAAGACGA
GTAAAAAGACCCAATATAATATAAGGATATCCGGAGAAGTTAAGGTCGTG
TACTCAAAATGGCGAGGACTTCCGCCCTGGCTGACTG
>CL20.Contig19_All
AAAAGTTTTCAATAAAAAACAATAATGATAATAAAAATTAACAGTAATGA
TGACAATGCATGGTGGCGGTGATAGTCTCTTGAACACGACTATTGAAGAG
GATGACTACCAGGGGTGAAAAGGGGAGGGGTGGGCAGGGCATGGGAGTGG
AGAGTGGAGAAGGGAGGGGTACATGTGGCATTATAAAAGAAAGGGGTTCT
CGTCTTGGGACGCAGTAGCAGAGGGGGCCATTCCAAAGCCAACGGACGGT
TGTGGTGAGCCCCACGGCCCAGGGGCTGACCCGGGAGCACCAGCATTGGA
GGGAGGTGCAGCAGCCAGCCCTGGGCCGCCGATTCCGGTGGTGCGCAGCT
GGTTCATGGAAGGTTTGGGGGCTTGCTGAGCTTGGAAGGGGTTGGGGGGA
CTTGGAGCGCTGAAGGGGTTCACACCTAATCCAGGAGTACCTTGCTTGGT
GCCAACCAGGTTGTCTAGATTTACCAGGTTTGAGTTTTCTCCCAAGAAGG
CTGCAGGCGACTTTGATTTCTTTTCTCTGTTGTTATCTGGCACTGATGAA
CTTAGCCCGCTAAGGTCAAAGGCATCGGACAAGCCATTGTTGGCTGGCTT
ATCCCTGGTCGACAGAGCAGAAAACTCGTCCACATCTCCGTTGTTCGTCG
GCGAAATGGGAGCGAAAGGATCCCTCGCTGGAGGCTTGGTTGGGACAGGC
TCCCAGGGGTCACTGGCTTCTGCAGAGTTGGAGGGAGCTGGAGAACTTGA
GCTGAGCACTGCCCAAGGGTCATTACCACAAATCCCTCCCATGGGTGGTT
CCGGAGATCTTGCAGGAGGTTGACCCCAAGGATCCGAGGTAGTGGGAGGT
GATGTGACCCGAGACGGAGGACCAGAGGCAGGGGACCCCCAAGGATCTGT
ATGCTGTTTTGGCGTTTCTGAGCCACCATTTGGGAGAGCCATTCCCCATG
GGTCTGTCTTCGGCTGGGATGTATGTTGTGGAGATATAGAAGCTCCTGAG
GTAGGCATTCCCCAGGGGTCCAGGGATGAAGGTACTGGGGGAGTGGCTGT
CGAGCGCGCCATGCCAGCATTACCACCACTGTGAGGGTTGAAGTTAATAT
CTAGAAGGTCATTCATGGCTGATGCTTCTTCCTTCTGTTTGTTTTGCCTG
GTTCTCTTCGGGACTTGGCCAGAATTAAATTCCTCTTCACTTTGAGTAAG
AGCCATTTGGAGCCGCACGTCATCCGATCTCCGCCTCTGTTCCTCTTGTT
CGGCTTCCTCTTTGCTCATGGCCAAGGCAAGCTGTAGCTGTAGCTCCTCT
TCTCCAACTGTCTGGGGACGAGCTGCCTCCAACTGTGGCTCAAGACCTGA
AGGCCCATCCTGTACTCCATACGCATTCCTTTCATTGGGACGAGATGAAC
TAGTTACATACGTATCAGGATAAGAGGGACTAGTGGGAGAGCTTATGTCA
CTGTCACTTCCAATGCCTGATACACTCTGGGCAAACCTCTCTTTGGCCTT
CAGAGCTCTCACTCTCTCGTTTCGAAGCCGCTCGTCATCCTTTAGAAGTG
TGACAAGAGCTTTAGCCTTTTCCCTCACACTCATTCCCTGATCTTTGTTT
TCTTCAATGTACTGGAAGTCCTTCAATGTTTGAATGGCAAAGATATTTTC
CTTACACTGATCTGCAACCTTTTCACTGCCAGTCTTTATGAGATATTCTA
AGAGGACAAGCGCTTTATACACGTGTCTCCAGTTTCGCCCATGGTCGTTG
AGGCGTTTCCATATCATCTGCATAATTTCTGAGAAGGCCACCACATTGTA
GGTGAGATCGGCCACTTCAGACATGAGGGTGGACGAAGGGCCCCATGGGT
CATTGCTTGTTGCTTCTCTTACTTTTATCTGTGCATCTGTATAATTATGA
GCAATGTTTTTCATATTACGGCGTAAGCCCGAAATGTTCATCTGCAACGC
CATCTTTGTTCTTGAGGCTAGTTAGCTCAGCAAAGGACTCTGGTCAAAGT
TGTACTCTTAATGCTGAGTGGGAGTGAGGAACTCAGTAAAAATCATTACA
GCTCTCTCGCCCCTCTAAGTCACATGCCAACACAAGTGGAATTCGGCAGA
AGAAGGAGTAAAGACGAGTAAAAAGACCCAATATAATATAAGGATATCCG
GAGAAGTTAAGGTCGTGTACTCAAAATGGCGAGGACTTCCGCCCTGGCTG
ACTG
>CL20.Contig20_All
AAAAGTTTTCAATAAAAAACAATAATGATAATAAAAATTAACAGTAATGA
TGACAATGCATGGTGGCGGTGATAGTCTCTTGAACACGACTATTGAAGAG
GATGACTACCAGGGGTGAAAAGGGGAGGGGTGGGCAGGGCATGGGAGTGG
AGAGTGGAGAAGGGAGGGGTACATGTGGCATTATAAAAGAAAGGGGTTCT
CGTCTTGGGACGCAGTAGCAGAGGGGGCCATTCCAAAGCCAACGGACGGT
TGTGGTGAGCCCCACGGCCCAGGGGCTGACCCGGGAGCACCAGCATTGGA
GGGAGGTGCAGCAGCCAGCCCTGGGCCGCCGATTCCGGTGGTGCGCAGCT
GGTTCATGGAAGGTTTGGGGGCTTGCTGAGCTTGGAAGGGGTTGGGGGGA
CTTGGAGCGCTGAAGGGGTTCACACCTAATCCAGGAGTACCTTGCTTGGT
GCCAACCAGGTTGTCTAGATTTACCAGGTTTGAGTTTTCTCCCAAGAAGG
CTGCAGGCGACTTTGATTTCTTTTCTCTGTTGTTATCTGGCACTGATGAA
CTTAGCCCGCTAAGGTCAAAGGCATCGGACAAGCCATTGTTGGCTGGCTT
ATCCCTGGTCGACAGAGCAGAAAACTCGTCCACATCTCCGTTGTTCGTCG
GCGAAATGGGAGCGAAAGGATCCCTCGCTGGAGGCTTGGTTGGGACAGGC
TCCCAGGGGTCACTGGCTTCTGCAGAGTTGGAGGGAGCTGGAGAACTTGA
GCTGAGCACTGCCCAAGGGTCATTACCACAAATCCCTCCCATGGGTGGTT
CCGGAGATCTTGCAGGAGGTTGACCCCAAGGATCCGAGGTAGTGGGAGGT
GATGTGACCCGAGACGGAGGACCAGAGGCAGGGGACCCCCAAGGATCTGT
ATGCTGTTTTGGCGTTTCTGAGCCACCATTTGGGAGAGCCATTCCCCATG
GGTCTGTCTTCGGCTGGGATGTATGTTGTGGAGATATAGAAGCTCCTGAG
GTAGGCATTCCCCAGGGGTCCAGGGATGAAGGTACTGGGGGAGTGGCTGT
CGAGCGCGCCATGCCAGCATTACCACCACTGTGAGGGTTGAAGTTAATAT
CTAGAAGGTCATTCATGGCTGATGCTTCTTCCTTCTGTTTGTTTTGCCTG
GTTCTCTTCGGGACTTGGCCAGAATTAAATTCCTCTTCACTTTGAGTAAG
AGCCATTTGGAGCCGCACGTCATCCGATCTCCGCCTCTGTTCCTCTTGTT
CGGCTTCCTCTTTGCTCATGGCCAAGGCAAGCTGTAGCTGTAGCTCCTCT
TCTCCAACTGTCTGGGGACGAGCTGCCTCCAACTGTGGCTCAAGACCTGA
AGGCCCATCCTGTACTCCATACGCATTCCTTTCATTGGGACGAGATGAAC
TAGTTACATACGTACTGTCACTTCCAATGCCTGATACACTCTGGGCAAAC
CTCTCTTTGGCCTTCAGAGCTCTCACTCTCTCGTTTCGAAGCCGCTCGTC
ATCCTTTAGAAGTGTGACAAGAGCTTTAGCCTTTTCCCTCACACTCATTC
CCTGATCTTTGTTTTCTTCAATGTACTGGAAGTCCTTCAATGTTTGAATG
GCAAAGATATTTTCCTTACACTGATCTGCAACCTTTTCACTGCCAGTCTT
TATGAGATATTCTAAGAGGACAAGCGCTTTATACACGTGTCTCCAGTTTC
GCCCATGGTCGTTGAGGCGTTTCCATATCATCTGCATAATTTCTGAGAAG
GCCACCACATTGTAGGTGAGATCGGCCACTTCAGACATGAGGGTGGACGA
AGGGCCCCATGGGTCATTGCTTGTTGCTTCTCTTACTTTTATCTGTGCAT
CTGTATAATTATGAGCAATGTTTTTCATATTACGGCGTAAGCCCGAAATG
TTCATCTGCAACGCCATCTTTGTTCTTGAGGCTAGTTAGCTCAGCAAAGG
ACTCTGGTCAAAGTTGTACTCTTAATGCTGAGTGGGAGTGAGGAACTCAG
TAAAAATCATTACAGCTCTCTCGCCCCTCTAAGTCACATGCCAACACAAG
TGGAATTCGGCAGAAGAAGGAGTAAAGACGAGTAAAAAGACCCAATATAA
TATAAGGATATCCGGAGAAGTTAAGGTCGTGTACTCAAAATGGCGAGGAC
TTCCGCCCTGGCTGACTG
>CL21.Contig1_All
GATTTGTGTTTTGAAGAAAGATTAAATTCATGTATACAAATATTTATTTA
ATTTTCAAACAAAATATTAACAGGTCAATATCAGAGCGTTCAACTCATGA
AAAAAAGGAAAAAGAAAAAAATATATATACACACATAAAGATGGGTCACA
TTTTCTCCCGGTGGGAATCCAGTTCACATTTTCTGAAATAAAATATTCTA
AACAATAATTGTAATGATTAAAGTAATAATAAAGAAAGAAGAAGAAAAAA
ATTACTTCAAAAGTAACATTCTTTGGTTTATTTCATTTAAATACAAACAA
GTTGAAATTTTGTCCAACTGTTCCTTACAATTTTCCCCACTCTTTGAACA
GCAAGATTACATATCGTCAGAACTTATTATACACTGGTTTACAATTTAGT
TACAAGATAAAATACTGCAGACCAAAGACACACACTTATATAATGTATCC
TGTGGCTTCATAATTATAAAATCCTTCTGCCTTTCCTTTCATTACAAGTT
TGTAATGGACAAATAGCATGATTTTTCTACTCCCCATCTTATTTTCAGTC
ATGTCAATGATGGTTTTCCACATCCTCCTTTCTTTAGTGTATCAGCTGTC
ATTTTTAGACATTTAAATGATAATATACAGTTAAGATGTGTTATGGAATA
TATTCATGGCTAATTAAGTATTCATAATGGAGCTAGTTACAATTTGAACT
ATTTACGAACAAAGAACGTATTAATTCAAAACTTTCAGGGGGCGTATAAA
ACCACACATAACCACAGAGTAATGTTTCTGGGAAGAGTCAATCATTCTGT
AATACACATTGTTCCTTCTCTATCTCTCACTCTCTTATCTTTCTCTCTCT
ACATATTACACATAAAAGACAGTACTGGTAGAAAAGCACATCGACAAAAT
GAAACATACTATTCTTTTTTTTTTAGCTTTTTTTTTTACCCTATTACCTA
AGGTCTACCAACTAGCCAAATCAATGCTTAACCATAAACCAGACTAGAGT
GGGTGATTTCTTGCCCATGTTCGTGAATCAGCCATTTTGAACCTTACTTG
GAATTTCAATAAGGTTTATTACCTTGCGCACCCTAAATAAATAAATTAGA
AAAAATATATATCCATCACAATTGAAAAAAGAAAGAAACGATCATACTGT
GCACCTTTTAGCGTAGGGTAGGGGGGTTCCCTACAATGCGTTTCCACACT
CACTGGTAGAGTATATGGTATCTCCCTCTCATTCACACAAAATATTGTAG
CAAATATGTTGGCACTGAGAATGATACTGCCTAGGGTCCTAAATCTAAGA
ACAAGTAACAGGTTGATGGAAAAAGAAAAATGGAACTACCTTTTTTTTTC
TAACATGTACTCCAATTGCTCACTTTTATGTCAAAACAGTTGATGCAAAT
GGATATCACCTTGATATCCTCCTAAAGAATGGCTCTTCAAAATATATATA
TATATCTTACACATACACACTTTACCTCAATAAAGTATGACTGGTTGTAG
TTGCTAGCTGAGCTAAGCCAAGATAATTTCTTTTACACCAACCTTTTTTT
TTTCAAAAAGAAAGAACTTAAAAAGGCTGATCATCTCCCAATGAAATTAT
GATGAATGGAGACAGGAAAAAAACAACAAAAAGTTATTCGTACAATTTTT
TCTTTTCTTTTCTCTTGAACTGTGAATCTCAATTTTGCTTTTGAAAACTT
CTCACCTTTATGTTCCATGTTACTAGAGCCAAATGAGTCTCTTGCTATTT
CTAGCAATTGATAATTATAGCTTTGAAAAGAATTTCTAGACAATAATAAC
ACATGCTAAGTATTTGGACTTCATCCGTGAGCATAATTTTACTGTTTAAT
AATCAGCCTTAACTAGTGTTCTTTTTGTTTTCCGTTTTCATCTACGAACA
AGAGACTAATAATAGTACACTCGATAATTCTCACACGAACATTTCCAAAA
ACAGACCAAATTATGTAAATGTTCGTTAAACTTACTGACGTGAAAATCAT
AATGCCTTTGTACTTACAAGCACAGCAGGAACTCTGGCTTTCCTCACCAA
CAGAGTGTCAGTCTGTGTAAAAACTCACTGTTCCACTTACTTGACACTTA
GATTGTAATAAACGGAAACTTGAAATTGCTATGACATTTGCTTTAGCTCT
CCTAAAAAAAGAAAGACAAATAAATTGATGTAGGTCATATCTAATCAGAG
TGATGTCCCGAGGTTACACTGAATGTCGACTTCATTACCTATAAATCTCA
CTGAAATTCTGGATAAGGGTAAAAATTGCTGGTTGTGTCATAATTGGTTT
CCTGCAGTAAAGAACTGGAAGCTTGATTTATGTTTTTTTTTCCTTTCTTT
CTCTCTCTATATATACAAAAAGACTAAGGGTATTTCATGTACAGAACATT
GAAGTTGTAAAAATGGCAACTTGAGAAAATTCTGCACATAACTTGTGAGC
ATGGAAAAGGACACAGTCATACTAAATCTGAACTTGCACGCTTCCCCTCT
CATTCCCGAATCCACACCAAAACCCATTCCCATGACTAAGGAACTTGGGG
CAATGAGCTATCGTGGCCAGTTGAGACGAGGGCAGCGTGCTTCAGCCTGA
CAGTCTGCCCGCACCAATGCTGGGTGTTGTGCAACCATGACATAGAAAAA
ATTCATGATAGAGATACAACATCTGCTTAGAATAATCTGAAAATTCTCTA
TACCAAAATGAGTGCCAGGCGGCCCTTCCTTTCTCAAATCCTGCACATTC
CAGTCTGTAATCTAGTAACACATGTGAAAGCTGAAATGTTAAGACAGCTT
CCGCTGCATCACAAATGCAAAGTTGGTGATGGAATATTACTTCTTCGTCC
AATTACCTCTCACTACTTTCACACTTCTTGAGGGCAAGGTTTCATCTTGC
CTCCAGCATGGCATCAATTCTGCTTTTAGCATTATTATCAATCTTTCAAA
TGCTTTTTAAATATATATGTTTTTACAGTTTTTTTACAAATTCACCAAGC
CGCAAGAACGAAAAAAAAGAAAAAAAGTAAAAATTAGGTGAGAGGTTTTT
TTTCTTCTCTCCACAGTAGAGAGAATTCGGTCTCTCCTTCAGCACACAAT
ATCCATTCTCAGACTCCGCTAGTGGAGTCTACCAGAAGAGCCTCCAAGCA
AAACTGTAAATCCCATCACTAAATGATTAAAATATATTCATATATATTTA
TACAGGAGTTCTGTTTTATAAGCATTGTCATTTTTCTTCTCTCTCTTTTC
TGATATTTTCCCCCCCGCTTTCTGTCTCTTGTCCGTGGAGCATCTTGAGG
TATCGCGGTCAAAAGGGATGAGAATAAGCGAGTCCTTCCTCTTCCCCTTC
CATTCAGATCCTTGAACAAGATGCGAGTTCCGGAACAATCGTCTAACTAC
TAAGGATTAAGAGTTCGGTTTCCCTCATACGAAGTTGTTGTTGCTGTGCG
TTAGAGGCTCCAGCGAATCCTCAGGCGATGCAACCCCGTACTGTTGGTGC
TGGTACCGTGGCTGGCCAGAATTCCTCGGGCAATTGGTGCGCTGCTGCCC
CGCAAGGTGGAAGCCATCCTCGGTTGTAGTCTTCTTGTATACAGGGTTGT
CAAAGTTCATACTGTGCACTGAACGTTTCCGGAAGTAGCGGTAGATCATG
TAGGCCATCGCCGAAGCCACGCAGAGGACGCCGATGGCGGCCAAGATGGC
GGCGACGGCGACGTTGCCGCTCTCGTTCTCCGACGGGAGGTCCTTCTTCG
GGGTGAAGTCCACTATCGCCGGGGCCAGGGTGCTGCGGATCTCGTCTTCC
ATGTTATGGGTTATTGGGATAAGGTCCTGGTTGGGCAATTGGGTCCTGGT
TTCTAGGCCATCCTTGCTCTCACAGGTCAGGCCATCAGACATAAGCACAA
GGCCATCCGGACAGGCACAGGTAATTTTTGAATCAGAGGGGCTCTTCTGG
GGTGCAGGTAGACACAGGTGGGTACAGAGACCATTGAGTGGAGTGCAATG
GTTTGTGCCATTGGGCTGGCGGTAGCTGTGGTACACATGCACAGTCATAG
GTGTAGCATGTGAGTGAGCGATGGTTTCAACATCTTGGCCAGTGAACTTG
TTGGCACGCAAAATGGCCTCTTTGCTCCAATCTGTCCAGTACATGGTGTC
CTCAAAGACTGTGATGGAAAATGGATGGGGGAGGTACTCAGAAGAGTGGA
GGACAACCCTACGATGTGATCCATCAAAGTCGCAGGAATAAATGGAGTGG
AATTTGGAATCTGACCAGTAGATTTTGCGAAGCACAAGGTCAAGAGTCAG
GGCATTGGGCCACCTGATTTCCTCAGTGATGATTGGCTCTCTGAATCTTC
CATCCATGCCACCCCTCTCAATCATGGCATTCTGACCCCAGTCAGTCCAG
AACATCCACCCTTCTGAGGGGTACACTGCAATGGCTCGGGGTTCTTCCAT
GTGGTCTTGGTAGAGTGTTTTTCTCATGTCACCATTAAAATCTGCCACCT
CAATGGTGTCCCTGTCAGTGTTGGTCCAGTATATGTGGTTGTACAACCAG
TCAACTGTTAGCCCATCAACTGTTGTCACTTCCTCTGATATCACAACTTG
CTTTTTGCTTCCTTCATCAATAGGAGCTTTGTAAATGCACTTGTCAAGTG
CATCTGTCCAAAATATCATTCCAGTTTTAAAGACAAAGTCCAGGGCTGTG
GAACCACGAGTCTCATTTACGATGGCTGTAATCTCCGGATGGTCCAGAGA
GATTTTCCTGATGTCGGTGAAGTGAGCGAAGAGCAAGGAGGCATGTCCTT
CCATAGCCTTGCACTGCTGGGGATGGTGGGGGTTTCTGGCATACCCTCCA
ACACACTCACACTTGAATGAGCCCTTGAGGTTGATGCACACCTGCGAACA
GTGCCCAGGTTGCAGGCACTCATTGATGTCTTCACACTGGGTGCTATTGA
CTAGCATATACCCAGGCTTGCACTTGCAGTAATGTCCAGCACGGGTGTCT
TCACAATAGTGGGTGCAACCACCATTGAGCTCCTCACACTCATTCCTGCC
ACAGCTTCCATCGGTGGGCTCATCAGCTCCATTTTCACAATCAATGTTGC
CATTGCACACTTGACTCATTGGAATGCACTTGTCCCCACAGTTGAACTCA
TATGTTTCATTGCAATGTTTTTGGCAGTTCAACTCATCTGACCCATCAAT
GCATTCATTGAAAGCGTTGCACTTGAATTGCTCAAGAATGCATGACTGGT
CACCGCACATGAAGTAATCTTCAGGGCAGTGATGAGGGCAATTCTCTTCA
TTTTCATCATCCTTACCGGGGCAGTCCATATCACCATCACAGAGCCATTC
CTGACGGAGGCACTGCATGTTACCCGCACACATGTACTCTCCTTCGCGGC
ATTCATTCGTTGGGCAATTATGTTCATCTGTGCCATTGACGCAGTCTTCT
TTTCCATCGCAAATCTGGTTGTGACTTATGCATTTGCCATCAGGACAAGT
CACTTCATTTACTGAACATGTCTTATTGGGACATCCAATTTCATCTGACA
AATCTCCCTCATCGCAGTCACTGTCTCCATCACAGCGCCACCGTTTGGAA
ATGCATTTCCCTAATGCACATGTGAACTGTTCTGATGTGCAAGTTGCATT
ACATGACACCTCGTCGGATTTATCTTTACAGTCTGCATCTCCATCACAAA
CCCAGTTAAGGGGGATGCAATTCGATAGGTTGCCCTTAATGTGGCATGTG
AATTCATCAGCCTCGCATTCTAAGTCATCACAGTACTGTGAGTCCTCATC
ACTTTTGTCGTCACAGTCACCATCACCATCGCACTGCCAGCGGTGGGGAA
TGCATTTCCCATCTCTGCACTGGAACTCATTCTGCTTGCATGATTTCTCT
GGACACTCGTCGGGGTCTTCGTCGCTGTGGTCGTGGCAGTCGGCCGTCCC
GTCACAGCGCCACGACTGCGGGATGCACTCTCCGTTCTTGCACGTGAAGG
CGGTGATCGAACAATGGTTATTCTCTCCCTGCACGATGTTGCTACAGCTG
ACGACGAGGGTGAACACTATCGCGAACGAACAGACTGTTCTCGGCCAACG
CATTTTTTTAGAGATTTTTTTGGGGACAAATATTTTTCTCTGTTGTTGTT
TTTGGGGGGACTCGAATGCGGTTTCGTAATTGATGGCACCGCGGGTTATA
TATGTTGTTTTCTGGTGTTAAATTATTGGATTAATTTATATTATTTATTG
TCTTTTTTATTTGTTTTCACACACTCGCTTTTCCGATGGAAAGGGTATTT
ATTGTCTGCCGTTTCTGTTGTCTTTCAGATATAATTTCCCCCCCGAAACA
CCACGCCGCTCCTAAACACTCCAAATGCCCTTGGTTTTCAATAAATAAGT
ATCACAGACTATGGGTAAAGGAGCGCCAAATATCCTACAATCACTCACTT
ACAACAGCACTCGGCAGCGAGTGTGTATACCCTCCCACCGTAGAAATGTG
>CL21.Contig2_All
GATTTGTGTTTTGAAGAAAGATTAAATTCATGTATACAAATATTTATTTA
ATTTTCAAACAAAATATTAACAGGTCAATATCAGAGCGTTCAACTCATGA
AAAAAAGGAAAAAGAAAAAAATATATATACACACATAAAGATGGGTCACA
TTTTCTCCCGGTGGGAATCCAGTTCACATTTTCTGAAATAAAATATTCTA
AACAATAATTGTAATGATTAAAGTAATAATAAAGAAAGAAGAAGAAAAAA
ATTACTTCAAAAGTAACATTCTTTGGTTTATTTCATTTAAATACAAACAA
GTTGAAATTTTGTCCAACTGTTCCTTACAATTTTCCCCACTCTTTGAACA
GCAAGATTACATATCGTCAGAACTTATTATACACTGGTTTACAATTTAGT
TACAAGATAAAATACTGCAGACCAAAGACACACACTTATATAATGTATCC
TGTGGCTTCATAATTATAAAATCCTTCTGCCTTTCCTTTCATTACAAGTT
TGTAATGGACAAATAGCATGATTTTTCTACTCCCCATCTTATTTTCAGTC
ATGTCAATGATGGTTTTCCACATCCTCCTTTCTTTAGTGTATCAGCTGTC
ATTTTTAGACATTTAAATGATAATATACAGTTAAGATGTGTTATGGAATA
TATTCATGGCTAATTAAGTATTCATAATGGAGCTAGTTACAATTTGAACT
ATTTACGAACAAAGAACGTATTAATTCAAAACTTTCAGGGGGCGTATAAA
ACCACACATAACCACAGAGTAATGTTTCTGGGAAGAGTCAATCATTCTGT
AATACACATTGTTCCTTCTCTATCTCTCACTCTCTTATCTTTCTCTCTCT
ACATATTACACATAAAAGACAGTACTGGTAGAAAAGCACATCGACAAAAT
GAAACATACTATTCTTTTTTTTTTAGCTTTTTTTTTTACCCTATTACCTA
AGGTCTACCAACTAGCCAAATCAATGCTTAACCATAAACCAGACTAGAGT
GGGTGATTTCTTGCCCATGTTCGTGAATCAGCCATTTTGAACCTTACTTG
GAATTTCAATAAGGTTTATTACCTTGCGCACCCTAAATAAATAAATTAGA
AAAAATATATATCCATCACAATTGAAAAAAGAAAGAAACGATCATACTGT
GCACCTTTTAGCGTAGGGTAGGGGGGTTCCCTACAATGCGTTTCCACACT
CACTGGTAGAGTATATGGTATCTCCCTCTCATTCACACAAAATATTGTAG
CAAATATGTTGGCACTGAGAATGATACTGCCTAGGGTCCTAAATCTAAGA
ACAAGTAACAGGTTGATGGAAAAAGAAAAATGGAACTACCTTTTTTTTTC
TAACATGTACTCCAATTGCTCACTTTTATGTCAAAACAGTTGATGCAAAT
GGATATCACCTTGATATCCTCCTAAAGAATGGCTCTTCAAAATATATATA
TATATCTTACACATACACACTTTACCTCAATAAAGTATGACTGGTTGTAG
TTGCTAGCTGAGCTAAGCCAAGATAATTTCTTTTACACCAACCTTTTTTT
TTTCAAAAAGAAAGAACTTAAAAAGGCTGATCATCTCCCAATGAAATTAT
GATGAATGGAGACAGGAAAAAAACAACAAAAAGTTATTCGTACAATTTTT
TCTTTTCTTTTCTCTTGAACTGTGAATCTCAATTTTGCTTTTGAAAACTT
CTCACCTTTATGTTCCATGTTACTAGAGCCAAATGAGTCTCTTGCTATTT
CTAGCAATTGATAATTATAGCTTTGAAAAGAATTTCTAGACAATAATAAC
ACATGCTAAGTATTTGGACTTCATCCGTGAGCATAATTTTACTGTTTAAT
AATCAGCCTTAACTAGTGTTCTTTTTGTTTTCCGTTTTCATCTACGAACA
AGAGACTAATAATAGTACACTCGATAATTCTCACACGAACATTTCCAAAA
ACAGACCAAATTATGTAAATGTTCGTTAAACTTACTGACGTGAAAATCAT
AATGCCTTTGTACTTACAAGCACAGCAGGAACTCTGGCTTTCCTCACCAA
CAGAGTGTCAGTCTGTGTAAAAACTCACTGTTCCACTTACTTGACACTTA
GATTGTAATAAACGGAAACTTGAAATTGCTATGACATTTGCTTTAGCTCT
CCTAAAAAAAGAAAGACAAATAAATTGATGTAGGTCATATCTAATCAGAG
TGATGTCCCGAGGTTACACTGAATGTCGACTTCATTACCTATAAATCTCA
CTGAAATTCTGGATAAGGGTAAAAATTGCTGGTTGTGTCATAATTGGTTT
CCTGCAGTAAAGAACTGGAAGCTTGATTTATGTTTTTTTTTCCTTTCTTT
CTCTCTCTATATATACAAAAAGACTAAGGGTATTTCATGTACAGAACATT
GAAGTTGTAAAAATGGCAACTTGAGAAAATTCTGCACATAACTTGTGAGC
ATGGAAAAGGACACAGTCATACTAAATCTGAACTTGCACGCTTCCCCTCT
CATTCCCGAATCCACACCAAAACCCATTCCCATGACTAAGGAACTTGGGG
CAATGAGCTATCGTGGCCAGTTGAGACGAGGGCAGCGTGCTTCAGCCTGA
CAGTCTGCCCGCACCAATGCTGGGTGTTGTGCAACCATGACATAGAAAAA
ATTCATGATAGAGATACAACATCTGCTTAGAATAATCTGAAAATTCTCTA
TACCAAAATGAGTGCCAGGCGGCCCTTCCTTTCTCAAATCCTGCACATTC
CAGTCTGTAATCTAGTAACACATGTGAAAGCTGAAATGTTAAGACAGCTT
CCGCTGCATCACAAATGCAAAGTTGGTGATGGAATATTACTTCTTCGTCC
AATTACCTCTCACTACTTTCACACTTCTTGAGGGCAAGGTTTCATCTTGC
CTCCAGCATGGCATCAATTCTGCTTTTAGCATTATTATCAATCTTTCAAA
TGCTTTTTAAATATATATGTTTTTACAGTTTTTTTACAAATTCACCAAGC
CGCAAGAACGAAAAAAAAGAAAAAAAGTAAAAATTAGGTGAGAGGTTTTT
TTTCTTCTCTCCACAGTAGAGAGAATTCGGTCTCTCCTTCAGCACACAAT
ATCCATTCTCAGACTCCGCTAGTGGAGTCTACCAGAAGAGCCTCCAAGCA
AAACTGTAAATCCCATCACTAAATGATTAAAATATATTCATATATATTTA
TACAGGAGTTCTGTTTTATAAGCATTGTCATTTTTCTTCTCTCTCTTTTC
TGATATTTTCCCCCCCGCTTTCTGTCTCTTGTCCGTGGAGCATCTTGAGG
TATCGCGGTCAAAAGGGATGAGAATAAGCGAGTCCTTCCTCTTCCCCTTC
CATTCAGATCCTTGAACAAGATGCGAGTTCCGGAACAATCGTCTAACTAC
TAAGGATTAAGAGTTCGGTTTCCCTCATACGAAGTTGTTGTTGCTGTGCG
TTAGAGGCTCCAGCGAATCCTCAGGCGATGCAACCCCGTACTGTTGGTGC
TGGTACCGTGGCTGGCCAGAATTCCTCGGGCAATTGGTGCGCTGCTGCCC
CGCAAGGTGGAAGCCATCCTCGGTTGTAGTCTTCTTGTATACAGGGTTGT
CAAAGTTCATACTGTGCACTGAACGTTTCCGGAAGTAGCGGTAGATCATG
TAGGCCATCGCCGAAGCCACGCAGAGGACGCCGATGGCGGCCAAGATGGC
GGCGACGGCGACGTTGCCGCTCTCGTTCTCCGACGGGAGGTCCTTCTTCG
GGGTGAAGTCCACTATCGCCGGGGCCAGGGTGCTGCGGATCTCGTCCTTG
CTCTCACAGGTCAGGCCATCAGACATAAGCACAAGGCCATCCGGACAGGC
ACAGGTAATTTTTGAATCAGAGGGGCTCTTCTGGGGTGCAGGTAGACACA
GGTGGGTACAGAGACCATTGAGTGGAGTGCAATGGTTTGTGCCATTGGGC
TGGCGGTAGCTGTGGTACACATGCACAGTCATAGGTGTAGCATGTGAGTG
AGCGATGGTTTCAACATCTTGGCCAGTGAACTTGTTGGCACGCAAAATGG
CCTCTTTGCTCCAATCTGTCCAGTACATGGTGTCCTCAAAGACTGTGATG
GAAAATGGATGGGGGAGGTACTCAGAAGAGTGGAGGACAACCCTACGATG
TGATCCATCAAAGTCGCAGGAATAAATGGAGTGGAATTTGGAATCTGACC
AGTAGATTTTGCGAAGCACAAGGTCAAGAGTCAGGGCATTGGGCCACCTG
ATTTCCTCAGTGATGATTGGCTCTCTGAATCTTCCATCCATGCCACCCCT
CTCAATCATGGCATTCTGACCCCAGTCAGTCCAGAACATCCACCCTTCTG
AGGGGTACACTGCAATGGCTCGGGGTTCTTCCATGTGGTCTTGGTAGAGT
GTTTTTCTCATGTCACCATTAAAATCTGCCACCTCAATGGTGTCCCTGTC
AGTGTTGGTCCAGTATATGTGGTTGTACAACCAGTCAACTGTTAGCCCAT
CAACTGTTGTCACTTCCTCTGATATCACAACTTGCTTTTTGCTTCCTTCA
TCAATAGGAGCTTTGTAAATGCACTTGTCAAGTGCATCTGTCCAAAATAT
CATTCCAGTTTTAAAGACAAAGTCCAGGGCTGTGGAACCACGAGTCTCAT
TTACGATGGCTGTAATCTCCGGATGGTCCAGAGAGATTTTCCTGATGTCG
GTGAAGTGAGCGAAGAGCAAGGAGGCATGTCCTTCCATAGCCTTGCACTG
CTGGGGATGGTGGGGGTTTCTGGCATACCCTCCAACACACTCACACTTGA
ATGAGCCCTTGAGGTTGATGCACACCTGCGAACAGTGCCCAGGTTGCAGG
CACTCATTGATGTCTTCACACTGGGTGCTATTGACTAGCATATACCCAGG
CTTGCACTTGCAGTAATGTCCAGCACGGGTGTCTTCACAATAGTGGGTGC
AACCACCATTGAGCTCCTCACACTCATTCCTGCCACAGCTTCCATCGGTG
GGCTCATCAGCTCCATTTTCACAATCAATGTTGCCATTGCACACTTGACT
CATTGGAATGCACTTGTCCCCACAGTTGAACTCATATGTTTCATTGCAAT
GTTTTTGGCAGTTCAACTCATCTGACCCATCAATGCATTCATTGAAAGCG
TTGCACTTGAATTGCTCAAGAATGCATGACTGGTCACCGCACATGAAGTA
ATCTTCAGGGCAGTGATGAGGGCAATTCTCTTCATTTTCATCATCCTTAC
CGGGGCAGTCCATATCACCATCACAGAGCCATTCCTGACGGAGGCACTGC
ATGTTACCCGCACACATGTACTCTCCTTCGCGGCATTCATTCGTTGGGCA
ATTATGTTCATCTGTGCCATTGACGCAGTCTTCTTTTCCATCGCAAATCT
GGTTGTGACTTATGCATTTGCCATCAGGACAAGTCACTTCATTTACTGAA
CATGTCTTATTGGGACATCCAATTTCATCTGACAAATCTCCCTCATCGCA
GTCACTGTCTCCATCACAGCGCCACCGTTTGGAAATGCATTTCCCTAATG
CACATGTGAACTGTTCTGATGTGCAAGTTGCATTACATGACACCTCGTCG
GATTTATCTTTACAGTCTGCATCTCCATCACAAACCCAGTTAAGGGGGAT
GCAATTCGATAGGTTGCCCTTAATGTGGCATGTGAATTCATCAGCCTCGC
ATTCTAAGTCATCACAGTACTGTGAGTCCTCATCACTTTTGTCGTCACAG
TCACCATCACCATCGCACTGCCAGCGGTGGGGAATGCATTTCCCATCTCT
GCACTGGAACTCATTCTGCTTGCATGATTTCTCTGGACACTCGTCGGGGT
CTTCGTCGCTGTGGTCGTGGCAGTCGGCCGTCCCGTCACAGCGCCACGAC
TGCGGGATGCACTCTCCGTTCTTGCACGTGAAGGCGGTGATCGAACAATG
GTTATTCTCTCCCTGCACGATGTTGCTACAGCTGACGACGAGGGTGAACA
CTATCGCGAACGAACAGACTGTTCTCGGCCAACGCATTTTTTTAGAGATT
TTTTTGGGGACAAATATTTTTCTCTGTTGTTGTTTTTGGGGGGACTCGAA
TGCGGTTTCGTAATTGATGGCACCGCGGGTTATATATGTTGTTTTCTGGT
GTTAAATTATTGGATTAATTTATATTATTTATTGTCTTTTTTATTTGTTT
TCACACACTCGCTTTTCCGATGGAAAGGGTATTTATTGTCTGCCGTTTCT
GTTGTCTTTCAGATATAATTTCCCCCCCGAAACACCACGCCGCTCCTAAA
CACTCCAAATGCCCTTGGTTTTCAATAAATAAGTATCACAGACTATGGGT
AAAGGAGCGCCAAATATCCTACAATCACTCACTTACAACAGCACTCGGCA
GCGAGTGTGTATACCCTCCCACCGTAGAAATGTG
>CL21.Contig3_All
TGTGTGTGTGTGTGTGTGTGTGTAGTTGGCAGCCCGAGGGAGAGGTTGCG
CAGCGCCCGTGTCCGTACGCTAGGACTGTGATTTTTCTCGCTCTGTGCGT
GTGCGTCGAGACCGTTCTCCTATTGGAATCATGACTCTACAGGATTCTGA
CGAGATCCGCAGCACCCTGGCCCCGGCGATAGTGGACTTCACCCCGAAGA
AGGACCTCCCGTCGGAGAACGAGAGCGGCAACGTCGCCGTCGCCGCCATC
TTGGCCGCCATCGGCGTCCTCTGCGTGGCTTCGGCGATGGCCTACATGAT
CTACCGCTACTTCCGGAAACGTTCAGTGCACAGTATGAACTTTGACAACC
CTGTATACAAGAAGACTACAACCGAGGATGGCTTCCACCTTGCGGGGCAG
CAGCGCACCAATTGCCCGAGGAATTCTGGCCAGCCACGGTACCAGCACCA
ACAGTACGGGGTTGCATCGCCTGAGGATGGACTATGTGAGCCAATGGTTA
ACACACTCAAATTCTAATGACGTCGCTGGAGCCTCTAACGCACAGCAACA
ACAACTTCGTATGAGGGAAACCGAACTCTTAATCCTTAGTAGTTAGACGA
TTGTTCCGGAACTCGCATCTTGTTCAAGGATCTGAATGGAAGGGGAAGAG
GAAGGACTCGCTTATTCTCATCCCTTTTGACCGCGATACCTCAAGATGCT
CCACGGACAAGAGACAGAAAGCGGGGGGGAAAATATCAGAAAAGAGAGAG
AAGAAAAATGACAATGCTTATAAAACAGAACTCCTGTATAAATATATATG
AATATATTTTAATCATTTAGTGATGGGATTTACAGTTTTGCTTGGAGGCT
CTTCTGGTAGACTCCACTAGCGGAGTCTGAGAATGGATATTGTGTGCTGA
AGGAGAGACCGAATTCTCTCTACTGTGGAGAGAAGAAAAAAAACCTCTCA
CCTAATTTTTACTTTTTTTCTTTTTTTTCGTTCTTGCGGCTTGGTGAATT
TGTAAAAAAACTGTAAAAACATATATATTTAAAAAGCATTTGAAAGATTG
ATAATAATGCTAAAAGCAGAATTGATGCCATGCTGGAGGCAAGATGAAAC
CTTGCCCTCAAGAAGTGTGAAAGTAGTGAGAGGTAATTGGACGAAGAAGT
AATATTCCATCACCAACTTTGCATTTGTGATGCAGCGGAAGCTGTCTTAA
CATTTCAGCTTTCACATGTGTTACTAGATTACAGACTGGAATGTGCAGGA
TTTGAGAAAGGAAGGGCCGCCTGGCACTCATTTTGGTATAGAGAATTTTC
AGATTATTCTAAGCAGATGTTGTATCTCTATCATGAATTTTTTCTATGTC
ATGGTTGCACAACACCCAGCATTGGTGCGGGCAGACTGTCAGGCTGAAGC
ACGCTGCCCTCGTCTCAACTGGCCACGATAGCTCATTGCCCCAAGTTCCT
TAGTCATGGGAATGGGTTTTGGTGTGGATTCGGGAATGAGAGGGGAAGCG
TGCAAGTTCAGATTTAGTATGACTGTGTCCTTTTCCATGCTCACAAGTTA
TGTGCAGAATTTTCTCAAGTTGCCATTTTTACAACTTCAATGTTCTGTAC
ATGAAATACCCTTAGTCTTTTTGTATATATAGAGAGAGAAAGAAAGGAAA
AAAAAACATAAATCAAGCTTCCAGTTCTTTACTGCAGGAAACCAATTATG
ACACAACCAGCAATTTTTACCCTTATCCAGAATTTCAGTGAGATTTATAG
GTAATGAAGTCGACATTCAGTGTAACCTCGGGACATCACTCTGATTAGAT
ATGACCTACATCAATTTATTTGTCTTTCTTTTTTTAGGAGAGCTAAAGCA
AATGTCATAGCAATTTCAAGTTTCCGTTTATTACAATCTAAGTGTCAAGT
AAGTGGAACAGTGAGTTTTTACACAGACTGACACTCTGTTGGTGAGGAAA
GCCAGAGTTCCTGCTGTGCTTGTAAGTACAAAGGCATTATGATTTTCACG
TCAGTAAGTTTAACGAACATTTACATAATTTGGTCTGTTTTTGGAAATGT
TCGTGTGAGAATTATCGAGTGTACTATTATTAGTCTCTTGTTCGTAGATG
AAAACGGAAAACAAAAAGAACACTAGTTAAGGCTGATTATTAAACAGTAA
AATTATGCTCACGGATGAAGTCCAAATACTTAGCATGTGTTATTATTGTC
TAGAAATTCTTTTCAAAGCTATAATTATCAATTGCTAGAAATAGCAAGAG
ACTCATTTGGCTCTAGTAACATGGAACATAAAGGTGAGAAGTTTTCAAAA
GCAAAATTGAGATTCACAGTTCAAGAGAAAAGAAAAGAAAAAATTGTACG
AATAACTTTTTGTTGTTTTTTTCCTGTCTCCATTCATCATAATTTCATTG
GGAGATGATCAGCCTTTTTAAGTTCTTTCTTTTTGAAAAAAAAAAGGTTG
GTGTAAAAGAAATTATCTTGGCTTAGCTCAGCTAGCAACTACAACCAGTC
ATACTTTATTGAGGTAAAGTGTGTATGTGTAAGATATATATATATATTTT
GAAGAGCCATTCTTTAGGAGGATATCAAGGTGATATCCATTTGCATCAAC
TGTTTTGACATAAAAGTGAGCAATTGGAGTACATGTTAGAAAAAAAAAGG
TAGTTCCATTTTTCTTTTTCCATCAACCTGTTACTTGTTCTTAGATTTAG
GACCCTAGGCAGTATCATTCTCAGTGCCAACATATTTGCTACAATATTTT
GTGTGAATGAGAGGGAGATACCATATACTCTACCAGTGAGTGTGGAAACG
CATTGTAGGGAACCCCCCTACCCTACGCTAAAAGGTGCACAGTATGATCG
TTTCTTTCTTTTTTCAATTGTGATGGATATATATTTTTTCTAATTTATTT
ATTTAGGGTGCGCAAGGTAATAAACCTTATTGAAATTCCAAGTAAGGTTC
AAAATGGCTGATTCACGAACATGGGCAAGAAATCACCCACTCTAGTCTGG
TTTATGGTTAAGCATTGATTTGGCTAGTTGGTAGACCTTAGGTAATAGGG
TAAAAAAAAAAGCTAAAAAAAAAAGAATAGTATGTTTCATTTTGTCGATG
TGCTTTTCTACCAGTACTGTCTTTTATGTGTAATATGTAGAGAGAGAAAG
ATAAGAGAGTGAGAGATAGAGAAGGAACAATGTGTATTACAGAATGATTG
ACTCTTCCCAGAAACATTACTCTGTGGTTATGTGTGGTTTTATACGCCCC
CTGAAAGTTTTGAATTAATACGTTCTTTGTTCGTAAATAGTTCAAATTGT
AACTAGCTCCATTATGAATACTTAATTAGCCATGAATATATTCCATAACA
CATCTTAACTGTATATTATCATTTAAATGTCTAAAAATGACAGCTGATAC
ACTAAAGAAAGGAGGATGTGGAAAACCATCATTGACATGACTGAAAATAA
GATGGGGAGTAGAAAAATCATGCTATTTGTCCATTACAAACTTGTAATGA
AAGGAAAGGCAGAAGGATTTTATAATTATGAAGCCACAGGATACATTATA
TAAGTGTGTGTCTTTGGTCTGCAGTATTTTATCTTGTAACTAAATTGTAA
ACCAGTGTATAATAAGTTCTGACGATATGTAATCTTGCTGTTCAAAGAGT
GGGGAAAATTGTAAGGAACAGTTGGACAAAATTTCAACTTGTTTGTATTT
AAATGAAATAAACCAAAGAATGTTACTTTTGAAGTAATTTTTTTCTTCTT
CTTTCTTTATTATTACTTTAATCATTACAATTATTGTTTAGAATATTTTA
TTTCAGAAAATGTGAACTGGATTCCCACCGGGAGAAAATGTGACCCATCT
TTATGTGTGTATATATATTTTTTTCTTTTTCCTTTTTTTCATGAGTTGAA
CGCTCTGATATTGACCTGTTAATATTTTGTTTGAAAATTAAATAAATATT
TGTATACATGAATTTAATCTTTCTTCAAAACACAAATC
>CL21.Contig4_All
TGTGTGTGTGTGTGTGTGTGTGTAGTTGGCAGCCCGAGGGAGAGGTTGCG
CAGCGCCCGTGTCCGTACGCTAGGACTGTGATTTTTCTCGCTCTGTGCGT
GTGCGTCGAGACCGTTCTCCTATTGGAATCATGACTCTACAGGATTCTGA
CGAGATCCGCAGCACCCTGGCCCCGGCGATAGTGGACTTCACCCCGAAGA
AGGACCTCCCGTCGGAGAACGAGAGCGGCAACGTCGCCGTCGCCGCCATC
TTGGCCGCCATCGGCGTCCTCTGCGTGGCTTCGGCGATGGCCTACATGAT
CTACCGCTACTTCCGGAAACGTTCAGTGCACAGTATGAACTTTGACAACC
CTGTATACAAGAAGACTACAACCGAGGATGGCTTCCACCTTGCGGGGCAG
CAGCGCACCAATTGCCCGAGGAATTCTGGCCAGCCACGGTACCAGCACCA
ACAGTACGGGGTTGCATCGCCTGAGGATTCGCTGGAGCCTCTAACGCACA
GCAACAACAACTTCGTATGAGGGAAACCGAACTCTTAATCCTTAGTAGTT
AGACGATTGTTCCGGAACTCGCATCTTGTTCAAGGATCTGAATGGAAGGG
GAAGAGGAAGGACTCGCTTATTCTCATCCCTTTTGACCGCGATACCTCAA
GATGCTCCACGGACAAGAGACAGAAAGCGGGGGGGAAAATATCAGAAAAG
AGAGAGAAGAAAAATGACAATGCTTATAAAACAGAACTCCTGTATAAATA
TATATGAATATATTTTAATCATTTAGTGATGGGATTTACAGTTTTGCTTG
GAGGCTCTTCTGGTAGACTCCACTAGCGGAGTCTGAGAATGGATATTGTG
TGCTGAAGGAGAGACCGAATTCTCTCTACTGTGGAGAGAAGAAAAAAAAC
CTCTCACCTAATTTTTACTTTTTTTCTTTTTTTTCGTTCTTGCGGCTTGG
TGAATTTGTAAAAAAACTGTAAAAACATATATATTTAAAAAGCATTTGAA
AGATTGATAATAATGCTAAAAGCAGAATTGATGCCATGCTGGAGGCAAGA
TGAAACCTTGCCCTCAAGAAGTGTGAAAGTAGTGAGAGGTAATTGGACGA
AGAAGTAATATTCCATCACCAACTTTGCATTTGTGATGCAGCGGAAGCTG
TCTTAACATTTCAGCTTTCACATGTGTTACTAGATTACAGACTGGAATGT
GCAGGATTTGAGAAAGGAAGGGCCGCCTGGCACTCATTTTGGTATAGAGA
ATTTTCAGATTATTCTAAGCAGATGTTGTATCTCTATCATGAATTTTTTC
TATGTCATGGTTGCACAACACCCAGCATTGGTGCGGGCAGACTGTCAGGC
TGAAGCACGCTGCCCTCGTCTCAACTGGCCACGATAGCTCATTGCCCCAA
GTTCCTTAGTCATGGGAATGGGTTTTGGTGTGGATTCGGGAATGAGAGGG
GAAGCGTGCAAGTTCAGATTTAGTATGACTGTGTCCTTTTCCATGCTCAC
AAGTTATGTGCAGAATTTTCTCAAGTTGCCATTTTTACAACTTCAATGTT
CTGTACATGAAATACCCTTAGTCTTTTTGTATATATAGAGAGAGAAAGAA
AGGAAAAAAAAACATAAATCAAGCTTCCAGTTCTTTACTGCAGGAAACCA
ATTATGACACAACCAGCAATTTTTACCCTTATCCAGAATTTCAGTGAGAT
TTATAGGTAATGAAGTCGACATTCAGTGTAACCTCGGGACATCACTCTGA
TTAGATATGACCTACATCAATTTATTTGTCTTTCTTTTTTTAGGAGAGCT
AAAGCAAATGTCATAGCAATTTCAAGTTTCCGTTTATTACAATCTAAGTG
TCAAGTAAGTGGAACAGTGAGTTTTTACACAGACTGACACTCTGTTGGTG
AGGAAAGCCAGAGTTCCTGCTGTGCTTGTAAGTACAAAGGCATTATGATT
TTCACGTCAGTAAGTTTAACGAACATTTACATAATTTGGTCTGTTTTTGG
AAATGTTCGTGTGAGAATTATCGAGTGTACTATTATTAGTCTCTTGTTCG
TAGATGAAAACGGAAAACAAAAAGAACACTAGTTAAGGCTGATTATTAAA
CAGTAAAATTATGCTCACGGATGAAGTCCAAATACTTAGCATGTGTTATT
ATTGTCTAGAAATTCTTTTCAAAGCTATAATTATCAATTGCTAGAAATAG
CAAGAGACTCATTTGGCTCTAGTAACATGGAACATAAAGGTGAGAAGTTT
TCAAAAGCAAAATTGAGATTCACAGTTCAAGAGAAAAGAAAAGAAAAAAT
TGTACGAATAACTTTTTGTTGTTTTTTTCCTGTCTCCATTCATCATAATT
TCATTGGGAGATGATCAGCCTTTTTAAGTTCTTTCTTTTTGAAAAAAAAA
AGGTTGGTGTAAAAGAAATTATCTTGGCTTAGCTCAGCTAGCAACTACAA
CCAGTCATACTTTATTGAGGTAAAGTGTGTATGTGTAAGATATATATATA
TATTTTGAAGAGCCATTCTTTAGGAGGATATCAAGGTGATATCCATTTGC
ATCAACTGTTTTGACATAAAAGTGAGCAATTGGAGTACATGTTAGAAAAA
AAAAGGTAGTTCCATTTTTCTTTTTCCATCAACCTGTTACTTGTTCTTAG
ATTTAGGACCCTAGGCAGTATCATTCTCAGTGCCAACATATTTGCTACAA
TATTTTGTGTGAATGAGAGGGAGATACCATATACTCTACCAGTGAGTGTG
GAAACGCATTGTAGGGAACCCCCCTACCCTACGCTAAAAGGTGCACAGTA
TGATCGTTTCTTTCTTTTTTCAATTGTGATGGATATATATTTTTTCTAAT
TTATTTATTTAGGGTGCGCAAGGTAATAAACCTTATTGAAATTCCAAGTA
AGGTTCAAAATGGCTGATTCACGAACATGGGCAAGAAATCACCCACTCTA
GTCTGGTTTATGGTTAAGCATTGATTTGGCTAGTTGGTAGACCTTAGGTA
ATAGGGTAAAAAAAAAAGCTAAAAAAAAAAGAATAGTATGTTTCATTTTG
TCGATGTGCTTTTCTACCAGTACTGTCTTTTATGTGTAATATGTAGAGAG
AGAAAGATAAGAGAGTGAGAGATAGAGAAGGAACAATGTGTATTACAGAA
TGATTGACTCTTCCCAGAAACATTACTCTGTGGTTATGTGTGGTTTTATA
CGCCCCCTGAAAGTTTTGAATTAATACGTTCTTTGTTCGTAAATAGTTCA
AATTGTAACTAGCTCCATTATGAATACTTAATTAGCCATGAATATATTCC
ATAACACATCTTAACTGTATATTATCATTTAAATGTCTAAAAATGACAGC
TGATACACTAAAGAAAGGAGGATGTGGAAAACCATCATTGACATGACTGA
AAATAAGATGGGGAGTAGAAAAATCATGCTATTTGTCCATTACAAACTTG
TAATGAAAGGAAAGGCAGAAGGATTTTATAATTATGAAGCCACAGGATAC
ATTATATAAGTGTGTGTCTTTGGTCTGCAGTATTTTATCTTGTAACTAAA
TTGTAAACCAGTGTATAATAAGTTCTGACGATATGTAATCTTGCTGTTCA
AAGAGTGGGGAAAATTGTAAGGAACAGTTGGACAAAATTTCAACTTGTTT
GTATTTAAATGAAATAAACCAAAGAATGTTACTTTTGAAGTAATTTTTTT
CTTCTTCTTTCTTTATTATTACTTTAATCATTACAATTATTGTTTAGAAT
ATTTTATTTCAGAAAATGTGAACTGGATTCCCACCGGGAGAAAATGTGAC
CCATCTTTATGTGTGTATATATATTTTTTTCTTTTTCCTTTTTTTCATGA
GTTGAACGCTCTGATATTGACCTGTTAATATTTTGTTTGAAAATTAAATA
AATATTTGTATACATGAATTTAATCTTTCTTCAAAACACAAATC
>CL21.Contig5_All
GATTTGTGTTTTGAAGAAAGATTAAATTCATGTATACAAATATTTATTTA
ATTTTCAAACAAAATATTAACAGGTCAATATCAGAGCGTTCAACTCATGA
AAAAAAGGAAAAAGAAAAAAATATATATACACACATAAAGATGGGTCACA
TTTTCTCCCGGTGGGAATCCAGTTCACATTTTCTGAAATAAAATATTCTA
AACAATAATTGTAATGATTAAAGTAATAATAAAGAAAGAAGAAGAAAAAA
ATTACTTCAAAAGTAACATTCTTTGGTTTATTTCATTTAAATACAAACAA
GTTGAAATTTTGTCCAACTGTTCCTTACAATTTTCCCCACTCTTTGAACA
GCAAGATTACATATCGTCAGAACTTATTATACACTGGTTTACAATTTAGT
TACAAGATAAAATACTGCAGACCAAAGACACACACTTATATAATGTATCC
TGTGGCTTCATAATTATAAAATCCTTCTGCCTTTCCTTTCATTACAAGTT
TGTAATGGACAAATAGCATGATTTTTCTACTCCCCATCTTATTTTCAGTC
ATGTCAATGATGGTTTTCCACATCCTCCTTTCTTTAGTGTATCAGCTGTC
ATTTTTAGACATTTAAATGATAATATACAGTTAAGATGTGTTATGGAATA
TATTCATGGCTAATTAAGTATTCATAATGGAGCTAGTTACAATTTGAACT
ATTTACGAACAAAGAACGTATTAATTCAAAACTTTCAGGGGGCGTATAAA
ACCACACATAACCACAGAGTAATGTTTCTGGGAAGAGTCAATCATTCTGT
AATACACATTGTTCCTTCTCTATCTCTCACTCTCTTATCTTTCTCTCTCT
ACATATTACACATAAAAGACAGTACTGGTAGAAAAGCACATCGACAAAAT
GAAACATACTATTCTTTTTTTTTTAGCTTTTTTTTTTACCCTATTACCTA
AGGTCTACCAACTAGCCAAATCAATGCTTAACCATAAACCAGACTAGAGT
GGGTGATTTCTTGCCCATGTTCGTGAATCAGCCATTTTGAACCTTACTTG
GAATTTCAATAAGGTTTATTACCTTGCGCACCCTAAATAAATAAATTAGA
AAAAATATATATCCATCACAATTGAAAAAAGAAAGAAACGATCATACTGT
GCACCTTTTAGCGTAGGGTAGGGGGGTTCCCTACAATGCGTTTCCACACT
CACTGGTAGAGTATATGGTATCTCCCTCTCATTCACACAAAATATTGTAG
CAAATATGTTGGCACTGAGAATGATACTGCCTAGGGTCCTAAATCTAAGA
ACAAGTAACAGGTTGATGGAAAAAGAAAAATGGAACTACCTTTTTTTTTC
TAACATGTACTCCAATTGCTCACTTTTATGTCAAAACAGTTGATGCAAAT
GGATATCACCTTGATATCCTCCTAAAGAATGGCTCTTCAAAATATATATA
TATATCTTACACATACACACTTTACCTCAATAAAGTATGACTGGTTGTAG
TTGCTAGCTGAGCTAAGCCAAGATAATTTCTTTTACACCAACCTTTTTTT
TTTCAAAAAGAAAGAACTTAAAAAGGCTGATCATCTCCCAATGAAATTAT
GATGAATGGAGACAGGAAAAAAACAACAAAAAGTTATTCGTACAATTTTT
TCTTTTCTTTTCTCTTGAACTGTGAATCTCAATTTTGCTTTTGAAAACTT
CTCACCTTTATGTTCCATGTTACTAGAGCCAAATGAGTCTCTTGCTATTT
CTAGCAATTGATAATTATAGCTTTGAAAAGAATTTCTAGACAATAATAAC
ACATGCTAAGTATTTGGACTTCATCCGTGAGCATAATTTTACTGTTTAAT
AATCAGCCTTAACTAGTGTTCTTTTTGTTTTCCGTTTTCATCTACGAACA
AGAGACTAATAATAGTACACTCGATAATTCTCACACGAACATTTCCAAAA
ACAGACCAAATTATGTAAATGTTCGTTAAACTTACTGACGTGAAAATCAT
AATGCCTTTGTACTTACAAGCACAGCAGGAACTCTGGCTTTCCTCACCAA
CAGAGTGTCAGTCTGTGTAAAAACTCACTGTTCCACTTACTTGACACTTA
GATTGTAATAAACGGAAACTTGAAATTGCTATGACATTTGCTTTAGCTCT
CCTAAAAAAAGAAAGACAAATAAATTGATGTAGGTCATATCTAATCAGAG
TGATGTCCCGAGGTTACACTGAATGTCGACTTCATTACCTATAAATCTCA
CTGAAATTCTGGATAAGGGTAAAAATTGCTGGTTGTGTCATAATTGGTTT
CCTGCAGTAAAGAACTGGAAGCTTGATTTATGTTTTTTTTTCCTTTCTTT
CTCTCTCTATATATACAAAAAGACTAAGGGTATTTCATGTACAGAACATT
GAAGTTGTAAAAATGGCAACTTGAGAAAATTCTGCACATAACTTGTGAGC
ATGGAAAAGGACACAGTCATACTAAATCTGAACTTGCACGCTTCCCCTCT
CATTCCCGAATCCACACCAAAACCCATTCCCATGACTAAGGAACTTGGGG
CAATGAGCTATCGTGGCCAGTTGAGACGAGGGCAGCGTGCTTCAGCCTGA
CAGTCTGCCCGCACCAATGCTGGGTGTTGTGCAACCATGACATAGAAAAA
ATTCATGATAGAGATACAACATCTGCTTAGAATAATCTGAAAATTCTCTA
TACCAAAATGAGTGCCAGGCGGCCCTTCCTTTCTCAAATCCTGCACATTC
CAGTCTGTAATCTAGTAACACATGTGAAAGCTGAAATGTTAAGACAGCTT
CCGCTGCATCACAAATGCAAAGTTGGTGATGGAATATTACTTCTTCGTCC
AATTACCTCTCACTACTTTCACACTTCTTGAGGGCAAGGTTTCATCTTGC
CTCCAGCATGGCATCAATTCTGCTTTTAGCATTATTATCAATCTTTCAAA
TGCTTTTTAAATATATATGTTTTTACAGTTTTTTTACAAATTCACCAAGC
CGCAAGAACGAAAAAAAAGAAAAAAAGTAAAAATTAGGTGAGAGGTTTTT
TTTCTTCTCTCCACAGTAGAGAGAATTCGGTCTCTCCTTCAGCACACAAT
ATCCATTCTCAGACTCCGCTAGTGGAGTCTACCAGAAGAGCCTCCAAGCA
AAACTGTAAATCCCATCACTAAATGATTAAAATATATTCATATATATTTA
TACAGGAGTTCTGTTTTATAAGCATTGTCATTTTTCTTCTCTCTCTTTTC
TGATATTTTCCCCCCCGCTTTCTGTCTCTTGTCCGTGGAGCATCTTGAGG
TATCGCGGTCAAAAGGGATGAGAATAAGCGAGTCCTTCCTCTTCCCCTTC
CATTCAGATCCTTGAACAAGATGCGAGTTCCGGAACAATCGTCTAACTAC
TAAGGATTAAGAGTTCGGTTTCCCTCATACGAAGTTGTTGTTGCTGTGCG
TTAGAGGCTCCAGCGACGTCATTAGAATTTGAGTGTGTTAACCATTGGCT
CACATAGTCCATCCTCAGGCGATGCAACCCCGTACTGTTGGTGCTGGTAC
CGTGGCTGGCCAGAATTCCTCGGGCAATTGGTGCGCTGCTGCCCCGCAAG
GTGGAAGCCATCCTCGGTTGTAGTCTTCTTGTATACAGGGTTGTCAAAGT
TCATACTGTGCACTGAACGTTTCCGGAAGTAGCGGTAGATCATGTAGGCC
ATCGCCGAAGCCACGCAGAGGACGCCGATGGCGGCCAAGATGGCGGCGAC
GGCGACGTTGCCGCTCTCGTTCTCCGACGGGAGGTCCTTCTTCGGGGTGA
AGTCCACTATCGCCGGGGCCAGGGTGCTGCGGATCTCGTCTTCCATGTTA
TGGGTTATTGGGATAAGGTCCTGGTTGGGCAATTGGGTCCTGGTTTCTAG
GCCATCCTTGCTCTCACAGGTCAGGCCATCAGACATAAGCACAAGGCCAT
CCGGACAGGCACAGGTAATTTTTGAATCAGAGGGGCTCTTCTGGGGTGCA
GGTAGACACAGGTGGGTACAGAGACCATTGAGTGGAGTGCAATGGTTTGT
GCCATTGGGCTGGCGGTAGCTGTGGTACACATGCACAGTCATAGGTGTAG
CATGTGAGTGAGCGATGGTTTCAACATCTTGGCCAGTGAACTTGTTGGCA
CGCAAAATGGCCTCTTTGCTCCAATCTGTCCAGTACATGGTGTCCTCAAA
GACTGTGATGGAAAATGGATGGGGGAGGTACTCAGAAGAGTGGAGGACAA
CCCTACGATGTGATCCATCAAAGTCGCAGGAATAAATGGAGTGGAATTTG
GAATCTGACCAGTAGATTTTGCGAAGCACAAGGTCAAGAGTCAGGGCATT
GGGCCACCTGATTTCCTCAGTGATGATTGGCTCTCTGAATCTTCCATCCA
TGCCACCCCTCTCAATCATGGCATTCTGACCCCAGTCAGTCCAGAACATC
CACCCTTCTGAGGGGTACACTGCAATGGCTCGGGGTTCTTCCATGTGGTC
TTGGTAGAGTGTTTTTCTCATGTCACCATTAAAATCTGCCACCTCAATGG
TGTCCCTGTCAGTGTTGGTCCAGTATATGTGGTTGTACAACCAGTCAACT
GTTAGCCCATCAACTGTTGTCACTTCCTCTGATATCACAACTTGCTTTTT
GCTTCCTTCATCAATAGGAGCTTTGTAAATGCACTTGTCAAGTGCATCTG
TCCAAAATATCATTCCAGTTTTAAAGACAAAGTCCAGGGCTGTGGAACCA
CGAGTCTCATTTACGATGGCTGTAATCTCCGGATGGTCCAGAGAGATTTT
CCTGATGTCGGTGAAGTGAGCGAAGAGCAAGGAGGCATGTCCTTCCATAG
CCTTGCACTGCTGGGGATGGTGGGGGTTTCTGGCATACCCTCCAACACAC
TCACACTTGAATGAGCCCTTGAGGTTGATGCACACCTGCGAACAGTGCCC
AGGTTGCAGGCACTCATTGATGTCTTCACACTGGGTGCTATTGACTAGCA
TATACCCAGGCTTGCACTTGCAGTAATGTCCAGCACGGGTGTCTTCACAA
TAGTGGGTGCAACCACCATTGAGCTCCTCACACTCATTCCTGCCACAGCT
TCCATCGGTGGGCTCATCAGCTCCATTTTCACAATCAATGTTGCCATTGC
ACACTTGACTCATTGGAATGCACTTGTCCCCACAGTTGAACTCATATGTT
TCATTGCAATGTTTTTGGCAGTTCAACTCATCTGACCCATCAATGCATTC
ATTGAAAGCGTTGCACTTGAATTGCTCAAGAATGCATGACTGGTCACCGC
ACATGAAGTAATCTTCAGGGCAGTGATGAGGGCAATTCTCTTCATTTTCA
TCATCCTTACCGGGGCAGTCCATATCACCATCACAGAGCCATTCCTGACG
GAGGCACTGCATGTTACCCGCACACATGTACTCTCCTTCGCGGCATTCAT
TCGTTGGGCAATTATGTTCATCTGTGCCATTGACGCAGTCTTCTTTTCCA
TCGCAAATCTGGTTGTGACTTATGCATTTGCCATCAGGACAAGTCACTTC
ATTTACTGAACATGTCTTATTGGGACATCCAATTTCATCTGACAAATCTC
CCTCATCGCAGTCACTGTCTCCATCACAGCGCCACCGTTTGGAAATGCAT
TTCCCTAATGCACATGTGAACTGTTCTGATGTGCAAGTTGCATTACATGA
CACCTCGTCGGATTTATCTTTACAGTCTGCATCTCCATCACAAACCCAGT
TAAGGGGGATGCAATTCGATAGGTTGCCCTTAATGTGGCATGTGAATTCA
TCAGCCTCGCATTCTAAGTCATCACAGTACTGTGAGTCCTCATCACTTTT
GTCGTCACAGTCACCATCACCATCGCACTGCCAGCGGTGGGGAATGCATT
TCCCATCTCTGCACTGGAACTCATTCTGCTTGCATGATTTCTCTGGACAC
TCGTCGGGGTCTTCGTCGCTGTGGTCGTGGCAGTCGGCCGTCCCGTCACA
GCGCCACGACTGCGGGATGCACTCTCCGTTCTTGCACGTGAAGGCGGTGA
TCGAACAATGGTTATTCTCTCCCTGCACGATGTTGCTACAGCTGACGACG
AGGGTGAACACTATCGCGAACGAACAGACTGTTCTCGGCCAACGCATTTT
TTTAGAGATTTTTTTGGGGACAAATATTTTTCTCTGTTGTTGTTTTTGGG
GGGACTCGAATGCGGTTTCGTAATTGATGGCACCGCGGGTTATATATGTT
GTTTTCTGGTGTTAAATTATTGGATTAATTTATATTATTTATTGTCTTTT
TTATTTGTTTTCACACACTCGCTTTTCCGATGGAAAGGGTATTTATTGTC
TGCCGTTTCTGTTGTCTTTCAGATATAATTTCCCCCCCGAAACACCACGC
CGCTCCTAAACACTCCAAATGCCCTTGGTTTTCAATAAATAAGTATCACA
GACTATGGGTAAAGGAGCGCCAAATATCCTACAATCACTCACTTACAACA
GCACTCGGCAGCGAGTGTGTATACCCTCCCACCGTAGAAATG
>CL21.Contig6_All
CACATTTCTACGGTGGGAGGGTATACACACTCGCTGCCGAGTGCTGTTGT
AAGTGAGTGATTGTAGGATATTTGGCGCTCCTTTACCCATAGTCTGTGAT
ACTTATTTATTGAAAACCAAGGGCATTTGGAGTGTTTAGGAGCGGCGTGG
TGTTTCGGGGGGGAAATTATATCTGAAAGACAACAGAAACGGCAGACAAT
AAATACCCTTTCCATCGGAAAAGCGAGTGTGTGAAAACAAATAAAAAAGA
CAATAAATAATATAAATTAATCCAATAATTTAACACCAGAAAACAACATA
TATAACCCGCGGTGCCATCAATTACGAAACCGCATTCGAGTCCCCCCAAA
AACAACAACAGAGAAAAATATTTGTCCCCAAAAAAATCTCTAAAAAAATG
CGTTGGCCGAGAACAGTCTGTTCGTTCGCGATAGTGTTCACCCTCGTCGT
CAGCTGTAGCAACATCGTGCAGGGAGAGAATAACCATTGTTCGATCACCG
CCTTCACGTGCAAGAACGGAGAGTGCATCCCGCAGTCGTGGCGCTGTGAC
GGGACGGCCGACTGCCACGACCACAGCGACGAAGACCCCGACGAGTGTCC
AGAGAAATCATGCAAGCAGAATGAGTTCCAGTGCAGAGATGGGAAATGCA
TTCCCCACCGCTGGCAGTGCGATGGTGATGGTGACTGTGACGACAAAAGT
GATGAGGACTCACAGTACTGTGATGACTTAGAATGCGAGGCTGATGAATT
CACATGCCACATTAAGGGCAACCTATCGAATTGCATCCCCCTTAACTGGG
TTTGTGATGGAGATGCAGACTGTAAAGATAAATCCGACGAGGTGTCATGT
AATGCAACTTGCACATCAGAACAGTTCACATGTGCATTAGGGAAATGCAT
TTCCAAACGGTGGCGCTGTGATGGAGACAGTGACTGCGATGAGGGAGATT
TGTCAGATGAAATTGGATGTCCCAATAAGACATGTTCAGTAAATGAAGTG
ACTTGTCCTGATGGCAAATGCATAAGTCACAACCAGATTTGCGATGGAAA
AGAAGACTGCGTCAATGGCACAGATGAACATAATTGCCCAACGAATGAAT
GCCGCGAAGGAGAGTACATGTGTGCGGGTAACATGCAGTGCCTCCGTCAG
GAATGGCTCTGTGATGGTGATATGGACTGCCCCGGTAAGGATGATGAAAA
TGAAGAGAATTGCCCTCATCACTGCCCTGAAGATTACTTCATGTGCGGTG
ACCAGTCATGCATTCTTGAGCAATTCAAGTGCAACGCTTTCAATGAATGC
ATTGATGGGTCAGATGAGTTGAACTGCCAAAAACATTGCAATGAAACATA
TGAGTTCAACTGTGGGGACAAGTGCATTCCAATGAGTCAAGTGTGCAATG
GCAACATTGATTGTGAAAATGGAGCTGATGAGCCCACCGATGGAAGCTGT
GGCAGGAATGAGTGTGAGGAGCTCAATGGTGGTTGCACCCACTATTGTGA
AGACACCCGTGCTGGACATTACTGCAAGTGCAAGCCTGGGTATATGCTAG
TCAATAGCACCCAGTGTGAAGACATCAATGAGTGCCTGCAACCTGGGCAC
TGTTCGCAGGTGTGCATCAACCTCAAGGGCTCATTCAAGTGTGAGTGTGT
TGGAGGGTATGCCAGAAACCCCCACCATCCCCAGCAGTGCAAGGCTATGG
AAGGACATGCCTCCTTGCTCTTCGCTCACTTCACCGACATCAGGAAAATC
TCTCTGGACCATCCGGAGATTACAGCCATCGTAAATGAGACTCGTGGTTC
CACAGCCCTGGACTTTGTCTTTAAAACTGGAATGATATTTTGGACAGATG
CACTTGACAAGTGCATTTACAAAGCTCCTATTGATGAAGGAAGCAAAAAG
CAAGTTGTGATATCAGAGGAAGTGACAACAGTTGATGGGCTAACAGTTGA
CTGGTTGTACAACCACATATACTGGACCAACACTGACAGGGACACCATTG
AGGTGGCAGATTTTAATGGTGACATGAGAAAAACACTCTACCAAGACCAC
ATGGAAGAACCCCGAGCCATTGCAGTGTACCCCTCAGAAGGGTGGATGTT
CTGGACTGACTGGGGTCAGAATGCCATGATTGAGAGGGGTGGCATGGATG
GAAGATTCAGAGAGCCAATCATCACTGAGGAAATCAGGTGGCCCAATGCC
CTGACTCTTGACCTTGTGCTTCGCAAAATCTACTGGTCAGATTCCAAATT
CCACTCCATTTATTCCTGCGACTTTGATGGATCACATCGTAGGGTTGTCC
TCCACTCTTCTGAGTACCTCCCCCATCCATTTTCCATCACAGTCTTTGAG
GACACCATGTACTGGACAGATTGGAGCAAAGAGGCCATTTTGCGTGCCAA
CAAGTTCACTGGCCAAGATGTTGAAACCATCGCTCACTCACATGCTACAC
CTATGACTGTGCATGTGTACCACAGCTACCGCCAGCCCAATGGCACAAAC
CATTGCACTCCACTCAATGGTCTCTGTACCCACCTGTGTCTACCTGCACC
CCAGAAGAGCCCCTCTGATTCAAAAATTACCTGTGCCTGTCCGGATGGCC
TTGTGCTTATGTCTGATGGCCTGACCTGTGAGAGCAAGGACGAGATCCGC
AGCACCCTGGCCCCGGCGATAGTGGACTTCACCCCGAAGAAGGACCTCCC
GTCGGAGAACGAGAGCGGCAACGTCGCCGTCGCCGCCATCTTGGCCGCCA
TCGGCGTCCTCTGCGTGGCTTCGGCGATGGCCTACATGATCTACCGCTAC
TTCCGGAAACGTTCAGTGCACAGTATGAACTTTGACAACCCTGTATACAA
GAAGACTACAACCGAGGATGGCTTCCACCTTGCGGGGCAGCAGCGCACCA
ATTGCCCGAGGAATTCTGGCCAGCCACGGTACCAGCACCAACAGTACGGG
GTTGCATCGCCTGAGGATGGACTATGTGAGCCAATGGTTAACACACTCAA
ATTCTAATGACGTCGCTGGAGCCTCTAACGCACAGCAACAACAACTTCGT
ATGAGGGAAACCGAACTCTTAATCCTTAGTAGTTAGACGATTGTTCCGGA
ACTCGCATCTTGTTCAAGGATCTGAATGGAAGGGGAAGAGGAAGGACTCG
CTTATTCTCATCCCTTTTGACCGCGATACCTCAAGATGCTCCACGGACAA
GAGACAGAAAGCGGGGGGGAAAATATCAGAAAAGAGAGAGAAGAAAAATG
ACAATGCTTATAAAACAGAACTCCTGTATAAATATATATGAATATATTTT
AATCATTTAGTGATGGGATTTACAGTTTTGCTTGGAGGCTCTTCTGGTAG
ACTCCACTAGCGGAGTCTGAGAATGGATATTGTGTGCTGAAGGAGAGACC
GAATTCTCTCTACTGTGGAGAGAAGAAAAAAAACCTCTCACCTAATTTTT
ACTTTTTTTCTTTTTTTTCGTTCTTGCGGCTTGGTGAATTTGTAAAAAAA
CTGTAAAAACATATATATTTAAAAAGCATTTGAAAGATTGATAATAATGC
TAAAAGCAGAATTGATGCCATGCTGGAGGCAAGATGAAACCTTGCCCTCA
AGAAGTGTGAAAGTAGTGAGAGGTAATTGGACGAAGAAGTAATATTCCAT
CACCAACTTTGCATTTGTGATGCAGCGGAAGCTGTCTTAACATTTCAGCT
TTCACATGTGTTACTAGATTACAGACTGGAATGTGCAGGATTTGAGAAAG
GAAGGGCCGCCTGGCACTCATTTTGGTATAGAGAATTTTCAGATTATTCT
AAGCAGATGTTGTATCTCTATCATGAATTTTTTCTATGTCATGGTTGCAC
AACACCCAGCATTGGTGCGGGCAGACTGTCAGGCTGAAGCACGCTGCCCT
CGTCTCAACTGGCCACGATAGCTCATTGCCCCAAGTTCCTTAGTCATGGG
AATGGGTTTTGGTGTGGATTCGGGAATGAGAGGGGAAGCGTGCAAGTTCA
GATTTAGTATGACTGTGTCCTTTTCCATGCTCACAAGTTATGTGCAGAAT
TTTCTCAAGTTGCCATTTTTACAACTTCAATGTTCTGTACATGAAATACC
CTTAGTCTTTTTGTATATATAGAGAGAGAAAGAAAGGAAAAAAAAACATA
AATCAAGCTTCCAGTTCTTTACTGCAGGAAACCAATTATGACACAACCAG
CAATTTTTACCCTTATCCAGAATTTCAGTGAGATTTATAGGTAATGAAGT
CGACATTCAGTGTAACCTCGGGACATCACTCTGATTAGATATGACCTACA
TCAATTTATTTGTCTTTCTTTTTTTAGGAGAGCTAAAGCAAATGTCATAG
CAATTTCAAGTTTCCGTTTATTACAATCTAAGTGTCAAGTAAGTGGAACA
GTGAGTTTTTACACAGACTGACACTCTGTTGGTGAGGAAAGCCAGAGTTC
CTGCTGTGCTTGTAAGTACAAAGGCATTATGATTTTCACGTCAGTAAGTT
TAACGAACATTTACATAATTTGGTCTGTTTTTGGAAATGTTCGTGTGAGA
ATTATCGAGTGTACTATTATTAGTCTCTTGTTCGTAGATGAAAACGGAAA
ACAAAAAGAACACTAGTTAAGGCTGATTATTAAACAGTAAAATTATGCTC
ACGGATGAAGTCCAAATACTTAGCATGTGTTATTATTGTCTAGAAATTCT
TTTCAAAGCTATAATTATCAATTGCTAGAAATAGCAAGAGACTCATTTGG
CTCTAGTAACATGGAACATAAAGGTGAGAAGTTTTCAAAAGCAAAATTGA
GATTCACAGTTCAAGAGAAAAGAAAAGAAAAAATTGTACGAATAACTTTT
TGTTGTTTTTTTCCTGTCTCCATTCATCATAATTTCATTGGGAGATGATC
AGCCTTTTTAAGTTCTTTCTTTTTGAAAAAAAAAAGGTTGGTGTAAAAGA
AATTATCTTGGCTTAGCTCAGCTAGCAACTACAACCAGTCATACTTTATT
GAGGTAAAGTGTGTATGTGTAAGATATATATATATATTTTGAAGAGCCAT
TCTTTAGGAGGATATCAAGGTGATATCCATTTGCATCAACTGTTTTGACA
TAAAAGTGAGCAATTGGAGTACATGTTAGAAAAAAAAAGGTAGTTCCATT
TTTCTTTTTCCATCAACCTGTTACTTGTTCTTAGATTTAGGACCCTAGGC
AGTATCATTCTCAGTGCCAACATATTTGCTACAATATTTTGTGTGAATGA
GAGGGAGATACCATATACTCTACCAGTGAGTGTGGAAACGCATTGTAGGG
AACCCCCCTACCCTACGCTAAAAGGTGCACAGTATGATCGTTTCTTTCTT
TTTTCAATTGTGATGGATATATATTTTTTCTAATTTATTTATTTAGGGTG
CGCAAGGTAATAAACCTTATTGAAATTCCAAGTAAGGTTCAAAATGGCTG
ATTCACGAACATGGGCAAGAAATCACCCACTCTAGTCTGGTTTATGGTTA
AGCATTGATTTGGCTAGTTGGTAGACCTTAGGTAATAGGGTAAAAAAAAA
AGCTAAAAAAAAAAGAATAGTATGTTTCATTTTGTCGATGTGCTTTTCTA
CCAGTACTGTCTTTTATGTGTAATATGTAGAGAGAGAAAGATAAGAGAGT
GAGAGATAGAGAAGGAACAATGTGTATTACAGAATGATTGACTCTTCCCA
GAAACATTACTCTGTGGTTATGTGTGGTTTTATACGCCCCCTGAAAGTTT
TGAATTAATACGTTCTTTGTTCGTAAATAGTTCAAATTGTAACTAGCTCC
ATTATGAATACTTAATTAGCCATGAATATATTCCATAACACATCTTAACT
GTATATTATCATTTAAATGTCTAAAAATGACAGCTGATACACTAAAGAAA
GGAGGATGTGGAAAACCATCATTGACATGACTGAAAATAAGATGGGGAGT
AGAAAAATCATGCTATTTGTCCATTACAAACTTGTAATGAAAGGAAAGGC
AGAAGGATTTTATAATTATGAAGCCACAGGATACATTATATAAGTGTGTG
TCTTTGGTCTGCAGTATTTTATCTTGTAACTAAATTGTAAACCAGTGTAT
AATAAGTTCTGACGATATGTAATCTTGCTGTTCAAAGAGTGGGGAAAATT
GTAAGGAACAGTTGGACAAAATTTCAACTTGTTTGTATTTAAATGAAATA
AACCAAAGAATGTTACTTTTGAAGTAATTTTTTTCTTCTTCTTTCTTTAT
TATTACTTTAATCATTACAATTATTGTTTAGAATATTTTATTTCAGAAAA
TGTGAACTGGATTCCCACCGGGAGAAAATGTGACCCATCTTTATGTGTGT
ATATATATTTTTTTCTTTTTCCTTTTTTTCATGAGTTGAACGCTCTGATA
TTGACCTGTTAATATTTTGTTTGAAAATTAAATAAATATTTGTATACATG
AATTTAATCTTTCTTCAAAACACAAATC
>CL22.Contig1_All
GAGAGACAGAGAGAGACAGAGAGCGTGTGCATGTGTACGAACATGTTTGT
ATGTGAGTGTGTGCCAGTGTGTATGTGAGTGTATGTGCCTGTGTGTATAT
TAGTGCATATGCCTGTGTGTATATTAGTGCATATGCCTGTGTGTATGTGA
GTGCGTGTGCCTTTGTGTATGTGTGTGCATGTGCATAAGCACGCAGGCTA
CATACTTGTGCGTGTTTTTTTTAATTGGTCATGGTTTTGGGTTTTCTTCT
CAAGAAGCTATTTTGATTTAAGGAGCATTACAGTTATTCCAGTCCCTCAC
TTCCTACTCATCCCTAGTTGTTCTTTCATGTGTGACAGCAATTCTTACAC
AGCAATTTCATAAATGATATTGACCAACAGTGTGACCATTCTTATAGAAT
TGAGGGACTGAGTGCACCAAATGTCATTTCCCAGTTCACTCAATAACTAA
TCTATTACATCCATTACCTCAAGTTGGGCAACCAAACTGAAAATGGACCC
AAAACTCCAGCTTAATGTTTTACATTCTTAGCTTTACCTAGCAAAGTATA
AGAATATAACAACATTGATTCAAG
>CL22.Contig2_All
GAGAGACAGAGAGAGACAGAGAGCGTGTGCATGTGTACGAACATGTTTGT
ATGTGAGTGTGTGCCAGTGTGTATGTGAGTGTATGTGCCTGTGTGTATAT
TAGTGCATATGCCTGTGTGTATATTAGTGCATATGCCTGTGTGTATATTA
GTGCATATGCCTGTGTGTATGTGAGTGCGTGTGCCTTTGTGTATGTGTGT
GCATGTGCATAAGCACGCAGGCTACATACTTGTGCGTGTTTTTTTTAATT
GGTCATGGTTTTGGGTTTTCTTCTCAAGAAGCTATTTTGATTTAAGGAGC
ATTACAGTTATTCCAGTCCCTCACTTCCTACTCATCCCTAGTTGTTCTTT
CATGTGTGACAGCAATTCTTACACAGCAATTTCATAAATGATATTGACCA
ACAGTGTGACCATTCTTATAGAATTGAGGGACTGAGTGCACCAAATGTCA
TTTCCCAGTTCACTCAATAACTAATCTATTACATCCATTACCTCAAGTTG
GGCAACCAAACTGAAAATGGACCCAAAACTCCAGCTTAATGTTTTACATT
CTTAGCTTTACCTAGCAAAGTATAAGAATATAACAACATTGATTCAAGTT
CAATCTGCCCTCCAAATACAGCCTTTTAGTTAAATCAAGTATGTTCCACT
GAAACAGAATGTATGTATATGAATATGCATGCAACTGACGACAGACGGTA
AATGTTAAAAGCCAAACTTG
>CL22.Contig3_All
AGAGAGAGAGAGAGAGAGAAAGAGTATGGGAGAGAGAGAGTGCCTCTGTG
TGTGTGTGTATGTGTGTGCATGTGCATAAGCACGCAGGCTACATACTTGT
GCGTGTTTTTTTTAATTGGTCATGGTTTTGGGTTTTCTTCTCAAGAAGCT
ATTTTGATTTAAGGAGCATTACAGTTATTCCAGTCCCTCACTTCCTACTC
ATCCCTAGTTGTTCTTTCATGTGTGACAGCAATTCTTACACAGCAATTTC
ATAAATGATATTGACCAACAGTGTGACCATTCTTATAGAATTGAGGGACT
GAGTGCACCAAATGTCATTTCCCAG
>CL23.Contig1_All
CTCCACTACAACAACGTCGACGCCGAGTGGAACAAGCTCATGTCGCTCTT
CCAGGAGAGAGACGATGCCTTACACGATTCCTTGTCCGGTGCCGACAGAC
TCCAGCGACTGGCGGAGAAGGTTCACCGCGAGATCAAGCAGACCGAGATC
ACTCTGGAGGAGGTCGAGATCCGCATCGAGGACGAGGCGAGAAGAGTGGA
GCGACTCCACCCCATGGATGCCAAACGAAACTGTGATGCCTTGGACGGAG
AGTTGGCTCAGTGCGAGGATACGATCAAGACCCTGCACTCCGACGTCAAG
GTCCTCCGCGACGGGAAATACCACGAGGCCCCCACGCTTCACAAGAGGGT
TGTGAAACTAGAAGAACGATACGTAAGTGTGAGGACCCTATTCGAGAACC
GCCTGCTTATAGTTCTTAACAATAGATCGTTTACCCAACAAGAATCCTAC
ACCACCACCAAGAGAATAGTTGTTTCCGAATCCCGACTTGTCGATACGAA
CGAACACTTCCGGTTCCTCCAGGAGTGTATCAACTGGTGCAAAGACAAAC
TTAAAAAGTTGAACGACAGCGAATACGGCAATGACCTGGCAGCTGTGGAG
AAGGAGTACGACAGCCACCAGAAAGAGCACAAGATCATCCATCAGTTCCA
CACTAATGTCGACAAGTGTGCAGCCGAAGAGAGTAACTTCAGCGGTGAGG
AGCAGCAGGTGTACATCAACCTGTTGTCTCAGCTGCGTAAGATCTATGCA
GAGCTTCTCTCCCTGAGCAACAAACGTGTGTCAGACTTGCACAGCCTCCT
GGATTTCCTGCAGGCTGCAACACAGGAGCTCATTTGGCTCAACGAACGCG
AGGAACAAGAGCTGAACAGAGACTGGGCTAACAAGAGCTTGAACATCAAT
GACGTAGAACGATACTATGAGAAACTCATGAGCGAACTCGAAAAGAGAGA
GGTGCAGTTCAGCGCCGTGCAAGACCGTGGCAACAGCTTGGTCATTGGAC
ACCATCCTGCCAGCAAGACCGTGGAGGCGTACCTGGCGGCCATGCAGACG
CAGTGGCAGTGGCTCCTGGAGCTGACCCTGTGCCTCGAGACGCACCTCCA
GCACGCCTCCCATTACCACACCTTCTTCACTGACATCGCTAACGCCGAGC
AGTGGATCATGGCACAAGATGAGAAGCTGAACACCACGTATTCGACGACG
GACTTCGGTTTGGATGACGGCGAACAGCTCCTGCGCGAGATGCAAGACAT
CCGGGAAGAGTTGTCCCAGTTCAACTCGACTGTGGATGAACTGATCAACA
GGGCCAAGTCCGTTGTTCCACTCAAGCAACGCAGACAGACACTGAGACAG
CCTACGTCTGTCACTGCAATTTGCAACTACAAGAAGATGGATATGAGCAT
CAACAAGGGCGAGCGTTGCACCGTGCATGACAACAGCAACAGAGTCAAGT
GGAGCGTGGTGACAAGCTCGGGCAGCAAGGGCTTGGTGCCAGGCGTCATC
TTCACCATCCCGCCGCCAAACCAGGAGGCCATCGACGCCGCCGAAAAGCT
CAAGCGCCAGTACGAGAGGTGCATCGCCCTGTGGCAGAAGAAACAGCTGC
GCATGCGTCAGAACATGATCTTTGCTACCATCAAGGTTGTGAAGAGCTGG
GATCTTGCCCAGTTCATTGCGATGGGAGCAGAGCAGCGCAATGCCATCCG
TAAGGCGCTGAACGAAGACGCTGAGAAATTGATCCAAGAAGGAGACCCGA
ACGATCCTCAGCTGAGACGACTGAAGCGAGAGATCGATGAAGTCAACAGA
CTCTTCGATGAATTTGAGCGCCGTGCAGCCGAACCCAAGCCAGGGGCAGT
GCTGTCCGACCAGTGCAGCAGCCTGAAGGAGTACCTCGACATGATGGAGA
AGACGCTCATCCAACGGTGCCTTGCTGCCATTCCGCGGGACCTGGACCTC
CTTGAGCAGCTGGTCATCGAGCACAAGCAATTCGAGAACGACCTCTCCTC
GCATGAGCTGGAGGTTGAAAGCATCCAGAAGAACTACCAGAACTTGACCC
GACGAACGCCTGCCATACAACGCCAGGTCGAGTCCATCACACAACAATGG
GATCGCATCTGGGCCCTCTCGCATGTGTATATCGAACGAATGAAGTGTGT
CGAGATGGTTGTGACTGGTATTGAGGAGGGAACCCAAGTCGTGTCCGAGG
TTGAGTTGAAGCTTGCTGAGCACCAGGACCTGCCTGACGAACTCGATGAC
TTGGAGCGAGTTCACCAGGAACTCCTCGACATCCAGCAGATTGTCCAAGA
TCATCAGGTGTTGATTGATCGCCTCCTAGAGGAGTGTCGCAATGTACGCA
CACTTGTAGTCAAGTCGAGACCGAGTCAGAAGATCCACCCGGATGTAGAC
AGATTAGAGGAGGACGTGAGAAAGTTGCGCATGCGCTGGGAGAACATCTG
CTCGCAGATTATTGAAAGGTTGCGAAGCTGTGAAGCTGCATGCGAACTCC
TCACCAAGTACCGCAATGGCCATGATGTGGAGAAGGTGGACCTCAGCGAC
TTCGAGACTGGCCTCCGCAACCAGAAGATTGAAGACCTCGGACCTTCTGA
GGCCGAGCTAGAACTAGAGAGGTTGAGGCAAGCAATGATCGAGAAGTACA
AGCAGTGTGATGCTACAATAGTAGACATGATGGACCAAGTGAGTGAGATC
GAACGGCGTTTGGCAGAGCAAGAGCCAGTTAGTGAGAATGCCAATGGTCT
TCGGAACCAGATCAACACTGTTAAGGCAATCAAAGATGAGTTGGATGAAA
TGTTCCGTCCTCTTGGAACATGCTTGGATGGAGTACGCCAGGTAGTGAAC
CAGGGTGGCGATGCTCTATCGCGTGAGGAACTGGAGTCTCTGGACATGGC
TGCCACCAGGCTGAAGCAGCGCTATGACAAGTGTGTTGACCAGGCTGATA
CCACCCACCGCCGTCTTACCACTGCTATGGAGGAGTTCTCCAAGTATGAA
AAGGAGATTGCTCTCTTCCAGACATGGCTGATGCAGGCAACTAAGACTTT
GATTGAAAAAGAGCGCCTTTGCTCAGACCTCAACAAGATCAAGAACCATG
AACAGGGATGTCGAGACTTCTTAGGTGACGTCATTGCCCACCAGGCTGAC
CTCCGCTTCATCACCATGGCCACCCAGAAGTTCTTGGATGAGTCCAGTGT
GTACCTCCGTACAGTCAACAACTTCCGCACTTCACTTCCAGAGAGATACC
CAGTTTTGCAAGCTGATCCCGACTCGGTGGTCCGCGATGCCGCTGATGAC
GTCACGGCCGAGTTTAAGGATCTGCTAGCCAGAGCCAACAAACTAGTTGA
TAAGGTTACAAGTGTCGGCAACAAACAGCGCGATTACACTGAATCCATTG
AGAAGGCCATACGCTGGTTGAAGGACACCGATGTTAAGATTACCAGAATC
CTTCAGGAACCGGTAGGGGCAGAGCCCAAGAGCGTCCAGGATCAGCTGGA
TAAGACAAAGGCCATTAACAACGACGTAGTTGCACAGTCTCGCCTCTTCG
ATAACTGTCGTGGAACGGCGGCGGCGCTGCTGCGTGCGCTGGAGGGGGAG
CTCGACGCCAACGAGAGAGACGCCATCGAGCGCCCTCCTGAAGAACTCTA
CGAGAGGTACAATGAGTTGGCCGACCGCCTGGCACACCGCTGCCAGGAGC
TGGACACCGCCCTTGTACAGTGCCAGGGCGTGCAGGAGGGTCTGGACTCG
CTCATGGCCTGGCTCTCGAGCATCGACTTGCAGCTAAAGAACGCCAGCAA
GCCTGCATCTCTGAACCGCGATCGCCTGGACGAACAGGTGCGAGAACACC
GCCAGCTCCACGCCGACATCATGTCGCACCAGGCGTCGGTGGTGCAGATC
AACGACTCCGCGGAGGCGCTGCTCTCCTCCGCCTCCAACGCCCGCGTGGC
CAAGAAGATCGAGACCAAGCTGAGGGAACTCAACACCAAATTCGAGAAGG
TGGTTGAGCGGTCCGAATCTCGAGGTCACCACCTGGAAGTCGTGTCCACA
CAGCTCGAAGCCTTTACAGTGTCCGTGGAGCACTTCGAGGAATGGTACAT
CGAGATCGTGGAGGTCGTGGAGTCGAGGGAGGTGCTTTCTCTCGATGTTG
AAAGCTATGCTCGCAAGATTGATGAGATTGCACGTCAACGTGATGCAAGA
ACTGGTGACTTTGATGGCATGATCAAGACAGGAAAGGAGCTTGTGTCGAA
GAAGGATGTCACAGACACAGCACCTGTAAAGGACAAGATCAAGAACCTAG
AGGGCCAGTGGAAGGAGCTTAATGACACTCTGGACGAAAGAGCACGCAAT
GGCAAAGAGAGGTCAGAGCAGCTCCTCGCATACGAACAGCTGCGAGACCG
CTGCACTCAGTGGCTCACCACCACAGAGAACATCCTTGATAATGCCCAGG
CTGTTGGCCTTGAAACTGAGATTGTAAAGAGGCAACATGAGGAACTCAAG
CCACTTCACAAGGAATTCCGTGAATATGCTAGCACCATTGACAAACTCAA
TGAACTTGGCAATGCATACGATGCCTTGCTGCGAGGTGAGAGGCCAGAGA
GTCCGACAAGACGTCGATCATCTGTCACACCAGCCAAGCGTCCCTCTATC
ACGTCGCCTCTGAAATCCCCAGTGAGGCGAGTGTCACAGGACGCACGTAG
TCCCTCACCCACGCAGAAGTTCATGGGCTTCAACGGGTCTGGCCCCATGT
CACCCATCCCTGGTGGTTATGCTAGCAGGCGCACATCACAGGAAGGATTC
CACCTCGATGATATGAGTCCTATCCAGAAGGAGTTGATGCAGGTGAACAA
CCGTTATGAAATGATTGGAATGAGATTAGGTGACCGTCAGAATGACCTAG
ATACAATGAAGGAGGAGCTGAAGAAATTAAGTGACAGCATTCGCTCTCTC
AACACTGTCTTGGATAAGGCAGAGCGCAGCATGCCAAGAGATGCTGTGCC
CACTACAAAAGAGGAGGCAGATAAACATAATAGGCAGTGCAAGAGCATCC
AAGATGACCTGCTAGAGAAACAGCCTGCCCTTGATTCACTGAAGAGCCAG
GTCATTGAGTTGATCAAGAAGAGGCCTACAGCTCCTGGTGCTGATATTTT
ACAAGATCAGTTTGACCTTGTAAATGATCGTTATAAGGAGCTACAGGGTC
GCCTCAAAGATCGTCTCAGCTTCCTAGAACATACCAAAGACTTCCTTGAT
AGCCATGATGCTCTCAACAACTGGCTTAATTCAAAAGACAAGATGATGAC
TGTCTTGGGCCCAATTGCTTCTGATCCTCGCATGGTCCAGATGCAGGCTC
AGCAGGTGCAGGTGCTCAGGGATGAATTCCAGGCACAGGAGCCAAAGCTT
AATGATCTGAATGATGCTGGAGACAAGATCATCAGTGTCTGTGAGCCCAA
CTCAATGGCTGGAAAGAAGATCAATGACAAATTAGATGCCATTAACAACA
AGTGGACTGAGCTTATTGGCCAGCTGGATGCTCGAGACTCTGCTCTTAAT
GCTGCATCTGATGCTAGCACAGATTTCTACAACAATTACAACAAGCTGCA
TGATACCTTGCTCAAGCTGGGTGAAGATTTTGATGAAGTTTCAGCCAGTG
GTGCCGATTCAGCTCAGCAAATTCAAGCTGTGCAAGATCTTGAGAAAGGT
TTGGAGAGAGTACGTGCTCCTCTTATTGATCTGGAGGGCTTGGGTGAACA
CCTAGTCTCTATTCTCTCTGATCCATCTTCCAAGTCTGATATCAAGTCTA
AGGTCACCCAACTTAACAAAATGTTCAATAACTTGGAGAGGAAACTTGGT
AACAGAAAGTCAGAGTTGGAAGCCTCCCTCAGAGATGAAGAAATGTTTGG
CCAGTCATGCCAAGACATCCAAGAATGGTTGGCTGACCAAGTGGCTCATC
TCAAGGATAAACTTCTGGTTTCTGCAGACCGAGATATTCTCTCTCACCAG
GTGAGTGACTTTGAGCCAGTCTACAAGGATCTGATGGCCAAGGAACATGA
AGTCATTATGATGATTAATAAGGGCAAGGAAATTGTTGCCAAGTCATCAA
GAAAAGACTTGAACAGACAGTTGTCATCAACTCTTGATGCAATCAAAAAT
GAGTGGGACAATGTACGCAAGACTGCCGTAGAGCGTCGATCCAGACTTCA
GAAGTGTATGGATACTTGCAATAAGTTCCATAACATGCAAGAGAAATTCA
ACCCATGGCTAGACAAGGCTGAAGATAAGGCAAGAAACATGGATCCAATT
GCATTCACAAAGAAGGCCATTGACAAGCAGATCAAGGAGATCCAAGCGTT
CAAGAATGATGTGTCCCGTCACAGTGGAGAATTTGAGAATAACAAAACAG
CAGGAGATAAGCTTGTTGGGTGCACTGACACTGATCATGATGGAGTTCAT
GATGCCCTTGGCATTATGAAGGAGCGCTGGGACAACCTCAATGCTATTGT
CATGGCAAGAGCACAAGATCTTGATGATGTTTCAGCAACATTGGCAGATT
TCAATGAAAAGGCAAGAGACCTGGACCACACACTCCAACGCTGTGGGGAC
AAACTTGCCTCTCTTGATACTTTAGGTGGAGGTGGCAAAGATGCCAAATC
ACTGGAGAGAATGAAGGCATTGCTTGATGAAACCAATGCTCTTGGTAAGC
AGGTTGACCATGTAAGACAGAAGGGTGAAGATCTGTGCACTGCTGCTGAC
TCTGCAGGATCAGATGCTACCCATATTCAGGATGAAGTTGAAAGACTGTC
AGACCGTTATGGTGATCTAAAGGGTAAGCTTGAGGATCGTTGTCATGATT
TGGAAGAAGCTTCCCAGGCTGTTAACCAGTTTGGCGCTCTTGTAAAGAAT
GTCGGTCAAGAACTCACGGCATTAGATGATGAAATTGACCGTATGGCCCC
AGTTGGTAGAGACATCAAGACTGTTACAGGACAGATTGATCAGCTACAGA
GCTTCTTGACCAAGGTTGACCAGAAGGCAGATGAAATTGAAGATGCAAAG
GCAGCTCTGGAGGATCTTGTTGCTCAAGGGTTCACAGGTAGTAATAACCG
CACTGCTGAGGATCAGATTAAGCAGCTTGGTCGCCAATTGAAGAAAATCC
AAGATCGTTGTGATGTCCGTGGCAAGGACCTTGACACTGTTTTGAACAAG
CTAGAAAACTTCTACCAGAAATACAATGTGGTAATGGAGGAAATCAATGA
AACGGACAAGGAAGGTGAAGCATTTAAACCAGTTGGTGCAGATGTTGACA
CAATCATTGCTCAACAAGAGGAATTCAAAAGATTCAAGGGCAAACACATT
GAAGCTCTAGGAAAGCAAGTAACTGAATGCAATAAGCTTGGTCAGGGGCT
CATTCAGAGTGCTGCATCAGGTGTTAATACCCATGATTTAGAGGATGATA
TTGATGGTATGAATGATCTCTGGAATAAACTGAAGGAGATGATTGGCAAC
CGAGAGAAGGCTCTGGATAAGGGCTTGATGCAATCTGGCAAGTTCCAGGA
TGCACTGGACAGTATGTTGCAGTGGCTTGGCAACTTTGAAGAGATGATGG
AAAATCAAGCACCGATCTCAGGTGAATACTCTGTGGTGAAGGCTCAAGCT
CAGGAGCAAAAGTTCTTGAGAAAGATGCTTCTTGATAGACAGAATGAGAT
GCAGGCACTCTTGTCCATGGGACGTAGCTTGGCTGCAGATCTAGAACCTT
CAGAGAAGGCCAATGTAGAAGGACAGTTGGATGATTTGCTCAACAGATTT
GATGATGCCAATGCCAGATCACAGGAGCGCATGGAGGCTCTTGAAGAAAC
ACTAAAGGTTGCCAAGGAGTTCCAAAACAAACTGAACCCCATCACAGAAT
GGCTTGACCGCACTGAAAAGAAACTCAAGGAAATGAGCACAGTGCCATCA
GATGAAGAAAAAATCCAGAAACTTCTTGATGAGCACGATAACCTTCATGA
TGAAATCCTTGGCCAGAAGCCTGCATTTGATGATCTTACTGATGTTGCTA
CAGCCCTCATGAACCTAATTGGAGATGATGAAGCTAATGCATTGGCTGAC
AGGTTGCAGTCGACCACAGACCGCTATGGCCAGCTTGTAGAAGACTCAGA
AGCACTTGGCCGTCTTCTGCAAGAATCAAAGGTGGGTCTGCGCCATCTTG
TTCTGACCTATGAGGACTTGCTCTCATGGATGGATGAGATGGAAGCAAGG
CTCTCCAAGTATCGCATCCTTTCTGTGTTTGTTGAGAAGCTCTTGGAGCA
GATGGATGAACTTACAGATCTGGGTGAAGAAGTTGTATCTCATGAAAAAC
AGGTTTCAGAGGTAATGGAAGCTGGCTCTCAGCTCATGAAGCACATTTCC
AGTGATGAAGCTCTTCAGCTGAAGGATAAATTAGACTCTATCCAAAGACG
GTACAATGATCTTAGTGCCAAAGCAACTGACCTTCACAAGTCTGCCAATG
AAGCCTTGCCTTTGGTTCAACAGTTCCATAGTGCTCATGATCGTCTAGGG
TCATGGATGCTGTCTGTTGAGGGACAACTCCAGAGCATGGACTCCTCAGG
TCAAGGACTGTTGGAAGAAGAGATTGAGAGGTTAGCTCAAGAGATCCAAG
AACATCGCCCATTGGTAGAAGCTGTAAACTTGGTTGGACCTCAACTTTGT
CAGATCTCTCCAGGTGAGGGTGCATCAAACATCGAAACACTTGTCACTAG
AGATAACAGGAGGTTTGAACAGATCTGTGAACAGATTCAGAGAAGGATGG
AGAGAATTCATATGTCCAAGCAGAGATCACAGGAGGTCACACATGACATT
GATGAGCTGCTTGACTGGTTCCGTGAGGTAGAAGGTCAGGTCAGGGAAGC
AGAACCTCCAAGTGTGGATCCTGATGAGATTCGAATCCAATTGAAGGAGC
ACAAGGCTTTGAATGACGATGTTGCCAGCCAGAAGGGTAGAGTGCGTGAT
GTCCTGTCCAATGCTAAGAAGGTCTTGAGGGAAGCGCCACAACATGAAGA
CACAAGTGAACTGAGAGAGAAGATGGATGACCTCAAGGAGACCATGGAAT
CTGTCTCTAAGCTCTCATCAGATAGGCTCTCCACCTTGGAGCAAGCTCTA
CCTCTGGCAGAGCACTTCTTTGAGACTCATCATGAATTGGATGACTGGCT
GTCAGGCATGGAGAATGAAGCTATGGTGATGGACACCCCAGCACTGCGTG
CTGAACAGATTATCCGTCAAATGGAGAGAAATAAGAATTTCTTGCAGTCC
ATTGCTGACCACAAGCCATTGCTTGACAAACTGAATAAGACTGGTGGTGC
CCTTCTTAAACTTGTCAATGAAGAAGATGGCAATAAGATTCAAGACCTTC
TTGAAAGTGATAATGACCGTTACAATGCTCTAAAGAATGCACTTCGTGAA
CGTGGACAAGCTCTTGAGGATGCTCTTCAAGAAACCAGCCAGTTCTCAGA
CAAGTTGGATGGCATGTTATCTGCTTTGGCTGAAACTGCAGATCAGGTGA
AGAATGCTGAGCCCATCTCTGCTCATCCTGAGAAGATCCATGAACAAGTG
CAGGAGAACAACAGTATCATTGATGACCTTGACAGGAAAGAGACAGCATT
TACTGCTGTTAAAGCAGCTGCAGAAGATGTCATCAACAAGGCTTCACGCA
ATGACCCTGCTGTCAAGGATATTAAGAATAAGTTAGATCGTCTGAACAAG
TTGTGGGATCATGTGCAAATGGCAACTACCCAGCGTGGCCAGTCTCTGGA
AGATGCACTTGCAATGGCTGAGAAATTCTGGGAAGAACTACAAGGTGTCA
TGGCTGCCCTTAAGGACCTGCAAGACACACTGAAGGCCCAAGAGCCAGTA
GCTGTAGAGCCTCAGGCAATCAAGCAACAAAGAGATGAACTCTCACAGAT
CAAGACCAAGATAGACCAAACAAAGCCAGAGGTGGAACAAGTTCGCCAGA
CTGGACGAGATTTGATGAATCTCTGTGGAGAGGCAGACAAGCCTGAAGTT
AAAAAGAACATTGAAGATCTGGATTATGCTTGGGATAATGTCACAGCTTT
GTATGCCAGGCGAGAGGAGAACTTAATCGATGCCATGGAGAAGGCTATGG
AATTCCATGACACACTGAGGAACATGCTCGAGTTCTTGGAGAAGGCAGAA
GACAAATTCTCAGGAATGGGTGCTATTGCTGGAGACATTGAAGCTATCAA
GGGCCAGATTAACCAGCTGCAGAAGTTCAAGGATGAGGTTGATCCACACA
TGGTCAAGGTTGAGGCCCTGAACAGACAAGCTCAAGAACTCAAGGAACGC
ACCACTCCTGATCAGGCTGCTGCTATTATGGAGCCTTTGGGAGAAGTCAA
CCGACGATGGGATGAACTCCTCAAGGGTATTGTAGAAAGACAGCGTGACT
TGGAATATGCCTTGCTCAAGCTTGGCCAATTCCAGCATGCCCTCAAGGAA
CTACTTGTTTGGATCGAGAGAACCACCAAGAACCTGGATGACTTGAAACC
TGTGTTTGGAGATCCACAGGTCATCGAAGTAGAGCTTGCCAAGTTGAAGG
TGACTATTAATGACATCCAAGCTCATCAGTCAAGTGTAGACACCCTTAAT
GATGCAGGACGGCAGCTGATTGAAGCTGATAAAGGCTCTGAAGATGCTTC
CAACACCCAGAAGAAATTGTCAGAATTGAACAAGAAGTGGAGTGAACTGC
AGGACAAGGCTAGCAGCAAACAGAATGACTTGGAAACTGCATTGAGGGAA
GCTCAGATCTTTAGTGCAGAAATCCAGGATCTCTTGCTCTGGCTTGGAGA
CATTGATGCTGCATTGTCAACCTCTAAACCTGTTGGTGGTTTGCCAGAAA
CTGCAAAGGAGCAATTGCTTCGTTTCATGGAGATTTATGATGACCTAGAG
GAGAACCGTTCCAAGGTTGAGGGTACACTTCAGCAAGGCCAGGAGTACTT
GAAACGTTCTCGTGAAGGATCTGCATCCAATCTGAACCATAGTTTAAGAA
CTCTAAAGCAACGTTGGGAAAGTGTCATGAACCGTGCTAATGACAAAAAG
ATCAAACTAGAAATTGCTCTTAAGGAGGCCACTGAATTCCATGATGCCTT
GCAACAGTTTGTCGACTGGCTAACAGAGGCTGAGAACTTCTTGAATGGCC
AACAGCCAGTTTCTCGTGTTCTGGATATTATCCTCCAACAAATTGAAGAA
CACAATAGTTTCAAGAAGGATGTTACTGCTCATCGTGAGGTAATGCTTAA
TCTGGATAAGAAGGGAACTCATCTCAAGTACTTCAGCCAGAAGCAAGATG
TTATTTTGATTAAGAACTTGCTTGTATCAGTTCAGCACCGCTGGGAAAAA
GTAGTGTCCAAGGCAGCTGAGAGAACTCGTTCACTCGACCTTGGGTTCAA
GGAAGCCAAGGACTTCCATGATAATTGGAATGAACTCATATCCTGGCTCA
CTGATGCTGAGAATACTTTGGATGAGCTTGCATCCAATGTGGGCAATGAC
CCAGAGAAGATCAAGGCTCAAATTGCTAAGCATAAGGAGTTCCAGAAGGC
CCTTGGTGCTAAGCAGCCATCATATGATGGTACAATGAAGCAGGGTCGAA
GTCTGCAGAACAAGGCACCAAAGACTGATGAAGAGACACTGAAACAGATG
ATGGCAGATCTGAAGAACAAATGGAATAGTGTGTGCCAAAAGAGCGTAGA
TCGCCAGAGGAAACTTGAGGAAGCTCTTTTGTTTACTGGTCAATTCAAGG
ATGCCATCCAAGCTTTGTTGGACTGGCTCAAGAAGGTGGAAGTTGGGCTT
GTGGAGGATGGACCAGTTCATGGAGATCTGGATACCGTTATGGCTCTTGT
GGAGCAACACAAAGCTTTCTGTGCTGAAATGAAGAACAGGTCAGCTCAGG
TTGAAAGTGTACGTCGCACTGCTGATGATCTCCTTGTCAAGGCTAGTGCT
GAAGATGCTGCTACCATTAAAACACAGATCATTGAGTTAGTAAGCTCATG
GGAGAAGGTTGAGAAAGCCACTGAAGTTCGCACACTGCGTTTGGAAGAGG
CTTTACAGGCTGCTGAAAGATTACACAAGGTTGTGCACATGCTCCTTGAT
TGGCTGTCTGATGCTGAGATGAAACTTCGATATGCTGGCCCCTTGCCAGA
TGAAGAAGAAGAAACAAGGCGACAGATTGCTGAACATGAATCCTTCATGG
CTGAACTGGCGCAAAAGGAGAAGGAGAAAGATGACACCATTGCGCTGGCT
GAAGATATCCTTGCTAAGGCTCATCCTGATGGTGTAGCTACTATCAAGCA
CTGGATTACAATTATTCAGTCGAGATGGGAAGAAGTCATGGCTTGGGCTA
GGCAGAGAGAAACCAGATTGTCTGATCATCTCCGAAGCCTCAGTGATCTT
GCTGGACTTCTTGATGAATTGATGCGTTGGTTGATCCAGGCTGAGAACAA
TTTGACAACCTTGGAAGCTGAACCACTGCCAGATGACATCCCAGCCATTG
AAGGCCTGATCACTGACCACAAGGAATTCATGGATGAGATGCAGAAGAAG
GAACCTGATGTTCTAAGTATCTGCAAGCCAACCAAACCGAGACCTTCACT
CTCCAACCAGGGCAAGAAGCGCTCTAGAGCATCCCTTGGTCGTGAGAGTG
TGAGCCCAGGAAGAGAATCCTCGCCAGAATATGATTATCCATCTCGTCGT
TCAAGCCGTATCAGCCCCGATCGCGAATCGTCACCAGGACCCAAATCGCG
AAAGTCCAGCAAGGCCAGTGTGAGAGATGAACCTCAGATCAAGAATCCTC
ATGCTAGAGCATTGTGGGAGAAGTGGCAGCATGTTGGCTTCATGGCATGG
GAGCGCATGCGACGTCTCTATGACAAACTCAACTATCTTCAGGAGCTTGA
GAAACTTAAGAACTTCTCCTGGGAAGAATGGAGAAAGAGGTTTATGAAGT
TCATGAACCACAAGAAATCTCGTGTGACTGATCTGTTCCGCAAGATGGAC
TCTGATAATGATGGAGCTGTGCCAAGAGAAGACTTCATTGATGGAATCCT
TAAGACCAAGTTCCCCACAAGCCGTTTGGAGATGGGAACTGTTGCCGATA
TATTTGACCGCAACCAGGATGGCTACATTGACTACCAAGAGTTCATTGCG
GCGTTACGACCTGACTGGGAGCGCAAGGGACCCTTGACTGATGCAGAAAG
GATTGATGATGAAGTGCAGAAACAGGTTTCCAAATGCACCTGCCGACAGA
AGTTCCGTGTGCACCAAGTAGGAGAAGGCAAATATAGGTTTGGAGACAGT
CAAAAGCTACGTCTGGTTCGTATCCTGCGGTCAACTGTCATGGTTCGTGT
GGGCGGTGGATGGGTGGCACTTGATGAATTCCTTGTGAAGAATGACCCAT
GCAGAGCCAAGGGTCGCACCAACGTGGAGTTACGCGAGCAGTTCATCCTA
GCGGAGGGCGTATCCCAGAGCATGACACCGTTCAAGTCCAAGCCTAGCCC
CAACAGTTCTGTGTCAAGCCAGTCAGGCACTCCTGCCCAGCAGCGATCCC
AGTCCCTGCCTAACGCTGGGCCCATTATCAAGGTCCGAGAAAGAACAGCC
AAGAGCTCAGCTATGGGCCGTGCGTCCTTCAGTGCTGGAACTCCAGATTC
CTCATTTAGCGAAGAAGGAGGCACTTCCTCATTCCATCTCCATGGCGGCA
AGCGCAAGGCTTCTGCCCCAGTCACATCCCGCTCATCTTATAATACCTCA
GCTGACAGTCAACCAGGAAGCCGAGGAGGCAGCCGCCCTGCTTCTCGAGG
ACCTGGCTCTCGTCCTGGTTCTCGGCCTGGGTCTCGGCCACCAAGTCGTG
CAGGCTCAGAGGTGTCCCTAGACTCCTATGATGGCGGCCGGACCCCCATG
AGACGCACACCCTCATTTACAGGGCGAACACGCACACCATCTAGTCAGTC
CTCTGGGGTTCAGCGGTCATCTTCCCTTAGAAAGGCCTCAGCCCCTGTCA
AGTCCTCTACAGGCACTGTCAATGGAACTGGGACACGTGCCATCTCTGTC
TCATCTAGGTTATATTCACCGACTCTGTCCAGTCGATTGAAAGAGGCAGG
AATTAGGACTAACCTATCTGGCTCCACATCTAACCTGAATGTTGCGGGAA
CACCCTTAAGGTCCCGAACTTCATCAACTACTAGTCTTAACTCCAATCAT
TCCACAAGCAAAATTCCAACACTGAGACACAAAGTGTCCACCACACAAAG
CACCACTCCCAAGACCTCCACTACTACAAGGACTCGGAATCCTTCAGGTT
CCAGCAGCACAGGTGGAACTACTAGGATTGCCCGCAAATCCTCTGCTGCT
TCAGACACGCCTACCGGGATAGCAAGGAAAACGGGCATCGCAGAGCCAAG
ACGCAAGTTGTAGGAAATTAAATGGCAAAATTATATAATGTTGTGCTAGG
GCCCAATGAAAGTTGTAAAGAAAATTTACATGGTACCCTGTACAGTTTAT
ATTAAAACACATAGATGTATGACAGTTACAAGTGATAAAATTGTAAATGT
GT
>CL23.Contig2_All
TTTACAATTTTATCACTTGTAACTGTCATACATCTATGTGTTTTAATATA
AACTGTACAGGGTACCATGTAAATTTTCTTTACAACTTTCATTGGGCCCT
AGCACAACATTATATAATTTTGCCATTTAATTTCCTACAACTTGCGTCTT
GGCTCTGCGATGCCCGTTTTCCTTGCTATCCCGGTAGGCGTGTCTGAAGC
AGCAGAGGATTTGCGGGCAATCCTAGTAGTTCCACCTGTGCTGCTGGAAC
CTGAAGGATTCCGAGTCCTTGTAGTAGTGGAGGTCTTGGGAGTGGTGCTT
TGTGTGGTGGACACTTTGTGTCTCAGTGTTGGAATTTTGCTTGTGGAATG
ATTGGAGTTAAGACTAGTAGTTGATGAAGTTCGGGACCTTAAGGGTGTTC
CCGCAACATTCAGGTTAGATGTGGAGCCAGATAGGTTAGTCCGTTCCCAA
TCAGAGGCAGCACCCACAAGAACCGGGATTTTGGTCCTAATTCCTGCCTC
TTTCAATCGACTGGACAGAGTCGGTGAATATAACCTAGATGAGACAGAGA
TGGCACGTGTCCCAGTTCCATTGACAGTGCCTGTAGAGGACTTGACAGGG
GCTGAGGCCTTTCTAAGGGAAGATGACCGCTGAACCCCAGAGGACTGACT
AGATGGTGTGCGTGTTCGCCCTGTAAATGAGGGTGTGCGTCTCATGGGGG
TCCGGCCGCCATCATAGGAGTCTAGGGACACCTCTGAGCCTGCACGACTT
GGTGGCCGAGACCCAGGCCGAGAACCAGGACGAGAGCCAGGTCCTCGAGA
AGCAGGGCGGCTGCCTCCTCGGCTTCCTGGTTGACTGTCAGCTGAGGTAT
TATAAGATGAGCGGGATGTGACTGGGGCAGAAGCCTTGCGCTTGCCGCCA
TGGAGATGGAATGAGGAAGTGCCTCCTTCTTCGCTAAATGAGGAATCTGG
AGTTCCAGCACTGAAGGACGCACGGCCCATAGCTGAGCTCTTGGCTGTTC
TTTCTCGGACCTTGATAATGGGCCCAGCGTTAGGCAGGGACTGGGATCGC
TGCTGGGCAGGAGTGCCTGACTGGCTTGACACAGAACTGTTGGGGCTAGG
CTTGGACTTGAACGGTGTCATGCTCTGGGATACGCCCTCCGCTAGGATGA
ACTGCTCGCGTAACTCCACGTTGGTGCGACCCTTGGAGGAGCTACGGCAG
GACCCAGCTGGTGAAGTCTTTCCTCTCATAGGGCACCCATGCTCATGTAG
TTCCAAATCTCCAACCTGCTCTAACTCAGGTATAGATGGACATACTCTGC
ATGGGTCATTCTTCAC
>CL23.Contig3_All
CCACTACAACAACGTCGACGCCGAGTGGAACAAGCTCATGTCGCTCTTCC
AGGAGAGAGACGATGCCTTACACGATTCCTTGTCCGGTGCCGACAGACTC
CAGCGACTGGCGGAGAAGGTTCACCGCGAGATCAAGCAGACCGAGATCAC
TCTGGAGGAGGTCGAGATCCGCATCGAGGACGAGGCGAGAAGAGTGGAGC
GACTCCACCCCATGGATGCCAAACGAAACTGTGATGCCTTGGACGGAGAG
TTGGCTCAGTGCGAGGATACGATCAAGACCCTGCACTCCGACGTCAAGGT
CCTCCGCGACGGGAAATACCACGAGGCCCCCACGCTTCACAAGAGGGTTG
TGAAACTAGAAGAACGATACGTAAGTGTGAGGACCCTATTCGAGAACCGC
CTGCTTATAGTTCTTAACAATAGATCGTTTACCCAACAAGAATCCTACAC
CACCACCAAGAGAATAGTTGTTTCCGAATCCCGACTTGTCGATACGAACG
AACACTTCCGGTTCCTCCAGGAGTGTATCAACTGGTGCAAAGACAAACTT
AAAAAGTTGAACGACAGCGAATACGGCAATGACCTGGCAGCTGTGGAGAA
GGAGTACGACAGCCACCAGAAAGAGCACAAGATCATCCATCAGTTCCACA
CTAATGTCGACAAGTGTGCAGCCGAAGAGAGTAACTTCAGCGGTGAGGAG
CAGCAGGTGTACATCAACCTGTTGTCTCAGCTGCGTAAGATCTATGCAGA
GCTTCTCTCCCTGAGCAACAAACGTGTGTCAGACTTGCACAGCCTCCTGG
ATTTCCTGCAGGCTGCAACACAGGAGCTCATTTGGCTCAACGAACGCGAG
GAACAAGAGCTGAACAGAGACTGGGCTAACAAGAGCTTGAACATCAATGA
CGTAGAACGATACTATGAGAAACTCATGAGCGAACTCGAAAAGAGAGAGG
TGCAGTTCAGCGCCGTGCAAGACCGTGGCAACAGCTTGGTCATTGGACAC
CATCCCGCCAGCAAGACCGTGGAGGCGTACCTGGCGGCCATGCAGACGCA
GTGGCAGTGGCTCCTGGAGCTGACCCTGTGCCTCGAGACGCACCTCCAGC
ACGCCTCCCATTACCACACCTTCTTCACTGACATCGCTAACGCCGAGCAG
TGGATCATGGCACAAGATGAGAAGCTGAACACCACGTATTCGACGACGGA
CTTCGGTTTGGATGACGGCGAACAGCTCCTGCGCGAGATGCAAGACATCC
GGGAAGAGTTGTCCCAGTTCAACTCGACTGTGGATGAACTGATCAACAGG
GCCAAGTCCGTTGTTCCACTCAAGCAACGCAGACAGACACTGAGGCAGCC
TACGTCTGTCACTGCAATTTGCAACTACAAGAAGATGGATATGAGCATCA
ACAAGGGCGAGCGTTGCACCGTGCATGACAACAGCAACAGAGTCAAGTGG
AGCGTGGTGACAAGCTCGGGCAGCAAGGGCTTGGTGCCAGGCGTCATCTT
CACCATCCCGCCGCCAAACCAGGAGGCCATCGACGCCGCCGAAAAGCTCA
AGCGCCAGTACGAGAGGTGCATCGCCCTGTGGCAGAAGAAACAGCTGCGC
ATGCGTCAGAACATGATCTTTGCTACCATCAAGGTTGTGAAGAGCTGGGA
TCTTGCCCAGTTCATTGCGATGGGAGCAGAGCAGCGCAATGCCATCCGTA
AGGCGCTGAACGAAGACGCTGAGAAATTGATCCAAGAAGGAGACCCGAAC
GATCCTCAGCTGAGACGACTGAAGCGAGAGATCGATGAAGTCAACAGACT
CTTCGATGAATTTGAGCGCCGTGCAGCCGAACCCAAGCCAGGGGCAGTGC
TGTCCGACCAGTGCAGCAGCCTGAAGGAGTACCTCGACATGATGGAGAAG
ACGCTCATCCAACGGTGCCTTGCTGCCATTCCGCGGGACCTGGACCTCCT
TGAGCAGCTGGTCATCGAGCACAAGCAATTCGAGAACGACCTCTCCTCGC
ATGAGCTGGAGGTTGAAAGCATCCAGAAGAACTACCAGAACTTGACCCGA
CGAACGCCTGCCATACAACGCCAGGTCGAGTCCATCACACAACAATGGGA
TCGCATCTGGGCCCTCTCGCATGTGTATATCGAACGAATGAAGTGTGTCG
AGATGGTTGTGACTGGTATTGAGGAGGGAACCCAAGTCGTGTCCGAGGTT
GAGTTGAAGCTTGCTGAGCACCAGGACCTGCCTGACGAACTCGATGACTT
GGAGCGAGTTCACCAGGAACTCCTCGACATCCAGCAGATTGTCCAAGATC
ATCAGGTGTTGATTGATCGCCTCCTAGAGGAGTGTCGCAATGTACGCACA
CTTGTAGTCAAGTCGAGACCGAGTCAGAAGATCCACCCGGATGTAGACAG
ATTAGAGGAGGACGTGAGAAAGTTGCGCATGCGCTGGGAGAACATCTGCT
CGCAGATTATTGAAAGGTTGCGAAGCTGTGAAGCTGCATGCGAACTCCTC
ACCAAGTACCGCAATGGCCATGATGTGGAGAAGGTGGACCTCAGCGACTT
CGAGACTGGCCTCCGCAACCAGAAGATTGAAGACCTCGGACCTTCTGAGG
CCGAGCTAGAACTAGAGAGGTTGAGGCAAGCAATGATCGAGAAGTACAAG
CAGTGTGATGCTACAATAGTAGACATGATGGACCAAGTGAGTGAGATCGA
ACGGCGTTTGGCAGAGCAAGAGCCAGTTAGTGAGAATGCCAATGGTCTTC
GGAACCAGATCAACACTGTTAAGGCAATCAAAGATGAGTTGGATGAAATG
TTCCGTCCTCTTGGAACATGCTTGGATGGAGTACGCCAGGTAGTGAACCA
GGGTGGTGATGCTCTATCGCGTGAGGAACTGGAGTCTCTGGACATGGCTG
CCACCAGGCTGAAGCAGCGCTATGACAAGTGTGTTGACCAGGCTGATACC
ACCCACCGCCGTCTTACCACTGCTATGGAGGAGTTCTCCAAGTATGAAAA
GGAGATTGCTCTCTTCCAGACATGGCTGATGCAGGCAACTAAGACTTTGA
TTGAAAAAGAGCGCCTTTGCTCAGACCTCAACAAGATCAAGAACCATGAA
CAGGGATGTCGAGACTTCTTAGGTGACGTCATTGCCCACCAGGCTGACCT
CCGCTTCATCACCATGGCCACCCAGAAGTTCTTGGATGAGTCCAGCGTGT
ACCTCCGTACAGTCAACAACTTCCGCACTTCACTTCCAGAGAGATACCCA
GTTTTGCAAGCTGATCCCGACTCGGTGGTCCGCGATGCCGCTGATGACGT
CACGGCCGAGTTTAAGGATCTGCTAGCCAGAGCCAACAAACTAGTTGATA
AGGTTACAAGTGTCGGCAACAAACAGCGCGATTACACTGAATCCATTGAG
AAGGCCATACGCTGGTTGAAGGACACCGATGTTAAGATTACCAGAATCCT
TCAGGAACCGGTAGGGGCAGAGCCCAAGAGCGTCCAGGATCAGCTGGATA
AGACAAAGGCCATTAACAACGACGTAGTTGCACAGTCTCGCCTCTTCGAT
AACTGTCGTGGAACGGCGGCGGCGCTGCTGCGTGCGCTGGAGGGGGAGCT
CGACGCCAACGAGAGAGACGCCATCGAGCGCCCTCCTGAAGAACTCTACG
AGAGGTACAATGAGTTGGCCGACCGCCTGGCACACCGCTGCCAGGAGCTG
GACACCGCCCTTGTACAGTGCCAGGGCGTGCAGGAGGGTCTGGACTCGCT
CATGGCCTGGCTCTCGAGCATCGACTTGCAGCTAAAGAACGCCAGCAAGC
CTGCATCTCTGAACCGCGATCGCCTGGACGAACAGGTGCGAGAACACCGC
CAGCTCCACGCCGACATCATGTCGCACCAGGCGTCGGTGGTGCAGATCAA
CGACTCCGCGGAGGCGCTGCTCTCCTCCGCCTCCAACGCCCGCGTGGCCA
AGAAGATCGAGACCAAGCTGAGGGAACTCAACACCAAATTCGAGAAGGTG
GTTGAGCGGTCCGAATCTCGAGGTCACCACCTGGAAGTCGTGTCCACACA
GCTCGAAGCCTTTACAGTGTCCGTGGAGCACTTCGAGGAATGGTACATCG
AGATCGTGGAGGTCGTGGAGTCGAGGGAGGTGCTTTCTCTCGATGTTGAA
AGCTATGCTCGCAAGATTGATGAGATTGCACGTCAACGTGATGCAAGAAC
TGGTGACTTTGATGGCATGATCAAGACAGGAAAGGAGCTTGTGTCGAAGA
AGGATGTCACAGACACAGCACCTGTAAAGGACAAGATCAAGAACCTAGAG
GGCCAGTGGAAGGAGCTTAATGACACTCTGGACGAAAGAGCACGCAATGG
CAAAGAGAGGTCAGAGCAGCTCCTCGCATACGAACAGCTGCGAGACCGCT
GCACTCAGTGGCTCACCACCACAGAGAACATCCTTGATAATGCCCAGGCT
GTTGGCCTTGAAACTGAGATTGTAAAGAGGCAACATGAGGAACTCAAGCC
ACTTCACAAGGAATTCCGTGAATATGCTAGCACCATTGACAAACTCAATG
AACTTGGCAATGCATACGATGCCTTGCTGCGAGGTGAGAGGCCAGAGAGT
CCGACAAGACGTCGATCATCTGTCACACCAGCCAAGCGTCCCTCTATCAC
GTCGCCTCTGAAATCCCCAGTGAGGCGAGTGTCACAGGACGCACGTAGTC
CCTCACCCACGCAGAAGTTCATGGGCTTCAACGGGTCTGGCCCCATGTCA
CCCATCCCTGGTGGTTATGCTAGCAGGCGCACATCACAGGAAGGATTCCA
CCTCGATGATATGAGTCCTATCCAGAAGGAGTTGATGCAGGTGAACAACC
GTTATGAAATGATTGGAATGAGATTAGGTGACCGTCAGAATGACCTAGAT
ACAATGAAGGAGGAGCTGAAGAAATTAAGTGACAGCATTCGCTCTCTCAA
CACTGTCTTGGATAAGGCAGAGCGCAGCATGCCAAGAGATGCTGTGCCCA
CTACAAAAGAGGAGGCAGATAAACATAATAGGCAGTGCAAGAGCATCCAA
GATGACCTGCTAGAGAAACAGCCTGCCCTTGATTCACTGAAGAGCCAGGT
CATTGAGTTGATCAAGAAGAGGCCTACAGCTCCTGGTGCTGATATTTTAC
AAGATCAGTTTGACCTTGTAAATGATCGTTATAAGGAGCTACAGGGTCGC
CTCAAAGATCGTCTCAGCTTCCTAGAACATACCAAAGACTTCCTTGATAG
CCATGATGCTCTCAACAACTGGCTTAATTCAAAAGACAAGATGATGACTG
TCTTGGGCCCAATTGCTTCTGATCCTCGCATGGTCCAGATGCAGGCTCAG
CAGGTGCAGGTGCTCAGGGATGAATTCCAGGCACAGGAGCCAAAGCTTAA
TGATCTGAATGATGCTGGAGACAAGATCATCAGTGTCTGTGAGCCCAACT
CAATGGCTGGAAAGAAGATCAATGACAAATTAGATGCCATTAACAACAAG
TGGACTGAGCTTATTGGCCAGCTGGATGCTCGAGACTCTGCTCTTAATGC
TGCATCTGATGCTAGCACAGATTTCTACAACAATTACAACAAGCTGCATG
ATACCTTGCTCAAGCTGGGTGAAGATTTTGATGAAGTTTCAGCCAGTGGT
GCCGATTCAGCTCAGCAAATTCAAGCTGTGCAAGATCTTGAGAAAGGTTT
GGAGAGAGTACGTGCTCCTCTTATTGATCTGGAGGGCTTGGGTGAACACC
TAGTCTCTATTCTCTCTGATCCATCTTCCAAGTCTGATATCAAGTCTAAG
GTCACCCAACTTAACAAAATGTTCAATAACTTGGAGAGGAAACTTGGTAA
CAGAAAGTCAGAGTTGGAAGCCTCCCTCAGAGATGAAGAAATGTTTGGCC
AGTCATGCCAAGACATCCAAGAATGGTTGGCTGACCAAGTGGCTCATCTC
AAGGATAAACTTCTGGTTTCTGCAGACCGAGATATTCTCTCTCACCAGGT
GAGTGACTTTGAGCCAGTCTACAAGGATCTGATGGCCAAGGAACATGAAG
TCATTATGATGATTAATAAGGGCAAGGAAATTGTTGCCAAGTCATCAAGA
AAAGACTTGAACAGACAGTTGTCATCAACTCTTGATGCAATCAAAAATGA
GTGGGACAATGTACGCAAGACTGCCGTAGAGCGTCGATCCAGACTTCAGA
AGTGTATGGATACTTGCAATAAGTTCCATAACATGCAAGAGAAATTCAAC
CCATGGCTAGACAAGGCTGAAGATAAGGCAAGAAACATGGATCCAATTGC
ATTCACAAAGAAGGCCATTGACAAGCAGATCAAGGAGATCCAAGCGTTCA
AGAATGATGTGTCCCGTCACAGTGGAGAATTTGAGAATAACAAAACAGCA
GGAGATAAGCTTGTTGGGTGCACTGACACTGATCATGATGGAGTTCATGA
TGCCCTTGGCATTATGAAGGAGCGCTGGGACAACCTCAATGCTATTGTCA
TGGCAAGAGCACAAGATCTTGATGATGTTTCAGCAACATTGGCAGATTTC
AATGAAAAGGCAAGAGACCTGGACCACACACTCCAACGCTGTGGGGACAA
ACTTGCCTCTCTTGATACTTTAGGTGGAGGTGGCAAAGATGCCAAATCAC
TGGAGAGAATGAAGGCATTGCTTGATGAAACCAATGCTCTTGGTAAGCAG
GTTGACCATGTAAGACAGAAGGGTGAAGATCTGTGCACTGCTGCTGACTC
TGCAGGATCAGATGCTACCCATATTCAGGATGAAGTTGAAAGACTGTCAG
ACCGTTATGGTGATCTAAAGGGTAAGCTTGAGGATCGTTGTCATGATTTG
GAAGAAGCTTCCCAGGCTGTTAACCAGTTTGGCGCTCTTGTAAAGAATGT
CGGTCAAGAACTCACGGCATTAGATGATGAAATTGACCGTATGGCCCCAG
TTGGTAGAGACATCAAGACTGTTACAGGACAGATTGATCAGCTACAGAGC
TTCTTGACCAAGGTTGACCAGAAGGCAGATGAAATTGAAGATGCAAAGGC
AGCTCTGGAGGATCTTGTTGCTCAAGGGTTCACAGGTAGTAATAACCGCA
CTGCTGAGGATCAGATTAAGCAGCTTGGTCGCCAATTGAAGAAAATCCAA
GATCGTTGTGATGTCCGTGGCAAGGACCTTGACACTGTTTTGAACAAGCT
AGAAAACTTCTACCAGAAATACAATGTGGTAATGGAGGAAATCAATGAAA
CGGACAAGGAAGGTGAAGCATTTAAACCAGTTGGTGCAGATGTTGACACA
ATCATTGCTCAACAAGAGGAATTCAAAAGATTCAAGGGCAAACACATTGA
AGCTCTAGGAAAGCAAGTAACTGAATGCAATAAGCTTGGTCAGGGGCTCA
TTCAGAGTGCTGCATCAGGTGTTAATACCCATGATCTAGAGGATGATATT
GATGGTATGAATGATCTCTGGAATAAACTGAAGGAGATGATTGGCAACCG
AGAGAAGGCTCTGGATAAGGGCTTGATGCAATCTGGCAAGTTCCAGGATG
CACTGGACAGTATGTTGCAGTGGCTTGGCAACTTTGAAGAGATGATGGAA
AATCAAGCACCGATCTCAGGTGAATACTCTGTGGTGAAGGCTCAAGCTCA
GGAGCAAAAGTTCTTGAGAAAGATGCTTCTTGATAGACAGAATGAGATGC
AGGCACTCTTGTCCATGGGACGTAGCTTGGCTGCAGATCTAGAACCTTCA
GAGAAGGCCAATGTAGAAGGACAGTTGGATGATTTGCTCAACAGATTTGA
TGATGCCAATGCCAGATCACAGGAGCGCATGGAGGCTCTTGAAGAAACAC
TAAAGGTTGCCAAGGAGTTCCAAAACAAACTGAACCCCATCACAGAATGG
CTTGACCGCACTGAAAAGAAACTCAAGGAAATGAGCACAGTGCCATCAGA
TGAAGAAAAAATCCAGAAACTTCTTGATGAGCACGATAACCTTCATGATG
AAATCCTTGGCCAGAAGCCTGCATTTGATGATCTTACTGATGTTGCTACA
GCCCTCATGAACCTAATTGGAGATGATGAAGCTAATGCATTGGCTGACAG
GTTGCAGTCGACCACAGACCGCTATGGCCAGCTTGTAGAAGACTCAGAGG
CACTTGGCCGTCTTCTGCAAGAATCAAAGGTGGGTCTGCGCCATCTTGTT
CTGACCTATGAGGACTTGCTCTCATGGATGGATGAGATGGAAGCAAGGCT
CTCCAAGTATCGCATCCTTTCTGTGTTTGTTGAGAAGCTCTTGGAGCAGA
TGGATGAACTTACAGATCTGGGTGAAGAAGTTGTATCTCATGAAAAACAG
GTTTCAGAGGTAATGGAAGCTGGCTCTCAGCTCATGAAGCACATTTCCAG
TGATGAAGCTCTTCAGCTGAAGGATAAATTAGACTCTATCCAAAGACGGT
ACAATGATCTTAGTGCCAAAGCAACTGACCTTCACAAGTCTGCCAATGAA
GCCTTGCCTTTGGTTCAACAGTTCCATAGTGCTCATGATCGTCTAGGGTC
ATGGATGCTGTCTGTTGAGGGACAACTCCAGAGCATGGACTCCTCAGGTC
AAGGACTGTTGGAAGAAGAGATTGAGAGGTTAGCTCAAGAGATCCAAGAA
CATCGCCCATTGGTAGAAGCTGTAAACTTGGTTGGACCTCAACTTTGTCA
GATCTCTCCAGGTGAGGGTGCATCAAACATCGAAACACTTGTCACTAGAG
ATAACAGGAGGTTTGAACAGATCTGTGAACAGATTCAGAGAAGGATGGAG
AGAATTCATATGTCCAAGCAGAGATCACAGGAGGTCACACATGACATTGA
TGAGCTGCTTGACTGGTTCCGTGAGGTAGAAGGTCAGGTCAGGGAAGCAG
AACCTCCAAGTGTGGATCCTGATGAGATTCGAATCCAATTGAAGGAGCAC
AAGGCTTTGAATGACGATGTTGCCAGCCAGAAGGGTAGAGTGCGTGATGT
CCTGTCCAATGCTAAGAAGGTCTTGAGGGAAGCGCCACAACATGAAGACA
CAAGTGAACTGAGAGAGAAGATGGATGACCTCAAGGAGACCATGGAATCC
GTCTCTAAGCTCTCATCAGATAGGCTCTCCACCTTGGAGCAAGCTCTACC
TCTGGCAGAGCACTTCTTTGAGACTCATCATGAATTGGATGACTGGCTGT
CAGGCATGGAGAATGAAGCTATGGTGATGGACACCCCAGCACTGCGTGCT
GAACAGATTATCCGTCAAATGGAGAGAAATAAGAATTTCTTGCAGTCCAT
TGCTGACCACAAGCCATTGCTTGACAAACTGAATAAGACTGGTGGTGCCC
TTCTTAAACTTGTCAATGAAGAAGATGGCAATAAGATTCAAGACCTTCTC
GAAAGTGATAATGACCGTTACAATGCTCTAAAGAATGCACTTCGTGAACG
TGGACAAGCTCTTGAGGATGCTCTTCAAGAAACCAGCCAGTTCTCAGACA
AGTTGGATGGCATGTTATCTGCTTTGGCTGAAACTGCAGATCAGGTGAAG
AATGCTGAGCCCATCTCTGCTCATCCTGAGAAGATCCATGAACAAGTGCA
GGAGAACAACAGTATCATTGATGACCTTGACAGGAAAGAGACAGCATTTA
CTGCTGTTAAAGCAGCTGCAGAAGATGTCATCAACAAGGCTTCACGCAAT
GACCCTGCTGTCAAGGATATTAAGAATAAGTTAGATCGTCTGAACAAGTT
GTGGGATCATGTGCAAATGGCAACTACCCAGCGTGGCCAGTCTCTGGAAG
ATGCACTTGCAATGGCTGAGAAATTCTGGGAAGAACTACAAGGTGTCATG
GCTGCCCTTAAGGACCTGCAAGACACACTGAAGGCCCAAGAGCCAGTAGC
TGTAGAGCCTCAGGCAATCAAGCAACAAAGAGATGAACTCTCACAGATCA
AGACCAAGATAGACCAAACAAAGCCAGAGGTGGAACAAGTTCGCCAGACT
GGACGAGATTTGATGAATCTCTGTGGAGAGGCAGACAAGCCTGAAGTTAA
AAAGAACATTGAAGATCTGGATTATGCTTGGGATAATGTCACAGCTTTGT
ATGCCAGGCGAGAGGAGAACTTAATCGATGCCATGGAGAAGGCTATGGAA
TTCCATGACACACTGAGGAACATGCTCGAGTTCTTGGAGAAGGCAGAAGA
CAAATTCTCAGGAATGGGTGCTATTGCTGGAGACATTGAAGCTATCAAGG
GCCAGATTAACCAGCTGCAGAAGTTCAAGGATGAGGTTGATCCACACATG
GTCAAGGTTGAGGCCCTGAACAGACAAGCTCAAGAACTCAAGGAACGCAC
CACTCCTGATCAGGCTGCTGCTATTATGGAGCCTTTGGGAGAAGTCAACC
GACGATGGGATGAACTCCTCAAGGGTATTGTAGAAAGACAGCGTGACTTG
GAATATGCCTTGCTCAAGCTTGGCCAATTCCAGCATGCCCTCAAGGAACT
ACTTGTTTGGATCGAGAGAACCACCAAGAACCTGGATGACTTGAAACCTG
TGTTTGGAGATCCACAGGTCATCGAAGTAGAGCTTGCCAAGTTGAAGGTG
ACTATTAATGACATCCAAGCTCATCAGTCAAGTGTAGACACCCTTAATGA
TGCAGGACGGCAGCTGATTGAAGCTGATAAAGGCTCTGAAGATGCTTCCA
ACACCCAGAAGAAATTGTCAGAATTGAACAAGAAGTGGAGTGAACTGCAG
GACAAGGCTAGCAGCAAACAGAATGACTTGGAAACTGCATTGAGGGAAGC
TCAGATCTTTAGTGCAGAAATCCAGGATCTCTTGCTCTGGCTTGGAGACA
TTGATGCTGCATTGTCAACCTCTAAACCTGTTGGTGGTTTGCCAGAAACT
GCAAAGGAGCAATTGCTTCGTTTCATGGAGATTTATGATGACCTAGAGGA
GAACCGTTCCAAGGTTGAGGGTACACTTCAGCAAGGCCAGGAGTACTTGA
AACGTTCTCGTGAAGGATCTGCATCCAATCTGAACCATAGTTTAAGAACT
CTAAAGCAACGTTGGGAAAGTGTCATGAACCGTGCTAATGACAAAAAGAT
CAAACTAGAAATTGCTCTTAAGGAGGCCACTGAATTCCATGATGCCTTGC
AACAGTTTGTCGACTGGCTAACAGAGGCTGAGAACTTCTTGAATGGCCAA
CAGCCAGTTTCTCGTGTTCTGGATATTATCCTCCAACAAATTGAAGAACA
CAATAGTTTCAAGAAGGATGTTACTGCTCATCGTGAGGTAATGCTTAATC
TGGATAAGAAGGGAACTCATCTCAAGTACTTCAGCCAGAAGCAAGATGTT
ATTTTGATTAAGAACTTGCTTGTATCAGTTCAGCACCGCTGGGAAAAAGT
AGTGTCCAAGGCAGCTGAGAGAACTCGTTCACTCGACCTTGGGTTCAAGG
AAGCCAAGGACTTCCATGATAATTGGAATGAACTCATATCCTGGCTCACT
GATGCTGAGAATACTTTGGATGAGCTTGCATCCAATGTGGGCAATGACCC
AGAGAAGATCAAGGCTCAAATTGCTAAGCATAAGGAGTTCCAGAAGGCCC
TTGGTGCTAAGCAGCCATCATATGATGGTACAATGAAGCAGGGTCGAAGT
CTGCAGAACAAGGCACCAAAGACTGATGAAGAGACACTGAAACAGATGAT
GGCAGATCTGAAGAACAAATGGAATAGTGTGTGCCAAAAGAGCGTAGATC
GCCAGAGGAAACTTGAGGAAGCTCTTTTGTTTACTGGTCAATTCAAGGAT
GCCATCCAAGCTTTGTTGGACTGGCTCAAGAAGGTGGAAGTTGGGCTTGT
GGAGGATGGACCAGTTCATGGAGATCTGGATACCGTTATGGCTCTTGTGG
AGCAACACAAAGCTTTCTGTGCTGAAATGAAGAACAGGTCAGCTCAGGTT
GAAAGTGTACGTCGCACTGCTGATGATCTCCTTGTCAAGGCTAGTGCTGA
AGATGCTGCTACCATTAAAACACAGATCATTGAGTTAGTAAGCTCATGGG
AGAAGGTTGAGAAAGCCACTGAAGTTCGCACACTGCGTTTGGAAGAGGCT
TTACAGGCTGCTGAAAGATTACACAAGGTTGTGCACATGCTCCTTGATTG
GCTGTCTGATGCTGAGATGAAACTTCGATATGCTGGCCCCTTGCCAGATG
AAGAAGAAGAAACAAGGCGACAGATTGCTGAACATGAATCCTTCATGGCT
GAACTGGCGCAAAAGGAGAAGGAGAAAGATGACACCATTGCGCTGGCTGA
AGATATCCTTGCTAAGGCTCATCCTGATGGTGTAGCTACTATCAAGCACT
GGATTACAATTATTCAGTCGAGATGGGAAGAAGTCATGGCTTGGGCTAGG
CAGAGAGAAACCAGATTGTCTGATCATCTCCGAAGCCTCAGTGATCTTGC
TGGACTTCTTGATGAATTGATGCGTTGGTTGATCCAGGCTGAGAACAATT
TGACAACCTTGGAAGCTGAACCACTGCCAGATGACATCCCAGCCATTGAA
GGCCTGATCACTGACCACAAGGAATTCATGGATGAGATGCAGAAGAAGGA
ACCTGATGTTCTAAGTATCTGCAAGCCAACCAAACCGAGACCTTCACTCT
CCAACCAGGGCAAGAAGCGCTCTAGAGCATCCCTTGGTCGTGAGAGTGTG
AGCCCAGGAAGAGAATCCTCGCCAGAATATGATTATCCATCTCGTCGTTC
AAGCCGTATCAGCCCCGATCGCGAATCGTCACCAGGACCCAAATCGCGAA
AGTCCAGCCGCGCATCACCTGCTCGTGAGATCACACCCACTCGGGAATAC
CCTCGGCCCTGGATGTTTGGAGCAAGAACAACACCACCCCGAGAGTTATC
ACCCGGAGCTGACCGAGAAAGAGAATGGCCTCTTTCACACTTGCGCTTTG
CCACGTCCACACCAACGCCTGCTGGTGCTACTACTGGTACTGCAGGAGGA
AGGAAGAGCAGCAAGGCCAGTGTGAGAGATGAACCTCAGATCAAGAATCC
TCATGCTAGAGCATTGTGGGAGAAGTGGCAGCATGTTGGCTTCATGGCAT
GGGAGCGCATGCGACGTCTCTATGACAAACTCAACTATCTTCAGGAGCTT
GAGAAACTTAAGAACTTCTCCTGGGAAGAATGGAGAAAGAGGTTTATGAA
GTTCATGAACCACAAGAAATCTCGTGTGACTGATCTGTTCCGCAAGATGG
ACTCTGATAATGATGGAGCTGTGCCAAGAGAAGACTTCATTGATGGAATC
CTTAAGACCAAGTTCCCCACAAGCCGTTTGGAGATGGGAACTGTTGCCGA
TATATTTGACCGCAACCAGGATGGCTACATTGACTACCAAGAGTTCATTG
CGGCGTTACGACCTGACTGGGAGCGCAAGGGACCCTTGACTGATGCAGAA
AGGATTGATGATGAAGTGCAGAAACAGGTTTCCAAATGCACCTGCCGACA
GAAGTTCCGTGTGCACCAAGTAGGAGAAGGCAAATATAGGTTTGGAGACA
GTCAAAAGCTACGTCTGGTTCGTATCCTGCGGTCAACTGTCATGGTTCGT
GTGGGCGGTGGATGGGTGGCACTTGATGAATTCCTTGTGAAGAATGACCC
ATGCAGAGTATGTCCATCTATACCTGAGTTAGAGCAGGTTGGAGATTTGG
AACTACATGAGCATGGGTGCCCTATGAGAGGAAAGACTTCACCAGCTGGG
TCCTGCCGTAGCTCCTCCAAGGGTCGCACCAACGTGGAGTTACGCGAGCA
GTTCATCCTAGCGGAGGGCGTATCCCAGAGCATGACACCGTTCAAGTCCA
AGCCTAGCCCCAACAGTTCTGTGTCAAGCCAGTCAGGCACTCCTGCCCAG
CAGCGATCCCAGTCCCTGCCTAACGCTGGGCCCATTATCAAGGTCCGAGA
AAGAACAGCCAAGAGCTCAGCTATGGGCCGTGCGTCCTTCAGTGCTGGAA
CTCCAGATTCCTCATTTAGCGAAGAAGGAGGCACTTCCTCATTCCATCTC
CATGGCGGCAAGCGCAAGGCTTCTGCCCCAGTCACATCCCGCTCATCTTA
TAATACCTCAGCTGACAGTCAACCAGGAAGCCGAGGAGGCAGCCGCCCTG
CTTCTCGAGGACCTGGCTCTCGTCCTGGTTCTCGGCCTGGGTCTCGGCCA
CCAAGTCGTGCAGGCTCAGAGGTGTCCCTAGACTCCTATGATGGCGGCCG
GACCCCCATGAGACGCACACCCTCATTTACAGGGCGAACACGCACACCAT
CTAGTCAGTCCTCTGGGGTTCAGCGGTCATCTTCCCTTAGAAAGGCCTCA
GCCCCTGTCAAGTCCTCTACAGGCACTGTCAATGGAACTGGGACACGTGC
CATCTCTGTCTCATCTAGATCGCGGAGCATGACAAGGACACCGTCAGCAT
CGAGCATTCCTGTAGCTGTGGCATCCTCGTCCAGGACTAACCTATCTGGC
TCCACATCTAACCTGAATGTTGCGGGAACACCCTTAAGGTCCCGAACTTC
ATCAACTACTAGTCTTAACTCCAATCATTCCACAAGCAAAATTCCAACAC
TGAGACACAAAGTGTCCACCACACAAAGCACCACTCCCAAGACCTCCACT
ACTACAAGGACTCGGAATCCTTCAGGTTCCAGCAGCACAGGTGGAACTAC
TAGGATTGCCCGCAAATCCTCTGCTGCTTCAGACACGCCTACCGGGATAG
CAAGGAAAACGGGCATCGCAGAGCCAAGACGCAAGTTGTAGGAAATTAAA
TGGCAAAATTATATAATGTTGTGCTAGGGCCCAATGAAAGTTGTAAAGAA
AATTTACATGGTACCCTGTACAGTTTATATTAAAACACATAGATGTATGA
CAGTTACAAGTGATAAAATTGTAAATGTGT
>CL23.Contig4_All
TTGTGAAGAATGACCCATGCAGAGTATGTCCATCTATACCTGAGTTAGAG
CAGGTTGGAGATTTGGAACTACATGAGCATGGGTGCCCTATGAGAGGAAA
GACTTCACCAGCTGGGTCCTGCCGTAGCTCCTCCAAGGGTCGCACCAACG
TGGAGTTACGCGAGCAGTTCATCCTAGCGGAGGGCGTATCCCAGAGCATG
ACACCGTTCAAGTCCAAGCCTAGCCCCAACAGTTCTGTGTCAAGCCAGTC
AGGCACTCCTGCCCAGCAGCGATCCCAGTCCCTGCCTAACGCTGGGCCCA
TTATCAAGGTCCGAGAAAGAACAGCCAAGAGCTCAGCTATGGGCCGTGCG
TCCTTCAGTGCTGGAACTCCAGATTCCTCATTTAGCGAAGAAGGAGGCAC
TTCCTCATTCCATCTCCATGGCGGCAAGCGCAAGGCTTCTGCCCCAGTCA
CATCCCGCTCATCTTATAATACCTCAGCTGACAGTCAACCAGGAAGCCGA
GGAGGCAGCCGCCCTGCTTCTCGAGGACCTGGCTCTCGTCCTGGTTCTCG
GCCTGGGTCTCGGCCACCAAGTCGTGCAGGCTCAGAGGTGTCCCTAGACT
CCTATGATGGCGGCCGGACCCCCATGAGACGCACACCCTCATTTACAGGG
CGAACACGCACACCATCTAGTCAGTCCTCTGGGGTTCAGCGGTCATCTTC
CCTTAGAAAGGCCTCAGCCCCTGTCAAGTCCTCTACAGGCACTGTCAATG
GAACTGGGACACGTGCCATCTCTGTCTCATCTAGGTTATATTCACCGACT
CTGTCCAGTCGATTGAAAGAGGCAGGAATTAGGACTAACCTATCTGGCTC
CACATCTAACCTGAATGTTGCGGGAACACCCTTAAGGTCCCGAACTTCAT
CAACTACTAGTCTTAACTCCAATCATTCCACAAGCAAAATTCCAACACTG
AGACACAAAGTGTCCACCACACAAAGCACCACTCCCAAGACCTCCACTAC
TACAAGGACTCGGAATCCTTCAGGTTCCAGCAGCACAGGTGGAACTACTA
GGATTGCCCGCAAATCCTCTGCTGCTTCAGACACGCCTACCGGGATAGCA
AGGAAAACGGGCATCGCAGAGCCAAGACGCAAGTTGTAGGAAATTAAATG
GCAAAATTATATAATGTTGTGCTAGGGCCCAATGAAAGTTGTAAAGAAAA
TTTACATGGTACCCTGTACAGTTTATATTAAAACACATAGATGTATGACA
GTTACAAGTGATAAAATTGTAAATGTGT
>CL23.Contig5_All
CGTCGGTCCTCAGCCACACAGCTGATGGAAACTGACACTGTTGACAGTCA
GGTCACCACCACCACGTTAGCGGGCTCCTCGCTTCAGGTTACCACCACTT
CCTCCATGCGACGGCTAACTCCAGCTTCTGCTGCTGCCACTGGGGTTGCT
GAACCTCACTTGGTTCATCCTGAGACCGGGGAGCAGCTGACTTTACACCA
GGCCATGGAACTAGGTCTGGTGGACTTGGCATCAGGCAACATGGTTCATC
CTACCACAGGGGAGACGTTCCCCTTGAATGAGGCTGTGCAGCGTGGTTAT
CTCAGCCCTGCTCTTTTGCAGCATCTTCAGACTCCTTGTGGCATTAAGGA
TCCAACCACAGGGCGCGAACTAACACTTTTAGAAGCTACAAAACAGGGGT
TATTCAGTCCTGAAGAAGGCGCCTTCAGGGACCCCACAACAGGCAAACTA
CTAACACCTGAGGAGGCTGCTAAAGTTGGCTTCGTCATTTTGGAGAAGCA
AGCAATGATCGAGAAGTACAAGCAGTGTGATGCTACAATAGTAGACATGA
TGGACCAAGTGAGTGAGATCGAACGGCGTTTGGCAGAGCAAGAGCCAGTT
AGTGAGAATGCCAATGGTCTTCGGAACCAGATCAACACTGTTAAGGCAAT
CAAAGATGAGTTGGATGAAATGTTCCGTCCTCTTGGAACATGCTTGGATG
GAGTACGCCAGGTAGTGAACCAGGGTGGCGATGCTCTATCGCGTGAGGAA
CTGGAGTCTCTGGACATGGCTGCCACCAGGCTGAAGCAGCGCTATGACAA
GTGTGTTGACCAGGCTGATACCACCCACCGCCGTCTTACCACTGCTATGG
AGGAGTTCTCCAAGTATGAAAAGGAGATTGCTCTCTTCCAGACATGGCTG
ATGCAGGCAACTAAGACTTTGATTGAAAAAGAGCGCCTTTGCTCAGACCT
CAACAAGATCAAGAACCATGAACAGGGATGTCGAGACTTCTTAGGTGACG
TCATTGCCCACCAGGCTGACCTCCGCTTCATCACCATGGCCACCCAGAAG
TTCTTGGATGAGTCCAGTGTGTACCTCCGTACAGTCAACAACTTCCGCAC
TTCACTTCCAGAGAGATACCCAGTTTTGCAAGCTGATCCCGACTCGGTGG
TCCGCGATGCCGCTGATGACGTCACGGCCGAGTTTAAGGATCTGCTAGCC
AGAGCCAACAAACTAGTTGATAAGGTTACAAGTGTCGGCAACAAACAGCG
CGATTACACTGAATCCATTGAGAAGGCCATACGCTGGTTGAAGGACACCG
ATGTTAAGATTACCAGAATCCTTCAGGAACCGGTAGGGGCAGAGCCCAAG
AGCGTCCAGGATCAGCTGGATAAGACAAAGGCCATTAACAACGACGTAGT
TGCACAGTCTCGCCTCTTCGATAACTGTCGTGGAACGGCGGCGGCGCTGC
TGCGTGCGCTGGAGGGGGAGCTCGACGCCAACGAGAGAGACGCCATCGAG
CGCCCTCCTGAAGAACTCTACGAGAGGTACAATGAGTTGGCCGACCGCCT
GGCACACCGCTGCCAGGAGCTGGACACCGCCCTTGTACAGTGCCAGGGCG
TGCAGGAGGGTCTGGACTCGCTCATGGCCTGGCTCTCGAGCATCGACTTG
CAGCTAAAGAACGCCAGCAAGCCTGCATCTCTGAACCGCGATCGCCTGGA
CGAACAGGTGCGAGAACACCGCCAGCTCCACGCCGACATCATGTCGCACC
AGGCGTCGGTGGTGCAGATCAACGACTCCGCGGAGGCGCTGCTCTCCTCC
GCCTCCAACGCCCGCGTGGCCAAGAAGATCGAGACCAAGCTGAGGGAACT
CAACACCAAATTCGAGAAGGTGGTTGAGCGGTCCGAATCTCGAGGTCACC
ACCTGGAAGTCGTGTCCACACAGCTCGAAGCCTTTACAGTGTCCGTGGAG
CACTTCGAGGAATGGTACATCGAGATCGTGGAGGTCGTGGAGTCGAGGGA
GGTGCTTTCTCTCGATGTTGAAAGCTATGCTCGCAAGATTGATGAGATTG
CACGTCAACGTGATGCAAGAACTGGTGACTTTGATGGCATGATCAAGACA
GGAAAGGAGCTTGTGTCGAAGAAGGATGTCACAGACACAGCACCTGTAAA
GGACAAGATCAAGAACCTAGAGGGCCAGTGGAAGGAGCTTAATGACACTC
TGGACGAAAGAGCACGCAATGGCAAAGAGAGGTCAGAGCAGCTCCTCGCA
TACGAACAGCTGCGAGACCGCTGCACTCAGTGGCTCACCACCACAGAGAA
CATCCTTGATAATGCCCAGGCTGTTGGCCTTGAAACTGAGATTGTAAAGA
GGCAACATGAGGAACTCAAGCCACTTCACAAGGAATTCCGTGAATATGCT
AGCACCATTGACAAACTCAATGAACTTGGCAATGCATACGATGCCTTGCT
GCGAGGTGAGAGGCCAGAGAGTCCGACAAGACGTCGATCATCTGTCACAC
CAGCCAAGCGTCCCTCTATCACGTCGCCTCTGAAATCCCCAGTGAGGCGA
GTGTCACAGGACGCACGTAGTCCCTCACCCACGCAGAAGTTCATGGGCTT
CAACGGGTCTGGCCCCATGTCACCCATCCCTGGTGGTTATGCTAGCAGGC
GCACATCACAGGAAGGATTCCACCTCGATGATATGAGTCCTATCCAGAAG
GAGTTGATGCAGGTGAACAACCGTTATGAAATGATTGGAATGAGATTAGG
TGACCGTCAGAATGACCTAGATACAATGAAGGAGGAGCTGAAGAAATTAA
GTGACAGCATTCGCTCTCTCAACACTGTCTTGGATAAGGCAGAGCGCAGC
ATGCCAAGAGATGCTGTGCCCACTACAAAAGAGGAGGCAGATAAACATAA
TAGGCAGTGCAAGAGCATCCAAGATGACCTGCTAGAGAAACAGCCTGCCC
TTGATTCACTGAAGAGCCAGGTCATTGAGTTGATCAAGAAGAGGCCTACA
GCTCCTGGTGCTGATATTTTACAAGATCAGTTTGACCTTGTAAATGATCG
TTATAAGGAGCTCCAGGGTCGCCTCAAAGATCGTCTCAGCTTCCTAGAAC
ATACCAAAGACTTCCTTGATAGCCATGATGCTCTCAACAACTGGCTTAAT
TCAAAAGACAAGATGATGACTGTCTTGGGCCCAATTGCTTCTGATCCTCG
CATGGTCCAGATGCAGGCTCAGCAGGTGCAGGTGCTCAGGGATGAATTCC
AGGCACAGGAGCCAAAGCTTAATGATCTGAATGATGCTGGAGACAAGATC
ATCAGTGTCTGTGAGCCCAACTCAATGGCTGGAAAGAAGATCAATGACAA
ATTAGATGCCATTAACAACAAGTGGACTGAGCTTATTGGCCAGCTGGATG
CTCGAGACTCTGCTCTTAATGCTGCATCTGATGCTAGCACAGATTTCTAC
AACAATTACAACAAGCTGCATGATACCTTGCTCAAGCTGGGTGAAGATTT
TGATGAAGTTTCAGCCAGTGGTGCCGATTCAGCTCAGCAAATTCAAGCTG
TGCAAGATCTTGAGAAAGGTTTGGAGAGAGTACGTGCTCCTCTTATTGAT
CTGGAGGGCTTGGGTGAACACCTAGTCTCTATTCTCTCTGATCCATCTTC
CAAGTCTGATATCAAGTCTAAGGTCACCCAACTTAACAAAATGTTCAATA
ACTTGGAGAGGAAACTTGGTAACAGAAAGTCAGAGTTGGAAGCCTCCCTC
AGAGATGAAGAAATGTTTGGCCAGTCATGCCAAGACATCCAAGAATGGTT
GGCTGACCAAGTGGCTCATCTCAAGGATAAACTTCTGGTTTCTGCAGACC
GAGATATTCTCTCTCACCAGGTGAGTGACTTTGAGCCAGTCTACAAGGAT
CTGATGGCCAAGGAACATGAAGTCATTATGATGATTAATAAGGGCAAGGA
AATTGTTGCCAAGTCATCAAGAAAAGACTTGAACAGACAGTTGTCATCAA
CTCTTGATGCAATCAAAAATGAGTGGGACAATGTACGCAAGACTGCCGTA
GAGCGTCGATCCAGACTTCAGAAGTGTATGGATACTTGCAATAAGTTCCA
TAACATGCAAGAGAAATTCAACCCATGGCTAGACAAGGCTGAAGATAAGG
CAAGAAACATGGATCCAATTGCATTCACAAAGAAGGCCATTGACAAGCAG
ATCAAGGAGATCCAAGCGTTCAAGAATGATGTGTCCCGTCACAGTGGAGA
ATTTGAGAATAACAAAACAGCAGGAGATAAGCTTGTTGGGTGCACTGACA
CTGATCATGATGGAGTTCATGATGCCCTTGGCATTATGAAGGAGCGCTGG
GACAACCTCAATGCTATTGTCATGGCAAGAGCACAAGATCTTGATGATGT
TTCAGCAACATTGGCAGATTTCAATGAAAAGGCAAGAGACCTGGACCACA
CACTCCAACGCTGTGGGGACAAACTTGCCTCTCTTGATACTTTAGGTGGA
GGTGGCAAAGATGCCAAATCACTGGAGAGAATGAAGGCATTGCTTGATGA
AACCAATGCTCTTGGTAAGCAGGTTGACCATGTAAGACAGAAGGGTGAAG
ATCTGTGCACTGCTGCTGACTCTGCAGGATCAGATGCTACCCATATTCAG
GATGAAGTTGAAAGACTGTCAGACCGTTATGGTGATCTAAAGGGTAAGCT
TGAGGATCGTTGTCATGATTTGGAAGAAGCTTCCCAGGCTGTTAACCAGT
TTGGCGCTCTTGTAAAGAATGTCGGTCAAGAACTCACGGCATTAGATGAT
GAAATTGACCGTATGGCCCCAGTTGGTAGAGACATCAAGACTGTTACAGG
ACAGATTGATCAGCTACAGAGCTTCTTGACCAAGGTTGACCAGAAGGCAG
ATGAAATTGAAGATGCAAAGGCAGCTCTGGAGGATCTTGTTGCTCAAGGG
TTCACAGGTAGTAATAACCGCACTGCTGAGGATCAGATTAAGCAGCTTGG
TCGCCAATTGAAGAAAATCCAAGATCGTTGTGATGTCCGTGGCAAGGACC
TTGACACTGTTTTGAACAAGCTAGAAAACTTCTACCAGAAATACAATGTG
GTAATGGAGGAAATCAATGAAACGGACAAGGAAGGTGAAGCATTTAAACC
AGTTGGTGCAGATGTTGACACAATCATTGCTCAACAAGAGGAATTCAAAA
GATTCAAGGGCAAACACATTGAAGCTCTAGGAAAGCAAGTAACTGAATGC
AATAAGCTTGGTCAGGGGCTCATTCAGAGTGCTGCATCAGGTGTTAATAC
CCATGATCTAGAGGATGATATTGATGGTATGAATGATCTCTGGAATAAAC
TGAAGGAGATGATTGGCAACCGAGAGAAGGCTCTGGATAAGGGCTTGATG
CAATCTGGCAAGTTCCAGGATGCACTGGACAGTATGTTGCAGTGGCTTGG
CAACTTTGAAGAGATGATGGAAAATCAAGCACCGATCTCAGGTGAATACT
CTGTGGTGAAGGCTCAAGCTCAGGAGCAAAAGTTCTTGAGAAAGATGCTT
CTTGATAGACAGAATGAGATGCAGGCACTCTTGTCCATGGGACGTAGCTT
GGCTGCAGATCTAGAACCTTCAGAGAAGGCCAATGTAGAAGGACAGTTGG
ATGATTTGCTCAACAGATTTGATGATGCCAATGCCAGATCACAGGAGCGC
ATGGAGGCTCTTGAAGAAACACTAAAGGTTGCCAAGGAGTTCCAAAACAA
ACTGAACCCCATCACAGAATGGCTTGACCGCACTGAAAAGAAACTCAAGG
AAATGAGCACAGTGCCATCAGATGAAGAAAAAATCCAGAAACTTCTTGAT
GAGCACGATAACCTTCATGATGAAATCCTTGGCCAGAAGCCTGCATTTGA
TGATCTTACTGATGTTGCTACAGCCCTCATGAACCTAATTGGAGATGATG
AAGCTAATGCATTGGCTGACAGGTTGCAGTCGACCACAGACCGCTATGGC
CAGCTTGTAGAAGACTCAGAAGCACTTGGCCGTCTTCTGCAAGAATCAAA
GGTGGGTCTGCGCCATCTTGTTCTGACCTATGAGGACTTGCTCTCATGGA
TGGATGAGATGGAAGCAAGGCTCTCCAAGTATCGCATCCTTTCTGTGTTT
GTTGAGAAGCTCTTGGAGCAGATGGATGAACTTACAGATCTGGGTGAAGA
AGTTGTATCTCATGAAAAACAGGTTTCAGAGGTAATGGAAGCTGGCTCTC
AGCTCATGAAGCACATTTCCAGTGATGAAGCTCTTCAGCTGAAGGATAAA
TTAGACTCTATCCAAAGACGGTACAATGATCTTAGTGCCAAAGCAACTGA
CCTTCACAAGTCTGCCAATGAAGCCTTGCCTTTGGTTCAACAGTTCCATA
GTGCTCATGATCGTCTAGGGTCATGGATGCTGTCTGTTGAGGGACAACTC
CAGAGCATGGACTCCTCAGGTCAAGGACTGTTGGAAGAAGAGATTGAGAG
GTTAGCTCAAGAGATCCAAGAACATCGCCCATTGGTAGAAGCTGTAAACT
TGGTTGGACCTCAACTTTGTCAGATCTCTCCAGGTGAGGGTGCATCAAAC
ATCGAAACACTTGTCACTAGAGATAACAGGAGGTTTGAACAGATCTGTGA
ACAGATTCAGAGAAGGATGGAGAGAATTCATATGTCCAAGCAGAGATCAC
AGGAGGTCACACATGACATTGATGAGCTGCTTGACTGGTTCCGTGAGGTA
GAAGGTCAGGTCAGGGAAGCAGAACCTCCAAGTGTGGATCCTGATGAGAT
TCGAATCCAATTGAAGGAGCACAAGGCTTTGAATGACGATGTTGCCAGCC
AGAAGGGTAGAGTGCGTGATGTCCTGTCCAATGCTAAGAAGGTCTTGAGG
GAAGCGCCACAACATGAAGACACAAGTGAACTGAGAGAGAAGATGGATGA
CCTCAAGGAGACCATGGAATCTGTCTCTAAGCTCTCATCAGATAGGCTCT
CCACCTTGGAGCAAGCTCTACCTCTGGCAGAGCACTTCTTTGAGACTCAT
CATGAGTTGGATGACTGGCTGTCAGGCATGGAGAATGAAGCTATGGTGAT
GGACACCCCAGCACTGCGTGCTGAACAGATTATCCGTCAAATGGAGAGAA
ATAAGAATTTCTTGCAGTCCATTGCTGACCACAAGCCATTGCTTGACAAA
CTGAATAAGACTGGTGGTGCCCTTCTTAAACTTGTCAATGAAGAAGATGG
CAATAAGATTCAAGACCTTCTTGAAAGTGATAATGACCGTTACAATGCTC
TAAAGAATGCACTTCGTGAACGTGGACAAGCTCTTGAGGATGCTCTTCAA
GAAACCAGCCAGTTCTCAGACAAGTTGGATGGCATGTTATCTGCTTTGGC
TGAAACTGCAGATCAGGTGAAGAATGCTGAGCCCATCTCTGCTCATCCTG
AGAAGATCCATGAACAAGTGCAGGAGAACAACAGTATCATTGATGACCTT
GACAGGAAAGAGACAGCATTTACTGCTGTTAAAGCAGCTGCAGAAGATGT
CATCAACAAGGCTTCACGCAATGACCCTGCTGTCAAGGATATTAAGAATA
AGTTAGATCGTCTGAACAAGTTGTGGGATCATGTGCAAATGGCAACTACC
CAGCGTGGCCAGTCTCTGGAAGATGCACTTGCAATGGCTGAGAAATTCTG
GGAAGAACTACAAGGTGTCATGGCTGCCCTTAAGGACCTGCAAGACACAC
TGAAGGCCCAAGAGCCAGTAGCTGTAGAGCCTCAGGCAATCAAGCAACAA
AGAGATGAACTCTCACAGATCAAGACCAAGATAGACCAAACAAAGCCAGA
GGTGGAACAAGTTCGCCAGACTGGACGAGATTTGATGAATCTCTGTGGAG
AGGCAGACAAGCCTGAAGTTAAAAAGAACATTGAAGATCTGGATTATGCT
TGGGATAATGTCACAGCTTTGTATGCCAGGCGAGAGGAGAACTTAATCGA
TGCCATGGAGAAGGCTATGGAATTCCATGACACACTGAGGAACATGCTCG
AGTTCTTGGAGAAGGCAGAAGACAAATTCTCAGGAATGGGTGCTATTGCT
GGAGACATTGAAGCTATCAAGGGCCAGATTAACCAGCTGCAGAAGTTCAA
GGATGAGGTTGATCCACACATGGTCAAGGTTGAGGCCCTGAACAGACAAG
CTCAAGAACTCAAGGAACGCACCACTCCTGATCAGGCTGCTGCTATTATG
GAGCCTTTGGGAGAAGTCAACCGACGATGGGATGAACTCCTCAAGGGTAT
TGTAGAAAGACAGCGTGACTTGGAATATGCCTTGCTCAAGCTTGGCCAAT
TCCAGCATGCCCTCAAGGAACTACTTGTTTGGATCGAGAGAACCACCAAG
AACCTGGATGACTTGAAACCTGTGTTTGGAGATCCACAGGTCATCGAAGT
AGAGCTTGCCAAGTTGAAGGTGACTATTAATGACATCCAAGCTCATCAGT
CAAGTGTAGACACCCTTAATGATGCAGGACGGCAGCTGATTGAAGCTGAT
AAAGGCTCTGAAGATGCTTCCAACACCCAGAAGAAATTGTCAGAATTGAA
CAAGAAGTGGAGTGAACTGCAGGACAAGGCTAGCAGCAAACAGAATGACT
TGGAAACTGCATTGAGGGAAGCTCAGATCTTTAGTGCAGAAATCCAGGAT
CTCTTGCTCTGGCTTGGAGACATTGATGCTGCATTGTCAACCTCTAAACC
TGTTGGTGGTTTGCCAGAAACTGCAAAGGAGCAATTGCTTCGTTTCATGG
AGATTTATGATGACCTAGAGGAGAACCGTTCCAAGGTTGAGGGTACACTT
CAGCAAGGCCAGGAGTACTTGAAACGTTCTCGTGAAGGATCTGCATCCAA
[truncated: 70,842,616 more chars]
