# Supplementary material for: Identification of Functional Gene Modules Associated With STAT-Mediated Antiviral Responses to White Spot Syndrome Virus in Shrimp
Source: Front Physiol. 2019 Mar 11;10:212. doi: 10.3389/fphys.2019.00212 (PMC6421301; doi:10.3389/fphys.2019.00212)
Supplement: FILE S6 — Qualities of RNA sequencing of samples. [file Data_Sheet_6.CSV]

Sample	Raw reads	Clean reads	clean bases	Error rate(%)	Q20(%)	Q30(%)	GC content(%)	Total reads	Total mapped
E0	8747735	8727200	0.44G	0.01	98.33	95.1	47.71	8727200	6924696 (79.35%)
EP24	10403916	10381831	0.52G	0.01	99	96.86	48.84	10381831	8256088 (79.52%)
EP48	9852192	9838544	0.49G	0.01	98.72	95.84	48.26	9838544	8071470 (82.04%)
EP72	9091793	9080396	0.45G	0.01	98.79	95.98	48.48	9080396	7502705 (82.63%)
EW24	8671573	8660504	0.43G	0.01	98.75	95.92	47.93	8660504	7143096 (82.48%)
EW48	8093299	8081818	0.4G	0.01	98.76	95.93	48.02	8081818	6508752 (80.54%)
EW72	9345424	9333480	0.47G	0.01	98.98	96.55	48.8	9333480	7787218 (83.43%)
S0	10342437	10320069	0.52G	0.01	98.31	95.06	47.53	10320069	8203273 (79.49%)
SP24	10400436	10386530	0.52G	0.01	98.7	95.78	48.13	10386530	8371495 (80.60%)
SP48	9688443	9672374	0.48G	0.01	98.76	95.94	48.39	9672374	7903276 (81.71%)
SP72	10961380	10948405	0.55G	0.01	98.75	95.88	48.47	10948405	9216942 (84.19%)
SW24	10362343	10347767	0.52G	0.01	98.69	95.77	48.33	10347767	8504744 (82.19%)
SW48	9754272	9741475	0.49G	0.01	98.74	95.89	48.39	9741475	7631491 (78.34%)
SW72	10978654	10964962	0.55G	0.01	98.78	95.99	48.28	10964962	9364406 (85.40%)
