# Supplementary material for: Identification of Functional Gene Modules Associated With STAT-Mediated Antiviral Responses to White Spot Syndrome Virus in Shrimp
Source: Front Physiol. 2019 Mar 11;10:212. doi: 10.3389/fphys.2019.00212 (PMC6421301; doi:10.3389/fphys.2019.00212)
Supplement: FILE S7 — Genes affected by WSSV infection. [file Data_Sheet_7.CSV]

CL10.Contig3_All
CL10.Contig7_All
CL100.Contig3_All
CL1006.Contig11_All
CL1006.Contig15_All
CL1006.Contig5_All
CL101.Contig1_All
CL1012.Contig1_All
CL1021.Contig3_All
CL1030.Contig2_All
CL1031.Contig2_All
CL1035.Contig3_All
CL1054.Contig5_All
CL1058.Contig4_All
CL1059.Contig3_All
CL106.Contig1_All
CL106.Contig2_All
CL1062.Contig2_All
CL1067.Contig5_All
CL1072.Contig1_All
CL1086.Contig1_All
CL1092.Contig1_All
CL1098.Contig1_All
CL1119.Contig2_All
CL1123.Contig2_All
CL1136.Contig2_All
CL1140.Contig5_All
CL1145.Contig1_All
CL1146.Contig2_All
CL1153.Contig2_All
CL1157.Contig4_All
CL1160.Contig6_All
CL1169.Contig2_All
CL1178.Contig1_All
CL1179.Contig1_All
CL118.Contig4_All
CL1182.Contig12_All
CL1186.Contig2_All
CL1189.Contig14_All
CL1189.Contig22_All
CL1189.Contig5_All
CL1190.Contig17_All
CL1196.Contig2_All
CL120.Contig39_All
CL1200.Contig1_All
CL1200.Contig2_All
CL1204.Contig2_All
CL1216.Contig2_All
CL1238.Contig1_All
CL1241.Contig1_All
CL1247.Contig1_All
CL125.Contig4_All
CL125.Contig5_All
CL125.Contig8_All
CL1259.Contig6_All
CL1261.Contig2_All
CL1264.Contig2_All
CL1280.Contig6_All
CL129.Contig4_All
CL1315.Contig16_All
CL1315.Contig4_All
CL1328.Contig2_All
CL1338.Contig4_All
CL1339.Contig2_All
CL1339.Contig3_All
CL1344.Contig2_All
CL1345.Contig2_All
CL1349.Contig1_All
CL1354.Contig2_All
CL1360.Contig7_All
CL137.Contig2_All
CL1379.Contig1_All
CL138.Contig7_All
CL1387.Contig2_All
CL139.Contig1_All
CL1395.Contig1_All
CL1400.Contig1_All
CL1406.Contig1_All
CL1408.Contig1_All
CL1411.Contig3_All
CL1418.Contig5_All
CL1423.Contig3_All
CL1427.Contig1_All
CL1430.Contig1_All
CL1434.Contig3_All
CL1435.Contig2_All
CL1437.Contig1_All
CL1444.Contig1_All
CL1444.Contig3_All
CL1444.Contig5_All
CL1450.Contig5_All
CL1450.Contig8_All
CL1461.Contig1_All
CL1468.Contig6_All
CL147.Contig1_All
CL1476.Contig1_All
CL1485.Contig1_All
CL149.Contig14_All
CL1492.Contig3_All
CL1498.Contig3_All
CL1498.Contig4_All
CL150.Contig12_All
CL1502.Contig1_All
CL1509.Contig1_All
CL152.Contig1_All
CL1529.Contig1_All
CL1534.Contig2_All
CL1535.Contig7_All
CL1551.Contig1_All
CL1554.Contig1_All
CL1560.Contig2_All
CL1565.Contig1_All
CL1567.Contig2_All
CL157.Contig2_All
CL1574.Contig2_All
CL1577.Contig2_All
CL1584.Contig11_All
CL1584.Contig1_All
CL1584.Contig2_All
CL1586.Contig2_All
CL1588.Contig1_All
CL159.Contig6_All
CL1592.Contig2_All
CL1595.Contig1_All
CL1603.Contig6_All
CL1604.Contig2_All
CL1605.Contig5_All
CL161.Contig16_All
CL161.Contig7_All
CL161.Contig9_All
CL1615.Contig1_All
CL1628.Contig3_All
CL163.Contig1_All
CL164.Contig2_All
CL1644.Contig1_All
CL165.Contig1_All
CL1651.Contig1_All
CL1658.Contig2_All
CL1659.Contig2_All
CL1665.Contig1_All
CL1667.Contig6_All
CL1670.Contig2_All
CL1672.Contig2_All
CL1678.Contig3_All
CL1686.Contig3_All
CL1693.Contig2_All
CL1699.Contig6_All
CL1709.Contig1_All
CL1710.Contig2_All
CL1716.Contig2_All
CL1717.Contig2_All
CL1719.Contig1_All
CL1724.Contig2_All
CL1737.Contig1_All
CL1738.Contig1_All
CL1739.Contig1_All
CL1742.Contig1_All
CL1742.Contig3_All
CL1754.Contig1_All
CL1759.Contig2_All
CL1775.Contig2_All
CL179.Contig2_All
CL1791.Contig1_All
CL1793.Contig1_All
CL1799.Contig3_All
CL1800.Contig1_All
CL1807.Contig2_All
CL1808.Contig2_All
CL181.Contig2_All
CL1821.Contig2_All
CL1831.Contig3_All
CL1831.Contig5_All
CL1848.Contig3_All
CL1848.Contig7_All
CL1849.Contig1_All
CL1851.Contig7_All
CL1855.Contig4_All
CL1863.Contig3_All
CL1867.Contig6_All
CL1873.Contig1_All
CL1873.Contig2_All
CL1873.Contig4_All
CL1882.Contig2_All
CL1887.Contig3_All
CL1892.Contig2_All
CL1896.Contig1_All
CL1896.Contig2_All
CL190.Contig2_All
CL1911.Contig3_All
CL1913.Contig2_All
CL1921.Contig3_All
CL1923.Contig1_All
CL1925.Contig2_All
CL1926.Contig1_All
CL1929.Contig1_All
CL1936.Contig1_All
CL1940.Contig3_All
CL1943.Contig3_All
CL1943.Contig4_All
CL1945.Contig1_All
CL1949.Contig1_All
CL1949.Contig3_All
CL1971.Contig1_All
CL1973.Contig2_All
CL1973.Contig3_All
CL1975.Contig7_All
CL1977.Contig1_All
CL1981.Contig1_All
CL1984.Contig2_All
CL199.Contig2_All
CL199.Contig4_All
CL1994.Contig1_All
CL1997.Contig4_All
CL20.Contig15_All
CL2012.Contig1_All
CL202.Contig2_All
CL2020.Contig1_All
CL2023.Contig2_All
CL2023.Contig3_All
CL203.Contig1_All
CL2042.Contig1_All
CL2052.Contig7_All
CL2069.Contig3_All
CL2069.Contig4_All
CL207.Contig27_All
CL2070.Contig1_All
CL2078.Contig3_All
CL2086.Contig1_All
CL209.Contig1_All
CL2090.Contig2_All
CL2093.Contig2_All
CL2095.Contig2_All
CL2109.Contig2_All
CL2118.Contig2_All
CL2134.Contig2_All
CL2136.Contig1_All
CL2139.Contig10_All
CL2139.Contig6_All
CL2139.Contig7_All
CL2140.Contig2_All
CL2151.Contig1_All
CL2157.Contig6_All
CL2159.Contig6_All
CL216.Contig2_All
CL2173.Contig2_All
CL2179.Contig4_All
CL2180.Contig7_All
CL2189.Contig3_All
CL2191.Contig1_All
CL2193.Contig1_All
CL2194.Contig1_All
CL2196.Contig2_All
CL2202.Contig1_All
CL221.Contig2_All
CL2222.Contig2_All
CL2222.Contig3_All
CL2225.Contig1_All
CL2227.Contig1_All
CL224.Contig4_All
CL2243.Contig2_All
CL2245.Contig1_All
CL2246.Contig2_All
CL2250.Contig2_All
CL2250.Contig3_All
CL2252.Contig2_All
CL2259.Contig1_All
CL2262.Contig2_All
CL2270.Contig3_All
CL2271.Contig4_All
CL2277.Contig1_All
CL2278.Contig2_All
CL2280.Contig1_All
CL2281.Contig2_All
CL2296.Contig1_All
CL2296.Contig2_All
CL23.Contig8_All
CL2304.Contig2_All
CL231.Contig1_All
CL231.Contig2_All
CL231.Contig3_All
CL2310.Contig5_All
CL2311.Contig1_All
CL2313.Contig2_All
CL2314.Contig1_All
CL2316.Contig2_All
CL2325.Contig1_All
CL2326.Contig1_All
CL2344.Contig2_All
CL2345.Contig2_All
CL2351.Contig1_All
CL2353.Contig1_All
CL2359.Contig2_All
CL2360.Contig2_All
CL2368.Contig1_All
CL237.Contig16_All
CL2372.Contig2_All
CL2378.Contig2_All
CL2379.Contig2_All
CL2390.Contig11_All
CL2396.Contig2_All
CL24.Contig2_All
CL2403.Contig5_All
CL2408.Contig2_All
CL241.Contig1_All
CL241.Contig3_All
CL242.Contig11_All
CL242.Contig5_All
CL2424.Contig2_All
CL2426.Contig1_All
CL2440.Contig1_All
CL2441.Contig9_All
CL2443.Contig6_All
CL2445.Contig1_All
CL2446.Contig1_All
CL2451.Contig2_All
CL2459.Contig1_All
CL2460.Contig1_All
CL2460.Contig2_All
CL2460.Contig3_All
CL2467.Contig8_All
CL2467.Contig9_All
CL2471.Contig2_All
CL2481.Contig1_All
CL250.Contig2_All
CL2505.Contig2_All
CL2518.Contig2_All
CL2520.Contig2_All
CL2534.Contig1_All
CL2534.Contig2_All
CL2536.Contig1_All
CL2536.Contig3_All
CL2538.Contig3_All
CL254.Contig5_All
CL2542.Contig3_All
CL2549.Contig2_All
CL2551.Contig3_All
CL2596.Contig1_All
CL2597.Contig1_All
CL260.Contig2_All
CL2607.Contig2_All
CL2643.Contig1_All
CL2649.Contig2_All
CL266.Contig2_All
CL2662.Contig2_All
CL2666.Contig3_All
CL2685.Contig2_All
CL2718.Contig2_All
CL2725.Contig1_All
CL273.Contig2_All
CL2744.Contig2_All
CL2750.Contig1_All
CL276.Contig2_All
CL2761.Contig1_All
CL2761.Contig4_All
CL2773.Contig1_All
CL2774.Contig2_All
CL2787.Contig2_All
CL2788.Contig2_All
CL2802.Contig1_All
CL2806.Contig2_All
CL2811.Contig1_All
CL2813.Contig2_All
CL2813.Contig3_All
CL2814.Contig1_All
CL282.Contig1_All
CL282.Contig3_All
CL2830.Contig4_All
CL2838.Contig3_All
CL2840.Contig3_All
CL2843.Contig2_All
CL2855.Contig1_All
CL2865.Contig2_All
CL2870.Contig1_All
CL2878.Contig2_All
CL2881.Contig2_All
CL29.Contig1_All
CL2900.Contig2_All
CL2903.Contig2_All
CL2907.Contig2_All
CL2918.Contig3_All
CL2919.Contig2_All
CL2919.Contig3_All
CL2927.Contig4_All
CL2927.Contig6_All
CL2934.Contig1_All
CL2943.Contig1_All
CL2952.Contig1_All
CL2962.Contig3_All
CL2970.Contig3_All
CL2974.Contig2_All
CL2974.Contig3_All
CL2976.Contig2_All
CL2977.Contig1_All
CL2981.Contig1_All
CL299.Contig4_All
CL2995.Contig3_All
CL30.Contig1_All
CL3012.Contig2_All
CL3012.Contig3_All
CL3018.Contig1_All
CL3020.Contig2_All
CL3022.Contig5_All
CL303.Contig2_All
CL3050.Contig1_All
CL307.Contig3_All
CL3075.Contig1_All
CL3075.Contig2_All
CL3078.Contig1_All
CL308.Contig1_All
CL3086.Contig2_All
CL3101.Contig3_All
CL3118.Contig1_All
CL3118.Contig2_All
CL3120.Contig3_All
CL3122.Contig3_All
CL3123.Contig4_All
CL3127.Contig2_All
CL3129.Contig1_All
CL3137.Contig1_All
CL3137.Contig2_All
CL314.Contig1_All
CL3140.Contig5_All
CL3141.Contig2_All
CL316.Contig1_All
CL3162.Contig4_All
CL3163.Contig1_All
CL3163.Contig2_All
CL3163.Contig3_All
CL3164.Contig1_All
CL3167.Contig2_All
CL3179.Contig2_All
CL3188.Contig1_All
CL3189.Contig1_All
CL3191.Contig2_All
CL3202.Contig1_All
CL3202.Contig2_All
CL3208.Contig1_All
CL3212.Contig1_All
CL3215.Contig1_All
CL3229.Contig2_All
CL3238.Contig2_All
CL3248.Contig2_All
CL325.Contig3_All
CL325.Contig4_All
CL3257.Contig2_All
CL326.Contig7_All
CL3262.Contig1_All
CL3265.Contig2_All
CL3267.Contig2_All
CL3282.Contig1_All
CL3297.Contig1_All
CL330.Contig1_All
CL3313.Contig1_All
CL3319.Contig1_All
CL3327.Contig3_All
CL3330.Contig1_All
CL3332.Contig2_All
CL3342.Contig2_All
CL335.Contig1_All
CL335.Contig2_All
CL3356.Contig1_All
CL337.Contig2_All
CL3374.Contig1_All
CL3374.Contig2_All
CL3384.Contig1_All
CL3394.Contig2_All
CL3403.Contig2_All
CL3406.Contig1_All
CL3410.Contig4_All
CL3420.Contig1_All
CL3432.Contig2_All
CL3442.Contig1_All
CL3446.Contig3_All
CL3448.Contig2_All
CL345.Contig6_All
CL3476.Contig2_All
CL3481.Contig1_All
CL3490.Contig1_All
CL3492.Contig1_All
CL3512.Contig1_All
CL3516.Contig1_All
CL3516.Contig2_All
CL3526.Contig5_All
CL353.Contig1_All
CL3534.Contig1_All
CL3536.Contig3_All
CL3544.Contig2_All
CL3551.Contig1_All
CL3565.Contig1_All
CL3566.Contig2_All
CL3568.Contig2_All
CL3571.Contig3_All
CL3579.Contig1_All
CL3594.Contig4_All
CL3598.Contig2_All
CL3603.Contig1_All
CL3622.Contig4_All
CL3634.Contig1_All
CL3635.Contig3_All
CL364.Contig3_All
CL3644.Contig1_All
CL3644.Contig2_All
CL3645.Contig2_All
CL3648.Contig3_All
CL3648.Contig4_All
CL3672.Contig1_All
CL3674.Contig1_All
CL3691.Contig2_All
CL3692.Contig1_All
CL3692.Contig5_All
CL3694.Contig1_All
CL3694.Contig3_All
CL3694.Contig4_All
CL3694.Contig5_All
CL3694.Contig6_All
CL3698.Contig2_All
CL37.Contig26_All
CL370.Contig1_All
CL370.Contig3_All
CL3704.Contig2_All
CL3706.Contig2_All
CL3716.Contig2_All
CL3719.Contig2_All
CL3741.Contig2_All
CL3746.Contig3_All
CL3748.Contig1_All
CL3751.Contig1_All
CL3759.Contig1_All
CL3761.Contig2_All
CL3786.Contig2_All
CL3799.Contig1_All
CL38.Contig2_All
CL3801.Contig2_All
CL3808.Contig2_All
CL382.Contig1_All
CL382.Contig3_All
CL3826.Contig1_All
CL3829.Contig2_All
CL3831.Contig3_All
CL3831.Contig4_All
CL3832.Contig1_All
CL3848.Contig2_All
CL385.Contig1_All
CL3851.Contig1_All
CL3865.Contig2_All
CL3869.Contig1_All
CL3874.Contig2_All
CL3874.Contig3_All
CL3889.Contig1_All
CL3896.Contig1_All
CL3901.Contig3_All
CL3904.Contig1_All
CL3931.Contig2_All
CL3937.Contig1_All
CL3948.Contig1_All
CL3953.Contig2_All
CL3957.Contig1_All
CL3963.Contig1_All
CL3969.Contig2_All
CL3978.Contig1_All
CL3991.Contig2_All
CL4.Contig15_All
CL4.Contig8_All
CL4008.Contig1_All
CL4009.Contig2_All
CL401.Contig1_All
CL401.Contig3_All
CL401.Contig6_All
CL4010.Contig1_All
CL4017.Contig2_All
CL4018.Contig2_All
CL4023.Contig3_All
CL4049.Contig1_All
CL4051.Contig2_All
CL4077.Contig1_All
CL4081.Contig1_All
CL4083.Contig2_All
CL4087.Contig1_All
CL4089.Contig1_All
CL4091.Contig3_All
CL4091.Contig5_All
CL4091.Contig7_All
CL4103.Contig2_All
CL4104.Contig1_All
CL4108.Contig1_All
CL413.Contig3_All
CL4132.Contig2_All
CL4135.Contig1_All
CL4140.Contig2_All
CL4145.Contig2_All
CL4152.Contig4_All
CL4156.Contig2_All
CL4164.Contig1_All
CL4173.Contig2_All
CL4191.Contig2_All
CL4193.Contig2_All
CL4194.Contig1_All
CL4200.Contig2_All
CL4218.Contig1_All
CL4229.Contig2_All
CL4233.Contig3_All
CL4245.Contig1_All
CL4257.Contig3_All
CL4264.Contig2_All
CL4269.Contig2_All
CL4279.Contig2_All
CL4279.Contig3_All
CL4284.Contig2_All
CL4291.Contig4_All
CL430.Contig1_All
CL4317.Contig3_All
CL4322.Contig1_All
CL4330.Contig2_All
CL4336.Contig3_All
CL4343.Contig2_All
CL4349.Contig1_All
CL4359.Contig1_All
CL4363.Contig1_All
CL437.Contig4_All
CL4372.Contig1_All
CL4385.Contig2_All
CL4398.Contig3_All
CL4411.Contig1_All
CL4416.Contig2_All
CL4417.Contig1_All
CL4421.Contig1_All
CL4438.Contig3_All
CL4449.Contig2_All
CL446.Contig2_All
CL4463.Contig2_All
CL4487.Contig2_All
CL450.Contig4_All
CL4505.Contig1_All
CL451.Contig3_All
CL4511.Contig1_All
CL4520.Contig1_All
CL4522.Contig2_All
CL4523.Contig3_All
CL4526.Contig1_All
CL4535.Contig1_All
CL4537.Contig1_All
CL4537.Contig2_All
CL4547.Contig2_All
CL4551.Contig1_All
CL4553.Contig3_All
CL4554.Contig1_All
CL4578.Contig1_All
CL458.Contig2_All
CL4580.Contig1_All
CL4594.Contig2_All
CL4596.Contig2_All
CL4597.Contig2_All
CL4604.Contig2_All
CL4604.Contig3_All
CL4607.Contig1_All
CL462.Contig2_All
CL4640.Contig2_All
CL4641.Contig2_All
CL465.Contig6_All
CL4653.Contig4_All
CL4654.Contig1_All
CL4673.Contig2_All
CL4680.Contig2_All
CL4680.Contig4_All
CL4709.Contig4_All
CL4716.Contig2_All
CL472.Contig2_All
CL4724.Contig3_All
CL4739.Contig2_All
CL4748.Contig1_All
CL4748.Contig2_All
CL4750.Contig2_All
CL4755.Contig1_All
CL4761.Contig2_All
CL4761.Contig3_All
CL4761.Contig5_All
CL4762.Contig2_All
CL4769.Contig1_All
CL4772.Contig3_All
CL4774.Contig2_All
CL4798.Contig2_All
CL4799.Contig1_All
CL4801.Contig1_All
CL481.Contig2_All
CL4811.Contig1_All
CL482.Contig1_All
CL4826.Contig1_All
CL4831.Contig1_All
CL4839.Contig1_All
CL4843.Contig2_All
CL4847.Contig1_All
CL4864.Contig2_All
CL4885.Contig2_All
CL4904.Contig2_All
CL4916.Contig1_All
CL4916.Contig3_All
CL493.Contig1_All
CL4933.Contig3_All
CL4933.Contig4_All
CL4948.Contig2_All
CL4951.Contig1_All
CL4954.Contig3_All
CL4956.Contig2_All
CL4960.Contig1_All
CL4964.Contig2_All
CL4987.Contig1_All
CL4988.Contig2_All
CL4990.Contig2_All
CL4998.Contig2_All
CL5003.Contig2_All
CL5005.Contig2_All
CL5012.Contig1_All
CL5014.Contig2_All
CL5023.Contig2_All
CL5026.Contig2_All
CL5027.Contig1_All
CL503.Contig4_All
CL5044.Contig4_All
CL5045.Contig1_All
CL5048.Contig2_All
CL5052.Contig2_All
CL5056.Contig2_All
CL506.Contig4_All
CL5066.Contig3_All
CL5067.Contig1_All
CL5068.Contig1_All
CL5078.Contig3_All
CL5089.Contig2_All
CL511.Contig3_All
CL5111.Contig2_All
CL5130.Contig2_All
CL5136.Contig1_All
CL5148.Contig2_All
CL5151.Contig3_All
CL5172.Contig1_All
CL5174.Contig2_All
CL518.Contig5_All
CL5181.Contig1_All
CL5181.Contig3_All
CL5199.Contig2_All
CL5204.Contig2_All
CL5213.Contig1_All
CL5213.Contig3_All
CL5215.Contig1_All
CL5228.Contig2_All
CL5249.Contig2_All
CL5257.Contig1_All
CL5264.Contig1_All
CL5266.Contig2_All
CL5273.Contig1_All
CL5281.Contig2_All
CL5293.Contig2_All
CL5298.Contig1_All
CL5298.Contig2_All
CL5317.Contig2_All
CL5318.Contig1_All
CL5318.Contig2_All
CL5321.Contig2_All
CL5329.Contig2_All
CL5346.Contig2_All
CL5359.Contig1_All
CL536.Contig1_All
CL5362.Contig4_All
CL5367.Contig1_All
CL537.Contig1_All
CL538.Contig1_All
CL538.Contig2_All
CL5390.Contig1_All
CL5391.Contig2_All
CL5393.Contig2_All
CL5405.Contig1_All
CL5412.Contig1_All
CL5414.Contig1_All
CL5421.Contig1_All
CL5425.Contig2_All
CL5447.Contig1_All
CL5469.Contig1_All
CL5470.Contig3_All
CL5476.Contig1_All
CL5480.Contig1_All
CL5485.Contig1_All
CL5485.Contig2_All
CL5488.Contig2_All
CL5492.Contig1_All
CL5502.Contig2_All
CL5507.Contig1_All
CL5511.Contig1_All
CL5511.Contig2_All
CL5519.Contig1_All
CL5524.Contig1_All
CL5525.Contig2_All
CL5532.Contig2_All
CL5535.Contig1_All
CL5552.Contig2_All
CL5555.Contig1_All
CL5555.Contig2_All
CL5559.Contig1_All
CL5561.Contig2_All
CL5576.Contig1_All
CL5586.Contig1_All
CL5617.Contig2_All
CL5636.Contig2_All
CL5642.Contig1_All
CL5643.Contig3_All
CL5647.Contig1_All
CL5648.Contig2_All
CL5651.Contig1_All
CL5653.Contig1_All
CL5655.Contig5_All
CL5659.Contig1_All
CL5662.Contig1_All
CL5667.Contig2_All
CL5671.Contig1_All
CL5671.Contig2_All
CL5683.Contig2_All
CL5689.Contig2_All
CL5702.Contig1_All
CL5709.Contig1_All
CL5710.Contig1_All
CL5716.Contig3_All
CL574.Contig2_All
CL5741.Contig1_All
CL5742.Contig1_All
CL5751.Contig1_All
CL5767.Contig1_All
CL5792.Contig1_All
CL5792.Contig2_All
CL5794.Contig3_All
CL5795.Contig1_All
CL580.Contig7_All
CL5812.Contig2_All
CL5813.Contig1_All
CL5813.Contig2_All
CL582.Contig3_All
CL5820.Contig1_All
CL5831.Contig2_All
CL5835.Contig1_All
CL5839.Contig1_All
CL5841.Contig1_All
CL5847.Contig1_All
CL5849.Contig1_All
CL5853.Contig1_All
CL5862.Contig1_All
CL5864.Contig1_All
CL587.Contig1_All
CL587.Contig2_All
CL587.Contig4_All
CL5921.Contig2_All
CL5936.Contig1_All
CL5943.Contig2_All
CL5944.Contig1_All
CL5954.Contig2_All
CL5959.Contig1_All
CL5961.Contig2_All
CL5974.Contig1_All
CL5979.Contig1_All
CL5981.Contig1_All
CL5989.Contig4_All
CL6001.Contig2_All
CL6003.Contig2_All
CL6017.Contig2_All
CL6018.Contig1_All
CL608.Contig1_All
CL6081.Contig1_All
CL6102.Contig1_All
CL6106.Contig2_All
CL6110.Contig2_All
CL6114.Contig1_All
CL6114.Contig2_All
CL6134.Contig1_All
CL6155.Contig1_All
CL6164.Contig1_All
CL6176.Contig1_All
CL619.Contig13_All
CL6200.Contig2_All
CL6207.Contig1_All
CL6213.Contig2_All
CL6214.Contig1_All
CL6218.Contig9_All
CL6249.Contig1_All
CL6252.Contig2_All
CL6269.Contig2_All
CL627.Contig3_All
CL6280.Contig2_All
CL6288.Contig2_All
CL6295.Contig2_All
CL6300.Contig2_All
CL631.Contig2_All
CL6310.Contig2_All
CL6314.Contig1_All
CL6339.Contig2_All
CL6348.Contig1_All
CL635.Contig2_All
CL6354.Contig2_All
CL6356.Contig2_All
CL637.Contig2_All
CL639.Contig2_All
CL641.Contig4_All
CL644.Contig1_All
CL648.Contig2_All
CL65.Contig3_All
CL650.Contig1_All
CL650.Contig2_All
CL656.Contig4_All
CL659.Contig3_All
CL664.Contig2_All
CL670.Contig1_All
CL672.Contig2_All
CL677.Contig2_All
CL677.Contig4_All
CL689.Contig8_All
CL692.Contig1_All
CL695.Contig2_All
CL71.Contig8_All
CL714.Contig1_All
CL718.Contig2_All
CL718.Contig3_All
CL72.Contig4_All
CL720.Contig3_All
CL721.Contig8_All
CL733.Contig8_All
CL741.Contig1_All
CL741.Contig4_All
CL742.Contig7_All
CL743.Contig4_All
CL747.Contig1_All
CL748.Contig1_All
CL755.Contig1_All
CL756.Contig10_All
CL766.Contig1_All
CL766.Contig2_All
CL768.Contig3_All
CL780.Contig2_All
CL789.Contig2_All
CL795.Contig1_All
CL8.Contig1_All
CL800.Contig4_All
CL808.Contig10_All
CL808.Contig8_All
CL81.Contig2_All
CL81.Contig5_All
CL813.Contig1_All
CL813.Contig3_All
CL826.Contig1_All
CL827.Contig1_All
CL827.Contig2_All
CL831.Contig12_All
CL833.Contig3_All
CL835.Contig2_All
CL846.Contig1_All
CL847.Contig2_All
CL85.Contig1_All
CL854.Contig1_All
CL857.Contig2_All
CL86.Contig6_All
CL872.Contig3_All
CL877.Contig2_All
CL877.Contig3_All
CL879.Contig2_All
CL888.Contig2_All
CL891.Contig1_All
CL893.Contig2_All
CL894.Contig2_All
CL9.Contig2_All
CL900.Contig1_All
CL905.Contig1_All
CL909.Contig3_All
CL909.Contig8_All
CL91.Contig4_All
CL923.Contig2_All
CL929.Contig13_All
CL93.Contig3_All
CL934.Contig2_All
CL936.Contig1_All
CL943.Contig1_All
CL943.Contig3_All
CL945.Contig1_All
CL948.Contig1_All
CL952.Contig8_All
CL953.Contig2_All
CL953.Contig4_All
CL953.Contig8_All
CL955.Contig3_All
CL96.Contig25_All
CL96.Contig41_All
CL962.Contig2_All
CL967.Contig1_All
CL97.Contig2_All
CL970.Contig5_All
CL971.Contig1_All
CL976.Contig1_All
CL976.Contig2_All
CL976.Contig3_All
CL981.Contig1_All
CL985.Contig1_All
CL985.Contig2_All
CL988.Contig7_All
CL991.Contig3_All
CL994.Contig4_All
CL995.Contig5_All
CL997.Contig4_All
Unigene10000_All
Unigene10007_All
Unigene10068_All
Unigene10111_All
Unigene10117_All
Unigene10122_All
Unigene10123_All
Unigene10139_All
Unigene10149_All
Unigene10151_All
Unigene10188_All
Unigene10208_All
Unigene10218_All
Unigene10219_All
Unigene10244_All
Unigene10263_All
Unigene10296_All
Unigene10301_All
Unigene10314_All
Unigene10318_All
Unigene10320_All
Unigene10377_All
Unigene10385_All
Unigene10394_All
Unigene10413_All
Unigene1043_All
Unigene10483_All
Unigene10490_All
Unigene10500_All
Unigene10506_All
Unigene10599_All
Unigene10602_All
Unigene10645_All
Unigene10683_All
Unigene10687_All
Unigene10779_All
Unigene10789_All
Unigene10790_All
Unigene10794_All
Unigene10847_All
Unigene10848_All
Unigene10853_All
Unigene10872_All
Unigene10885_All
Unigene10889_All
Unigene10925_All
Unigene10931_All
Unigene10940_All
Unigene10957_All
Unigene10967_All
Unigene11007_All
Unigene11035_All
Unigene11046_All
Unigene11096_All
Unigene1109_All
Unigene11101_All
Unigene11102_All
Unigene11104_All
Unigene11125_All
Unigene11126_All
Unigene11140_All
Unigene11142_All
Unigene11154_All
Unigene11169_All
Unigene11173_All
Unigene11178_All
Unigene1118_All
Unigene11204_All
Unigene11227_All
Unigene11241_All
Unigene11254_All
Unigene11280_All
Unigene11294_All
Unigene11298_All
Unigene11318_All
Unigene11319_All
Unigene11343_All
Unigene11372_All
Unigene11394_All
Unigene11407_All
Unigene11469_All
Unigene11477_All
Unigene114_All
Unigene11501_All
Unigene11527_All
Unigene11537_All
Unigene11598_All
Unigene115_All
Unigene11611_All
Unigene11618_All
Unigene11621_All
Unigene11625_All
Unigene11626_All
Unigene11630_All
Unigene11653_All
Unigene11684_All
Unigene11694_All
Unigene11696_All
Unigene11708_All
Unigene11731_All
Unigene11734_All
Unigene11745_All
Unigene11748_All
Unigene11801_All
Unigene11860_All
Unigene118_All
Unigene11928_All
Unigene11931_All
Unigene11954_All
Unigene11957_All
Unigene11989_All
Unigene11995_All
Unigene12009_All
Unigene12017_All
Unigene12076_All
Unigene12092_All
Unigene12094_All
Unigene12121_All
Unigene12122_All
Unigene12153_All
Unigene12158_All
Unigene12191_All
Unigene12225_All
Unigene12260_All
Unigene12300_All
Unigene1230_All
Unigene12310_All
Unigene12311_All
Unigene12352_All
Unigene1236_All
Unigene12387_All
Unigene12390_All
Unigene12443_All
Unigene12454_All
Unigene12460_All
Unigene12474_All
Unigene12565_All
Unigene12593_All
Unigene12602_All
Unigene12643_All
Unigene12657_All
Unigene12786_All
Unigene1278_All
Unigene12825_All
Unigene12883_All
Unigene12905_All
Unigene12920_All
Unigene12921_All
Unigene12941_All
Unigene12961_All
Unigene13018_All
Unigene13031_All
Unigene13045_All
Unigene13056_All
Unigene13057_All
Unigene13094_All
Unigene13101_All
Unigene13147_All
Unigene13154_All
Unigene1316_All
Unigene13190_All
Unigene13213_All
Unigene1328_All
Unigene13319_All
Unigene13416_All
Unigene13419_All
Unigene13447_All
Unigene13457_All
Unigene13466_All
Unigene1347_All
Unigene13495_All
Unigene13501_All
Unigene13564_All
Unigene13585_All
Unigene13597_All
Unigene13617_All
Unigene13648_All
Unigene13675_All
Unigene13777_All
Unigene13839_All
Unigene13852_All
Unigene13882_All
Unigene13886_All
Unigene13916_All
Unigene13920_All
Unigene13944_All
Unigene13960_All
Unigene13967_All
Unigene13974_All
Unigene13995_All
Unigene14000_All
Unigene14005_All
Unigene14014_All
Unigene14022_All
Unigene14052_All
Unigene14055_All
Unigene14056_All
Unigene14107_All
Unigene14133_All
Unigene14162_All
Unigene14181_All
Unigene14214_All
Unigene14234_All
Unigene14300_All
Unigene14306_All
Unigene14344_All
Unigene14362_All
Unigene14376_All
Unigene14394_All
Unigene14399_All
Unigene14410_All
Unigene14438_All
Unigene14446_All
Unigene14460_All
Unigene14462_All
Unigene14476_All
Unigene14508_All
Unigene14515_All
Unigene14559_All
Unigene14569_All
Unigene14571_All
Unigene14583_All
Unigene1458_All
Unigene14624_All
Unigene14629_All
Unigene14653_All
Unigene14656_All
Unigene14705_All
Unigene14710_All
Unigene14760_All
Unigene14761_All
Unigene14790_All
Unigene14813_All
Unigene14822_All
Unigene14831_All
Unigene14833_All
Unigene14852_All
Unigene14863_All
Unigene14867_All
Unigene14869_All
Unigene14886_All
Unigene14903_All
Unigene14914_All
Unigene14938_All
Unigene14954_All
Unigene14984_All
Unigene14987_All
Unigene1499_All
Unigene15003_All
Unigene15033_All
Unigene15074_All
Unigene15112_All
Unigene15145_All
Unigene15152_All
Unigene15173_All
Unigene15189_All
Unigene15204_All
Unigene15236_All
Unigene15241_All
Unigene15249_All
Unigene15253_All
Unigene15266_All
Unigene15273_All
Unigene15278_All
Unigene15279_All
Unigene15282_All
Unigene152_All
Unigene15337_All
Unigene15428_All
Unigene15523_All
Unigene15531_All
Unigene1554_All
Unigene15560_All
Unigene15623_All
Unigene1562_All
Unigene15643_All
Unigene15647_All
Unigene15656_All
Unigene15693_All
Unigene15713_All
Unigene15719_All
Unigene15763_All
Unigene15903_All
Unigene15914_All
Unigene15926_All
Unigene16083_All
Unigene16113_All
Unigene16119_All
Unigene16141_All
Unigene16149_All
Unigene16172_All
Unigene16206_All
Unigene1621_All
Unigene16253_All
Unigene16266_All
Unigene16268_All
Unigene16288_All
Unigene16342_All
Unigene16382_All
Unigene16383_All
Unigene16425_All
Unigene16526_All
Unigene16558_All
Unigene16576_All
Unigene16662_All
Unigene1666_All
Unigene1668_All
Unigene16724_All
Unigene16795_All
Unigene16804_All
Unigene16809_All
Unigene16816_All
Unigene16823_All
Unigene16829_All
Unigene16845_All
Unigene16855_All
Unigene16881_All
Unigene16882_All
Unigene16919_All
Unigene16922_All
Unigene16964_All
Unigene17053_All
Unigene17057_All
Unigene17102_All
Unigene17107_All
Unigene1715_All
Unigene17171_All
Unigene17224_All
Unigene17234_All
Unigene17270_All
Unigene17273_All
Unigene17278_All
Unigene17299_All
Unigene17317_All
Unigene17325_All
Unigene17356_All
Unigene1737_All
Unigene17392_All
Unigene17395_All
Unigene17416_All
Unigene17422_All
Unigene17452_All
Unigene17455_All
Unigene17524_All
Unigene17575_All
Unigene17634_All
Unigene1763_All
Unigene17651_All
Unigene17688_All
Unigene1771_All
Unigene17740_All
Unigene1774_All
Unigene17758_All
Unigene17773_All
Unigene17799_All
Unigene17816_All
Unigene17818_All
Unigene17844_All
Unigene17848_All
Unigene17872_All
Unigene17896_All
Unigene1789_All
Unigene17900_All
Unigene17913_All
Unigene17916_All
Unigene1792_All
Unigene17940_All
Unigene17956_All
Unigene17965_All
Unigene1797_All
Unigene17998_All
Unigene18006_All
Unigene18035_All
Unigene18045_All
Unigene18066_All
Unigene18087_All
Unigene18177_All
Unigene18241_All
Unigene18295_All
Unigene18302_All
Unigene18331_All
Unigene18332_All
Unigene18335_All
Unigene18340_All
Unigene18351_All
Unigene18376_All
Unigene18382_All
Unigene18383_All
Unigene18392_All
Unigene18404_All
Unigene18406_All
Unigene18413_All
Unigene18420_All
Unigene18440_All
Unigene18444_All
Unigene18449_All
Unigene18466_All
Unigene18493_All
Unigene18500_All
Unigene18524_All
Unigene18531_All
Unigene1853_All
Unigene18575_All
Unigene18582_All
Unigene18597_All
Unigene1859_All
Unigene18660_All
Unigene18662_All
Unigene18668_All
Unigene18675_All
Unigene18677_All
Unigene18686_All
Unigene18740_All
Unigene18767_All
Unigene18785_All
Unigene18801_All
Unigene18807_All
Unigene18811_All
Unigene18822_All
Unigene18870_All
Unigene18900_All
Unigene18989_All
Unigene19005_All
Unigene19047_All
Unigene19152_All
Unigene19164_All
Unigene19170_All
Unigene19171_All
Unigene19172_All
Unigene19217_All
Unigene19235_All
Unigene19250_All
Unigene19281_All
Unigene19325_All
Unigene19352_All
Unigene19357_All
Unigene19384_All
Unigene19406_All
Unigene19446_All
Unigene19447_All
Unigene19469_All
Unigene19512_All
Unigene19516_All
Unigene19518_All
Unigene19558_All
Unigene19573_All
Unigene19641_All
Unigene19658_All
Unigene19682_All
Unigene19683_All
Unigene19720_All
Unigene19738_All
Unigene19748_All
Unigene19750_All
Unigene19772_All
Unigene19828_All
Unigene19861_All
Unigene19886_All
Unigene19930_All
Unigene19937_All
Unigene19945_All
Unigene1994_All
Unigene19962_All
Unigene19976_All
Unigene20028_All
Unigene20093_All
Unigene20134_All
Unigene20141_All
Unigene20159_All
Unigene20201_All
Unigene20314_All
Unigene20318_All
Unigene20330_All
Unigene20352_All
Unigene20355_All
Unigene20384_All
Unigene20416_All
Unigene20438_All
Unigene20446_All
Unigene20496_All
Unigene20522_All
Unigene20532_All
Unigene20544_All
Unigene20568_All
Unigene20595_All
Unigene20647_All
Unigene20661_All
Unigene20688_All
Unigene20705_All
Unigene20737_All
Unigene20782_All
Unigene20841_All
Unigene20861_All
Unigene20915_All
Unigene20962_All
Unigene20965_All
Unigene20983_All
Unigene21035_All
Unigene21050_All
Unigene21060_All
Unigene21061_All
Unigene21096_All
Unigene21113_All
Unigene21131_All
Unigene21180_All
Unigene2120_All
Unigene21226_All
Unigene21246_All
Unigene21271_All
Unigene21282_All
Unigene21319_All
Unigene21341_All
Unigene21344_All
Unigene21364_All
Unigene21368_All
Unigene21373_All
Unigene21382_All
Unigene21384_All
Unigene21387_All
Unigene2138_All
Unigene21412_All
Unigene21444_All
Unigene21446_All
Unigene21477_All
Unigene21485_All
Unigene21499_All
Unigene21537_All
Unigene21539_All
Unigene21579_All
Unigene21588_All
Unigene21600_All
Unigene21606_All
Unigene2161_All
Unigene2162_All
Unigene21671_All
Unigene21696_All
Unigene21700_All
Unigene21714_All
Unigene21729_All
Unigene21730_All
Unigene21750_All
Unigene21752_All
Unigene21771_All
Unigene21781_All
Unigene21786_All
Unigene21789_All
Unigene21795_All
Unigene21804_All
Unigene21810_All
Unigene21843_All
Unigene21861_All
Unigene21896_All
Unigene21908_All
Unigene21914_All
Unigene22002_All
Unigene22010_All
Unigene22024_All
Unigene22027_All
Unigene22057_All
Unigene22067_All
Unigene22081_All
Unigene22131_All
Unigene22136_All
Unigene22160_All
Unigene22173_All
Unigene22191_All
Unigene22212_All
Unigene22226_All
Unigene22227_All
Unigene22231_All
Unigene22264_All
Unigene22283_All
Unigene22285_All
Unigene22293_All
Unigene222_All
Unigene22333_All
Unigene22335_All
Unigene22370_All
Unigene22373_All
Unigene22379_All
Unigene22391_All
Unigene223_All
Unigene22474_All
Unigene22490_All
Unigene22502_All
Unigene22518_All
Unigene22533_All
Unigene22548_All
Unigene22599_All
Unigene22605_All
Unigene22667_All
Unigene22682_All
Unigene22683_All
Unigene22713_All
Unigene22748_All
Unigene22767_All
Unigene22790_All
Unigene2280_All
Unigene22814_All
Unigene22832_All
Unigene22873_All
Unigene22877_All
Unigene22886_All
Unigene22894_All
Unigene22917_All
Unigene2292_All
Unigene2295_All
Unigene22993_All
Unigene22997_All
Unigene23055_All
Unigene23056_All
Unigene23064_All
Unigene23074_All
Unigene23110_All
Unigene23119_All
Unigene2319_All
Unigene23210_All
Unigene23231_All
Unigene23265_All
Unigene23278_All
Unigene23293_All
Unigene2334_All
Unigene2335_All
Unigene23415_All
Unigene23442_All
Unigene23469_All
Unigene23481_All
Unigene23507_All
Unigene23525_All
Unigene23555_All
Unigene23577_All
Unigene23578_All
Unigene23582_All
Unigene23594_All
Unigene23634_All
Unigene2365_All
Unigene2368_All
Unigene23718_All
Unigene23752_All
Unigene23769_All
Unigene23778_All
Unigene23866_All
Unigene23886_All
Unigene23948_All
Unigene23984_All
Unigene2398_All
Unigene23999_All
Unigene24004_All
Unigene24064_All
Unigene24123_All
Unigene24135_All
Unigene2414_All
Unigene24216_All
Unigene24238_All
Unigene24256_All
Unigene24268_All
Unigene24338_All
Unigene24365_All
Unigene24386_All
Unigene24412_All
Unigene24442_All
Unigene24456_All
Unigene24481_All
Unigene24497_All
Unigene24498_All
Unigene24506_All
Unigene24552_All
Unigene24584_All
Unigene24605_All
Unigene24609_All
Unigene24628_All
Unigene24650_All
Unigene24682_All
Unigene24703_All
Unigene2472_All
Unigene24754_All
Unigene24780_All
Unigene24806_All
Unigene24856_All
Unigene24919_All
Unigene24924_All
Unigene24942_All
Unigene24965_All
Unigene24967_All
Unigene24973_All
Unigene24984_All
Unigene24989_All
Unigene24992_All
Unigene24994_All
Unigene25014_All
Unigene25015_All
Unigene25023_All
Unigene25036_All
Unigene25046_All
Unigene2504_All
Unigene25063_All
Unigene25083_All
Unigene25091_All
Unigene25092_All
Unigene25098_All
Unigene25109_All
Unigene25117_All
Unigene2511_All
Unigene25129_All
Unigene2512_All
Unigene25134_All
Unigene25170_All
Unigene25175_All
Unigene25189_All
Unigene25206_All
Unigene25208_All
Unigene25219_All
Unigene2521_All
Unigene25272_All
Unigene25284_All
Unigene25304_All
Unigene25308_All
Unigene25421_All
Unigene25438_All
Unigene25447_All
Unigene25471_All
Unigene25479_All
Unigene25492_All
Unigene25498_All
Unigene25533_All
Unigene25547_All
Unigene25565_All
Unigene25574_All
Unigene25613_All
Unigene25642_All
Unigene25673_All
Unigene25677_All
Unigene25708_All
Unigene2570_All
Unigene25717_All
Unigene25719_All
Unigene25732_All
Unigene25736_All
Unigene25757_All
Unigene25783_All
Unigene25784_All
Unigene25800_All
Unigene2580_All
Unigene25827_All
Unigene25836_All
Unigene25867_All
Unigene25875_All
Unigene25917_All
Unigene25923_All
Unigene25933_All
Unigene25944_All
Unigene25945_All
Unigene25969_All
Unigene25987_All
Unigene26014_All
Unigene26021_All
Unigene26042_All
Unigene26076_All
Unigene26117_All
Unigene26122_All
Unigene26148_All
Unigene26150_All
Unigene26201_All
Unigene26203_All
Unigene26214_All
Unigene26232_All
Unigene26274_All
Unigene26279_All
Unigene26287_All
Unigene26295_All
Unigene26317_All
Unigene26318_All
Unigene26319_All
Unigene26327_All
Unigene2633_All
Unigene26353_All
Unigene26373_All
Unigene26377_All
Unigene26378_All
Unigene26384_All
Unigene26388_All
Unigene26396_All
Unigene26515_All
Unigene26587_All
Unigene26666_All
Unigene26678_All
Unigene2667_All
Unigene26701_All
Unigene26723_All
Unigene2677_All
Unigene26794_All
Unigene2679_All
Unigene26879_All
Unigene26880_All
Unigene26885_All
Unigene26964_All
Unigene26984_All
Unigene26988_All
Unigene27001_All
Unigene27036_All
Unigene27045_All
Unigene27103_All
Unigene2713_All
Unigene27181_All
Unigene27182_All
Unigene27189_All
Unigene27260_All
Unigene27299_All
Unigene27317_All
Unigene27384_All
Unigene27425_All
Unigene27426_All
Unigene27444_All
Unigene27474_All
Unigene2753_All
Unigene27551_All
Unigene27560_All
Unigene27565_All
Unigene27611_All
Unigene27613_All
Unigene27685_All
Unigene27690_All
Unigene27693_All
Unigene27755_All
Unigene27776_All
Unigene27779_All
Unigene27782_All
Unigene27798_All
Unigene27808_All
Unigene27809_All
Unigene27867_All
Unigene27874_All
Unigene27875_All
Unigene27892_All
Unigene27895_All
Unigene278_All
Unigene27912_All
Unigene27913_All
Unigene27924_All
Unigene27958_All
Unigene27963_All
Unigene27967_All
Unigene27993_All
Unigene28079_All
Unigene28124_All
Unigene28146_All
Unigene2817_All
Unigene28182_All
Unigene28208_All
Unigene28251_All
Unigene2825_All
Unigene28274_All
Unigene2828_All
Unigene28329_All
Unigene28332_All
Unigene28339_All
Unigene28347_All
Unigene28357_All
Unigene28359_All
Unigene28361_All
Unigene28365_All
Unigene28374_All
Unigene28398_All
Unigene28423_All
Unigene28485_All
Unigene28506_All
Unigene28535_All
Unigene28550_All
Unigene2855_All
Unigene28567_All
Unigene28586_All
Unigene28592_All
Unigene28603_All
Unigene28620_All
Unigene28638_All
Unigene28654_All
Unigene28661_All
Unigene28672_All
Unigene28681_All
Unigene28709_All
Unigene28731_All
Unigene28735_All
Unigene28750_All
Unigene28768_All
Unigene28790_All
Unigene287_All
Unigene28833_All
Unigene28834_All
Unigene28869_All
Unigene28888_All
Unigene28896_All
Unigene28909_All
Unigene28923_All
Unigene28939_All
Unigene28941_All
Unigene28949_All
Unigene2895_All
Unigene28973_All
Unigene28981_All
Unigene29005_All
Unigene29010_All
Unigene29021_All
Unigene29049_All
Unigene29052_All
Unigene29058_All
Unigene29093_All
Unigene29126_All
Unigene29135_All
Unigene29154_All
Unigene29163_All
Unigene29168_All
Unigene291_All
Unigene29200_All
Unigene29230_All
Unigene29253_All
Unigene2925_All
Unigene29260_All
Unigene29269_All
Unigene29275_All
Unigene29277_All
Unigene29317_All
Unigene29326_All
Unigene29358_All
Unigene29363_All
Unigene29366_All
Unigene29370_All
Unigene29371_All
Unigene29377_All
Unigene29431_All
Unigene2943_All
Unigene29528_All
Unigene29540_All
Unigene29541_All
Unigene29561_All
Unigene29590_All
Unigene29662_All
Unigene29666_All
Unigene29688_All
Unigene29722_All
Unigene29724_All
Unigene29737_All
Unigene29738_All
Unigene29748_All
Unigene29760_All
Unigene29776_All
Unigene29778_All
Unigene29784_All
Unigene29786_All
Unigene29848_All
Unigene29864_All
Unigene29881_All
Unigene29885_All
Unigene2990_All
Unigene29918_All
Unigene29963_All
Unigene29970_All
Unigene29995_All
Unigene3000_All
Unigene30012_All
Unigene30017_All
Unigene30059_All
Unigene30069_All
Unigene3007_All
Unigene30128_All
Unigene30132_All
Unigene30148_All
Unigene30165_All
Unigene30168_All
Unigene30183_All
Unigene30218_All
Unigene30233_All
Unigene30238_All
Unigene30250_All
Unigene30291_All
Unigene30292_All
Unigene3031_All
Unigene3035_All
Unigene30374_All
Unigene30416_All
Unigene3047_All
Unigene30547_All
Unigene30556_All
Unigene30612_All
Unigene30615_All
Unigene30645_All
Unigene30695_All
Unigene30708_All
Unigene30724_All
Unigene30725_All
Unigene30729_All
Unigene30731_All
Unigene30736_All
Unigene30784_All
Unigene30786_All
Unigene30806_All
Unigene30818_All
Unigene30824_All
Unigene30845_All
Unigene30855_All
[truncated: 1,144 more rows]
