# Supplementary material for: Identification of Functional Gene Modules Associated With STAT-Mediated Antiviral Responses to White Spot Syndrome Virus in Shrimp
Source: Front Physiol. 2019 Mar 11;10:212. doi: 10.3389/fphys.2019.00212 (PMC6421301; doi:10.3389/fphys.2019.00212)
Supplement: FILE S8 — Genes affected by both WSSV and STAT dsRNA. [file Data_Sheet_8.CSV]

CL10.Contig3_All
CL10.Contig5_All
CL10.Contig7_All
CL1003.Contig1_All
CL1015.Contig3_All
CL1019.Contig3_All
CL1024.Contig1_All
CL1034.Contig2_All
CL1044.Contig2_All
CL1050.Contig1_All
CL1054.Contig4_All
CL1054.Contig5_All
CL1055.Contig1_All
CL1062.Contig2_All
CL1064.Contig2_All
CL1070.Contig1_All
CL1080.Contig1_All
CL1086.Contig2_All
CL1093.Contig3_All
CL1096.Contig2_All
CL1100.Contig1_All
CL1105.Contig1_All
CL1105.Contig2_All
CL1112.Contig1_All
CL1120.Contig3_All
CL1124.Contig5_All
CL1125.Contig1_All
CL113.Contig2_All
CL1132.Contig2_All
CL1133.Contig1_All
CL1136.Contig1_All
CL114.Contig1_All
CL1140.Contig5_All
CL1143.Contig2_All
CL1143.Contig4_All
CL1151.Contig2_All
CL1160.Contig2_All
CL1167.Contig3_All
CL1182.Contig22_All
CL1182.Contig36_All
CL1189.Contig22_All
CL1189.Contig5_All
CL1190.Contig14_All
CL1190.Contig19_All
CL1190.Contig5_All
CL1191.Contig10_All
CL1191.Contig1_All
CL1192.Contig3_All
CL1196.Contig2_All
CL120.Contig16_All
CL1200.Contig2_All
CL1209.Contig1_All
CL1214.Contig1_All
CL1238.Contig1_All
CL1238.Contig2_All
CL1240.Contig2_All
CL1240.Contig3_All
CL1242.Contig3_All
CL1243.Contig2_All
CL1244.Contig3_All
CL1249.Contig2_All
CL1255.Contig10_All
CL1255.Contig2_All
CL1262.Contig1_All
CL1267.Contig4_All
CL1269.Contig3_All
CL1269.Contig5_All
CL1280.Contig4_All
CL1284.Contig1_All
CL129.Contig4_All
CL1293.Contig3_All
CL1295.Contig2_All
CL1307.Contig4_All
CL1313.Contig1_All
CL1317.Contig1_All
CL133.Contig4_All
CL1333.Contig3_All
CL1334.Contig2_All
CL1338.Contig10_All
CL1344.Contig2_All
CL1356.Contig2_All
CL1360.Contig17_All
CL1374.Contig6_All
CL1374.Contig7_All
CL1375.Contig1_All
CL1379.Contig1_All
CL138.Contig7_All
CL1382.Contig4_All
CL1386.Contig2_All
CL1389.Contig1_All
CL1396.Contig1_All
CL1398.Contig3_All
CL1399.Contig2_All
CL1408.Contig1_All
CL1410.Contig1_All
CL1411.Contig1_All
CL1417.Contig1_All
CL1418.Contig2_All
CL1418.Contig5_All
CL1425.Contig1_All
CL1435.Contig2_All
CL1444.Contig1_All
CL1444.Contig3_All
CL1447.Contig4_All
CL1450.Contig5_All
CL1450.Contig8_All
CL1461.Contig1_All
CL1462.Contig1_All
CL1467.Contig1_All
CL1467.Contig4_All
CL147.Contig1_All
CL1472.Contig5_All
CL149.Contig15_All
CL149.Contig5_All
CL1492.Contig5_All
CL1497.Contig1_All
CL150.Contig2_All
CL1500.Contig1_All
CL1510.Contig2_All
CL1512.Contig6_All
CL1533.Contig2_All
CL1535.Contig5_All
CL1535.Contig6_All
CL1538.Contig1_All
CL1558.Contig3_All
CL1567.Contig2_All
CL1569.Contig3_All
CL1573.Contig1_All
CL1574.Contig2_All
CL1577.Contig2_All
CL1584.Contig11_All
CL159.Contig3_All
CL159.Contig9_All
CL1591.Contig2_All
CL1592.Contig2_All
CL1603.Contig6_All
CL161.Contig29_All
CL161.Contig8_All
CL1633.Contig2_All
CL165.Contig1_All
CL1657.Contig3_All
CL1661.Contig2_All
CL1663.Contig1_All
CL1667.Contig4_All
CL1678.Contig3_All
CL1686.Contig3_All
CL169.Contig1_All
CL1690.Contig3_All
CL17.Contig21_All
CL170.Contig1_All
CL1716.Contig2_All
CL1723.Contig3_All
CL1742.Contig1_All
CL1742.Contig3_All
CL1756.Contig3_All
CL1759.Contig2_All
CL1760.Contig2_All
CL1763.Contig3_All
CL1768.Contig3_All
CL1775.Contig2_All
CL1789.Contig3_All
CL1796.Contig1_All
CL1799.Contig1_All
CL180.Contig1_All
CL1807.Contig2_All
CL181.Contig2_All
CL1831.Contig5_All
CL1839.Contig2_All
CL184.Contig2_All
CL1848.Contig6_All
CL1851.Contig7_All
CL1859.Contig2_All
CL1860.Contig1_All
CL1862.Contig2_All
CL1863.Contig3_All
CL1867.Contig10_All
CL1870.Contig1_All
CL1882.Contig1_All
CL1886.Contig1_All
CL1896.Contig1_All
CL1896.Contig2_All
CL190.Contig2_All
CL1911.Contig3_All
CL1922.Contig3_All
CL1926.Contig1_All
CL1929.Contig1_All
CL1936.Contig1_All
CL1949.Contig1_All
CL1971.Contig1_All
CL1975.Contig5_All
CL1976.Contig5_All
CL1977.Contig1_All
CL1977.Contig3_All
CL1980.Contig2_All
CL1981.Contig1_All
CL1986.Contig2_All
CL1989.Contig5_All
CL199.Contig4_All
CL1993.Contig3_All
CL1994.Contig1_All
CL2004.Contig1_All
CL2006.Contig2_All
CL2006.Contig3_All
CL2012.Contig1_All
CL2020.Contig1_All
CL2032.Contig2_All
CL2039.Contig2_All
CL2046.Contig2_All
CL2049.Contig1_All
CL2057.Contig1_All
CL2060.Contig3_All
CL2069.Contig3_All
CL2086.Contig1_All
CL2093.Contig2_All
CL2095.Contig2_All
CL2115.Contig2_All
CL2123.Contig1_All
CL2134.Contig2_All
CL2139.Contig10_All
CL2139.Contig4_All
CL2141.Contig2_All
CL2147.Contig2_All
CL2161.Contig1_All
CL2167.Contig2_All
CL2167.Contig4_All
CL2170.Contig1_All
CL2170.Contig4_All
CL2170.Contig6_All
CL2172.Contig1_All
CL2173.Contig2_All
CL2193.Contig3_All
CL2200.Contig1_All
CL2219.Contig2_All
CL2222.Contig2_All
CL2225.Contig2_All
CL2227.Contig1_All
CL2227.Contig2_All
CL2250.Contig3_All
CL2257.Contig2_All
CL2262.Contig2_All
CL2277.Contig1_All
CL2277.Contig2_All
CL2277.Contig4_All
CL2279.Contig2_All
CL2282.Contig2_All
CL2292.Contig2_All
CL23.Contig2_All
CL23.Contig8_All
CL2302.Contig1_All
CL2311.Contig1_All
CL2314.Contig2_All
CL2316.Contig4_All
CL232.Contig1_All
CL2325.Contig1_All
CL2327.Contig2_All
CL2344.Contig1_All
CL2344.Contig2_All
CL2347.Contig1_All
CL2356.Contig2_All
CL2358.Contig2_All
CL2375.Contig2_All
CL2378.Contig1_All
CL2378.Contig2_All
CL2381.Contig2_All
CL2386.Contig2_All
CL2402.Contig1_All
CL2421.Contig1_All
CL2424.Contig2_All
CL2440.Contig1_All
CL2443.Contig1_All
CL2446.Contig1_All
CL2449.Contig3_All
CL2451.Contig1_All
CL2456.Contig1_All
CL2467.Contig4_All
CL2467.Contig5_All
CL2469.Contig2_All
CL247.Contig3_All
CL2471.Contig2_All
CL249.Contig1_All
CL2496.Contig1_All
CL2514.Contig1_All
CL2518.Contig2_All
CL2528.Contig1_All
CL2530.Contig1_All
CL2532.Contig5_All
CL2534.Contig2_All
CL2536.Contig1_All
CL2538.Contig3_All
CL2538.Contig4_All
CL2549.Contig2_All
CL2552.Contig3_All
CL2571.Contig1_All
CL2573.Contig2_All
CL2574.Contig2_All
CL2575.Contig2_All
CL2578.Contig3_All
CL2596.Contig1_All
CL26.Contig1_All
CL2627.Contig1_All
CL2629.Contig2_All
CL2632.Contig3_All
CL2640.Contig1_All
CL266.Contig2_All
CL2666.Contig3_All
CL2676.Contig1_All
CL2686.Contig2_All
CL2696.Contig3_All
CL2699.Contig1_All
CL2708.Contig1_All
CL271.Contig2_All
CL275.Contig1_All
CL2761.Contig1_All
CL277.Contig3_All
CL2770.Contig1_All
CL2787.Contig2_All
CL2798.Contig2_All
CL2810.Contig2_All
CL2812.Contig2_All
CL2818.Contig1_All
CL2830.Contig4_All
CL2843.Contig2_All
CL2862.Contig2_All
CL2865.Contig2_All
CL2866.Contig2_All
CL2870.Contig1_All
CL2883.Contig3_All
CL289.Contig2_All
CL2892.Contig2_All
CL290.Contig2_All
CL2901.Contig1_All
CL2903.Contig2_All
CL2907.Contig2_All
CL2911.Contig1_All
CL2919.Contig2_All
CL2924.Contig1_All
CL2927.Contig3_All
CL2928.Contig1_All
CL2934.Contig1_All
CL2953.Contig4_All
CL2961.Contig1_All
CL2978.Contig2_All
CL2993.Contig1_All
CL30.Contig1_All
CL300.Contig3_All
CL3003.Contig1_All
CL3004.Contig1_All
CL301.Contig2_All
CL3012.Contig3_All
CL3020.Contig2_All
CL3022.Contig5_All
CL3028.Contig1_All
CL3028.Contig2_All
CL3050.Contig1_All
CL3059.Contig2_All
CL3062.Contig1_All
CL3068.Contig2_All
CL307.Contig7_All
CL3075.Contig1_All
CL3075.Contig2_All
CL3075.Contig3_All
CL308.Contig1_All
CL3089.Contig1_All
CL3089.Contig2_All
CL309.Contig6_All
CL31.Contig2_All
CL3101.Contig3_All
CL3109.Contig1_All
CL311.Contig1_All
CL3112.Contig3_All
CL3113.Contig4_All
CL3118.Contig1_All
CL3118.Contig2_All
CL3121.Contig1_All
CL3123.Contig1_All
CL3123.Contig2_All
CL3123.Contig4_All
CL3128.Contig3_All
CL3140.Contig5_All
CL3146.Contig1_All
CL3164.Contig1_All
CL3169.Contig2_All
CL317.Contig2_All
CL3178.Contig2_All
CL3190.Contig1_All
CL3191.Contig2_All
CL3198.Contig4_All
CL3223.Contig4_All
CL3230.Contig1_All
CL3237.Contig1_All
CL3237.Contig3_All
CL3247.Contig2_All
CL325.Contig3_All
CL326.Contig4_All
CL326.Contig6_All
CL326.Contig7_All
CL3261.Contig2_All
CL3266.Contig2_All
CL3267.Contig2_All
CL3272.Contig4_All
CL3273.Contig2_All
CL3273.Contig3_All
CL3297.Contig1_All
CL3305.Contig2_All
CL331.Contig1_All
CL3327.Contig3_All
CL3329.Contig2_All
CL3332.Contig2_All
CL3344.Contig2_All
CL3363.Contig2_All
CL3364.Contig3_All
CL3367.Contig3_All
CL3369.Contig2_All
CL337.Contig2_All
CL3374.Contig2_All
CL3382.Contig1_All
CL3393.Contig1_All
CL34.Contig1_All
CL340.Contig2_All
CL3403.Contig2_All
CL3410.Contig1_All
CL3411.Contig2_All
CL3425.Contig2_All
CL3428.Contig1_All
CL343.Contig2_All
CL3438.Contig3_All
CL3444.Contig3_All
CL3460.Contig1_All
CL3476.Contig2_All
CL3481.Contig4_All
CL349.Contig8_All
CL3492.Contig1_All
CL3508.Contig3_All
CL353.Contig1_All
CL3532.Contig2_All
CL3536.Contig3_All
CL3548.Contig4_All
CL3553.Contig1_All
CL3558.Contig2_All
CL3559.Contig1_All
CL3561.Contig3_All
CL3564.Contig6_All
CL3565.Contig5_All
CL3568.Contig2_All
CL3571.Contig3_All
CL3573.Contig1_All
CL3594.Contig1_All
CL3594.Contig4_All
CL3596.Contig2_All
CL3598.Contig2_All
CL3609.Contig1_All
CL3609.Contig2_All
CL3634.Contig1_All
CL364.Contig3_All
CL3654.Contig2_All
CL3662.Contig3_All
CL3666.Contig2_All
CL3677.Contig2_All
CL3684.Contig1_All
CL3685.Contig2_All
CL3690.Contig2_All
CL3702.Contig1_All
CL3704.Contig2_All
CL3735.Contig3_All
CL3738.Contig2_All
CL3759.Contig1_All
CL3795.Contig2_All
CL3801.Contig1_All
CL3810.Contig3_All
CL382.Contig1_All
CL3838.Contig3_All
CL3848.Contig2_All
CL3863.Contig1_All
CL3871.Contig1_All
CL3881.Contig1_All
CL3883.Contig3_All
CL3896.Contig1_All
CL3903.Contig1_All
CL3904.Contig1_All
CL3907.Contig2_All
CL3927.Contig2_All
CL3930.Contig1_All
CL3930.Contig2_All
CL3938.Contig2_All
CL3940.Contig2_All
CL3958.Contig2_All
CL3969.Contig1_All
CL3971.Contig1_All
CL398.Contig14_All
CL398.Contig25_All
CL3988.Contig1_All
CL3991.Contig2_All
CL3994.Contig2_All
CL4.Contig3_All
CL4002.Contig2_All
CL4002.Contig5_All
CL4004.Contig2_All
CL4008.Contig2_All
CL4009.Contig2_All
CL4012.Contig1_All
CL4033.Contig1_All
CL4058.Contig1_All
CL4064.Contig2_All
CL4081.Contig1_All
CL4083.Contig2_All
CL4090.Contig1_All
CL4091.Contig3_All
CL4103.Contig2_All
CL4111.Contig1_All
CL4111.Contig2_All
CL4116.Contig2_All
CL4118.Contig1_All
CL4119.Contig3_All
CL413.Contig8_All
CL4131.Contig2_All
CL4133.Contig2_All
CL4140.Contig2_All
CL4152.Contig4_All
CL4156.Contig2_All
CL4173.Contig2_All
CL4184.Contig2_All
CL4191.Contig2_All
CL4200.Contig2_All
CL4209.Contig2_All
CL4211.Contig1_All
CL4217.Contig3_All
CL4217.Contig4_All
CL4229.Contig2_All
CL4245.Contig2_All
CL4254.Contig1_All
CL4255.Contig2_All
CL4257.Contig2_All
CL4277.Contig5_All
CL4279.Contig2_All
CL4279.Contig3_All
CL4285.Contig1_All
CL4296.Contig2_All
CL4317.Contig1_All
CL4317.Contig3_All
CL4335.Contig1_All
CL4340.Contig1_All
CL4342.Contig2_All
CL4359.Contig2_All
CL438.Contig5_All
CL4398.Contig3_All
CL440.Contig9_All
CL4411.Contig1_All
CL4421.Contig1_All
CL4432.Contig1_All
CL4432.Contig4_All
CL4456.Contig1_All
CL4458.Contig1_All
CL4488.Contig2_All
CL4511.Contig1_All
CL4522.Contig2_All
CL4532.Contig2_All
CL4537.Contig1_All
CL4553.Contig3_All
CL456.Contig1_All
CL457.Contig4_All
CL4578.Contig1_All
CL4578.Contig2_All
CL4580.Contig1_All
CL4585.Contig1_All
CL4597.Contig1_All
CL4597.Contig2_All
CL4616.Contig1_All
CL4634.Contig1_All
CL4641.Contig2_All
CL4644.Contig1_All
CL465.Contig6_All
CL4653.Contig1_All
CL4653.Contig4_All
CL4655.Contig1_All
CL4657.Contig1_All
CL4660.Contig1_All
CL4664.Contig3_All
CL4668.Contig2_All
CL467.Contig3_All
CL4696.Contig1_All
CL4706.Contig2_All
CL4718.Contig2_All
CL4722.Contig1_All
CL4735.Contig2_All
CL4739.Contig2_All
CL4742.Contig1_All
CL4751.Contig1_All
CL4761.Contig1_All
CL4763.Contig1_All
CL4769.Contig2_All
CL4771.Contig2_All
CL4773.Contig2_All
CL478.Contig1_All
CL4782.Contig2_All
CL4789.Contig2_All
CL4799.Contig1_All
CL4826.Contig1_All
CL4833.Contig1_All
CL4845.Contig2_All
CL4846.Contig2_All
CL486.Contig1_All
CL4864.Contig2_All
CL4873.Contig1_All
CL4877.Contig2_All
CL4896.Contig1_All
CL4904.Contig2_All
CL4916.Contig3_All
CL4918.Contig1_All
CL4921.Contig2_All
CL4921.Contig3_All
CL493.Contig1_All
CL4930.Contig1_All
CL4936.Contig2_All
CL4950.Contig2_All
CL4954.Contig3_All
CL4956.Contig2_All
CL4960.Contig1_All
CL4975.Contig2_All
CL4976.Contig1_All
CL4977.Contig2_All
CL4988.Contig2_All
CL499.Contig1_All
CL4990.Contig2_All
CL50.Contig14_All
CL50.Contig6_All
CL5012.Contig1_All
CL5044.Contig1_All
CL5048.Contig1_All
CL5052.Contig2_All
CL5056.Contig2_All
CL5058.Contig3_All
CL506.Contig4_All
CL5084.Contig2_All
CL5086.Contig1_All
CL5102.Contig1_All
CL5120.Contig1_All
CL5124.Contig1_All
CL5151.Contig3_All
CL5158.Contig2_All
CL5174.Contig1_All
CL5175.Contig2_All
CL5183.Contig3_All
CL5187.Contig1_All
CL5212.Contig1_All
CL5215.Contig2_All
CL5222.Contig2_All
CL5231.Contig2_All
CL5253.Contig1_All
CL5257.Contig1_All
CL5259.Contig1_All
CL5271.Contig1_All
CL5273.Contig2_All
CL5281.Contig2_All
CL5283.Contig1_All
CL5300.Contig2_All
CL5307.Contig1_All
CL531.Contig1_All
CL5318.Contig1_All
CL5320.Contig1_All
CL5336.Contig2_All
CL5346.Contig1_All
CL5351.Contig2_All
CL5365.Contig2_All
CL5367.Contig1_All
CL537.Contig1_All
CL5377.Contig1_All
CL5377.Contig2_All
CL5391.Contig2_All
CL5392.Contig1_All
CL54.Contig1_All
CL5413.Contig1_All
CL5414.Contig1_All
CL544.Contig4_All
CL5454.Contig2_All
CL5457.Contig2_All
CL5476.Contig1_All
CL5483.Contig1_All
CL5494.Contig1_All
CL5499.Contig2_All
CL5501.Contig2_All
CL5502.Contig2_All
CL5505.Contig1_All
CL5519.Contig1_All
CL5522.Contig1_All
CL5524.Contig1_All
CL5527.Contig1_All
CL5536.Contig1_All
CL5559.Contig1_All
CL556.Contig1_All
CL556.Contig2_All
CL557.Contig1_All
CL5576.Contig3_All
CL5576.Contig4_All
CL5578.Contig2_All
CL5582.Contig2_All
CL5593.Contig2_All
CL5617.Contig2_All
CL5629.Contig1_All
CL5642.Contig1_All
CL5671.Contig1_All
CL5674.Contig2_All
CL5689.Contig2_All
CL5702.Contig1_All
CL5703.Contig3_All
CL5709.Contig1_All
CL5728.Contig2_All
CL5775.Contig1_All
CL5785.Contig1_All
CL5795.Contig1_All
CL5809.Contig2_All
CL5813.Contig1_All
CL5817.Contig2_All
CL5820.Contig1_All
CL5822.Contig1_All
CL5831.Contig2_All
CL5833.Contig2_All
CL5835.Contig1_All
CL5848.Contig2_All
CL5864.Contig1_All
CL587.Contig4_All
CL587.Contig6_All
CL5916.Contig2_All
CL5920.Contig2_All
CL5928.Contig1_All
CL5936.Contig1_All
CL5948.Contig2_All
CL5964.Contig2_All
CL5965.Contig2_All
CL5981.Contig1_All
CL6032.Contig2_All
CL6033.Contig3_All
CL6043.Contig1_All
CL6054.Contig2_All
CL6070.Contig2_All
CL608.Contig1_All
CL6113.Contig2_All
CL6134.Contig1_All
CL615.Contig3_All
CL6150.Contig1_All
CL6160.Contig2_All
CL6176.Contig1_All
CL6177.Contig2_All
CL6180.Contig2_All
CL6200.Contig2_All
CL6223.Contig1_All
CL6241.Contig6_All
CL6242.Contig1_All
CL6251.Contig1_All
CL6262.Contig1_All
CL6262.Contig2_All
CL6267.Contig1_All
CL6290.Contig1_All
CL6290.Contig2_All
CL6292.Contig2_All
CL6293.Contig2_All
CL6310.Contig2_All
CL6323.Contig2_All
CL6324.Contig1_All
CL6324.Contig2_All
CL633.Contig2_All
CL6348.Contig1_All
CL6354.Contig2_All
CL6356.Contig2_All
CL640.Contig2_All
CL640.Contig3_All
CL644.Contig3_All
CL659.Contig3_All
CL661.Contig2_All
CL669.Contig2_All
CL677.Contig4_All
CL677.Contig5_All
CL681.Contig1_All
CL689.Contig6_All
CL689.Contig8_All
CL690.Contig2_All
CL695.Contig2_All
CL699.Contig1_All
CL704.Contig1_All
CL71.Contig6_All
CL714.Contig1_All
CL72.Contig2_All
CL721.Contig7_All
CL747.Contig1_All
CL751.Contig5_All
CL751.Contig6_All
CL752.Contig2_All
CL756.Contig10_All
CL772.Contig2_All
CL774.Contig1_All
CL789.Contig1_All
CL808.Contig8_All
CL813.Contig1_All
CL823.Contig1_All
CL823.Contig3_All
CL827.Contig2_All
CL827.Contig7_All
CL831.Contig13_All
CL837.Contig1_All
CL853.Contig2_All
CL854.Contig1_All
CL857.Contig1_All
CL857.Contig2_All
CL857.Contig3_All
CL857.Contig4_All
CL86.Contig13_All
CL86.Contig1_All
CL86.Contig6_All
CL877.Contig2_All
CL877.Contig3_All
CL88.Contig19_All
CL88.Contig9_All
CL907.Contig3_All
CL91.Contig4_All
CL923.Contig2_All
CL929.Contig13_All
CL929.Contig14_All
CL93.Contig3_All
CL933.Contig5_All
CL943.Contig3_All
CL945.Contig1_All
CL945.Contig2_All
CL945.Contig3_All
CL952.Contig3_All
CL952.Contig6_All
CL952.Contig8_All
CL953.Contig4_All
CL958.Contig1_All
CL959.Contig5_All
CL96.Contig27_All
CL96.Contig35_All
CL96.Contig37_All
CL96.Contig43_All
CL965.Contig3_All
CL966.Contig4_All
CL968.Contig1_All
CL97.Contig2_All
CL970.Contig5_All
CL973.Contig1_All
CL981.Contig1_All
CL985.Contig4_All
CL989.Contig2_All
CL991.Contig1_All
CL994.Contig3_All
CL994.Contig4_All
CL995.Contig3_All
Unigene10001_All
Unigene10007_All
Unigene10017_All
Unigene10111_All
Unigene10117_All
Unigene10129_All
Unigene10149_All
Unigene10174_All
Unigene10199_All
Unigene10220_All
Unigene10260_All
Unigene10274_All
Unigene10301_All
Unigene10314_All
Unigene10340_All
Unigene10367_All
Unigene10368_All
Unigene10377_All
Unigene10383_All
Unigene10385_All
Unigene1039_All
Unigene10416_All
Unigene10422_All
Unigene10429_All
Unigene10464_All
Unigene10465_All
Unigene10483_All
Unigene10490_All
Unigene10500_All
Unigene10506_All
Unigene10589_All
Unigene10599_All
Unigene1059_All
Unigene10637_All
Unigene10683_All
Unigene10690_All
Unigene10712_All
Unigene10727_All
Unigene10731_All
Unigene10810_All
Unigene10852_All
Unigene10885_All
Unigene10894_All
Unigene10901_All
Unigene10925_All
Unigene1092_All
Unigene10957_All
Unigene11003_All
Unigene11054_All
Unigene11055_All
Unigene1106_All
Unigene1109_All
Unigene11104_All
Unigene11120_All
Unigene11132_All
Unigene11139_All
Unigene11155_All
Unigene11180_All
Unigene11183_All
Unigene11192_All
Unigene111_All
Unigene11232_All
Unigene11263_All
Unigene11278_All
Unigene11294_All
Unigene11307_All
Unigene11343_All
Unigene11373_All
Unigene11394_All
Unigene11418_All
Unigene11572_All
Unigene11596_All
Unigene11620_All
Unigene11639_All
Unigene11653_All
Unigene11673_All
Unigene11682_All
Unigene11708_All
Unigene11734_All
Unigene11745_All
Unigene11801_All
Unigene11957_All
Unigene11_All
Unigene12009_All
Unigene1201_All
Unigene12031_All
Unigene12064_All
Unigene12066_All
Unigene12076_All
Unigene12083_All
Unigene120_All
Unigene12107_All
Unigene12195_All
Unigene12221_All
Unigene12234_All
Unigene12249_All
Unigene12283_All
Unigene12300_All
Unigene12312_All
Unigene12317_All
Unigene12372_All
Unigene12387_All
Unigene12402_All
Unigene12419_All
Unigene12435_All
Unigene12443_All
Unigene12446_All
Unigene12507_All
Unigene12531_All
Unigene12556_All
Unigene12558_All
Unigene12565_All
Unigene12567_All
Unigene12593_All
Unigene12597_All
Unigene12604_All
Unigene12626_All
Unigene12761_All
Unigene12767_All
Unigene12770_All
Unigene12864_All
Unigene12878_All
Unigene12891_All
Unigene12901_All
Unigene12921_All
Unigene1292_All
Unigene12968_All
Unigene13010_All
Unigene13014_All
Unigene1302_All
Unigene13031_All
Unigene13055_All
Unigene13057_All
Unigene13067_All
Unigene13094_All
Unigene13108_All
Unigene13118_All
Unigene13138_All
Unigene13144_All
Unigene13151_All
Unigene13165_All
Unigene13168_All
Unigene13269_All
Unigene13319_All
Unigene13339_All
Unigene13415_All
Unigene13434_All
Unigene13456_All
Unigene13457_All
Unigene13472_All
Unigene13496_All
Unigene13538_All
Unigene13564_All
Unigene13638_All
Unigene13643_All
Unigene13659_All
Unigene13678_All
Unigene1370_All
Unigene13749_All
Unigene13787_All
Unigene13790_All
Unigene13835_All
Unigene1383_All
Unigene13846_All
Unigene13885_All
Unigene13960_All
Unigene13967_All
Unigene13982_All
Unigene13989_All
Unigene14000_All
Unigene14003_All
Unigene14014_All
Unigene14018_All
Unigene14029_All
Unigene14034_All
Unigene14056_All
Unigene14064_All
Unigene14096_All
Unigene14111_All
Unigene14120_All
Unigene14205_All
Unigene14207_All
Unigene14211_All
Unigene14214_All
Unigene14245_All
Unigene14264_All
Unigene14278_All
Unigene14352_All
Unigene14362_All
Unigene14376_All
Unigene14410_All
Unigene14466_All
Unigene14475_All
Unigene14502_All
Unigene14535_All
Unigene14577_All
Unigene14580_All
Unigene14585_All
Unigene14600_All
Unigene14606_All
Unigene1460_All
Unigene14627_All
Unigene14655_All
Unigene14656_All
Unigene14706_All
Unigene14708_All
Unigene14734_All
Unigene14747_All
Unigene14777_All
Unigene14790_All
Unigene14804_All
Unigene14813_All
Unigene14831_All
Unigene14833_All
Unigene14836_All
Unigene14841_All
Unigene14852_All
Unigene14862_All
Unigene14869_All
Unigene14894_All
Unigene14911_All
Unigene14914_All
Unigene14938_All
Unigene14954_All
Unigene14962_All
Unigene14966_All
Unigene14980_All
Unigene15016_All
Unigene15025_All
Unigene15028_All
Unigene15033_All
Unigene15145_All
Unigene15157_All
Unigene15173_All
Unigene15187_All
Unigene15207_All
Unigene15273_All
Unigene15280_All
Unigene15375_All
Unigene15384_All
Unigene15407_All
Unigene1541_All
Unigene15428_All
Unigene15456_All
Unigene15531_All
Unigene1554_All
Unigene15571_All
Unigene15595_All
Unigene15612_All
Unigene15643_All
Unigene15701_All
Unigene15713_All
Unigene15719_All
Unigene15720_All
Unigene15721_All
Unigene15763_All
Unigene15796_All
Unigene15813_All
Unigene15837_All
Unigene15845_All
Unigene15873_All
Unigene1588_All
Unigene15940_All
Unigene1613_All
Unigene16172_All
Unigene16206_All
Unigene16218_All
Unigene16248_All
Unigene1624_All
Unigene16266_All
Unigene16357_All
Unigene16369_All
Unigene16445_All
Unigene16524_All
Unigene16535_All
Unigene16554_All
Unigene16565_All
Unigene16584_All
Unigene16585_All
Unigene16598_All
Unigene16600_All
Unigene16696_All
Unigene16744_All
Unigene1675_All
Unigene16776_All
Unigene16795_All
Unigene16816_All
Unigene16858_All
Unigene16964_All
Unigene16965_All
Unigene16977_All
Unigene16986_All
Unigene16990_All
Unigene16998_All
Unigene17081_All
Unigene1708_All
Unigene17102_All
Unigene17107_All
Unigene17164_All
Unigene17175_All
Unigene17221_All
Unigene17267_All
Unigene17273_All
Unigene17275_All
Unigene17281_All
Unigene17308_All
Unigene17333_All
Unigene1734_All
Unigene17368_All
Unigene17392_All
Unigene17435_All
Unigene17437_All
Unigene17461_All
Unigene17471_All
Unigene17475_All
Unigene17524_All
Unigene17546_All
Unigene17575_All
Unigene17605_All
Unigene17702_All
Unigene17706_All
Unigene1771_All
Unigene17737_All
Unigene17740_All
Unigene17760_All
Unigene17761_All
Unigene17805_All
Unigene17848_All
Unigene1784_All
Unigene17870_All
Unigene17877_All
Unigene17894_All
Unigene17909_All
Unigene17916_All
Unigene17918_All
Unigene17919_All
Unigene17926_All
Unigene17932_All
Unigene17936_All
Unigene17951_All
Unigene17961_All
Unigene17965_All
Unigene17988_All
Unigene17999_All
Unigene18009_All
Unigene18029_All
Unigene18090_All
Unigene18124_All
Unigene18190_All
Unigene18193_All
Unigene18202_All
Unigene18220_All
Unigene18254_All
Unigene18265_All
Unigene18270_All
Unigene18280_All
Unigene18282_All
Unigene18292_All
Unigene18301_All
Unigene18334_All
Unigene18335_All
Unigene18340_All
Unigene18350_All
Unigene1836_All
Unigene18404_All
Unigene18415_All
Unigene18420_All
Unigene18433_All
Unigene18440_All
Unigene18467_All
Unigene18482_All
Unigene18500_All
Unigene18501_All
Unigene18522_All
Unigene18524_All
Unigene18541_All
Unigene18575_All
Unigene18583_All
Unigene18597_All
Unigene185_All
Unigene18602_All
Unigene18603_All
Unigene18644_All
Unigene18661_All
Unigene1871_All
Unigene18731_All
Unigene1874_All
Unigene18765_All
Unigene18766_All
Unigene18785_All
Unigene18791_All
Unigene18822_All
Unigene18836_All
Unigene18885_All
Unigene1888_All
Unigene188_All
Unigene18938_All
Unigene1894_All
Unigene18963_All
Unigene19022_All
Unigene19038_All
Unigene19046_All
Unigene19080_All
Unigene1912_All
Unigene19185_All
Unigene19191_All
Unigene19224_All
Unigene19235_All
Unigene19255_All
Unigene19263_All
Unigene19281_All
Unigene19325_All
Unigene1932_All
Unigene19409_All
Unigene19423_All
Unigene19447_All
Unigene19501_All
Unigene19641_All
Unigene19688_All
Unigene19703_All
Unigene19739_All
Unigene19781_All
Unigene19796_All
Unigene19864_All
Unigene19878_All
Unigene19887_All
Unigene19917_All
Unigene19929_All
Unigene1994_All
Unigene19993_All
Unigene20022_All
Unigene20028_All
Unigene20031_All
Unigene20093_All
Unigene20117_All
Unigene20209_All
Unigene20303_All
Unigene20327_All
Unigene20359_All
Unigene20378_All
Unigene20387_All
Unigene2042_All
Unigene20463_All
Unigene20466_All
Unigene20540_All
Unigene20550_All
Unigene20582_All
Unigene20622_All
Unigene20643_All
Unigene20660_All
Unigene20705_All
Unigene20730_All
Unigene20864_All
Unigene20904_All
Unigene20923_All
Unigene20965_All
Unigene20967_All
Unigene20983_All
Unigene21033_All
Unigene21053_All
Unigene21057_All
Unigene21060_All
Unigene21092_All
Unigene21096_All
Unigene21102_All
Unigene21108_All
Unigene21113_All
Unigene21124_All
Unigene21223_All
Unigene21259_All
Unigene21261_All
Unigene21324_All
Unigene21341_All
Unigene21346_All
Unigene21374_All
Unigene2138_All
Unigene21392_All
Unigene21398_All
Unigene21485_All
Unigene21518_All
Unigene2151_All
Unigene21522_All
Unigene21584_All
Unigene215_All
Unigene2160_All
Unigene21613_All
Unigene21617_All
Unigene2161_All
Unigene21622_All
Unigene21660_All
Unigene21687_All
Unigene21721_All
Unigene21740_All
Unigene21750_All
Unigene21755_All
Unigene21768_All
Unigene21771_All
Unigene21778_All
Unigene217_All
Unigene2187_All
Unigene21908_All
Unigene21914_All
Unigene21916_All
Unigene21951_All
Unigene2197_All
Unigene21981_All
Unigene22027_All
Unigene22028_All
Unigene22032_All
Unigene22043_All
Unigene2204_All
Unigene22053_All
Unigene22059_All
Unigene2205_All
Unigene22065_All
Unigene22067_All
Unigene22069_All
Unigene22076_All
Unigene22101_All
Unigene22112_All
Unigene22121_All
Unigene22136_All
Unigene22150_All
Unigene22173_All
Unigene22192_All
Unigene22227_All
Unigene22240_All
Unigene22254_All
Unigene2225_All
Unigene22261_All
Unigene22262_All
Unigene22269_All
Unigene22313_All
Unigene22371_All
Unigene2237_All
Unigene22438_All
Unigene2243_All
Unigene22641_All
Unigene2264_All
Unigene22662_All
Unigene22678_All
Unigene22701_All
Unigene22715_All
Unigene22767_All
Unigene22788_All
Unigene2278_All
Unigene22790_All
Unigene2282_All
Unigene2283_All
Unigene22894_All
Unigene2293_All
Unigene22947_All
Unigene22954_All
Unigene22972_All
Unigene22976_All
Unigene23074_All
Unigene23110_All
Unigene23119_All
Unigene23120_All
Unigene23188_All
Unigene2319_All
Unigene23216_All
Unigene23241_All
Unigene23246_All
Unigene23277_All
Unigene2334_All
Unigene23381_All
Unigene23413_All
Unigene2345_All
Unigene2348_All
Unigene23502_All
Unigene23533_All
Unigene23573_All
Unigene23601_All
Unigene23606_All
Unigene23737_All
Unigene2379_All
Unigene23809_All
Unigene23835_All
Unigene23841_All
Unigene23849_All
Unigene23930_All
Unigene23937_All
Unigene23969_All
Unigene23974_All
Unigene23984_All
Unigene23995_All
Unigene23999_All
Unigene24014_All
Unigene24035_All
Unigene24038_All
Unigene24047_All
Unigene24067_All
Unigene24102_All
Unigene24114_All
Unigene24123_All
Unigene24173_All
Unigene24205_All
Unigene24232_All
Unigene24233_All
Unigene24256_All
Unigene24268_All
Unigene24324_All
Unigene24386_All
Unigene24421_All
Unigene24440_All
Unigene24452_All
Unigene24456_All
Unigene24494_All
Unigene2450_All
Unigene24523_All
Unigene24564_All
Unigene24574_All
Unigene24588_All
Unigene24609_All
Unigene24650_All
Unigene24666_All
Unigene24669_All
Unigene24695_All
Unigene24759_All
Unigene24779_All
Unigene24780_All
Unigene24810_All
Unigene24813_All
Unigene24842_All
Unigene24856_All
Unigene24888_All
Unigene24909_All
Unigene24924_All
Unigene24965_All
Unigene24966_All
Unigene24968_All
Unigene24984_All
Unigene2498_All
Unigene24994_All
Unigene25003_All
Unigene25014_All
Unigene25015_All
Unigene25022_All
Unigene25060_All
Unigene25077_All
Unigene25079_All
Unigene25092_All
Unigene25108_All
Unigene25114_All
Unigene2512_All
Unigene25151_All
Unigene25163_All
Unigene25175_All
Unigene25177_All
Unigene2517_All
Unigene25188_All
Unigene25308_All
Unigene2530_All
Unigene25312_All
Unigene25316_All
Unigene25318_All
Unigene25332_All
Unigene25338_All
Unigene25358_All
Unigene2536_All
Unigene25374_All
Unigene25394_All
Unigene25450_All
Unigene25462_All
Unigene25478_All
Unigene25486_All
Unigene25492_All
Unigene25494_All
Unigene25498_All
Unigene25503_All
Unigene25513_All
Unigene25516_All
Unigene25541_All
Unigene25547_All
Unigene25561_All
Unigene25566_All
Unigene25567_All
Unigene25613_All
Unigene25615_All
Unigene25638_All
Unigene25648_All
Unigene25680_All
Unigene25685_All
Unigene25688_All
Unigene25709_All
Unigene2570_All
Unigene25726_All
Unigene25745_All
Unigene25762_All
Unigene25800_All
Unigene25804_All
Unigene25806_All
Unigene25811_All
Unigene25816_All
Unigene25836_All
Unigene25846_All
Unigene25855_All
Unigene25867_All
Unigene2586_All
Unigene258_All
Unigene25923_All
Unigene25935_All
Unigene25956_All
Unigene25968_All
Unigene25969_All
Unigene25978_All
Unigene26038_All
Unigene2603_All
Unigene26057_All
Unigene26071_All
Unigene2609_All
Unigene2610_All
Unigene26122_All
Unigene26133_All
Unigene26146_All
Unigene26160_All
Unigene26179_All
Unigene26180_All
Unigene26201_All
Unigene26202_All
Unigene26203_All
Unigene26241_All
Unigene26251_All
Unigene26262_All
Unigene26274_All
Unigene26293_All
Unigene26317_All
Unigene26378_All
Unigene26394_All
Unigene26401_All
Unigene26436_All
Unigene26442_All
Unigene26458_All
Unigene26530_All
Unigene26534_All
Unigene26560_All
Unigene26597_All
Unigene2663_All
Unigene26705_All
Unigene26708_All
Unigene2674_All
Unigene26754_All
Unigene26783_All
Unigene26832_All
Unigene26879_All
Unigene26933_All
Unigene2703_All
Unigene27107_All
Unigene2713_All
Unigene27152_All
Unigene27170_All
Unigene2724_All
Unigene27250_All
Unigene27251_All
Unigene27299_All
Unigene2729_All
Unigene27329_All
Unigene27382_All
Unigene27394_All
Unigene27416_All
Unigene27432_All
Unigene27481_All
Unigene27587_All
Unigene27601_All
Unigene27611_All
Unigene27668_All
Unigene27689_All
Unigene27690_All
Unigene27729_All
Unigene27778_All
Unigene27779_All
Unigene2781_All
Unigene27842_All
Unigene27860_All
Unigene27891_All
Unigene27913_All
Unigene27923_All
Unigene28025_All
Unigene28037_All
Unigene28079_All
Unigene28087_All
Unigene28170_All
Unigene2817_All
Unigene28184_All
Unigene28202_All
Unigene2820_All
Unigene28215_All
Unigene28222_All
Unigene28243_All
Unigene2825_All
Unigene2828_All
Unigene28291_All
Unigene2830_All
Unigene28312_All
Unigene28314_All
Unigene28319_All
Unigene2832_All
Unigene28347_All
Unigene28361_All
Unigene28373_All
Unigene28379_All
Unigene28387_All
Unigene28395_All
Unigene28404_All
Unigene28414_All
Unigene2841_All
Unigene28420_All
Unigene2844_All
Unigene28457_All
Unigene28544_All
Unigene28550_All
Unigene28570_All
Unigene28575_All
Unigene28604_All
Unigene28610_All
Unigene28614_All
Unigene28689_All
Unigene28708_All
Unigene28712_All
Unigene28719_All
Unigene28728_All
Unigene2872_All
Unigene287_All
Unigene28813_All
Unigene28814_All
Unigene28821_All
Unigene28831_All
Unigene28834_All
Unigene28837_All
Unigene28842_All
Unigene28845_All
Unigene28860_All
Unigene28869_All
Unigene28884_All
Unigene28906_All
Unigene2892_All
Unigene28981_All
Unigene28982_All
Unigene28989_All
Unigene29005_All
Unigene29035_All
Unigene29060_All
Unigene29139_All
Unigene29150_All
Unigene29162_All
Unigene29164_All
Unigene291_All
Unigene29226_All
Unigene29253_All
Unigene29269_All
Unigene29293_All
Unigene29295_All
Unigene29296_All
Unigene29326_All
Unigene29339_All
Unigene2933_All
Unigene29377_All
Unigene29405_All
Unigene29429_All
Unigene2944_All
Unigene29453_All
Unigene29456_All
Unigene29461_All
Unigene29469_All
Unigene29499_All
Unigene29501_All
Unigene29505_All
Unigene29509_All
Unigene29538_All
Unigene29540_All
Unigene29552_All
Unigene29561_All
Unigene29562_All
Unigene29580_All
Unigene29597_All
Unigene29605_All
Unigene29614_All
Unigene29617_All
Unigene29649_All
Unigene2964_All
Unigene29684_All
Unigene2969_All
Unigene29710_All
Unigene29724_All
Unigene29735_All
Unigene29768_All
Unigene29778_All
Unigene29881_All
Unigene29892_All
Unigene29900_All
Unigene29933_All
Unigene29966_All
Unigene30017_All
Unigene30028_All
Unigene30029_All
Unigene3004_All
Unigene30052_All
Unigene3007_All
Unigene30102_All
Unigene30124_All
Unigene3014_All
Unigene30155_All
Unigene30183_All
Unigene30233_All
Unigene30269_All
Unigene30276_All
Unigene30291_All
Unigene30298_All
Unigene30329_All
Unigene3032_All
Unigene3035_All
Unigene30403_All
Unigene30511_All
Unigene30522_All
Unigene30523_All
Unigene30601_All
Unigene30648_All
Unigene30657_All
Unigene30660_All
Unigene30669_All
Unigene3067_All
Unigene30681_All
Unigene30685_All
Unigene30708_All
Unigene30725_All
Unigene30752_All
Unigene30824_All
Unigene30825_All
Unigene3082_All
Unigene3087_All
Unigene3088_All
Unigene30907_All
Unigene30924_All
Unigene30925_All
Unigene30990_All
Unigene30991_All
Unigene31003_All
Unigene31034_All
Unigene31050_All
Unigene31053_All
Unigene31065_All
Unigene31082_All
Unigene31083_All
Unigene3108_All
Unigene31100_All
Unigene31107_All
Unigene31112_All
Unigene31118_All
Unigene3113_All
Unigene31231_All
Unigene31242_All
Unigene31265_All
Unigene31267_All
Unigene31272_All
Unigene31290_All
Unigene31299_All
Unigene31303_All
Unigene3132_All
Unigene31337_All
Unigene31357_All
Unigene3139_All
Unigene31407_All
Unigene31416_All
Unigene31432_All
Unigene31439_All
Unigene31444_All
Unigene31576_All
Unigene31590_All
Unigene31608_All
Unigene31619_All
Unigene31621_All
Unigene31628_All
Unigene31639_All
Unigene31648_All
Unigene31681_All
Unigene3176_All
Unigene31787_All
Unigene31853_All
Unigene31885_All
Unigene3188_All
Unigene31899_All
Unigene31924_All
Unigene31932_All
Unigene3195_All
Unigene31961_All
Unigene3196_All
Unigene31982_All
Unigene32013_All
Unigene32025_All
Unigene32026_All
Unigene3203_All
Unigene32056_All
Unigene32057_All
Unigene32058_All
Unigene32063_All
Unigene32108_All
Unigene3211_All
Unigene32126_All
Unigene32135_All
Unigene3215_All
Unigene32184_All
Unigene32201_All
Unigene32260_All
Unigene32275_All
Unigene32285_All
Unigene32290_All
Unigene32324_All
Unigene32331_All
Unigene32357_All
Unigene32362_All
Unigene3236_All
Unigene32391_All
Unigene32402_All
Unigene3242_All
Unigene32442_All
Unigene32445_All
Unigene32449_All
Unigene32497_All
Unigene32556_All
Unigene32598_All
Unigene32628_All
Unigene32687_All
Unigene32692_All
Unigene32702_All
Unigene32808_All
Unigene32824_All
Unigene32836_All
Unigene32856_All
Unigene32867_All
Unigene32868_All
Unigene3287_All
Unigene32894_All
Unigene32900_All
Unigene3290_All
Unigene32959_All
Unigene32980_All
Unigene32982_All
Unigene33005_All
Unigene33010_All
Unigene33036_All
Unigene33057_All
Unigene33099_All
Unigene33103_All
Unigene33113_All
Unigene33126_All
Unigene33136_All
Unigene33154_All
Unigene33177_All
Unigene33199_All
Unigene33218_All
Unigene33238_All
Unigene33259_All
Unigene33260_All
Unigene33265_All
Unigene33279_All
Unigene33293_All
Unigene33300_All
Unigene33301_All
Unigene33318_All
Unigene33331_All
Unigene33332_All
Unigene3333_All
Unigene33348_All
Unigene33354_All
Unigene3336_All
Unigene33387_All
Unigene3339_All
Unigene33410_All
Unigene33444_All
Unigene33452_All
Unigene33453_All
Unigene33489_All
Unigene3348_All
Unigene33491_All
Unigene33522_All
Unigene33524_All
Unigene33587_All
Unigene33639_All
Unigene33649_All
Unigene3369_All
Unigene33722_All
Unigene3372_All
Unigene33758_All
Unigene3375_All
Unigene33763_All
Unigene33782_All
Unigene33784_All
Unigene33786_All
Unigene33787_All
Unigene33834_All
Unigene33841_All
Unigene3386_All
Unigene33885_All
Unigene3393_All
Unigene33956_All
Unigene33983_All
Unigene33994_All
Unigene34001_All
Unigene34006_All
Unigene34013_All
Unigene3401_All
Unigene34071_All
Unigene34119_All
Unigene34121_All
Unigene34190_All
Unigene34212_All
Unigene34274_All
Unigene34322_All
Unigene34337_All
Unigene34345_All
Unigene34396_All
Unigene3453_All
Unigene34556_All
Unigene34599_All
Unigene34618_All
Unigene34658_All
Unigene34680_All
Unigene34702_All
Unigene34718_All
Unigene34763_All
Unigene34788_All
Unigene347_All
Unigene3482_All
Unigene34840_All
Unigene34854_All
Unigene34920_All
Unigene34928_All
Unigene35073_All
Unigene35078_All
Unigene35188_All
Unigene35194_All
Unigene35211_All
Unigene35252_All
Unigene35320_All
Unigene35321_All
Unigene35325_All
Unigene35348_All
Unigene35389_All
Unigene35393_All
Unigene3548_All
Unigene3549_All
Unigene35659_All
Unigene35696_All
Unigene35718_All
Unigene35722_All
Unigene35743_All
Unigene35776_All
Unigene35802_All
Unigene35808_All
Unigene35811_All
Unigene35816_All
Unigene35863_All
Unigene35870_All
Unigene35894_All
[truncated: 785 more rows]
