# Supplementary material for: Identification of Functional Gene Modules Associated With STAT-Mediated Antiviral Responses to White Spot Syndrome Virus in Shrimp
Source: Front Physiol. 2019 Mar 11;10:212. doi: 10.3389/fphys.2019.00212 (PMC6421301; doi:10.3389/fphys.2019.00212)
Supplement: FILE S9 — All gene modules. [file Data_Sheet_9.ZIP]

Archive with 1,874 entries (1,873 files):
- all.modules/
- all.modules/1.txt
- all.modules/2.txt
- all.modules/3.txt
- all.modules/4.txt
- all.modules/5.txt
- all.modules/6.txt
- all.modules/7.txt
- all.modules/8.txt
- all.modules/9.txt
- all.modules/10.txt
- all.modules/11.txt
- all.modules/12.txt
- all.modules/13.txt
- all.modules/14.txt
- all.modules/15.txt
- all.modules/16.txt
- all.modules/17.txt
- all.modules/18.txt
- all.modules/19.txt
- all.modules/20.txt
- all.modules/21.txt
- all.modules/22.txt
- all.modules/23.txt
- all.modules/24.txt
- all.modules/25.txt
- all.modules/26.txt
- all.modules/27.txt
- all.modules/28.txt
- all.modules/29.txt
- all.modules/30.txt
- all.modules/31.txt
- all.modules/32.txt
- all.modules/33.txt
- all.modules/34.txt
- all.modules/35.txt
- all.modules/36.txt
- all.modules/37.txt
- all.modules/38.txt
- all.modules/39.txt
- all.modules/40.txt
- all.modules/41.txt
- all.modules/42.txt
- all.modules/43.txt
- all.modules/44.txt
- all.modules/45.txt
- all.modules/46.txt
- all.modules/47.txt
- all.modules/48.txt
- all.modules/49.txt
- all.modules/50.txt
- all.modules/51.txt
- all.modules/52.txt
- all.modules/53.txt
- all.modules/54.txt
- all.modules/55.txt
- all.modules/56.txt
- all.modules/57.txt
- all.modules/58.txt
- all.modules/59.txt
- all.modules/60.txt
- all.modules/61.txt
- all.modules/62.txt
- all.modules/63.txt
- all.modules/64.txt
- all.modules/65.txt
- all.modules/66.txt
- all.modules/67.txt
- all.modules/68.txt
- all.modules/69.txt
- all.modules/70.txt
- all.modules/71.txt
- all.modules/72.txt
- all.modules/73.txt
- all.modules/74.txt
- all.modules/75.txt
- all.modules/76.txt
- all.modules/77.txt
- all.modules/78.txt
- all.modules/79.txt
- all.modules/80.txt
- all.modules/81.txt
- all.modules/82.txt
- all.modules/83.txt
- all.modules/84.txt
- all.modules/85.txt
- all.modules/86.txt
- all.modules/87.txt
- all.modules/88.txt
- all.modules/89.txt
- all.modules/90.txt
- all.modules/91.txt
- all.modules/92.txt
- all.modules/93.txt
- all.modules/94.txt
- all.modules/95.txt
- all.modules/96.txt
- all.modules/97.txt
- all.modules/98.txt
- all.modules/99.txt
- all.modules/100.txt
- all.modules/101.txt
- all.modules/102.txt
- all.modules/103.txt
- all.modules/104.txt
- all.modules/105.txt
- all.modules/106.txt
- all.modules/107.txt
- all.modules/108.txt
- all.modules/109.txt
- all.modules/110.txt
- all.modules/111.txt
- all.modules/112.txt
- all.modules/113.txt
- all.modules/114.txt
- all.modules/115.txt
- all.modules/116.txt
- all.modules/117.txt
- all.modules/118.txt
- all.modules/119.txt
- all.modules/120.txt
- all.modules/121.txt
- all.modules/122.txt
- all.modules/123.txt
- all.modules/124.txt
- all.modules/125.txt
- all.modules/126.txt
- all.modules/127.txt
- all.modules/128.txt
- all.modules/129.txt
- all.modules/130.txt
- all.modules/131.txt
- all.modules/132.txt
- all.modules/133.txt
- all.modules/134.txt
- all.modules/135.txt
- all.modules/136.txt
- all.modules/137.txt
- all.modules/138.txt
- all.modules/139.txt
- all.modules/140.txt
- all.modules/141.txt
- all.modules/142.txt
- all.modules/143.txt
- all.modules/144.txt
- all.modules/145.txt
- all.modules/146.txt
- all.modules/147.txt
- all.modules/148.txt
- all.modules/149.txt
- all.modules/150.txt
- all.modules/151.txt
- all.modules/152.txt
- all.modules/153.txt
- all.modules/154.txt
- all.modules/155.txt
- all.modules/156.txt
- all.modules/157.txt
- all.modules/158.txt
- all.modules/159.txt
- all.modules/160.txt
- all.modules/161.txt
- all.modules/162.txt
- all.modules/163.txt
- all.modules/164.txt
- all.modules/165.txt
- all.modules/166.txt
- all.modules/167.txt
- all.modules/168.txt
- all.modules/169.txt
- all.modules/170.txt
- all.modules/171.txt
- all.modules/172.txt
- all.modules/173.txt
- all.modules/174.txt
- all.modules/175.txt
- all.modules/176.txt
- all.modules/177.txt
- all.modules/178.txt
- all.modules/179.txt
- all.modules/180.txt
- all.modules/181.txt
- all.modules/182.txt
- all.modules/183.txt
- all.modules/184.txt
- all.modules/185.txt
- all.modules/186.txt
- all.modules/187.txt
- all.modules/188.txt
- all.modules/189.txt
- all.modules/190.txt
- all.modules/191.txt
- all.modules/192.txt
- all.modules/193.txt
- all.modules/194.txt
- all.modules/195.txt
- all.modules/196.txt
- all.modules/197.txt
- all.modules/198.txt
- all.modules/199.txt
- all.modules/200.txt
- all.modules/201.txt
- all.modules/202.txt
- all.modules/203.txt
- all.modules/204.txt
- all.modules/205.txt
- all.modules/206.txt
- all.modules/207.txt
- all.modules/208.txt
- all.modules/209.txt
- all.modules/210.txt
- all.modules/211.txt
- all.modules/212.txt
- all.modules/213.txt
- all.modules/214.txt
- all.modules/215.txt
- all.modules/216.txt
- all.modules/217.txt
- all.modules/218.txt
- all.modules/219.txt
- all.modules/220.txt
- all.modules/221.txt
- all.modules/222.txt
- all.modules/223.txt
- all.modules/224.txt
- all.modules/225.txt
- all.modules/226.txt
- all.modules/227.txt
- all.modules/228.txt
- all.modules/229.txt
- all.modules/230.txt
- all.modules/231.txt
- all.modules/232.txt
- all.modules/233.txt
- all.modules/234.txt
- all.modules/235.txt
- all.modules/236.txt
- all.modules/237.txt
- all.modules/238.txt
- all.modules/239.txt
- all.modules/240.txt
- all.modules/241.txt
- all.modules/242.txt
- all.modules/243.txt
- all.modules/244.txt
- all.modules/245.txt
- all.modules/246.txt
- all.modules/247.txt
- all.modules/248.txt
- all.modules/249.txt
- all.modules/250.txt
- all.modules/251.txt
- all.modules/252.txt
- all.modules/253.txt
- all.modules/254.txt
- all.modules/255.txt
- all.modules/256.txt
- all.modules/257.txt
- all.modules/258.txt
- all.modules/259.txt
- all.modules/260.txt
- all.modules/261.txt
- all.modules/262.txt
- all.modules/263.txt
- all.modules/264.txt
- all.modules/265.txt
- all.modules/266.txt
- all.modules/267.txt
- all.modules/268.txt
- all.modules/269.txt
- all.modules/270.txt
- all.modules/271.txt
- all.modules/272.txt
- all.modules/273.txt
- all.modules/274.txt
- all.modules/275.txt
- all.modules/276.txt
- all.modules/277.txt
- all.modules/278.txt
- all.modules/279.txt
- all.modules/280.txt
- all.modules/281.txt
- all.modules/282.txt
- all.modules/283.txt
- all.modules/284.txt
- all.modules/285.txt
- all.modules/286.txt
- all.modules/287.txt
- all.modules/288.txt
- all.modules/289.txt
- all.modules/290.txt
- all.modules/291.txt
- all.modules/292.txt
- all.modules/293.txt
- all.modules/294.txt
- all.modules/295.txt
- all.modules/296.txt
- all.modules/297.txt
- all.modules/298.txt
- all.modules/299.txt
[truncated: 1,574 more entries]
