# Supplementary material for: Identification of Functional Gene Modules Associated With STAT-Mediated Antiviral Responses to White Spot Syndrome Virus in Shrimp
Source: Front Physiol. 2019 Mar 11;10:212. doi: 10.3389/fphys.2019.00212 (PMC6421301; doi:10.3389/fphys.2019.00212)
Supplement: FILE S9 — All gene modules. [file Data_Sheet_9.ZIP › all.modules/4.txt]

CL1609.Contig2_All
CL1951.Contig5_All
CL1976.Contig4_All
CL2231.Contig3_All
CL2293.Contig1_All
CL2645.Contig1_All
CL2913.Contig2_All
CL3242.Contig1_All
CL3323.Contig1_All
CL3485.Contig2_All
CL3722.Contig2_All
CL3722.Contig4_All
CL3974.Contig2_All
CL398.Contig2_All
CL4109.Contig1_All
CL4306.Contig2_All
CL4331.Contig2_All
CL455.Contig4_All
CL4695.Contig2_All
CL5312.Contig2_All
CL5375.Contig2_All
CL6205.Contig1_All
CL6212.Contig2_All
CL6355.Contig2_All
CL900.Contig2_All
CL949.Contig4_All
Unigene10484_All
Unigene16031_All
Unigene16463_All
Unigene16826_All
Unigene18463_All
Unigene20710_All
Unigene20755_All
Unigene24079_All
Unigene2473_All
Unigene25701_All
Unigene26744_All
Unigene27593_All
Unigene28486_All
Unigene29014_All
Unigene29212_All
Unigene33634_All
Unigene3364_All
Unigene33714_All
Unigene35440_All
Unigene36288_All
Unigene36471_All
Unigene36659_All
Unigene46229_All
Unigene46361_All
Unigene48793_All
Unigene49630_All
Unigene5971_All
