# Supplementary material for: Identification of Functional Gene Modules Associated With STAT-Mediated Antiviral Responses to White Spot Syndrome Virus in Shrimp
Source: Front Physiol. 2019 Mar 11;10:212. doi: 10.3389/fphys.2019.00212 (PMC6421301; doi:10.3389/fphys.2019.00212)
Supplement: FILE S9 — All gene modules. [file Data_Sheet_9.ZIP › all.modules/11.txt]

CL1165.Contig1_All
CL1230.Contig1_All
CL1452.Contig2_All
CL1499.Contig2_All
CL1584.Contig14_All
CL1710.Contig6_All
CL1954.Contig1_All
CL2264.Contig1_All
CL2321.Contig1_All
CL2515.Contig2_All
CL2776.Contig2_All
CL3049.Contig1_All
CL3258.Contig2_All
CL3333.Contig1_All
CL3412.Contig1_All
CL3413.Contig1_All
CL3436.Contig1_All
CL3532.Contig1_All
CL375.Contig4_All
CL3950.Contig3_All
CL4035.Contig1_All
CL4201.Contig3_All
CL4294.Contig3_All
CL4301.Contig1_All
CL4435.Contig1_All
CL4511.Contig4_All
CL705.Contig6_All
CL980.Contig1_All
Unigene10341_All
Unigene12947_All
Unigene12982_All
Unigene13533_All
Unigene13625_All
Unigene13972_All
Unigene13999_All
Unigene1529_All
Unigene1565_All
Unigene17923_All
Unigene18629_All
Unigene23871_All
Unigene25431_All
Unigene25469_All
Unigene25681_All
Unigene26484_All
Unigene27796_All
Unigene28615_All
Unigene29390_All
Unigene2983_All
Unigene30719_All
Unigene33355_All
Unigene33390_All
Unigene35023_All
Unigene36407_All
Unigene36485_All
Unigene38381_All
Unigene38718_All
Unigene40385_All
Unigene42120_All
Unigene42593_All
Unigene43070_All
Unigene45073_All
Unigene46189_All
Unigene46617_All
Unigene49262_All
Unigene49619_All
Unigene7572_All
Unigene9218_All
Unigene9268_All
Unigene9284_All
