# Supplementary material for: Identification of Functional Gene Modules Associated With STAT-Mediated Antiviral Responses to White Spot Syndrome Virus in Shrimp
Source: Front Physiol. 2019 Mar 11;10:212. doi: 10.3389/fphys.2019.00212 (PMC6421301; doi:10.3389/fphys.2019.00212)
Supplement: FILE S9 — All gene modules. [file Data_Sheet_9.ZIP › all.modules/12.txt]

CL1190.Contig6_All
CL1266.Contig4_All
CL1267.Contig3_All
CL1593.Contig2_All
CL2232.Contig3_All
CL2532.Contig4_All
CL2685.Contig1_All
CL2955.Contig1_All
CL312.Contig3_All
CL3658.Contig3_All
CL375.Contig4_All
CL4650.Contig1_All
CL4830.Contig2_All
CL4937.Contig1_All
CL5225.Contig1_All
CL5474.Contig1_All
CL5617.Contig1_All
CL565.Contig1_All
CL5760.Contig1_All
CL605.Contig1_All
CL6093.Contig2_All
CL763.Contig1_All
CL883.Contig4_All
Unigene11443_All
Unigene1216_All
Unigene14357_All
Unigene14593_All
Unigene14616_All
Unigene18653_All
Unigene22319_All
Unigene25322_All
Unigene25629_All
Unigene27796_All
Unigene30714_All
Unigene31646_All
Unigene35058_All
Unigene3544_All
Unigene4050_All
Unigene40594_All
Unigene46654_All
Unigene47644_All
Unigene48655_All
Unigene66_All
Unigene8501_All
Unigene9230_All
