# Supplementary material for: Identification of Functional Gene Modules Associated With STAT-Mediated Antiviral Responses to White Spot Syndrome Virus in Shrimp
Source: Front Physiol. 2019 Mar 11;10:212. doi: 10.3389/fphys.2019.00212 (PMC6421301; doi:10.3389/fphys.2019.00212)
Supplement: FILE S9 — All gene modules. [file Data_Sheet_9.ZIP › all.modules/14.txt]

CL1096.Contig6_All
CL1120.Contig4_All
CL1126.Contig3_All
CL1161.Contig2_All
CL1287.Contig1_All
CL1326.Contig2_All
CL1759.Contig3_All
CL1799.Contig4_All
CL23.Contig3_All
CL3123.Contig3_All
CL337.Contig2_All
CL4095.Contig2_All
CL4138.Contig1_All
CL4397.Contig2_All
CL5665.Contig2_All
CL567.Contig4_All
CL96.Contig30_All
Unigene10664_All
Unigene11787_All
Unigene17124_All
Unigene17322_All
Unigene20969_All
Unigene23882_All
Unigene26147_All
Unigene26854_All
Unigene27537_All
Unigene31479_All
Unigene34458_All
Unigene36357_All
Unigene37984_All
Unigene41310_All
Unigene44507_All
Unigene48487_All
Unigene9809_All
