# Supplementary material for: Identification of Functional Gene Modules Associated With STAT-Mediated Antiviral Responses to White Spot Syndrome Virus in Shrimp
Source: Front Physiol. 2019 Mar 11;10:212. doi: 10.3389/fphys.2019.00212 (PMC6421301; doi:10.3389/fphys.2019.00212)
Supplement: FILE S9 — All gene modules. [file Data_Sheet_9.ZIP › all.modules/22.txt]

CL2830.Contig1_All
CL2939.Contig1_All
CL3775.Contig2_All
CL4199.Contig1_All
CL440.Contig5_All
CL4830.Contig5_All
CL5936.Contig1_All
CL6002.Contig1_All
CL85.Contig15_All
CL930.Contig2_All
Unigene1251_All
Unigene14874_All
Unigene16784_All
Unigene17412_All
Unigene18163_All
Unigene2250_All
Unigene2280_All
Unigene25038_All
Unigene27181_All
Unigene29482_All
Unigene31237_All
Unigene43172_All
Unigene43539_All
Unigene44788_All
Unigene47507_All
Unigene47991_All
Unigene6310_All
Unigene7201_All
Unigene7483_All
Unigene9362_All
