# Supplementary material for: Identification of Functional Gene Modules Associated With STAT-Mediated Antiviral Responses to White Spot Syndrome Virus in Shrimp
Source: Front Physiol. 2019 Mar 11;10:212. doi: 10.3389/fphys.2019.00212 (PMC6421301; doi:10.3389/fphys.2019.00212)
Supplement: FILE S9 — All gene modules. [file Data_Sheet_9.ZIP › all.modules/27.txt]

CL1278.Contig2_All
CL1400.Contig2_All
CL1723.Contig4_All
CL2523.Contig1_All
CL2903.Contig1_All
CL3123.Contig3_All
CL3952.Contig2_All
CL4397.Contig2_All
CL4614.Contig1_All
CL5329.Contig2_All
CL5665.Contig2_All
CL567.Contig4_All
CL824.Contig2_All
CL96.Contig30_All
Unigene17119_All
Unigene23882_All
Unigene23935_All
Unigene25447_All
Unigene25829_All
Unigene29643_All
Unigene31530_All
Unigene31977_All
Unigene36933_All
Unigene45048_All
Unigene45155_All
Unigene46207_All
Unigene47648_All
Unigene5464_All
Unigene6234_All
