# Supplementary material for: Identification of Functional Gene Modules Associated With STAT-Mediated Antiviral Responses to White Spot Syndrome Virus in Shrimp
Source: Front Physiol. 2019 Mar 11;10:212. doi: 10.3389/fphys.2019.00212 (PMC6421301; doi:10.3389/fphys.2019.00212)
Supplement: FILE S9 — All gene modules. [file Data_Sheet_9.ZIP › all.modules/29.txt]

CL2504.Contig1_All
CL2506.Contig1_All
CL2658.Contig5_All
CL2667.Contig2_All
CL3005.Contig1_All
CL307.Contig3_All
CL3127.Contig1_All
CL4135.Contig8_All
CL5560.Contig2_All
CL756.Contig2_All
Unigene10317_All
Unigene10511_All
Unigene1301_All
Unigene13575_All
Unigene13847_All
Unigene17802_All
Unigene18021_All
Unigene2782_All
Unigene28465_All
Unigene28644_All
Unigene28743_All
Unigene32303_All
Unigene36565_All
Unigene8693_All
