# Supplementary material for: Identification of Functional Gene Modules Associated With STAT-Mediated Antiviral Responses to White Spot Syndrome Virus in Shrimp
Source: Front Physiol. 2019 Mar 11;10:212. doi: 10.3389/fphys.2019.00212 (PMC6421301; doi:10.3389/fphys.2019.00212)
Supplement: FILE S9 — All gene modules. [file Data_Sheet_9.ZIP › all.modules/30.txt]

CL1255.Contig8_All
CL2112.Contig2_All
CL2258.Contig2_All
CL3405.Contig2_All
CL3533.Contig2_All
CL4166.Contig2_All
CL4433.Contig2_All
CL5273.Contig2_All
CL5754.Contig2_All
CL5793.Contig1_All
Unigene12851_All
Unigene16856_All
Unigene18443_All
Unigene20227_All
Unigene21753_All
Unigene2344_All
Unigene2671_All
Unigene29221_All
Unigene3628_All
Unigene36791_All
Unigene3763_All
Unigene38248_All
Unigene42932_All
Unigene48282_All
