# Supplementary material for: Identification of Functional Gene Modules Associated With STAT-Mediated Antiviral Responses to White Spot Syndrome Virus in Shrimp
Source: Front Physiol. 2019 Mar 11;10:212. doi: 10.3389/fphys.2019.00212 (PMC6421301; doi:10.3389/fphys.2019.00212)
Supplement: FILE S9 — All gene modules. [file Data_Sheet_9.ZIP › all.modules/32.txt]

CL1005.Contig2_All
CL1006.Contig6_All
CL1009.Contig2_All
CL1096.Contig6_All
CL1161.Contig2_All
CL1190.Contig6_All
CL1267.Contig3_All
CL1277.Contig1_All
CL1475.Contig2_All
CL1951.Contig1_All
CL2532.Contig4_All
CL2685.Contig1_All
CL2707.Contig2_All
CL3440.Contig2_All
CL3443.Contig2_All
CL4086.Contig1_All
CL4533.Contig1_All
CL4588.Contig1_All
CL4650.Contig1_All
CL4883.Contig1_All
CL4895.Contig4_All
CL5474.Contig1_All
CL5617.Contig1_All
CL605.Contig1_All
CL6059.Contig2_All
CL825.Contig2_All
CL883.Contig4_All
CL950.Contig3_All
CL970.Contig4_All
Unigene10109_All
Unigene1184_All
Unigene11858_All
Unigene12884_All
Unigene13467_All
Unigene14593_All
Unigene17211_All
Unigene17802_All
Unigene17855_All
Unigene17890_All
Unigene1824_All
Unigene18653_All
Unigene19568_All
Unigene20431_All
Unigene2115_All
Unigene21404_All
Unigene22319_All
Unigene2306_All
Unigene23516_All
Unigene24321_All
Unigene24651_All
Unigene2482_All
Unigene25229_All
Unigene25360_All
Unigene25803_All
Unigene27654_All
Unigene27956_All
Unigene28566_All
Unigene30714_All
Unigene3115_All
Unigene32198_All
Unigene32681_All
Unigene32718_All
Unigene3544_All
Unigene36689_All
Unigene37066_All
Unigene37984_All
Unigene40594_All
Unigene43039_All
Unigene45096_All
Unigene46654_All
Unigene47201_All
Unigene47644_All
Unigene48050_All
Unigene48655_All
Unigene49033_All
Unigene66_All
Unigene9230_All
Unigene9761_All
