# Supplementary material for: Identification of Functional Gene Modules Associated With STAT-Mediated Antiviral Responses to White Spot Syndrome Virus in Shrimp
Source: Front Physiol. 2019 Mar 11;10:212. doi: 10.3389/fphys.2019.00212 (PMC6421301; doi:10.3389/fphys.2019.00212)
Supplement: FILE S9 — All gene modules. [file Data_Sheet_9.ZIP › all.modules/34.txt]

CL1083.Contig2_All
CL1093.Contig4_All
CL1174.Contig1_All
CL1783.Contig5_All
CL2753.Contig3_All
CL2907.Contig1_All
CL3352.Contig2_All
CL3722.Contig2_All
CL398.Contig25_All
CL4197.Contig1_All
CL470.Contig2_All
CL515.Contig2_All
CL5924.Contig2_All
CL6306.Contig2_All
CL991.Contig8_All
Unigene10271_All
Unigene1284_All
Unigene14835_All
Unigene16036_All
Unigene21175_All
Unigene23854_All
Unigene33456_All
Unigene34396_All
Unigene3573_All
Unigene37347_All
Unigene42924_All
Unigene44173_All
Unigene44507_All
Unigene46937_All
Unigene9348_All
Unigene9942_All
