# Supplementary material for: Identification of Functional Gene Modules Associated With STAT-Mediated Antiviral Responses to White Spot Syndrome Virus in Shrimp
Source: Front Physiol. 2019 Mar 11;10:212. doi: 10.3389/fphys.2019.00212 (PMC6421301; doi:10.3389/fphys.2019.00212)
Supplement: FILE S9 — All gene modules. [file Data_Sheet_9.ZIP › all.modules/35.txt]

CL1243.Contig3_All
CL1268.Contig2_All
CL1341.Contig2_All
CL1592.Contig1_All
CL1609.Contig2_All
CL1735.Contig1_All
CL188.Contig1_All
CL2075.Contig1_All
CL3974.Contig2_All
CL5493.Contig1_All
CL88.Contig14_All
Unigene1436_All
Unigene16463_All
Unigene1664_All
Unigene19140_All
Unigene20800_All
Unigene22119_All
Unigene27016_All
Unigene31128_All
Unigene32452_All
Unigene33717_All
Unigene3427_All
Unigene34757_All
Unigene40101_All
Unigene45043_All
Unigene50002_All
Unigene7313_All
