# Supplementary material for: Identification of Functional Gene Modules Associated With STAT-Mediated Antiviral Responses to White Spot Syndrome Virus in Shrimp
Source: Front Physiol. 2019 Mar 11;10:212. doi: 10.3389/fphys.2019.00212 (PMC6421301; doi:10.3389/fphys.2019.00212)
Supplement: FILE S9 — All gene modules. [file Data_Sheet_9.ZIP › all.modules/38.txt]

CL1027.Contig2_All
CL1163.Contig3_All
CL1164.Contig8_All
CL1474.Contig2_All
CL1651.Contig1_All
CL1783.Contig5_All
CL1836.Contig2_All
CL2081.Contig2_All
CL2168.Contig1_All
CL2227.Contig2_All
CL23.Contig3_All
CL2537.Contig1_All
CL3086.Contig2_All
CL372.Contig1_All
CL3807.Contig1_All
CL4709.Contig1_All
CL5788.Contig2_All
CL85.Contig15_All
Unigene17412_All
Unigene20334_All
Unigene21409_All
Unigene23764_All
Unigene31421_All
Unigene37462_All
Unigene38620_All
Unigene40309_All
Unigene5284_All
Unigene7254_All
