# Supplementary material for: Identification of Functional Gene Modules Associated With STAT-Mediated Antiviral Responses to White Spot Syndrome Virus in Shrimp
Source: Front Physiol. 2019 Mar 11;10:212. doi: 10.3389/fphys.2019.00212 (PMC6421301; doi:10.3389/fphys.2019.00212)
Supplement: FILE S9 — All gene modules. [file Data_Sheet_9.ZIP › all.modules/39.txt]

CL2918.Contig2_All
CL2930.Contig2_All
CL2968.Contig1_All
CL2990.Contig1_All
CL4206.Contig1_All
CL4245.Contig1_All
CL4749.Contig3_All
CL4771.Contig2_All
CL4857.Contig1_All
CL5250.Contig1_All
CL5566.Contig2_All
CL5626.Contig1_All
Unigene14042_All
Unigene17893_All
Unigene19854_All
Unigene2146_All
Unigene2738_All
Unigene3162_All
Unigene32947_All
Unigene33963_All
Unigene42745_All
Unigene46350_All
Unigene7325_All
