# Supplementary material for: Identification of Functional Gene Modules Associated With STAT-Mediated Antiviral Responses to White Spot Syndrome Virus in Shrimp
Source: Front Physiol. 2019 Mar 11;10:212. doi: 10.3389/fphys.2019.00212 (PMC6421301; doi:10.3389/fphys.2019.00212)
Supplement: FILE S9 — All gene modules. [file Data_Sheet_9.ZIP › all.modules/40.txt]

CL138.Contig2_All
CL1444.Contig4_All
CL1762.Contig2_All
CL1972.Contig2_All
CL2433.Contig3_All
CL2667.Contig4_All
CL2727.Contig2_All
CL3130.Contig5_All
CL3258.Contig1_All
CL3363.Contig1_All
CL3431.Contig2_All
CL4573.Contig1_All
CL4815.Contig1_All
CL5187.Contig2_All
CL5227.Contig2_All
Unigene13667_All
Unigene13730_All
Unigene14601_All
Unigene2988_All
Unigene3070_All
Unigene5547_All
Unigene7062_All
