# Supplementary material for: Identification of Functional Gene Modules Associated With STAT-Mediated Antiviral Responses to White Spot Syndrome Virus in Shrimp
Source: Front Physiol. 2019 Mar 11;10:212. doi: 10.3389/fphys.2019.00212 (PMC6421301; doi:10.3389/fphys.2019.00212)
Supplement: FILE S9 — All gene modules. [file Data_Sheet_9.ZIP › all.modules/41.txt]

CL125.Contig14_All
CL1433.Contig2_All
CL1484.Contig1_All
CL1484.Contig2_All
CL164.Contig3_All
CL2371.Contig6_All
CL2893.Contig1_All
CL3049.Contig1_All
CL3102.Contig1_All
CL3165.Contig1_All
CL3333.Contig1_All
CL3413.Contig1_All
CL3436.Contig1_All
CL3855.Contig6_All
CL449.Contig2_All
CL5037.Contig2_All
CL537.Contig5_All
CL5963.Contig2_All
Unigene10160_All
Unigene15040_All
Unigene1580_All
Unigene1731_All
Unigene18053_All
Unigene22281_All
Unigene25222_All
Unigene26942_All
Unigene2736_All
Unigene27424_All
Unigene2758_All
Unigene2929_All
Unigene31636_All
Unigene3166_All
Unigene32849_All
Unigene33788_All
Unigene36578_All
Unigene38419_All
Unigene42593_All
Unigene43718_All
Unigene45542_All
Unigene45762_All
Unigene45785_All
Unigene47839_All
Unigene48181_All
Unigene5490_All
