# Supplementary material for: Identification of Functional Gene Modules Associated With STAT-Mediated Antiviral Responses to White Spot Syndrome Virus in Shrimp
Source: Front Physiol. 2019 Mar 11;10:212. doi: 10.3389/fphys.2019.00212 (PMC6421301; doi:10.3389/fphys.2019.00212)
Supplement: FILE S9 — All gene modules. [file Data_Sheet_9.ZIP › all.modules/55.txt]

CL1120.Contig6_All
CL1231.Contig1_All
CL138.Contig3_All
CL1576.Contig1_All
CL1576.Contig2_All
CL1584.Contig14_All
CL1603.Contig9_All
CL172.Contig6_All
CL184.Contig1_All
CL1954.Contig1_All
CL2004.Contig5_All
CL207.Contig33_All
CL3042.Contig2_All
CL3140.Contig7_All
CL3526.Contig1_All
CL3582.Contig1_All
CL3763.Contig4_All
CL4036.Contig1_All
CL4301.Contig1_All
CL533.Contig1_All
CL5429.Contig2_All
CL5950.Contig2_All
CL712.Contig3_All
CL929.Contig16_All
CL995.Contig2_All
Unigene12496_All
Unigene12947_All
Unigene24726_All
Unigene25197_All
Unigene26000_All
Unigene27355_All
Unigene31791_All
Unigene32300_All
Unigene36423_All
Unigene3977_All
Unigene4050_All
Unigene43134_All
Unigene46586_All
Unigene47033_All
Unigene5675_All
Unigene6235_All
Unigene7323_All
Unigene9601_All
