# Supplementary material for: Identification of Functional Gene Modules Associated With STAT-Mediated Antiviral Responses to White Spot Syndrome Virus in Shrimp
Source: Front Physiol. 2019 Mar 11;10:212. doi: 10.3389/fphys.2019.00212 (PMC6421301; doi:10.3389/fphys.2019.00212)
Supplement: FILE S9 — All gene modules. [file Data_Sheet_9.ZIP › all.modules/61.txt]

CL105.Contig3_All
CL1169.Contig2_All
CL1278.Contig2_All
CL1287.Contig1_All
CL1400.Contig2_All
CL2882.Contig1_All
CL2903.Contig1_All
CL3123.Contig3_All
CL3355.Contig1_All
CL3719.Contig2_All
CL3952.Contig2_All
CL4155.Contig1_All
CL4397.Contig2_All
CL4432.Contig3_All
CL4459.Contig4_All
CL4614.Contig1_All
CL508.Contig2_All
CL5351.Contig1_All
CL5665.Contig2_All
CL567.Contig4_All
CL96.Contig30_All
Unigene11049_All
Unigene17119_All
Unigene18602_All
Unigene29277_All
Unigene31261_All
Unigene32525_All
Unigene40098_All
Unigene43521_All
Unigene45048_All
Unigene45812_All
Unigene46211_All
Unigene46547_All
Unigene48487_All
Unigene6234_All
