# Supplementary material for: Identification of Functional Gene Modules Associated With STAT-Mediated Antiviral Responses to White Spot Syndrome Virus in Shrimp
Source: Front Physiol. 2019 Mar 11;10:212. doi: 10.3389/fphys.2019.00212 (PMC6421301; doi:10.3389/fphys.2019.00212)
Supplement: FILE S9 — All gene modules. [file Data_Sheet_9.ZIP › all.modules/65.txt]

CL1034.Contig1_All
CL1120.Contig4_All
CL1126.Contig3_All
CL1278.Contig2_All
CL1400.Contig2_All
CL1710.Contig5_All
CL2175.Contig1_All
CL23.Contig3_All
CL2587.Contig2_All
CL3123.Contig3_All
CL3952.Contig2_All
CL4397.Contig2_All
CL4573.Contig1_All
Unigene11787_All
Unigene13006_All
Unigene17119_All
Unigene17124_All
Unigene23882_All
Unigene25447_All
Unigene25829_All
Unigene25981_All
Unigene26854_All
Unigene34458_All
Unigene36933_All
Unigene44507_All
Unigene44900_All
Unigene45048_All
Unigene46207_All
Unigene46211_All
Unigene46712_All
Unigene47396_All
Unigene9348_All
