# Supplementary material for: Identification of Functional Gene Modules Associated With STAT-Mediated Antiviral Responses to White Spot Syndrome Virus in Shrimp
Source: Front Physiol. 2019 Mar 11;10:212. doi: 10.3389/fphys.2019.00212 (PMC6421301; doi:10.3389/fphys.2019.00212)
Supplement: FILE S9 — All gene modules. [file Data_Sheet_9.ZIP › all.modules/67.txt]

CL1728.Contig3_All
CL1974.Contig2_All
CL2761.Contig6_All
CL3214.Contig4_All
CL3235.Contig1_All
CL3285.Contig1_All
CL3301.Contig4_All
CL3603.Contig2_All
CL3615.Contig1_All
CL4174.Contig1_All
CL4208.Contig1_All
CL4719.Contig2_All
CL5716.Contig1_All
CL6285.Contig1_All
CL733.Contig11_All
CL916.Contig1_All
Unigene11215_All
Unigene1532_All
Unigene17708_All
Unigene33021_All
Unigene33077_All
Unigene48239_All
Unigene48905_All
Unigene9313_All
