# Supplementary material for: Identification of Functional Gene Modules Associated With STAT-Mediated Antiviral Responses to White Spot Syndrome Virus in Shrimp
Source: Front Physiol. 2019 Mar 11;10:212. doi: 10.3389/fphys.2019.00212 (PMC6421301; doi:10.3389/fphys.2019.00212)
Supplement: FILE S9 — All gene modules. [file Data_Sheet_9.ZIP › all.modules/68.txt]

CL1208.Contig2_All
CL1229.Contig4_All
CL1954.Contig1_All
CL2016.Contig2_All
CL220.Contig3_All
CL2299.Contig1_All
CL2486.Contig1_All
CL320.Contig6_All
CL3412.Contig1_All
CL4103.Contig1_All
CL4162.Contig1_All
CL4734.Contig2_All
CL5349.Contig2_All
CL576.Contig4_All
CL5990.Contig1_All
CL748.Contig2_All
Unigene14242_All
Unigene1720_All
Unigene17557_All
Unigene18665_All
Unigene20755_All
Unigene21712_All
Unigene2305_All
Unigene23873_All
Unigene24385_All
Unigene25276_All
Unigene25881_All
Unigene27130_All
Unigene29196_All
Unigene33135_All
Unigene34101_All
Unigene45043_All
Unigene45070_All
Unigene47558_All
Unigene48329_All
Unigene48870_All
Unigene50023_All
Unigene6259_All
Unigene6943_All
Unigene9607_All
