# Supplementary material for: Identification of Functional Gene Modules Associated With STAT-Mediated Antiviral Responses to White Spot Syndrome Virus in Shrimp
Source: Front Physiol. 2019 Mar 11;10:212. doi: 10.3389/fphys.2019.00212 (PMC6421301; doi:10.3389/fphys.2019.00212)
Supplement: FILE S9 — All gene modules. [file Data_Sheet_9.ZIP › all.modules/71.txt]

CL1728.Contig3_All
CL2482.Contig3_All
CL2787.Contig3_All
CL3285.Contig1_All
CL3301.Contig4_All
CL3474.Contig2_All
CL4036.Contig1_All
CL4174.Contig1_All
CL4538.Contig1_All
CL527.Contig4_All
CL5600.Contig1_All
CL5668.Contig1_All
CL5716.Contig1_All
CL6285.Contig1_All
CL713.Contig1_All
Unigene11215_All
Unigene13099_All
Unigene15755_All
Unigene18099_All
Unigene25062_All
Unigene31704_All
Unigene33077_All
Unigene33215_All
Unigene38295_All
Unigene38807_All
Unigene40985_All
Unigene41151_All
Unigene47022_All
Unigene48239_All
