# Supplementary material for: Identification of Functional Gene Modules Associated With STAT-Mediated Antiviral Responses to White Spot Syndrome Virus in Shrimp
Source: Front Physiol. 2019 Mar 11;10:212. doi: 10.3389/fphys.2019.00212 (PMC6421301; doi:10.3389/fphys.2019.00212)
Supplement: FILE S9 — All gene modules. [file Data_Sheet_9.ZIP › all.modules/72.txt]

CL2411.Contig1_All
CL2537.Contig2_All
CL3111.Contig1_All
CL3223.Contig2_All
CL3654.Contig2_All
CL3818.Contig2_All
CL3891.Contig1_All
CL4061.Contig2_All
CL5127.Contig1_All
CL889.Contig7_All
Unigene10906_All
Unigene12935_All
Unigene14947_All
Unigene16766_All
Unigene16873_All
Unigene17211_All
Unigene17612_All
Unigene21870_All
