# Supplementary material for: Identification of Functional Gene Modules Associated With STAT-Mediated Antiviral Responses to White Spot Syndrome Virus in Shrimp
Source: Front Physiol. 2019 Mar 11;10:212. doi: 10.3389/fphys.2019.00212 (PMC6421301; doi:10.3389/fphys.2019.00212)
Supplement: FILE S9 — All gene modules. [file Data_Sheet_9.ZIP › all.modules/79.txt]

CL1240.Contig3_All
CL1925.Contig3_All
CL2075.Contig1_All
CL2483.Contig2_All
CL3471.Contig1_All
CL5329.Contig1_All
CL826.Contig1_All
Unigene10028_All
Unigene11542_All
Unigene11858_All
Unigene13727_All
Unigene18655_All
Unigene21699_All
Unigene28342_All
Unigene31551_All
Unigene31774_All
Unigene32088_All
Unigene34729_All
Unigene34750_All
Unigene35920_All
Unigene37260_All
Unigene39720_All
Unigene44922_All
Unigene46258_All
Unigene48489_All
Unigene49792_All
Unigene49917_All
Unigene4992_All
Unigene5076_All
Unigene6869_All
