# Supplementary material for: Identification of Functional Gene Modules Associated With STAT-Mediated Antiviral Responses to White Spot Syndrome Virus in Shrimp
Source: Front Physiol. 2019 Mar 11;10:212. doi: 10.3389/fphys.2019.00212 (PMC6421301; doi:10.3389/fphys.2019.00212)
Supplement: FILE S9 — All gene modules. [file Data_Sheet_9.ZIP › all.modules/81.txt]

CL105.Contig2_All
CL1492.Contig2_All
CL1561.Contig4_All
CL2504.Contig1_All
CL251.Contig5_All
CL2658.Contig5_All
CL307.Contig3_All
CL3186.Contig3_All
CL4697.Contig1_All
Unigene10109_All
Unigene13767_All
Unigene28465_All
Unigene28644_All
Unigene28943_All
Unigene32664_All
Unigene35027_All
Unigene38337_All
Unigene38497_All
Unigene42792_All
Unigene43933_All
Unigene45611_All
Unigene47162_All
