# Supplementary material for: Identification of Functional Gene Modules Associated With STAT-Mediated Antiviral Responses to White Spot Syndrome Virus in Shrimp
Source: Front Physiol. 2019 Mar 11;10:212. doi: 10.3389/fphys.2019.00212 (PMC6421301; doi:10.3389/fphys.2019.00212)
Supplement: FILE S9 — All gene modules. [file Data_Sheet_9.ZIP › all.modules/84.txt]

CL1057.Contig2_All
CL1193.Contig2_All
CL2191.Contig3_All
CL3739.Contig2_All
CL4199.Contig1_All
CL4206.Contig1_All
CL440.Contig5_All
CL4749.Contig3_All
CL4830.Contig5_All
CL5434.Contig2_All
CL5765.Contig2_All
CL5936.Contig1_All
CL6002.Contig1_All
Unigene14042_All
Unigene14874_All
Unigene16784_All
Unigene2250_All
Unigene3162_All
Unigene32947_All
Unigene3533_All
Unigene36537_All
Unigene38293_All
Unigene42649_All
Unigene42745_All
Unigene7201_All
