# Supplementary material for: Identification of Functional Gene Modules Associated With STAT-Mediated Antiviral Responses to White Spot Syndrome Virus in Shrimp
Source: Front Physiol. 2019 Mar 11;10:212. doi: 10.3389/fphys.2019.00212 (PMC6421301; doi:10.3389/fphys.2019.00212)
Supplement: FILE S9 — All gene modules. [file Data_Sheet_9.ZIP › all.modules/87.txt]

CL1270.Contig3_All
CL1472.Contig2_All
CL1492.Contig2_All
CL2259.Contig1_All
CL2404.Contig2_All
CL2918.Contig1_All
CL3365.Contig2_All
CL3447.Contig2_All
CL3453.Contig2_All
CL4158.Contig1_All
CL4182.Contig2_All
CL4921.Contig3_All
CL5066.Contig2_All
CL5664.Contig1_All
CL5836.Contig1_All
CL587.Contig1_All
CL6345.Contig1_All
CL718.Contig2_All
CL857.Contig2_All
Unigene17610_All
Unigene18150_All
Unigene21381_All
Unigene21823_All
Unigene25614_All
Unigene27541_All
Unigene29279_All
Unigene29774_All
Unigene32664_All
Unigene35185_All
Unigene35369_All
Unigene4050_All
Unigene42189_All
Unigene46161_All
Unigene47533_All
Unigene48864_All
Unigene7424_All
