# Supplementary material for: Identification of Functional Gene Modules Associated With STAT-Mediated Antiviral Responses to White Spot Syndrome Virus in Shrimp
Source: Front Physiol. 2019 Mar 11;10:212. doi: 10.3389/fphys.2019.00212 (PMC6421301; doi:10.3389/fphys.2019.00212)
Supplement: FILE S9 — All gene modules. [file Data_Sheet_9.ZIP › all.modules/90.txt]

CL1111.Contig2_All
CL1268.Contig2_All
CL1514.Contig1_All
CL1823.Contig3_All
CL1887.Contig4_All
CL1961.Contig3_All
CL2094.Contig1_All
CL2320.Contig3_All
CL2330.Contig2_All
CL2458.Contig2_All
CL2726.Contig1_All
CL315.Contig4_All
CL3150.Contig3_All
CL3215.Contig2_All
CL3280.Contig2_All
CL367.Contig6_All
CL3833.Contig2_All
CL4101.Contig1_All
CL416.Contig2_All
CL4990.Contig1_All
CL5172.Contig2_All
CL5913.Contig2_All
CL774.Contig2_All
CL966.Contig2_All
CL980.Contig4_All
Unigene10084_All
Unigene10496_All
Unigene10745_All
Unigene10753_All
Unigene11943_All
Unigene12628_All
Unigene12777_All
Unigene13662_All
Unigene14059_All
Unigene14703_All
Unigene18562_All
Unigene20454_All
Unigene24147_All
Unigene25557_All
Unigene26024_All
Unigene2763_All
Unigene27988_All
Unigene28155_All
Unigene28856_All
Unigene29720_All
Unigene30360_All
Unigene31280_All
Unigene3220_All
Unigene33558_All
Unigene36810_All
Unigene37061_All
Unigene37086_All
Unigene39846_All
Unigene42827_All
Unigene44704_All
Unigene45021_All
Unigene45944_All
Unigene49476_All
Unigene6044_All
Unigene6305_All
Unigene6350_All
Unigene6869_All
