# Supplementary material for: Identification of Functional Gene Modules Associated With STAT-Mediated Antiviral Responses to White Spot Syndrome Virus in Shrimp
Source: Front Physiol. 2019 Mar 11;10:212. doi: 10.3389/fphys.2019.00212 (PMC6421301; doi:10.3389/fphys.2019.00212)
Supplement: FILE S9 — All gene modules. [file Data_Sheet_9.ZIP › all.modules/91.txt]

CL2112.Contig2_All
CL2258.Contig2_All
CL2421.Contig3_All
CL2645.Contig1_All
CL3613.Contig1_All
CL4433.Contig2_All
CL537.Contig8_All
CL765.Contig1_All
CL88.Contig17_All
CL88.Contig6_All
Unigene12851_All
Unigene13533_All
Unigene18443_All
Unigene20227_All
Unigene20467_All
Unigene21021_All
Unigene21753_All
Unigene29221_All
Unigene29965_All
Unigene30719_All
Unigene35023_All
Unigene36791_All
Unigene37408_All
Unigene38248_All
Unigene42932_All
Unigene44479_All
Unigene49262_All
Unigene5308_All
Unigene6340_All
