# Supplementary material for: Identification of Functional Gene Modules Associated With STAT-Mediated Antiviral Responses to White Spot Syndrome Virus in Shrimp
Source: Front Physiol. 2019 Mar 11;10:212. doi: 10.3389/fphys.2019.00212 (PMC6421301; doi:10.3389/fphys.2019.00212)
Supplement: FILE S9 — All gene modules. [file Data_Sheet_9.ZIP › all.modules/95.txt]

CL1561.Contig5_All
CL1735.Contig3_All
CL2619.Contig3_All
CL2797.Contig3_All
CL3235.Contig2_All
CL3396.Contig1_All
CL4049.Contig3_All
CL5643.Contig2_All
CL5953.Contig2_All
CL825.Contig1_All
CL831.Contig2_All
Unigene1708_All
Unigene25975_All
Unigene26880_All
Unigene27562_All
Unigene27591_All
Unigene28028_All
Unigene28982_All
Unigene2971_All
Unigene31272_All
Unigene40072_All
Unigene46211_All
Unigene8574_All
