# Supplementary material for: Identification of Functional Gene Modules Associated With STAT-Mediated Antiviral Responses to White Spot Syndrome Virus in Shrimp
Source: Front Physiol. 2019 Mar 11;10:212. doi: 10.3389/fphys.2019.00212 (PMC6421301; doi:10.3389/fphys.2019.00212)
Supplement: FILE S9 — All gene modules. [file Data_Sheet_9.ZIP › all.modules/100.txt]

CL1595.Contig1_All
CL172.Contig3_All
CL1799.Contig2_All
CL1851.Contig1_All
CL1974.Contig2_All
CL2272.Contig2_All
CL3111.Contig2_All
CL314.Contig2_All
CL3285.Contig1_All
CL3573.Contig3_All
CL4146.Contig1_All
CL4293.Contig1_All
CL5608.Contig1_All
CL889.Contig5_All
Unigene12728_All
Unigene14983_All
Unigene17774_All
Unigene18271_All
Unigene19714_All
Unigene24375_All
Unigene25441_All
Unigene25502_All
Unigene28033_All
Unigene30421_All
Unigene31390_All
Unigene3697_All
Unigene44842_All
Unigene45716_All
Unigene48906_All
Unigene48995_All
Unigene6274_All
