# Supplementary material for: Identification of Functional Gene Modules Associated With STAT-Mediated Antiviral Responses to White Spot Syndrome Virus in Shrimp
Source: Front Physiol. 2019 Mar 11;10:212. doi: 10.3389/fphys.2019.00212 (PMC6421301; doi:10.3389/fphys.2019.00212)
Supplement: FILE S9 — All gene modules. [file Data_Sheet_9.ZIP › all.modules/102.txt]

CL1221.Contig1_All
CL1493.Contig4_All
CL1556.Contig1_All
CL1677.Contig1_All
CL1895.Contig2_All
CL220.Contig2_All
CL2263.Contig1_All
CL2535.Contig1_All
CL2548.Contig2_All
CL2614.Contig3_All
CL2659.Contig2_All
CL2788.Contig1_All
CL3007.Contig3_All
CL3132.Contig2_All
CL3456.Contig1_All
CL3473.Contig2_All
CL3658.Contig2_All
CL3693.Contig1_All
CL4223.Contig3_All
CL4506.Contig2_All
CL4570.Contig2_All
CL5235.Contig1_All
CL5484.Contig2_All
Unigene10051_All
Unigene14047_All
Unigene14342_All
Unigene15969_All
Unigene16798_All
Unigene17735_All
Unigene18711_All
Unigene19218_All
Unigene19837_All
Unigene20292_All
Unigene2039_All
Unigene23950_All
Unigene24091_All
Unigene24582_All
Unigene25203_All
Unigene27541_All
Unigene29774_All
Unigene30638_All
Unigene31320_All
Unigene3137_All
Unigene32970_All
Unigene34007_All
Unigene36062_All
Unigene44580_All
Unigene45064_All
Unigene45448_All
Unigene45632_All
Unigene46091_All
Unigene46161_All
Unigene47641_All
Unigene49421_All
Unigene50152_All
Unigene5090_All
Unigene5252_All
Unigene7008_All
