# Supplementary material for: Identification of Functional Gene Modules Associated With STAT-Mediated Antiviral Responses to White Spot Syndrome Virus in Shrimp
Source: Front Physiol. 2019 Mar 11;10:212. doi: 10.3389/fphys.2019.00212 (PMC6421301; doi:10.3389/fphys.2019.00212)
Supplement: FILE S9 — All gene modules. [file Data_Sheet_9.ZIP › all.modules/103.txt]

CL1450.Contig2_All
CL1638.Contig1_All
CL2593.Contig8_All
CL2667.Contig2_All
CL291.Contig1_All
CL3130.Contig4_All
CL3216.Contig2_All
CL3249.Contig2_All
CL3469.Contig1_All
CL4162.Contig1_All
CL4169.Contig1_All
CL466.Contig2_All
CL5070.Contig3_All
CL5308.Contig1_All
CL5448.Contig2_All
CL5546.Contig2_All
CL5560.Contig2_All
CL5568.Contig2_All
CL5739.Contig1_All
CL6046.Contig2_All
CL777.Contig2_All
CL825.Contig1_All
CL991.Contig10_All
Unigene11331_All
Unigene13878_All
Unigene15208_All
Unigene17228_All
Unigene1751_All
Unigene18617_All
Unigene28028_All
Unigene28052_All
Unigene32849_All
Unigene37270_All
Unigene381_All
Unigene38627_All
Unigene4049_All
Unigene44710_All
Unigene45808_All
Unigene4748_All
Unigene7532_All
Unigene8693_All
