# Supplementary material for: Identification of Functional Gene Modules Associated With STAT-Mediated Antiviral Responses to White Spot Syndrome Virus in Shrimp
Source: Front Physiol. 2019 Mar 11;10:212. doi: 10.3389/fphys.2019.00212 (PMC6421301; doi:10.3389/fphys.2019.00212)
Supplement: FILE S9 — All gene modules. [file Data_Sheet_9.ZIP › all.modules/104.txt]

CL1190.Contig6_All
CL1267.Contig3_All
CL1277.Contig1_All
CL1506.Contig7_All
CL1763.Contig5_All
CL193.Contig2_All
CL2532.Contig4_All
CL2751.Contig2_All
CL3106.Contig2_All
CL3440.Contig2_All
CL4650.Contig1_All
CL4883.Contig1_All
CL5127.Contig1_All
CL5771.Contig1_All
CL6059.Contig2_All
CL6178.Contig1_All
Unigene14593_All
Unigene15743_All
Unigene17802_All
Unigene17855_All
Unigene1824_All
Unigene18653_All
Unigene22319_All
Unigene2306_All
Unigene23516_All
Unigene24750_All
Unigene25803_All
Unigene27654_All
Unigene2782_All
Unigene28779_All
Unigene29573_All
Unigene33344_All
Unigene35254_All
Unigene37066_All
Unigene40594_All
Unigene45096_All
Unigene48655_All
Unigene66_All
