# Supplementary material for: Identification of Functional Gene Modules Associated With STAT-Mediated Antiviral Responses to White Spot Syndrome Virus in Shrimp
Source: Front Physiol. 2019 Mar 11;10:212. doi: 10.3389/fphys.2019.00212 (PMC6421301; doi:10.3389/fphys.2019.00212)
Supplement: FILE S9 — All gene modules. [file Data_Sheet_9.ZIP › all.modules/105.txt]

CL1005.Contig2_All
CL1120.Contig6_All
CL1190.Contig6_All
CL1267.Contig3_All
CL138.Contig3_All
CL1593.Contig2_All
CL1603.Contig9_All
CL1951.Contig1_All
CL3871.Contig3_All
CL4650.Contig1_All
CL5474.Contig1_All
CL5519.Contig10_All
CL5617.Contig1_All
CL6021.Contig2_All
CL6059.Contig2_All
CL6190.Contig1_All
CL76.Contig7_All
Unigene12892_All
Unigene1339_All
Unigene14616_All
Unigene18653_All
Unigene22319_All
Unigene2482_All
Unigene29677_All
Unigene30714_All
Unigene32718_All
Unigene35185_All
Unigene35369_All
Unigene37066_All
Unigene4050_All
Unigene40594_All
Unigene45073_All
Unigene47644_All
Unigene48655_All
Unigene6178_All
Unigene66_All
Unigene7323_All
Unigene8501_All
