# Supplementary material for: Identification of Functional Gene Modules Associated With STAT-Mediated Antiviral Responses to White Spot Syndrome Virus in Shrimp
Source: Front Physiol. 2019 Mar 11;10:212. doi: 10.3389/fphys.2019.00212 (PMC6421301; doi:10.3389/fphys.2019.00212)
Supplement: FILE S9 — All gene modules. [file Data_Sheet_9.ZIP › all.modules/110.txt]

CL1370.Contig1_All
CL164.Contig1_All
CL1645.Contig1_All
CL1728.Contig3_All
CL184.Contig1_All
CL2004.Contig5_All
CL240.Contig1_All
CL2482.Contig3_All
CL2945.Contig2_All
CL3285.Contig1_All
CL3301.Contig4_All
CL3582.Contig1_All
CL3713.Contig2_All
CL4036.Contig1_All
CL4174.Contig1_All
CL4719.Contig2_All
CL5600.Contig1_All
CL5668.Contig1_All
CL5716.Contig1_All
CL6285.Contig1_All
CL916.Contig1_All
Unigene11215_All
Unigene18099_All
Unigene21738_All
Unigene24221_All
Unigene24726_All
Unigene31297_All
Unigene33077_All
Unigene33215_All
Unigene3977_All
Unigene46694_All
Unigene47022_All
Unigene48239_All
Unigene49725_All
Unigene5675_All
