# Supplementary material for: Identification of Functional Gene Modules Associated With STAT-Mediated Antiviral Responses to White Spot Syndrome Virus in Shrimp
Source: Front Physiol. 2019 Mar 11;10:212. doi: 10.3389/fphys.2019.00212 (PMC6421301; doi:10.3389/fphys.2019.00212)
Supplement: FILE S9 — All gene modules. [file Data_Sheet_9.ZIP › all.modules/112.txt]

CL1058.Contig2_All
CL1067.Contig1_All
CL1208.Contig6_All
CL1445.Contig1_All
CL2281.Contig4_All
CL2667.Contig4_All
CL3486.Contig1_All
CL3586.Contig1_All
CL441.Contig4_All
CL449.Contig2_All
CL4529.Contig2_All
CL4949.Contig2_All
CL5022.Contig1_All
CL5386.Contig2_All
CL5495.Contig1_All
CL733.Contig11_All
CL83.Contig35_All
Unigene13019_All
Unigene13730_All
Unigene25442_All
Unigene29059_All
Unigene2988_All
Unigene3070_All
Unigene37002_All
Unigene39952_All
Unigene43259_All
Unigene43594_All
Unigene4430_All
Unigene48901_All
Unigene5547_All
Unigene9045_All
Unigene9205_All
Unigene9554_All
