# Supplementary material for: Identification of Functional Gene Modules Associated With STAT-Mediated Antiviral Responses to White Spot Syndrome Virus in Shrimp
Source: Front Physiol. 2019 Mar 11;10:212. doi: 10.3389/fphys.2019.00212 (PMC6421301; doi:10.3389/fphys.2019.00212)
Supplement: FILE S9 — All gene modules. [file Data_Sheet_9.ZIP › all.modules/116.txt]

CL1054.Contig7_All
CL1230.Contig2_All
CL1546.Contig2_All
CL1653.Contig4_All
CL1862.Contig2_All
CL2190.Contig2_All
CL3016.Contig1_All
CL3189.Contig2_All
CL3301.Contig1_All
CL3328.Contig1_All
CL3434.Contig1_All
CL3436.Contig2_All
CL3446.Contig2_All
CL3712.Contig2_All
CL3763.Contig5_All
CL398.Contig12_All
CL4093.Contig3_All
CL4784.Contig2_All
CL4823.Contig2_All
CL537.Contig7_All
CL5719.Contig1_All
CL5798.Contig1_All
CL5841.Contig2_All
CL6081.Contig2_All
CL6232.Contig3_All
Unigene10046_All
Unigene13147_All
Unigene14278_All
Unigene18133_All
Unigene18136_All
Unigene18331_All
Unigene21730_All
Unigene22362_All
Unigene22532_All
Unigene23244_All
Unigene24125_All
Unigene24269_All
Unigene24712_All
Unigene25843_All
Unigene28356_All
Unigene2917_All
Unigene2936_All
Unigene29669_All
Unigene31277_All
Unigene32412_All
Unigene33195_All
Unigene35229_All
Unigene35721_All
Unigene37119_All
Unigene40180_All
Unigene42278_All
Unigene43671_All
Unigene44634_All
Unigene44903_All
Unigene46530_All
Unigene47089_All
Unigene47722_All
Unigene47752_All
Unigene48672_All
Unigene49709_All
Unigene49795_All
Unigene5649_All
Unigene5708_All
Unigene6993_All
Unigene8721_All
Unigene8770_All
Unigene9911_All
