# Supplementary material for: Identification of Functional Gene Modules Associated With STAT-Mediated Antiviral Responses to White Spot Syndrome Virus in Shrimp
Source: Front Physiol. 2019 Mar 11;10:212. doi: 10.3389/fphys.2019.00212 (PMC6421301; doi:10.3389/fphys.2019.00212)
Supplement: FILE S9 — All gene modules. [file Data_Sheet_9.ZIP › all.modules/117.txt]

CL1005.Contig2_All
CL1483.Contig2_All
CL1896.Contig4_All
CL238.Contig7_All
CL2537.Contig2_All
CL2707.Contig2_All
CL3116.Contig2_All
CL4650.Contig2_All
CL5112.Contig1_All
CL5127.Contig1_All
CL558.Contig3_All
CL686.Contig9_All
CL870.Contig1_All
Unigene11943_All
Unigene13606_All
Unigene13651_All
Unigene17211_All
Unigene18584_All
Unigene32760_All
Unigene34676_All
Unigene35543_All
Unigene37086_All
Unigene48655_All
Unigene48771_All
Unigene5611_All
Unigene6227_All
Unigene6578_All
