# Supplementary material for: Identification of Functional Gene Modules Associated With STAT-Mediated Antiviral Responses to White Spot Syndrome Virus in Shrimp
Source: Front Physiol. 2019 Mar 11;10:212. doi: 10.3389/fphys.2019.00212 (PMC6421301; doi:10.3389/fphys.2019.00212)
Supplement: FILE S9 — All gene modules. [file Data_Sheet_9.ZIP › all.modules/118.txt]

CL1096.Contig6_All
CL1126.Contig3_All
CL1161.Contig2_All
CL1287.Contig1_All
CL172.Contig1_All
CL1759.Contig3_All
CL2455.Contig2_All
CL2587.Contig2_All
CL4095.Contig2_All
CL5561.Contig2_All
CL5665.Contig2_All
CL5774.Contig1_All
CL6306.Contig2_All
CL96.Contig30_All
Unigene10267_All
Unigene17124_All
Unigene20969_All
Unigene21404_All
Unigene2329_All
Unigene23882_All
Unigene25306_All
Unigene2971_All
Unigene31479_All
Unigene37984_All
Unigene41310_All
Unigene41439_All
Unigene44507_All
Unigene46814_All
Unigene48487_All
Unigene525_All
Unigene9576_All
