# Supplementary material for: Identification of Functional Gene Modules Associated With STAT-Mediated Antiviral Responses to White Spot Syndrome Virus in Shrimp
Source: Front Physiol. 2019 Mar 11;10:212. doi: 10.3389/fphys.2019.00212 (PMC6421301; doi:10.3389/fphys.2019.00212)
Supplement: FILE S9 — All gene modules. [file Data_Sheet_9.ZIP › all.modules/119.txt]

CL1862.Contig3_All
CL2515.Contig2_All
CL2645.Contig1_All
CL2930.Contig2_All
CL2968.Contig1_All
CL3190.Contig3_All
CL4229.Contig1_All
CL478.Contig3_All
CL4857.Contig1_All
CL5329.Contig1_All
CL537.Contig8_All
CL5786.Contig2_All
CL6218.Contig1_All
CL765.Contig1_All
CL88.Contig17_All
CL88.Contig6_All
Unigene13533_All
Unigene14983_All
Unigene20467_All
Unigene21207_All
Unigene24572_All
Unigene2738_All
Unigene32106_All
Unigene32955_All
Unigene33963_All
Unigene36600_All
Unigene42745_All
Unigene46799_All
Unigene47344_All
Unigene5308_All
Unigene663_All
Unigene7030_All
