# Supplementary material for: Identification of Functional Gene Modules Associated With STAT-Mediated Antiviral Responses to White Spot Syndrome Virus in Shrimp
Source: Front Physiol. 2019 Mar 11;10:212. doi: 10.3389/fphys.2019.00212 (PMC6421301; doi:10.3389/fphys.2019.00212)
Supplement: FILE S9 — All gene modules. [file Data_Sheet_9.ZIP › all.modules/120.txt]

CL1083.Contig2_All
CL1278.Contig2_All
CL1900.Contig1_All
CL2175.Contig1_All
CL3886.Contig2_All
CL3948.Contig1_All
CL4266.Contig3_All
CL5540.Contig2_All
CL6306.Contig2_All
CL85.Contig12_All
Unigene13991_All
Unigene16036_All
Unigene22169_All
Unigene22520_All
Unigene25447_All
Unigene25829_All
Unigene29191_All
Unigene33185_All
Unigene35751_All
Unigene45048_All
Unigene46712_All
Unigene6000_All
Unigene7355_All
Unigene9348_All
Unigene9859_All
