# Supplementary material for: Identification of Functional Gene Modules Associated With STAT-Mediated Antiviral Responses to White Spot Syndrome Virus in Shrimp
Source: Front Physiol. 2019 Mar 11;10:212. doi: 10.3389/fphys.2019.00212 (PMC6421301; doi:10.3389/fphys.2019.00212)
Supplement: FILE S9 — All gene modules. [file Data_Sheet_9.ZIP › all.modules/122.txt]

CL1155.Contig2_All
CL1256.Contig1_All
CL1512.Contig2_All
CL1763.Contig5_All
CL1799.Contig2_All
CL1925.Contig2_All
CL207.Contig23_All
CL2506.Contig1_All
CL2963.Contig1_All
CL3205.Contig2_All
CL4532.Contig1_All
CL5166.Contig1_All
CL6012.Contig1_All
Unigene1231_All
Unigene15592_All
Unigene18014_All
Unigene19680_All
Unigene24738_All
Unigene25044_All
Unigene25568_All
Unigene28281_All
Unigene28290_All
Unigene28805_All
Unigene36284_All
Unigene36994_All
Unigene38419_All
Unigene40514_All
Unigene42630_All
Unigene43623_All
Unigene44048_All
Unigene45641_All
Unigene4614_All
Unigene46259_All
Unigene48834_All
Unigene6310_All
Unigene6972_All
