# Supplementary material for: Identification of Functional Gene Modules Associated With STAT-Mediated Antiviral Responses to White Spot Syndrome Virus in Shrimp
Source: Front Physiol. 2019 Mar 11;10:212. doi: 10.3389/fphys.2019.00212 (PMC6421301; doi:10.3389/fphys.2019.00212)
Supplement: FILE S9 — All gene modules. [file Data_Sheet_9.ZIP › all.modules/126.txt]

CL1821.Contig2_All
CL1900.Contig1_All
CL2017.Contig1_All
CL2017.Contig2_All
CL2905.Contig2_All
CL3948.Contig1_All
CL4278.Contig1_All
CL861.Contig2_All
Unigene12888_All
Unigene13639_All
Unigene18685_All
Unigene20967_All
Unigene22520_All
Unigene23650_All
Unigene2366_All
Unigene24216_All
Unigene25213_All
Unigene26557_All
Unigene29191_All
Unigene29326_All
Unigene29362_All
Unigene30810_All
Unigene3138_All
Unigene31615_All
Unigene32891_All
Unigene35863_All
Unigene36241_All
Unigene42758_All
Unigene46189_All
Unigene47360_All
