# Supplementary material for: Identification of Functional Gene Modules Associated With STAT-Mediated Antiviral Responses to White Spot Syndrome Virus in Shrimp
Source: Front Physiol. 2019 Mar 11;10:212. doi: 10.3389/fphys.2019.00212 (PMC6421301; doi:10.3389/fphys.2019.00212)
Supplement: FILE S9 — All gene modules. [file Data_Sheet_9.ZIP › all.modules/127.txt]

CL1064.Contig2_All
CL1229.Contig4_All
CL1267.Contig7_All
CL1520.Contig1_All
CL1646.Contig1_All
CL1653.Contig4_All
CL17.Contig1_All
CL1751.Contig1_All
CL1866.Contig2_All
CL1922.Contig3_All
CL20.Contig12_All
CL20.Contig16_All
CL2158.Contig3_All
CL224.Contig3_All
CL225.Contig2_All
CL2532.Contig5_All
CL2637.Contig5_All
CL2658.Contig1_All
CL307.Contig11_All
CL307.Contig7_All
CL3161.Contig2_All
CL326.Contig1_All
CL3355.Contig1_All
CL3355.Contig2_All
CL4553.Contig3_All
CL4777.Contig1_All
CL5074.Contig2_All
CL5101.Contig4_All
CL5508.Contig3_All
CL5749.Contig4_All
CL6015.Contig2_All
CL6039.Contig2_All
CL6054.Contig2_All
CL619.Contig4_All
CL623.Contig2_All
CL758.Contig1_All
CL86.Contig2_All
Unigene10236_All
Unigene13327_All
Unigene13852_All
Unigene14395_All
Unigene15413_All
Unigene16794_All
Unigene17500_All
Unigene18141_All
Unigene20357_All
Unigene21509_All
Unigene22195_All
Unigene26037_All
Unigene26046_All
Unigene27275_All
Unigene2874_All
Unigene29837_All
Unigene34003_All
Unigene36298_All
Unigene36468_All
Unigene36546_All
Unigene36984_All
Unigene37310_All
Unigene37850_All
Unigene38757_All
Unigene39061_All
Unigene39380_All
Unigene40168_All
Unigene40574_All
Unigene40947_All
Unigene41230_All
Unigene41746_All
Unigene42125_All
Unigene43848_All
Unigene46511_All
Unigene47346_All
Unigene7034_All
Unigene7184_All
Unigene7190_All
