# Supplementary material for: Identification of Functional Gene Modules Associated With STAT-Mediated Antiviral Responses to White Spot Syndrome Virus in Shrimp
Source: Front Physiol. 2019 Mar 11;10:212. doi: 10.3389/fphys.2019.00212 (PMC6421301; doi:10.3389/fphys.2019.00212)
Supplement: FILE S9 — All gene modules. [file Data_Sheet_9.ZIP › all.modules/128.txt]

CL11.Contig2_All
CL1214.Contig3_All
CL1494.Contig2_All
CL1573.Contig2_All
CL1986.Contig2_All
CL2109.Contig1_All
CL2812.Contig2_All
CL3062.Contig2_All
CL3249.Contig1_All
CL3759.Contig1_All
CL4199.Contig3_All
CL4668.Contig3_All
CL467.Contig1_All
CL5739.Contig1_All
CL6050.Contig1_All
CL6193.Contig2_All
CL991.Contig10_All
Unigene11322_All
Unigene14165_All
Unigene14898_All
Unigene15118_All
Unigene17557_All
Unigene17821_All
Unigene20970_All
Unigene21111_All
Unigene21591_All
Unigene21734_All
Unigene25204_All
Unigene28983_All
Unigene29624_All
Unigene3260_All
Unigene36678_All
Unigene37928_All
Unigene43804_All
Unigene453_All
Unigene48329_All
Unigene48483_All
Unigene6096_All
Unigene7088_All
Unigene7532_All
Unigene8572_All
Unigene8668_All
Unigene8693_All
Unigene9502_All
Unigene9937_All
