# Supplementary material for: Identification of Functional Gene Modules Associated With STAT-Mediated Antiviral Responses to White Spot Syndrome Virus in Shrimp
Source: Front Physiol. 2019 Mar 11;10:212. doi: 10.3389/fphys.2019.00212 (PMC6421301; doi:10.3389/fphys.2019.00212)
Supplement: FILE S9 — All gene modules. [file Data_Sheet_9.ZIP › all.modules/132.txt]

CL1095.Contig2_All
CL1270.Contig3_All
CL172.Contig6_All
CL2138.Contig2_All
CL2372.Contig3_All
CL3287.Contig2_All
CL3590.Contig2_All
CL3626.Contig2_All
CL3723.Contig1_All
CL3977.Contig1_All
CL3977.Contig3_All
CL4335.Contig3_All
CL4637.Contig1_All
CL479.Contig1_All
CL4828.Contig2_All
CL5381.Contig3_All
CL5881.Contig1_All
CL5996.Contig1_All
CL6050.Contig1_All
CL627.Contig1_All
CL666.Contig3_All
CL749.Contig1_All
Unigene10412_All
Unigene13098_All
Unigene13722_All
Unigene17912_All
Unigene18865_All
Unigene20334_All
Unigene21121_All
Unigene22003_All
Unigene23840_All
Unigene2562_All
Unigene25878_All
Unigene28991_All
Unigene30178_All
Unigene34068_All
Unigene34746_All
Unigene35133_All
Unigene38203_All
Unigene41587_All
Unigene45129_All
Unigene45206_All
Unigene45583_All
Unigene49155_All
Unigene49306_All
Unigene49728_All
Unigene9321_All
