# Supplementary material for: Identification of Functional Gene Modules Associated With STAT-Mediated Antiviral Responses to White Spot Syndrome Virus in Shrimp
Source: Front Physiol. 2019 Mar 11;10:212. doi: 10.3389/fphys.2019.00212 (PMC6421301; doi:10.3389/fphys.2019.00212)
Supplement: FILE S9 — All gene modules. [file Data_Sheet_9.ZIP › all.modules/133.txt]

CL1490.Contig3_All
CL1512.Contig3_All
CL1821.Contig2_All
CL2017.Contig1_All
CL2017.Contig2_All
CL2045.Contig3_All
CL2157.Contig7_All
CL2905.Contig2_All
CL3132.Contig3_All
CL3719.Contig2_All
CL3948.Contig1_All
CL4278.Contig1_All
CL4839.Contig1_All
CL6162.Contig2_All
CL6276.Contig2_All
CL856.Contig1_All
CL861.Contig2_All
Unigene11019_All
Unigene13860_All
Unigene14283_All
Unigene18685_All
Unigene21633_All
Unigene21773_All
Unigene23650_All
Unigene26557_All
Unigene2823_All
Unigene28608_All
Unigene28964_All
Unigene29643_All
Unigene32891_All
Unigene35863_All
Unigene38468_All
Unigene47612_All
Unigene49023_All
