# Supplementary material for: Identification of Functional Gene Modules Associated With STAT-Mediated Antiviral Responses to White Spot Syndrome Virus in Shrimp
Source: Front Physiol. 2019 Mar 11;10:212. doi: 10.3389/fphys.2019.00212 (PMC6421301; doi:10.3389/fphys.2019.00212)
Supplement: FILE S9 — All gene modules. [file Data_Sheet_9.ZIP › all.modules/138.txt]

CL1190.Contig6_All
CL1267.Contig3_All
CL1277.Contig1_All
CL1287.Contig1_All
CL1472.Contig1_All
CL1475.Contig2_All
CL2532.Contig4_All
CL2842.Contig4_All
CL3440.Contig2_All
CL4533.Contig1_All
CL4883.Contig1_All
CL6059.Contig2_All
CL883.Contig4_All
CL950.Contig3_All
CL96.Contig30_All
Unigene10109_All
Unigene11439_All
Unigene14593_All
Unigene16857_All
Unigene17855_All
Unigene2115_All
Unigene21404_All
Unigene2306_All
Unigene25347_All
Unigene27537_All
Unigene27956_All
Unigene28566_All
Unigene31479_All
Unigene32198_All
Unigene36357_All
Unigene37984_All
Unigene38670_All
Unigene40594_All
Unigene47086_All
Unigene48655_All
Unigene66_All
Unigene9230_All
Unigene9761_All
