# Supplementary material for: Identification of Functional Gene Modules Associated With STAT-Mediated Antiviral Responses to White Spot Syndrome Virus in Shrimp
Source: Front Physiol. 2019 Mar 11;10:212. doi: 10.3389/fphys.2019.00212 (PMC6421301; doi:10.3389/fphys.2019.00212)
Supplement: FILE S9 — All gene modules. [file Data_Sheet_9.ZIP › all.modules/139.txt]

CL1811.Contig3_All
CL3019.Contig3_All
CL3127.Contig2_All
CL3283.Contig1_All
CL400.Contig1_All
CL4293.Contig1_All
CL4321.Contig2_All
CL5039.Contig1_All
CL5250.Contig1_All
CL5254.Contig4_All
CL568.Contig6_All
CL586.Contig1_All
Unigene11095_All
Unigene14058_All
Unigene24018_All
Unigene25287_All
Unigene28888_All
Unigene32310_All
Unigene36578_All
Unigene36607_All
Unigene46612_All
Unigene46635_All
Unigene7325_All
Unigene8816_All
Unigene9313_All
