# Supplementary material for: Identification of Functional Gene Modules Associated With STAT-Mediated Antiviral Responses to White Spot Syndrome Virus in Shrimp
Source: Front Physiol. 2019 Mar 11;10:212. doi: 10.3389/fphys.2019.00212 (PMC6421301; doi:10.3389/fphys.2019.00212)
Supplement: FILE S9 — All gene modules. [file Data_Sheet_9.ZIP › all.modules/141.txt]

CL120.Contig73_All
CL1981.Contig1_All
CL2380.Contig2_All
CL2842.Contig4_All
CL2918.Contig2_All
CL3601.Contig1_All
CL4749.Contig3_All
CL4771.Contig2_All
CL5145.Contig1_All
CL5761.Contig2_All
Unigene10006_All
Unigene11346_All
Unigene13997_All
Unigene16562_All
Unigene18348_All
Unigene2146_All
Unigene21599_All
Unigene25347_All
Unigene25918_All
Unigene3162_All
Unigene34326_All
Unigene38982_All
Unigene43145_All
Unigene47086_All
Unigene5227_All
Unigene6031_All
Unigene6492_All
