# Supplementary material for: Identification of Functional Gene Modules Associated With STAT-Mediated Antiviral Responses to White Spot Syndrome Virus in Shrimp
Source: Front Physiol. 2019 Mar 11;10:212. doi: 10.3389/fphys.2019.00212 (PMC6421301; doi:10.3389/fphys.2019.00212)
Supplement: FILE S9 — All gene modules. [file Data_Sheet_9.ZIP › all.modules/142.txt]

CL1480.Contig1_All
CL1845.Contig2_All
CL2896.Contig2_All
CL3315.Contig2_All
CL3594.Contig4_All
CL3739.Contig2_All
CL3763.Contig1_All
CL4206.Contig1_All
CL4403.Contig2_All
CL4423.Contig2_All
CL4749.Contig3_All
CL4761.Contig6_All
CL5256.Contig2_All
CL5765.Contig2_All
CL689.Contig6_All
CL742.Contig7_All
CL995.Contig4_All
Unigene13867_All
Unigene1396_All
Unigene17267_All
Unigene18753_All
Unigene24238_All
Unigene25445_All
Unigene29252_All
Unigene31400_All
Unigene32947_All
Unigene35751_All
Unigene38293_All
Unigene40925_All
Unigene41249_All
Unigene42649_All
Unigene46157_All
Unigene49023_All
