# Supplementary material for: Identification of Functional Gene Modules Associated With STAT-Mediated Antiviral Responses to White Spot Syndrome Virus in Shrimp
Source: Front Physiol. 2019 Mar 11;10:212. doi: 10.3389/fphys.2019.00212 (PMC6421301; doi:10.3389/fphys.2019.00212)
Supplement: FILE S9 — All gene modules. [file Data_Sheet_9.ZIP › all.modules/146.txt]

CL1483.Contig1_All
CL1492.Contig2_All
CL1994.Contig4_All
CL2275.Contig4_All
CL2548.Contig2_All
CL2571.Contig2_All
CL3365.Contig2_All
CL3443.Contig2_All
CL4182.Contig2_All
CL4570.Contig2_All
CL4921.Contig3_All
CL5474.Contig1_All
CL5664.Contig1_All
CL6276.Contig2_All
CL6345.Contig1_All
CL6345.Contig2_All
CL76.Contig7_All
Unigene11019_All
Unigene1339_All
Unigene16056_All
Unigene17610_All
Unigene18150_All
Unigene21381_All
Unigene21823_All
Unigene25614_All
Unigene29774_All
Unigene32664_All
Unigene35185_All
Unigene35200_All
Unigene35369_All
Unigene4050_All
Unigene44580_All
Unigene46161_All
Unigene47533_All
Unigene47641_All
Unigene47644_All
Unigene48005_All
Unigene68_All
Unigene8756_All
Unigene9239_All
Unigene981_All
