# Supplementary material for: Identification of Functional Gene Modules Associated With STAT-Mediated Antiviral Responses to White Spot Syndrome Virus in Shrimp
Source: Front Physiol. 2019 Mar 11;10:212. doi: 10.3389/fphys.2019.00212 (PMC6421301; doi:10.3389/fphys.2019.00212)
Supplement: FILE S9 — All gene modules. [file Data_Sheet_9.ZIP › all.modules/147.txt]

CL112.Contig9_All
CL2482.Contig3_All
CL3301.Contig4_All
CL3435.Contig2_All
CL3582.Contig1_All
CL3885.Contig2_All
CL4331.Contig3_All
CL4800.Contig1_All
CL5112.Contig1_All
CL5198.Contig2_All
CL5474.Contig2_All
CL6331.Contig2_All
CL686.Contig9_All
Unigene10214_All
Unigene13098_All
Unigene21738_All
Unigene24221_All
Unigene24785_All
Unigene25360_All
Unigene25921_All
Unigene31297_All
Unigene32558_All
Unigene3343_All
Unigene3977_All
Unigene43689_All
Unigene47648_All
Unigene50188_All
Unigene7989_All
Unigene7990_All
