# Supplementary material for: Identification of Functional Gene Modules Associated With STAT-Mediated Antiviral Responses to White Spot Syndrome Virus in Shrimp
Source: Front Physiol. 2019 Mar 11;10:212. doi: 10.3389/fphys.2019.00212 (PMC6421301; doi:10.3389/fphys.2019.00212)
Supplement: FILE S9 — All gene modules. [file Data_Sheet_9.ZIP › all.modules/149.txt]

CL1278.Contig2_All
CL1400.Contig2_All
CL1569.Contig3_All
CL1794.Contig1_All
CL3123.Contig3_All
CL3886.Contig2_All
CL4266.Contig3_All
CL5329.Contig2_All
CL824.Contig2_All
CL837.Contig3_All
Unigene11019_All
Unigene12892_All
Unigene13991_All
Unigene23950_All
Unigene25447_All
Unigene25829_All
Unigene29009_All
Unigene29643_All
Unigene35751_All
Unigene45048_All
Unigene45155_All
Unigene5464_All
Unigene6000_All
Unigene9601_All
Unigene9859_All
