# Supplementary material for: Identification of Functional Gene Modules Associated With STAT-Mediated Antiviral Responses to White Spot Syndrome Virus in Shrimp
Source: Front Physiol. 2019 Mar 11;10:212. doi: 10.3389/fphys.2019.00212 (PMC6421301; doi:10.3389/fphys.2019.00212)
Supplement: FILE S9 — All gene modules. [file Data_Sheet_9.ZIP › all.modules/150.txt]

CL1166.Contig11_All
CL1484.Contig1_All
CL1484.Contig2_All
CL1992.Contig1_All
CL2329.Contig1_All
CL3871.Contig3_All
CL537.Contig1_All
CL6218.Contig12_All
Unigene12782_All
Unigene13495_All
Unigene13954_All
Unigene17027_All
Unigene17929_All
Unigene18259_All
Unigene18677_All
Unigene1870_All
Unigene20547_All
Unigene25862_All
Unigene26114_All
Unigene26942_All
Unigene27424_All
Unigene27684_All
Unigene28060_All
Unigene29352_All
Unigene34422_All
Unigene39986_All
Unigene40014_All
Unigene41176_All
Unigene46658_All
Unigene48224_All
Unigene7186_All
