# Supplementary material for: Identification of Functional Gene Modules Associated With STAT-Mediated Antiviral Responses to White Spot Syndrome Virus in Shrimp
Source: Front Physiol. 2019 Mar 11;10:212. doi: 10.3389/fphys.2019.00212 (PMC6421301; doi:10.3389/fphys.2019.00212)
Supplement: FILE S9 — All gene modules. [file Data_Sheet_9.ZIP › all.modules/156.txt]

CL1006.Contig13_All
CL1083.Contig2_All
CL3948.Contig1_All
CL48.Contig3_All
CL5540.Contig2_All
CL5793.Contig1_All
CL861.Contig2_All
Unigene13531_All
Unigene15692_All
Unigene16036_All
Unigene22127_All
Unigene23650_All
Unigene24077_All
Unigene25213_All
Unigene25781_All
Unigene27561_All
Unigene27562_All
Unigene29191_All
Unigene34809_All
Unigene35874_All
Unigene35953_All
Unigene38372_All
Unigene45639_All
Unigene5866_All
Unigene7417_All
Unigene8596_All
