# Supplementary material for: Identification of Functional Gene Modules Associated With STAT-Mediated Antiviral Responses to White Spot Syndrome Virus in Shrimp
Source: Front Physiol. 2019 Mar 11;10:212. doi: 10.3389/fphys.2019.00212 (PMC6421301; doi:10.3389/fphys.2019.00212)
Supplement: FILE S9 — All gene modules. [file Data_Sheet_9.ZIP › all.modules/164.txt]

CL1083.Contig2_All
CL1735.Contig3_All
CL3235.Contig2_All
CL3352.Contig2_All
CL3396.Contig1_All
CL34.Contig2_All
CL4049.Contig3_All
CL420.Contig3_All
CL4518.Contig1_All
CL506.Contig3_All
CL6306.Contig2_All
Unigene13467_All
Unigene15953_All
Unigene16658_All
Unigene26880_All
Unigene2971_All
Unigene30775_All
Unigene31272_All
Unigene31479_All
Unigene33448_All
Unigene38155_All
Unigene41310_All
Unigene6521_All
