# Supplementary material for: Identification of Functional Gene Modules Associated With STAT-Mediated Antiviral Responses to White Spot Syndrome Virus in Shrimp
Source: Front Physiol. 2019 Mar 11;10:212. doi: 10.3389/fphys.2019.00212 (PMC6421301; doi:10.3389/fphys.2019.00212)
Supplement: FILE S9 — All gene modules. [file Data_Sheet_9.ZIP › all.modules/169.txt]

CL1157.Contig2_All
CL1224.Contig3_All
CL124.Contig4_All
CL2740.Contig3_All
CL2865.Contig2_All
CL4697.Contig1_All
CL5560.Contig2_All
CL5568.Contig2_All
Unigene10758_All
Unigene10987_All
Unigene11983_All
Unigene12548_All
Unigene13878_All
Unigene2424_All
Unigene28052_All
Unigene31441_All
Unigene32303_All
Unigene32397_All
Unigene36846_All
Unigene38918_All
Unigene41930_All
Unigene42607_All
Unigene43282_All
Unigene45123_All
Unigene46213_All
Unigene46487_All
Unigene47260_All
Unigene48054_All
Unigene48324_All
Unigene49234_All
Unigene6055_All
Unigene7227_All
Unigene9393_All
