# Supplementary material for: Identification of Functional Gene Modules Associated With STAT-Mediated Antiviral Responses to White Spot Syndrome Virus in Shrimp
Source: Front Physiol. 2019 Mar 11;10:212. doi: 10.3389/fphys.2019.00212 (PMC6421301; doi:10.3389/fphys.2019.00212)
Supplement: FILE S9 — All gene modules. [file Data_Sheet_9.ZIP › all.modules/174.txt]

CL1054.Contig4_All
CL1131.Contig1_All
CL1257.Contig2_All
CL1733.Contig1_All
CL2483.Contig1_All
CL2927.Contig2_All
CL2957.Contig5_All
CL3483.Contig3_All
CL3597.Contig2_All
CL5484.Contig2_All
CL6262.Contig2_All
CL774.Contig1_All
CL872.Contig7_All
Unigene12431_All
Unigene14640_All
Unigene14947_All
Unigene17663_All
Unigene21987_All
Unigene22135_All
Unigene22500_All
Unigene2857_All
Unigene29047_All
Unigene31522_All
Unigene34140_All
Unigene37154_All
Unigene38785_All
Unigene38872_All
Unigene40141_All
Unigene42848_All
Unigene44571_All
Unigene47162_All
Unigene47813_All
