# Supplementary material for: Identification of Functional Gene Modules Associated With STAT-Mediated Antiviral Responses to White Spot Syndrome Virus in Shrimp
Source: Front Physiol. 2019 Mar 11;10:212. doi: 10.3389/fphys.2019.00212 (PMC6421301; doi:10.3389/fphys.2019.00212)
Supplement: FILE S9 — All gene modules. [file Data_Sheet_9.ZIP › all.modules/177.txt]

CL159.Contig10_All
CL2179.Contig3_All
CL2231.Contig3_All
CL3974.Contig2_All
CL398.Contig2_All
CL4306.Contig2_All
CL472.Contig2_All
CL5256.Contig1_All
CL536.Contig3_All
CL6205.Contig1_All
CL6355.Contig2_All
Unigene10484_All
Unigene10765_All
Unigene14054_All
Unigene17872_All
Unigene18072_All
Unigene18463_All
Unigene21829_All
Unigene24079_All
Unigene2473_All
Unigene25346_All
Unigene25701_All
Unigene26053_All
Unigene27593_All
Unigene28486_All
Unigene29212_All
Unigene34793_All
Unigene36288_All
Unigene36471_All
Unigene46229_All
Unigene49630_All
Unigene6320_All
Unigene7256_All
