# Supplementary material for: Identification of Functional Gene Modules Associated With STAT-Mediated Antiviral Responses to White Spot Syndrome Virus in Shrimp
Source: Front Physiol. 2019 Mar 11;10:212. doi: 10.3389/fphys.2019.00212 (PMC6421301; doi:10.3389/fphys.2019.00212)
Supplement: FILE S9 — All gene modules. [file Data_Sheet_9.ZIP › all.modules/179.txt]

CL237.Contig16_All
CL2504.Contig1_All
CL251.Contig5_All
CL3186.Contig3_All
CL467.Contig4_All
CL6261.Contig2_All
CL6339.Contig2_All
CL945.Contig3_All
Unigene13618_All
Unigene13767_All
Unigene14973_All
Unigene1500_All
Unigene15128_All
Unigene18786_All
Unigene2168_All
Unigene22650_All
Unigene24050_All
Unigene25520_All
Unigene25765_All
Unigene32303_All
Unigene35027_All
Unigene35213_All
Unigene41736_All
Unigene42043_All
Unigene42220_All
Unigene43933_All
Unigene49381_All
Unigene9054_All
