# Supplementary material for: Identification of Functional Gene Modules Associated With STAT-Mediated Antiviral Responses to White Spot Syndrome Virus in Shrimp
Source: Front Physiol. 2019 Mar 11;10:212. doi: 10.3389/fphys.2019.00212 (PMC6421301; doi:10.3389/fphys.2019.00212)
Supplement: FILE S9 — All gene modules. [file Data_Sheet_9.ZIP › all.modules/187.txt]

CL1923.Contig2_All
CL1956.Contig2_All
CL242.Contig3_All
CL2808.Contig1_All
CL3229.Contig2_All
CL3249.Contig2_All
CL3813.Contig2_All
CL5070.Contig3_All
CL6072.Contig1_All
Unigene10320_All
Unigene20410_All
Unigene28487_All
Unigene28779_All
Unigene29413_All
Unigene32530_All
Unigene46630_All
Unigene48810_All
