# Supplementary material for: Identification of Functional Gene Modules Associated With STAT-Mediated Antiviral Responses to White Spot Syndrome Virus in Shrimp
Source: Front Physiol. 2019 Mar 11;10:212. doi: 10.3389/fphys.2019.00212 (PMC6421301; doi:10.3389/fphys.2019.00212)
Supplement: FILE S9 — All gene modules. [file Data_Sheet_9.ZIP › all.modules/188.txt]

CL120.Contig73_All
CL1730.Contig1_All
CL2532.Contig2_All
CL2615.Contig1_All
CL265.Contig2_All
CL3130.Contig4_All
CL3469.Contig1_All
CL3601.Contig1_All
CL3953.Contig1_All
CL4083.Contig3_All
CL5546.Contig2_All
CL6256.Contig1_All
CL7.Contig2_All
CL88.Contig17_All
Unigene10807_All
Unigene11331_All
Unigene12775_All
Unigene12916_All
Unigene17228_All
Unigene18059_All
Unigene21341_All
Unigene21599_All
Unigene23023_All
Unigene23024_All
Unigene29671_All
Unigene34908_All
Unigene35089_All
Unigene36860_All
Unigene3763_All
Unigene38559_All
Unigene38627_All
Unigene38908_All
Unigene43071_All
Unigene44595_All
Unigene44814_All
Unigene45529_All
Unigene45808_All
Unigene47102_All
Unigene6200_All
Unigene663_All
Unigene8727_All
