# Supplementary material for: Identification of Functional Gene Modules Associated With STAT-Mediated Antiviral Responses to White Spot Syndrome Virus in Shrimp
Source: Front Physiol. 2019 Mar 11;10:212. doi: 10.3389/fphys.2019.00212 (PMC6421301; doi:10.3389/fphys.2019.00212)
Supplement: FILE S9 — All gene modules. [file Data_Sheet_9.ZIP › all.modules/191.txt]

CL1923.Contig2_All
CL242.Contig3_All
CL4208.Contig1_All
CL5386.Contig2_All
CL6072.Contig1_All
CL733.Contig11_All
Unigene14601_All
Unigene15028_All
Unigene17381_All
Unigene24120_All
Unigene2988_All
Unigene31011_All
Unigene32530_All
Unigene33077_All
Unigene36017_All
Unigene37339_All
Unigene6126_All
