# Supplementary material for: Identification of Functional Gene Modules Associated With STAT-Mediated Antiviral Responses to White Spot Syndrome Virus in Shrimp
Source: Front Physiol. 2019 Mar 11;10:212. doi: 10.3389/fphys.2019.00212 (PMC6421301; doi:10.3389/fphys.2019.00212)
Supplement: FILE S9 — All gene modules. [file Data_Sheet_9.ZIP › all.modules/196.txt]

CL1182.Contig5_All
CL1266.Contig3_All
CL1275.Contig1_All
CL1462.Contig2_All
CL1494.Contig2_All
CL1573.Contig2_All
CL1601.Contig1_All
CL1638.Contig3_All
CL1763.Contig1_All
CL2031.Contig7_All
CL2433.Contig1_All
CL2772.Contig1_All
CL303.Contig3_All
CL3249.Contig1_All
CL3395.Contig1_All
CL3507.Contig3_All
CL4199.Contig3_All
CL4267.Contig2_All
CL4541.Contig1_All
CL4589.Contig1_All
CL4637.Contig1_All
CL467.Contig1_All
CL527.Contig1_All
CL527.Contig4_All
CL5456.Contig2_All
CL5739.Contig1_All
CL5939.Contig2_All
CL6193.Contig2_All
CL658.Contig3_All
CL743.Contig8_All
CL770.Contig1_All
CL991.Contig10_All
Unigene12332_All
Unigene12945_All
Unigene14586_All
Unigene14898_All
Unigene15118_All
Unigene15400_All
Unigene17557_All
Unigene17645_All
Unigene17821_All
Unigene17993_All
Unigene18261_All
Unigene18692_All
Unigene19968_All
Unigene20360_All
Unigene20970_All
Unigene21111_All
Unigene21591_All
Unigene21734_All
Unigene2376_All
Unigene24253_All
Unigene24378_All
Unigene24787_All
Unigene25204_All
Unigene2559_All
Unigene27810_All
Unigene28949_All
Unigene28983_All
Unigene29065_All
Unigene29092_All
Unigene29624_All
Unigene3008_All
Unigene32222_All
Unigene32572_All
Unigene37175_All
Unigene37928_All
Unigene44385_All
Unigene453_All
Unigene48278_All
Unigene48483_All
Unigene6096_All
Unigene6614_All
Unigene6775_All
Unigene6923_All
Unigene7532_All
Unigene8572_All
Unigene8693_All
Unigene9502_All
Unigene9937_All
