# Supplementary material for: Identification of Functional Gene Modules Associated With STAT-Mediated Antiviral Responses to White Spot Syndrome Virus in Shrimp
Source: Front Physiol. 2019 Mar 11;10:212. doi: 10.3389/fphys.2019.00212 (PMC6421301; doi:10.3389/fphys.2019.00212)
Supplement: FILE S9 — All gene modules. [file Data_Sheet_9.ZIP › all.modules/198.txt]

CL2059.Contig1_All
CL2434.Contig3_All
CL2830.Contig1_All
CL4199.Contig1_All
CL6002.Contig1_All
CL6122.Contig1_All
CL741.Contig2_All
CL85.Contig15_All
Unigene14874_All
Unigene17412_All
Unigene18163_All
Unigene21301_All
Unigene23764_All
Unigene28367_All
Unigene29482_All
Unigene29566_All
Unigene31237_All
Unigene32005_All
Unigene32441_All
Unigene40309_All
Unigene43539_All
Unigene44788_All
Unigene47507_All
Unigene7201_All
Unigene9362_All
