# Supplementary material for: Identification of Functional Gene Modules Associated With STAT-Mediated Antiviral Responses to White Spot Syndrome Virus in Shrimp
Source: Front Physiol. 2019 Mar 11;10:212. doi: 10.3389/fphys.2019.00212 (PMC6421301; doi:10.3389/fphys.2019.00212)
Supplement: FILE S10 — GO annotation. [file Data_Sheet_10.ZIP]

Archive with 3 entries (3 files):
- GO_BP.txt
- GO_CC.txt
- GO_MF.txt
