# Supplementary material for: Identification of Functional Gene Modules Associated With STAT-Mediated Antiviral Responses to White Spot Syndrome Virus in Shrimp
Source: Front Physiol. 2019 Mar 11;10:212. doi: 10.3389/fphys.2019.00212 (PMC6421301; doi:10.3389/fphys.2019.00212)
Supplement: FILE S10 — GO annotation. [file Data_Sheet_10.ZIP › GO_BP.txt]

CL100.Contig2_All	apoptotic process(GO:0006915)
CL100.Contig2_All	barbed-end actin filament capping(GO:0051016)
CL100.Contig2_All	cell morphogenesis(GO:0000902)
CL100.Contig2_All	cellular homeostasis(GO:0019725)
CL100.Contig2_All	cytoplasmic microtubule organization(GO:0031122)
CL100.Contig2_All	germarium-derived oocyte fate determination(GO:0007294)
CL100.Contig2_All	mitochondrion transport along microtubule(GO:0047497)
CL100.Contig2_All	negative regulation of filopodium assembly(GO:0051490)
CL100.Contig2_All	phagocytosis, engulfment(GO:0006911)
CL100.Contig2_All	regulation of lamellipodium assembly(GO:0010591)
CL100.Contig2_All	synaptic vesicle transport(GO:0048489)
CL100.Contig2_All	wing disc development(GO:0035220)
CL100.Contig3_All	apoptotic process(GO:0006915)
CL100.Contig3_All	barbed-end actin filament capping(GO:0051016)
CL100.Contig3_All	cell morphogenesis(GO:0000902)
CL100.Contig3_All	cellular homeostasis(GO:0019725)
CL100.Contig3_All	cytoplasmic microtubule organization(GO:0031122)
CL100.Contig3_All	germarium-derived oocyte fate determination(GO:0007294)
CL100.Contig3_All	mitochondrion transport along microtubule(GO:0047497)
CL100.Contig3_All	negative regulation of filopodium assembly(GO:0051490)
CL100.Contig3_All	phagocytosis, engulfment(GO:0006911)
CL100.Contig3_All	regulation of lamellipodium assembly(GO:0010591)
CL100.Contig3_All	synaptic vesicle transport(GO:0048489)
CL100.Contig3_All	wing disc development(GO:0035220)
CL1003.Contig1_All	B cell activation(GO:0042113)
CL1003.Contig1_All	B cell differentiation(GO:0030183)
CL1003.Contig1_All	DNA amplification(GO:0006277)
CL1003.Contig1_All	DNA biosynthetic process(GO:0071897)
CL1003.Contig1_All	DNA conformation change(GO:0071103)
CL1003.Contig1_All	DNA metabolic process(GO:0006259)
CL1003.Contig1_All	DNA packaging(GO:0006323)
CL1003.Contig1_All	G1/S transition of mitotic cell cycle(GO:0000082)
CL1003.Contig1_All	G2/M transition of mitotic cell cycle(GO:0000086)
CL1003.Contig1_All	GO:0016568
CL1003.Contig1_All	Golgi organization(GO:0007030)
CL1003.Contig1_All	RNA biosynthetic process(GO:0032774)
CL1003.Contig1_All	RNA metabolic process(GO:0016070)
CL1003.Contig1_All	anatomical structure development(GO:0048856)
CL1003.Contig1_All	anatomical structure formation involved in morphogenesis(GO:0048646)
CL1003.Contig1_All	anatomical structure morphogenesis(GO:0009653)
CL1003.Contig1_All	animal organ development(GO:0048513)
CL1003.Contig1_All	aromatic compound biosynthetic process(GO:0019438)
CL1003.Contig1_All	biological regulation(GO:0065007)
CL1003.Contig1_All	biosynthetic process(GO:0009058)
CL1003.Contig1_All	calcium ion transport(GO:0006816)
CL1003.Contig1_All	cation transport(GO:0006812)
CL1003.Contig1_All	cell activation(GO:0001775)
CL1003.Contig1_All	cell cycle phase transition(GO:0044770)
CL1003.Contig1_All	cell cycle phase(GO:0022403)
CL1003.Contig1_All	cell cycle process(GO:0022402)
CL1003.Contig1_All	cell cycle(GO:0007049)
CL1003.Contig1_All	cell development(GO:0048468)
CL1003.Contig1_All	cell differentiation(GO:0030154)
CL1003.Contig1_All	cell division(GO:0051301)
CL1003.Contig1_All	cell proliferation(GO:0008283)
CL1003.Contig1_All	cellular aromatic compound metabolic process(GO:0006725)
CL1003.Contig1_All	cellular biosynthetic process(GO:0044249)
CL1003.Contig1_All	cellular component assembly involved in morphogenesis(GO:0010927)
CL1003.Contig1_All	cellular component assembly(GO:0022607)
CL1003.Contig1_All	cellular component biogenesis(GO:0044085)
CL1003.Contig1_All	cellular component morphogenesis(GO:0032989)
CL1003.Contig1_All	cellular component organization or biogenesis(GO:0071840)
CL1003.Contig1_All	cellular component organization(GO:0016043)
CL1003.Contig1_All	cellular developmental process(GO:0048869)
CL1003.Contig1_All	cellular macromolecule biosynthetic process(GO:0034645)
CL1003.Contig1_All	cellular macromolecule metabolic process(GO:0044260)
CL1003.Contig1_All	cellular metabolic process(GO:0044237)
CL1003.Contig1_All	cellular nitrogen compound biosynthetic process(GO:0044271)
CL1003.Contig1_All	cellular nitrogen compound metabolic process(GO:0034641)
CL1003.Contig1_All	cellular process involved in reproduction in multicellular organism(GO:0022412)
CL1003.Contig1_All	cellular process(GO:0009987)
CL1003.Contig1_All	centriole replication(GO:0007099)
CL1003.Contig1_All	centrosome cycle(GO:0007098)
CL1003.Contig1_All	centrosome duplication(GO:0051298)
CL1003.Contig1_All	centrosome organization(GO:0051297)
CL1003.Contig1_All	chordate embryonic development(GO:0043009)
CL1003.Contig1_All	chorion-containing eggshell formation(GO:0007304)
CL1003.Contig1_All	chromatin organization(GO:0006325)
CL1003.Contig1_All	chromatin remodeling(GO:0006338)
CL1003.Contig1_All	chromosome condensation(GO:0030261)
CL1003.Contig1_All	chromosome organization(GO:0051276)
CL1003.Contig1_All	cytokinesis(GO:0000910)
CL1003.Contig1_All	cytoskeleton organization(GO:0007010)
CL1003.Contig1_All	definitive hemopoiesis(GO:0060216)
CL1003.Contig1_All	developmental process involved in reproduction(GO:0003006)
CL1003.Contig1_All	developmental process(GO:0032502)
CL1003.Contig1_All	digestive system development(GO:0055123)
CL1003.Contig1_All	digestive tract development(GO:0048565)
CL1003.Contig1_All	divalent inorganic cation transport(GO:0072511)
CL1003.Contig1_All	divalent metal ion transport(GO:0070838)
CL1003.Contig1_All	eggshell chorion assembly(GO:0007306)
CL1003.Contig1_All	eggshell chorion gene amplification(GO:0007307)
CL1003.Contig1_All	eggshell formation(GO:0030703)
CL1003.Contig1_All	embryo development ending in birth or egg hatching(GO:0009792)
CL1003.Contig1_All	embryo development(GO:0009790)
CL1003.Contig1_All	embryonic digestive tract development(GO:0048566)
CL1003.Contig1_All	embryonic organ development(GO:0048568)
CL1003.Contig1_All	establishment of localization(GO:0051234)
CL1003.Contig1_All	eye development(GO:0001654)
CL1003.Contig1_All	female gamete generation(GO:0007292)
CL1003.Contig1_All	gamete generation(GO:0007276)
CL1003.Contig1_All	gene expression(GO:0010467)
CL1003.Contig1_All	hematopoietic or lymphoid organ development(GO:0048534)
CL1003.Contig1_All	hemopoiesis(GO:0030097)
CL1003.Contig1_All	heterocycle biosynthetic process(GO:0018130)
CL1003.Contig1_All	heterocycle metabolic process(GO:0046483)
CL1003.Contig1_All	homeostasis of number of cells(GO:0048872)
CL1003.Contig1_All	homeostatic process(GO:0042592)
CL1003.Contig1_All	immune system development(GO:0002520)
CL1003.Contig1_All	immune system process(GO:0002376)
CL1003.Contig1_All	in utero embryonic development(GO:0001701)
CL1003.Contig1_All	interphase(GO:0051325)
CL1003.Contig1_All	ion transport(GO:0006811)
CL1003.Contig1_All	leukocyte activation(GO:0045321)
CL1003.Contig1_All	leukocyte differentiation(GO:0002521)
CL1003.Contig1_All	localization(GO:0051179)
CL1003.Contig1_All	lymphocyte activation(GO:0046649)
CL1003.Contig1_All	lymphocyte differentiation(GO:0030098)
CL1003.Contig1_All	macromolecular complex assembly(GO:0065003)
CL1003.Contig1_All	macromolecular complex subunit organization(GO:0043933)
CL1003.Contig1_All	macromolecule biosynthetic process(GO:0009059)
CL1003.Contig1_All	macromolecule metabolic process(GO:0043170)
CL1003.Contig1_All	metabolic process(GO:0008152)
CL1003.Contig1_All	metal ion transport(GO:0030001)
CL1003.Contig1_All	microtubule cytoskeleton organization(GO:0000226)
CL1003.Contig1_All	microtubule organizing center organization(GO:0031023)
CL1003.Contig1_All	microtubule-based process(GO:0007017)
CL1003.Contig1_All	mitotic cell cycle phase transition(GO:0044772)
CL1003.Contig1_All	mitotic cell cycle(GO:0000278)
CL1003.Contig1_All	mitotic interphase(GO:0051329)
CL1003.Contig1_All	mitotic nuclear division(GO:0007067)
CL1003.Contig1_All	mitotic spindle assembly(GO:0090307)
CL1003.Contig1_All	mitotic spindle organization(GO:0007052)
CL1003.Contig1_All	multicellular organism development(GO:0007275)
CL1003.Contig1_All	multicellular organism reproduction(GO:0032504)
CL1003.Contig1_All	multicellular organismal process(GO:0032501)
CL1003.Contig1_All	multicellular organismal reproductive process(GO:0048609)
CL1003.Contig1_All	negative regulation of RNA metabolic process(GO:0051253)
CL1003.Contig1_All	negative regulation of biological process(GO:0048519)
CL1003.Contig1_All	negative regulation of biosynthetic process(GO:0009890)
CL1003.Contig1_All	negative regulation of cell size(GO:0045792)
CL1003.Contig1_All	negative regulation of cellular biosynthetic process(GO:0031327)
CL1003.Contig1_All	negative regulation of cellular macromolecule biosynthetic process(GO:2000113)
CL1003.Contig1_All	negative regulation of cellular metabolic process(GO:0031324)
CL1003.Contig1_All	negative regulation of cellular process(GO:0048523)
CL1003.Contig1_All	negative regulation of gene expression(GO:0010629)
CL1003.Contig1_All	negative regulation of macromolecule biosynthetic process(GO:0010558)
CL1003.Contig1_All	negative regulation of macromolecule metabolic process(GO:0010605)
CL1003.Contig1_All	negative regulation of metabolic process(GO:0009892)
CL1003.Contig1_All	negative regulation of nitrogen compound metabolic process(GO:0051172)
CL1003.Contig1_All	negative regulation of nucleobase-containing compound metabolic process(GO:0045934)
CL1003.Contig1_All	negative regulation of transcription from RNA polymerase II promoter(GO:0000122)
CL1003.Contig1_All	negative regulation of transcription, DNA-templated(GO:0045892)
CL1003.Contig1_All	nitrogen compound metabolic process(GO:0006807)
CL1003.Contig1_All	nuclear division(GO:0000280)
CL1003.Contig1_All	nucleic acid metabolic process(GO:0090304)
CL1003.Contig1_All	nucleobase-containing compound biosynthetic process(GO:0034654)
CL1003.Contig1_All	nucleobase-containing compound metabolic process(GO:0006139)
CL1003.Contig1_All	obsolete cellular process involved in reproduction(GO:0048610)
CL1003.Contig1_All	oogenesis(GO:0048477)
CL1003.Contig1_All	organelle assembly(GO:0070925)
CL1003.Contig1_All	organelle fission(GO:0048285)
CL1003.Contig1_All	organelle organization(GO:0006996)
CL1003.Contig1_All	organic cyclic compound biosynthetic process(GO:1901362)
CL1003.Contig1_All	organic cyclic compound metabolic process(GO:1901360)
CL1003.Contig1_All	organic substance biosynthetic process(GO:1901576)
CL1003.Contig1_All	organic substance metabolic process(GO:0071704)
CL1003.Contig1_All	ovarian follicle cell development(GO:0030707)
CL1003.Contig1_All	positive regulation of CD4-positive, alpha-beta T cell activation(GO:2000516)
CL1003.Contig1_All	positive regulation of CD4-positive, alpha-beta T cell differentiation(GO:0043372)
CL1003.Contig1_All	positive regulation of G2/M transition of mitotic cell cycle(GO:0010971)
CL1003.Contig1_All	positive regulation of RNA metabolic process(GO:0051254)
CL1003.Contig1_All	positive regulation of T cell activation(GO:0050870)
CL1003.Contig1_All	positive regulation of T cell differentiation(GO:0045582)
CL1003.Contig1_All	positive regulation of T-helper cell differentiation(GO:0045624)
CL1003.Contig1_All	positive regulation of alpha-beta T cell activation(GO:0046635)
CL1003.Contig1_All	positive regulation of alpha-beta T cell differentiation(GO:0046638)
CL1003.Contig1_All	positive regulation of biological process(GO:0048518)
CL1003.Contig1_All	positive regulation of biosynthetic process(GO:0009891)
CL1003.Contig1_All	positive regulation of cell activation(GO:0050867)
CL1003.Contig1_All	positive regulation of cell cycle phase transition(GO:1901989)
CL1003.Contig1_All	positive regulation of cell cycle process(GO:0090068)
CL1003.Contig1_All	positive regulation of cell cycle(GO:0045787)
CL1003.Contig1_All	positive regulation of cell differentiation(GO:0045597)
CL1003.Contig1_All	positive regulation of cell proliferation(GO:0008284)
CL1003.Contig1_All	positive regulation of cellular biosynthetic process(GO:0031328)
CL1003.Contig1_All	positive regulation of cellular component organization(GO:0051130)
CL1003.Contig1_All	positive regulation of cellular metabolic process(GO:0031325)
CL1003.Contig1_All	positive regulation of cellular process(GO:0048522)
CL1003.Contig1_All	positive regulation of cellular protein metabolic process(GO:0032270)
CL1003.Contig1_All	positive regulation of chromosome organization(GO:2001252)
CL1003.Contig1_All	positive regulation of developmental process(GO:0051094)
CL1003.Contig1_All	positive regulation of gene expression(GO:0010628)
CL1003.Contig1_All	positive regulation of histone H3-K4 methylation(GO:0051571)
CL1003.Contig1_All	positive regulation of histone H3-K9 methylation(GO:0051574)
CL1003.Contig1_All	positive regulation of histone methylation(GO:0031062)
CL1003.Contig1_All	positive regulation of histone modification(GO:0031058)
CL1003.Contig1_All	positive regulation of immune effector process(GO:0002699)
CL1003.Contig1_All	positive regulation of immune system process(GO:0002684)
CL1003.Contig1_All	positive regulation of leukocyte activation(GO:0002696)
CL1003.Contig1_All	positive regulation of leukocyte differentiation(GO:1902107)
CL1003.Contig1_All	positive regulation of lymphocyte activation(GO:0051251)
CL1003.Contig1_All	positive regulation of lymphocyte differentiation(GO:0045621)
CL1003.Contig1_All	positive regulation of macromolecule biosynthetic process(GO:0010557)
CL1003.Contig1_All	positive regulation of macromolecule metabolic process(GO:0010604)
CL1003.Contig1_All	positive regulation of metabolic process(GO:0009893)
CL1003.Contig1_All	positive regulation of mitotic cell cycle phase transition(GO:1901992)
CL1003.Contig1_All	positive regulation of mitotic cell cycle(GO:0045931)
CL1003.Contig1_All	positive regulation of nitrogen compound metabolic process(GO:0051173)
CL1003.Contig1_All	positive regulation of nucleobase-containing compound metabolic process(GO:0045935)
CL1003.Contig1_All	positive regulation of organelle organization(GO:0010638)
CL1003.Contig1_All	positive regulation of protein metabolic process(GO:0051247)
CL1003.Contig1_All	positive regulation of protein modification process(GO:0031401)
CL1003.Contig1_All	positive regulation of transcription from RNA polymerase II promoter(GO:0045944)
CL1003.Contig1_All	positive regulation of transcription involved in G2/M transition of mitotic cell cycle(GO:0090282)
CL1003.Contig1_All	positive regulation of transcription, DNA-templated(GO:0045893)
CL1003.Contig1_All	primary metabolic process(GO:0044238)
CL1003.Contig1_All	protein complex assembly(GO:0006461)
CL1003.Contig1_All	protein complex biogenesis(GO:0070271)
CL1003.Contig1_All	protein complex subunit organization(GO:0071822)
CL1003.Contig1_All	regulation of CD4-positive, alpha-beta T cell activation(GO:2000514)
CL1003.Contig1_All	regulation of CD4-positive, alpha-beta T cell differentiation(GO:0043370)
CL1003.Contig1_All	regulation of G2/M transition of mitotic cell cycle(GO:0010389)
CL1003.Contig1_All	regulation of RNA biosynthetic process(GO:2001141)
CL1003.Contig1_All	regulation of RNA metabolic process(GO:0051252)
CL1003.Contig1_All	regulation of T cell activation(GO:0050863)
CL1003.Contig1_All	regulation of T cell differentiation(GO:0045580)
CL1003.Contig1_All	regulation of T-helper cell differentiation(GO:0045622)
CL1003.Contig1_All	regulation of alpha-beta T cell activation(GO:0046634)
CL1003.Contig1_All	regulation of alpha-beta T cell differentiation(GO:0046637)
CL1003.Contig1_All	regulation of anatomical structure size(GO:0090066)
CL1003.Contig1_All	regulation of biological process(GO:0050789)
CL1003.Contig1_All	regulation of biological quality(GO:0065008)
CL1003.Contig1_All	regulation of biosynthetic process(GO:0009889)
CL1003.Contig1_All	regulation of cell activation(GO:0050865)
CL1003.Contig1_All	regulation of cell cycle phase transition(GO:1901987)
CL1003.Contig1_All	regulation of cell cycle process(GO:0010564)
CL1003.Contig1_All	regulation of cell cycle(GO:0051726)
CL1003.Contig1_All	regulation of cell differentiation(GO:0045595)
CL1003.Contig1_All	regulation of cell proliferation(GO:0042127)
CL1003.Contig1_All	regulation of cell size(GO:0008361)
CL1003.Contig1_All	regulation of cellular biosynthetic process(GO:0031326)
CL1003.Contig1_All	regulation of cellular component organization(GO:0051128)
CL1003.Contig1_All	regulation of cellular component size(GO:0032535)
CL1003.Contig1_All	regulation of cellular macromolecule biosynthetic process(GO:2000112)
CL1003.Contig1_All	regulation of cellular metabolic process(GO:0031323)
CL1003.Contig1_All	regulation of cellular process(GO:0050794)
CL1003.Contig1_All	regulation of cellular protein metabolic process(GO:0032268)
CL1003.Contig1_All	regulation of chromatin organization(GO:1902275)
CL1003.Contig1_All	regulation of chromosome organization(GO:0033044)
CL1003.Contig1_All	regulation of developmental process(GO:0050793)
CL1003.Contig1_All	regulation of gene expression(GO:0010468)
CL1003.Contig1_All	regulation of histone H3-K4 methylation(GO:0051569)
CL1003.Contig1_All	regulation of histone H3-K9 methylation(GO:0051570)
CL1003.Contig1_All	regulation of histone methylation(GO:0031060)
CL1003.Contig1_All	regulation of histone modification(GO:0031056)
CL1003.Contig1_All	regulation of immune effector process(GO:0002697)
CL1003.Contig1_All	regulation of immune response(GO:0050776)
CL1003.Contig1_All	regulation of immune system process(GO:0002682)
CL1003.Contig1_All	regulation of leukocyte activation(GO:0002694)
CL1003.Contig1_All	regulation of leukocyte differentiation(GO:1902105)
CL1003.Contig1_All	regulation of lymphocyte activation(GO:0051249)
CL1003.Contig1_All	regulation of lymphocyte differentiation(GO:0045619)
CL1003.Contig1_All	regulation of macromolecule biosynthetic process(GO:0010556)
CL1003.Contig1_All	regulation of macromolecule metabolic process(GO:0060255)
CL1003.Contig1_All	regulation of metabolic process(GO:0019222)
CL1003.Contig1_All	regulation of mitotic cell cycle phase transition(GO:1901990)
CL1003.Contig1_All	regulation of mitotic cell cycle(GO:0007346)
CL1003.Contig1_All	regulation of mitotic nuclear division(GO:0007088)
CL1003.Contig1_All	regulation of multicellular organismal development(GO:2000026)
CL1003.Contig1_All	regulation of multicellular organismal process(GO:0051239)
CL1003.Contig1_All	regulation of nitrogen compound metabolic process(GO:0051171)
CL1003.Contig1_All	regulation of nuclear division(GO:0051783)
CL1003.Contig1_All	regulation of nucleobase-containing compound metabolic process(GO:0019219)
CL1003.Contig1_All	regulation of organelle organization(GO:0033043)
CL1003.Contig1_All	regulation of primary metabolic process(GO:0080090)
CL1003.Contig1_All	regulation of protein metabolic process(GO:0051246)
CL1003.Contig1_All	regulation of protein modification process(GO:0031399)
CL1003.Contig1_All	regulation of response to stimulus(GO:0048583)
CL1003.Contig1_All	regulation of transcription from RNA polymerase II promoter(GO:0006357)
CL1003.Contig1_All	regulation of transcription involved in G2/M transition of mitotic cell cycle(GO:0000117)
CL1003.Contig1_All	regulation of transcription, DNA-templated(GO:0006355)
CL1003.Contig1_All	reproduction(GO:0000003)
CL1003.Contig1_All	reproductive process(GO:0022414)
CL1003.Contig1_All	sexual reproduction(GO:0019953)
CL1003.Contig1_All	single organism reproductive process(GO:0044702)
CL1003.Contig1_All	single-multicellular organism process(GO:0044707)
CL1003.Contig1_All	single-organism cellular process(GO:0044763)
CL1003.Contig1_All	single-organism developmental process(GO:0044767)
CL1003.Contig1_All	single-organism process(GO:0044699)
CL1003.Contig1_All	single-organism transport(GO:0044765)
CL1003.Contig1_All	spindle assembly(GO:0051225)
CL1003.Contig1_All	spindle organization(GO:0007051)
CL1003.Contig1_All	system development(GO:0048731)
CL1003.Contig1_All	thymus development(GO:0048538)
CL1003.Contig1_All	transcription from RNA polymerase II promoter(GO:0006366)
CL1003.Contig1_All	transcription, DNA-templated(GO:0006351)
CL1003.Contig1_All	transport(GO:0006810)
CL1003.Contig2_All	B cell activation(GO:0042113)
CL1003.Contig2_All	B cell differentiation(GO:0030183)
CL1003.Contig2_All	DNA amplification(GO:0006277)
CL1003.Contig2_All	DNA biosynthetic process(GO:0071897)
CL1003.Contig2_All	DNA conformation change(GO:0071103)
CL1003.Contig2_All	DNA metabolic process(GO:0006259)
CL1003.Contig2_All	DNA packaging(GO:0006323)
CL1003.Contig2_All	G1/S transition of mitotic cell cycle(GO:0000082)
CL1003.Contig2_All	G2/M transition of mitotic cell cycle(GO:0000086)
CL1003.Contig2_All	GO:0016568
CL1003.Contig2_All	Golgi organization(GO:0007030)
CL1003.Contig2_All	RNA biosynthetic process(GO:0032774)
CL1003.Contig2_All	RNA metabolic process(GO:0016070)
CL1003.Contig2_All	anatomical structure development(GO:0048856)
CL1003.Contig2_All	anatomical structure formation involved in morphogenesis(GO:0048646)
CL1003.Contig2_All	anatomical structure morphogenesis(GO:0009653)
CL1003.Contig2_All	animal organ development(GO:0048513)
CL1003.Contig2_All	aromatic compound biosynthetic process(GO:0019438)
CL1003.Contig2_All	biological regulation(GO:0065007)
CL1003.Contig2_All	biosynthetic process(GO:0009058)
CL1003.Contig2_All	calcium ion transport(GO:0006816)
CL1003.Contig2_All	cation transport(GO:0006812)
CL1003.Contig2_All	cell activation(GO:0001775)
CL1003.Contig2_All	cell cycle phase transition(GO:0044770)
CL1003.Contig2_All	cell cycle phase(GO:0022403)
CL1003.Contig2_All	cell cycle process(GO:0022402)
CL1003.Contig2_All	cell cycle(GO:0007049)
CL1003.Contig2_All	cell development(GO:0048468)
CL1003.Contig2_All	cell differentiation(GO:0030154)
CL1003.Contig2_All	cell division(GO:0051301)
CL1003.Contig2_All	cell proliferation(GO:0008283)
CL1003.Contig2_All	cellular aromatic compound metabolic process(GO:0006725)
CL1003.Contig2_All	cellular biosynthetic process(GO:0044249)
CL1003.Contig2_All	cellular component assembly involved in morphogenesis(GO:0010927)
CL1003.Contig2_All	cellular component assembly(GO:0022607)
CL1003.Contig2_All	cellular component biogenesis(GO:0044085)
CL1003.Contig2_All	cellular component morphogenesis(GO:0032989)
CL1003.Contig2_All	cellular component organization or biogenesis(GO:0071840)
CL1003.Contig2_All	cellular component organization(GO:0016043)
CL1003.Contig2_All	cellular developmental process(GO:0048869)
CL1003.Contig2_All	cellular macromolecule biosynthetic process(GO:0034645)
CL1003.Contig2_All	cellular macromolecule metabolic process(GO:0044260)
CL1003.Contig2_All	cellular metabolic process(GO:0044237)
CL1003.Contig2_All	cellular nitrogen compound biosynthetic process(GO:0044271)
CL1003.Contig2_All	cellular nitrogen compound metabolic process(GO:0034641)
CL1003.Contig2_All	cellular process involved in reproduction in multicellular organism(GO:0022412)
CL1003.Contig2_All	cellular process(GO:0009987)
CL1003.Contig2_All	centriole replication(GO:0007099)
CL1003.Contig2_All	centrosome cycle(GO:0007098)
CL1003.Contig2_All	centrosome duplication(GO:0051298)
CL1003.Contig2_All	centrosome organization(GO:0051297)
CL1003.Contig2_All	chordate embryonic development(GO:0043009)
CL1003.Contig2_All	chorion-containing eggshell formation(GO:0007304)
CL1003.Contig2_All	chromatin organization(GO:0006325)
CL1003.Contig2_All	chromatin remodeling(GO:0006338)
CL1003.Contig2_All	chromosome condensation(GO:0030261)
CL1003.Contig2_All	chromosome organization(GO:0051276)
CL1003.Contig2_All	cytokinesis(GO:0000910)
CL1003.Contig2_All	cytoskeleton organization(GO:0007010)
CL1003.Contig2_All	definitive hemopoiesis(GO:0060216)
CL1003.Contig2_All	developmental process involved in reproduction(GO:0003006)
CL1003.Contig2_All	developmental process(GO:0032502)
CL1003.Contig2_All	digestive system development(GO:0055123)
CL1003.Contig2_All	digestive tract development(GO:0048565)
CL1003.Contig2_All	divalent inorganic cation transport(GO:0072511)
CL1003.Contig2_All	divalent metal ion transport(GO:0070838)
CL1003.Contig2_All	eggshell chorion assembly(GO:0007306)
CL1003.Contig2_All	eggshell chorion gene amplification(GO:0007307)
CL1003.Contig2_All	eggshell formation(GO:0030703)
CL1003.Contig2_All	embryo development ending in birth or egg hatching(GO:0009792)
CL1003.Contig2_All	embryo development(GO:0009790)
CL1003.Contig2_All	embryonic digestive tract development(GO:0048566)
CL1003.Contig2_All	embryonic organ development(GO:0048568)
CL1003.Contig2_All	establishment of localization(GO:0051234)
CL1003.Contig2_All	eye development(GO:0001654)
CL1003.Contig2_All	female gamete generation(GO:0007292)
CL1003.Contig2_All	gamete generation(GO:0007276)
CL1003.Contig2_All	gene expression(GO:0010467)
CL1003.Contig2_All	hematopoietic or lymphoid organ development(GO:0048534)
CL1003.Contig2_All	hemopoiesis(GO:0030097)
CL1003.Contig2_All	heterocycle biosynthetic process(GO:0018130)
CL1003.Contig2_All	heterocycle metabolic process(GO:0046483)
CL1003.Contig2_All	homeostasis of number of cells(GO:0048872)
CL1003.Contig2_All	homeostatic process(GO:0042592)
CL1003.Contig2_All	immune system development(GO:0002520)
CL1003.Contig2_All	immune system process(GO:0002376)
CL1003.Contig2_All	in utero embryonic development(GO:0001701)
CL1003.Contig2_All	interphase(GO:0051325)
CL1003.Contig2_All	ion transport(GO:0006811)
CL1003.Contig2_All	leukocyte activation(GO:0045321)
CL1003.Contig2_All	leukocyte differentiation(GO:0002521)
CL1003.Contig2_All	localization(GO:0051179)
CL1003.Contig2_All	lymphocyte activation(GO:0046649)
CL1003.Contig2_All	lymphocyte differentiation(GO:0030098)
CL1003.Contig2_All	macromolecular complex assembly(GO:0065003)
CL1003.Contig2_All	macromolecular complex subunit organization(GO:0043933)
CL1003.Contig2_All	macromolecule biosynthetic process(GO:0009059)
CL1003.Contig2_All	macromolecule metabolic process(GO:0043170)
CL1003.Contig2_All	metabolic process(GO:0008152)
CL1003.Contig2_All	metal ion transport(GO:0030001)
CL1003.Contig2_All	microtubule cytoskeleton organization(GO:0000226)
CL1003.Contig2_All	microtubule organizing center organization(GO:0031023)
CL1003.Contig2_All	microtubule-based process(GO:0007017)
CL1003.Contig2_All	mitotic cell cycle phase transition(GO:0044772)
CL1003.Contig2_All	mitotic cell cycle(GO:0000278)
CL1003.Contig2_All	mitotic interphase(GO:0051329)
CL1003.Contig2_All	mitotic nuclear division(GO:0007067)
CL1003.Contig2_All	mitotic spindle assembly(GO:0090307)
CL1003.Contig2_All	mitotic spindle organization(GO:0007052)
CL1003.Contig2_All	multicellular organism development(GO:0007275)
CL1003.Contig2_All	multicellular organism reproduction(GO:0032504)
CL1003.Contig2_All	multicellular organismal process(GO:0032501)
CL1003.Contig2_All	multicellular organismal reproductive process(GO:0048609)
CL1003.Contig2_All	negative regulation of RNA metabolic process(GO:0051253)
CL1003.Contig2_All	negative regulation of biological process(GO:0048519)
CL1003.Contig2_All	negative regulation of biosynthetic process(GO:0009890)
CL1003.Contig2_All	negative regulation of cell size(GO:0045792)
CL1003.Contig2_All	negative regulation of cellular biosynthetic process(GO:0031327)
CL1003.Contig2_All	negative regulation of cellular macromolecule biosynthetic process(GO:2000113)
CL1003.Contig2_All	negative regulation of cellular metabolic process(GO:0031324)
CL1003.Contig2_All	negative regulation of cellular process(GO:0048523)
CL1003.Contig2_All	negative regulation of gene expression(GO:0010629)
CL1003.Contig2_All	negative regulation of macromolecule biosynthetic process(GO:0010558)
CL1003.Contig2_All	negative regulation of macromolecule metabolic process(GO:0010605)
CL1003.Contig2_All	negative regulation of metabolic process(GO:0009892)
CL1003.Contig2_All	negative regulation of nitrogen compound metabolic process(GO:0051172)
CL1003.Contig2_All	negative regulation of nucleobase-containing compound metabolic process(GO:0045934)
CL1003.Contig2_All	negative regulation of transcription from RNA polymerase II promoter(GO:0000122)
CL1003.Contig2_All	negative regulation of transcription, DNA-templated(GO:0045892)
CL1003.Contig2_All	nitrogen compound metabolic process(GO:0006807)
CL1003.Contig2_All	nuclear division(GO:0000280)
CL1003.Contig2_All	nucleic acid metabolic process(GO:0090304)
CL1003.Contig2_All	nucleobase-containing compound biosynthetic process(GO:0034654)
CL1003.Contig2_All	nucleobase-containing compound metabolic process(GO:0006139)
CL1003.Contig2_All	obsolete cellular process involved in reproduction(GO:0048610)
CL1003.Contig2_All	oogenesis(GO:0048477)
CL1003.Contig2_All	organelle assembly(GO:0070925)
CL1003.Contig2_All	organelle fission(GO:0048285)
CL1003.Contig2_All	organelle organization(GO:0006996)
CL1003.Contig2_All	organic cyclic compound biosynthetic process(GO:1901362)
CL1003.Contig2_All	organic cyclic compound metabolic process(GO:1901360)
CL1003.Contig2_All	organic substance biosynthetic process(GO:1901576)
CL1003.Contig2_All	organic substance metabolic process(GO:0071704)
CL1003.Contig2_All	ovarian follicle cell development(GO:0030707)
CL1003.Contig2_All	positive regulation of CD4-positive, alpha-beta T cell activation(GO:2000516)
CL1003.Contig2_All	positive regulation of CD4-positive, alpha-beta T cell differentiation(GO:0043372)
CL1003.Contig2_All	positive regulation of G2/M transition of mitotic cell cycle(GO:0010971)
CL1003.Contig2_All	positive regulation of RNA metabolic process(GO:0051254)
CL1003.Contig2_All	positive regulation of T cell activation(GO:0050870)
CL1003.Contig2_All	positive regulation of T cell differentiation(GO:0045582)
CL1003.Contig2_All	positive regulation of T-helper cell differentiation(GO:0045624)
CL1003.Contig2_All	positive regulation of alpha-beta T cell activation(GO:0046635)
CL1003.Contig2_All	positive regulation of alpha-beta T cell differentiation(GO:0046638)
CL1003.Contig2_All	positive regulation of biological process(GO:0048518)
CL1003.Contig2_All	positive regulation of biosynthetic process(GO:0009891)
CL1003.Contig2_All	positive regulation of cell activation(GO:0050867)
CL1003.Contig2_All	positive regulation of cell cycle phase transition(GO:1901989)
CL1003.Contig2_All	positive regulation of cell cycle process(GO:0090068)
CL1003.Contig2_All	positive regulation of cell cycle(GO:0045787)
CL1003.Contig2_All	positive regulation of cell differentiation(GO:0045597)
CL1003.Contig2_All	positive regulation of cell proliferation(GO:0008284)
CL1003.Contig2_All	positive regulation of cellular biosynthetic process(GO:0031328)
CL1003.Contig2_All	positive regulation of cellular component organization(GO:0051130)
CL1003.Contig2_All	positive regulation of cellular metabolic process(GO:0031325)
CL1003.Contig2_All	positive regulation of cellular process(GO:0048522)
CL1003.Contig2_All	positive regulation of cellular protein metabolic process(GO:0032270)
CL1003.Contig2_All	positive regulation of chromosome organization(GO:2001252)
CL1003.Contig2_All	positive regulation of developmental process(GO:0051094)
CL1003.Contig2_All	positive regulation of gene expression(GO:0010628)
CL1003.Contig2_All	positive regulation of histone H3-K4 methylation(GO:0051571)
CL1003.Contig2_All	positive regulation of histone H3-K9 methylation(GO:0051574)
CL1003.Contig2_All	positive regulation of histone methylation(GO:0031062)
CL1003.Contig2_All	positive regulation of histone modification(GO:0031058)
CL1003.Contig2_All	positive regulation of immune effector process(GO:0002699)
CL1003.Contig2_All	positive regulation of immune system process(GO:0002684)
CL1003.Contig2_All	positive regulation of leukocyte activation(GO:0002696)
CL1003.Contig2_All	positive regulation of leukocyte differentiation(GO:1902107)
CL1003.Contig2_All	positive regulation of lymphocyte activation(GO:0051251)
CL1003.Contig2_All	positive regulation of lymphocyte differentiation(GO:0045621)
CL1003.Contig2_All	positive regulation of macromolecule biosynthetic process(GO:0010557)
CL1003.Contig2_All	positive regulation of macromolecule metabolic process(GO:0010604)
CL1003.Contig2_All	positive regulation of metabolic process(GO:0009893)
CL1003.Contig2_All	positive regulation of mitotic cell cycle phase transition(GO:1901992)
CL1003.Contig2_All	positive regulation of mitotic cell cycle(GO:0045931)
CL1003.Contig2_All	positive regulation of nitrogen compound metabolic process(GO:0051173)
CL1003.Contig2_All	positive regulation of nucleobase-containing compound metabolic process(GO:0045935)
CL1003.Contig2_All	positive regulation of organelle organization(GO:0010638)
CL1003.Contig2_All	positive regulation of protein metabolic process(GO:0051247)
CL1003.Contig2_All	positive regulation of protein modification process(GO:0031401)
CL1003.Contig2_All	positive regulation of transcription from RNA polymerase II promoter(GO:0045944)
CL1003.Contig2_All	positive regulation of transcription involved in G2/M transition of mitotic cell cycle(GO:0090282)
CL1003.Contig2_All	positive regulation of transcription, DNA-templated(GO:0045893)
CL1003.Contig2_All	primary metabolic process(GO:0044238)
CL1003.Contig2_All	protein complex assembly(GO:0006461)
CL1003.Contig2_All	protein complex biogenesis(GO:0070271)
CL1003.Contig2_All	protein complex subunit organization(GO:0071822)
CL1003.Contig2_All	regulation of CD4-positive, alpha-beta T cell activation(GO:2000514)
CL1003.Contig2_All	regulation of CD4-positive, alpha-beta T cell differentiation(GO:0043370)
CL1003.Contig2_All	regulation of G2/M transition of mitotic cell cycle(GO:0010389)
CL1003.Contig2_All	regulation of RNA biosynthetic process(GO:2001141)
CL1003.Contig2_All	regulation of RNA metabolic process(GO:0051252)
CL1003.Contig2_All	regulation of T cell activation(GO:0050863)
CL1003.Contig2_All	regulation of T cell differentiation(GO:0045580)
CL1003.Contig2_All	regulation of T-helper cell differentiation(GO:0045622)
CL1003.Contig2_All	regulation of alpha-beta T cell activation(GO:0046634)
CL1003.Contig2_All	regulation of alpha-beta T cell differentiation(GO:0046637)
CL1003.Contig2_All	regulation of anatomical structure size(GO:0090066)
CL1003.Contig2_All	regulation of biological process(GO:0050789)
CL1003.Contig2_All	regulation of biological quality(GO:0065008)
CL1003.Contig2_All	regulation of biosynthetic process(GO:0009889)
CL1003.Contig2_All	regulation of cell activation(GO:0050865)
CL1003.Contig2_All	regulation of cell cycle phase transition(GO:1901987)
CL1003.Contig2_All	regulation of cell cycle process(GO:0010564)
CL1003.Contig2_All	regulation of cell cycle(GO:0051726)
CL1003.Contig2_All	regulation of cell differentiation(GO:0045595)
CL1003.Contig2_All	regulation of cell proliferation(GO:0042127)
CL1003.Contig2_All	regulation of cell size(GO:0008361)
CL1003.Contig2_All	regulation of cellular biosynthetic process(GO:0031326)
CL1003.Contig2_All	regulation of cellular component organization(GO:0051128)
CL1003.Contig2_All	regulation of cellular component size(GO:0032535)
CL1003.Contig2_All	regulation of cellular macromolecule biosynthetic process(GO:2000112)
CL1003.Contig2_All	regulation of cellular metabolic process(GO:0031323)
CL1003.Contig2_All	regulation of cellular process(GO:0050794)
CL1003.Contig2_All	regulation of cellular protein metabolic process(GO:0032268)
CL1003.Contig2_All	regulation of chromatin organization(GO:1902275)
CL1003.Contig2_All	regulation of chromosome organization(GO:0033044)
CL1003.Contig2_All	regulation of developmental process(GO:0050793)
CL1003.Contig2_All	regulation of gene expression(GO:0010468)
CL1003.Contig2_All	regulation of histone H3-K4 methylation(GO:0051569)
CL1003.Contig2_All	regulation of histone H3-K9 methylation(GO:0051570)
CL1003.Contig2_All	regulation of histone methylation(GO:0031060)
CL1003.Contig2_All	regulation of histone modification(GO:0031056)
CL1003.Contig2_All	regulation of immune effector process(GO:0002697)
CL1003.Contig2_All	regulation of immune response(GO:0050776)
CL1003.Contig2_All	regulation of immune system process(GO:0002682)
CL1003.Contig2_All	regulation of leukocyte activation(GO:0002694)
CL1003.Contig2_All	regulation of leukocyte differentiation(GO:1902105)
CL1003.Contig2_All	regulation of lymphocyte activation(GO:0051249)
CL1003.Contig2_All	regulation of lymphocyte differentiation(GO:0045619)
CL1003.Contig2_All	regulation of macromolecule biosynthetic process(GO:0010556)
CL1003.Contig2_All	regulation of macromolecule metabolic process(GO:0060255)
CL1003.Contig2_All	regulation of metabolic process(GO:0019222)
CL1003.Contig2_All	regulation of mitotic cell cycle phase transition(GO:1901990)
CL1003.Contig2_All	regulation of mitotic cell cycle(GO:0007346)
CL1003.Contig2_All	regulation of mitotic nuclear division(GO:0007088)
CL1003.Contig2_All	regulation of multicellular organismal development(GO:2000026)
CL1003.Contig2_All	regulation of multicellular organismal process(GO:0051239)
CL1003.Contig2_All	regulation of nitrogen compound metabolic process(GO:0051171)
CL1003.Contig2_All	regulation of nuclear division(GO:0051783)
CL1003.Contig2_All	regulation of nucleobase-containing compound metabolic process(GO:0019219)
CL1003.Contig2_All	regulation of organelle organization(GO:0033043)
CL1003.Contig2_All	regulation of primary metabolic process(GO:0080090)
CL1003.Contig2_All	regulation of protein metabolic process(GO:0051246)
CL1003.Contig2_All	regulation of protein modification process(GO:0031399)
CL1003.Contig2_All	regulation of response to stimulus(GO:0048583)
CL1003.Contig2_All	regulation of transcription from RNA polymerase II promoter(GO:0006357)
CL1003.Contig2_All	regulation of transcription involved in G2/M transition of mitotic cell cycle(GO:0000117)
CL1003.Contig2_All	regulation of transcription, DNA-templated(GO:0006355)
CL1003.Contig2_All	reproduction(GO:0000003)
CL1003.Contig2_All	reproductive process(GO:0022414)
CL1003.Contig2_All	sexual reproduction(GO:0019953)
CL1003.Contig2_All	single organism reproductive process(GO:0044702)
CL1003.Contig2_All	single-multicellular organism process(GO:0044707)
CL1003.Contig2_All	single-organism cellular process(GO:0044763)
CL1003.Contig2_All	single-organism developmental process(GO:0044767)
CL1003.Contig2_All	single-organism process(GO:0044699)
CL1003.Contig2_All	single-organism transport(GO:0044765)
CL1003.Contig2_All	spindle assembly(GO:0051225)
CL1003.Contig2_All	spindle organization(GO:0007051)
CL1003.Contig2_All	system development(GO:0048731)
CL1003.Contig2_All	thymus development(GO:0048538)
CL1003.Contig2_All	transcription from RNA polymerase II promoter(GO:0006366)
CL1003.Contig2_All	transcription, DNA-templated(GO:0006351)
CL1003.Contig2_All	transport(GO:0006810)
CL1003.Contig3_All	B cell activation(GO:0042113)
CL1003.Contig3_All	B cell differentiation(GO:0030183)
CL1003.Contig3_All	DNA amplification(GO:0006277)
CL1003.Contig3_All	DNA biosynthetic process(GO:0071897)
CL1003.Contig3_All	DNA conformation change(GO:0071103)
CL1003.Contig3_All	DNA metabolic process(GO:0006259)
CL1003.Contig3_All	DNA packaging(GO:0006323)
CL1003.Contig3_All	G1/S transition of mitotic cell cycle(GO:0000082)
CL1003.Contig3_All	G2/M transition of mitotic cell cycle(GO:0000086)
CL1003.Contig3_All	GO:0016568
CL1003.Contig3_All	Golgi organization(GO:0007030)
CL1003.Contig3_All	RNA biosynthetic process(GO:0032774)
CL1003.Contig3_All	RNA metabolic process(GO:0016070)
CL1003.Contig3_All	anatomical structure development(GO:0048856)
CL1003.Contig3_All	anatomical structure formation involved in morphogenesis(GO:0048646)
CL1003.Contig3_All	anatomical structure morphogenesis(GO:0009653)
CL1003.Contig3_All	animal organ development(GO:0048513)
CL1003.Contig3_All	aromatic compound biosynthetic process(GO:0019438)
CL1003.Contig3_All	biological regulation(GO:0065007)
CL1003.Contig3_All	biosynthetic process(GO:0009058)
CL1003.Contig3_All	calcium ion transport(GO:0006816)
CL1003.Contig3_All	cation transport(GO:0006812)
CL1003.Contig3_All	cell activation(GO:0001775)
CL1003.Contig3_All	cell cycle phase transition(GO:0044770)
CL1003.Contig3_All	cell cycle phase(GO:0022403)
CL1003.Contig3_All	cell cycle process(GO:0022402)
CL1003.Contig3_All	cell cycle(GO:0007049)
CL1003.Contig3_All	cell development(GO:0048468)
CL1003.Contig3_All	cell differentiation(GO:0030154)
CL1003.Contig3_All	cell division(GO:0051301)
CL1003.Contig3_All	cell proliferation(GO:0008283)
CL1003.Contig3_All	cellular aromatic compound metabolic process(GO:0006725)
CL1003.Contig3_All	cellular biosynthetic process(GO:0044249)
CL1003.Contig3_All	cellular component assembly involved in morphogenesis(GO:0010927)
CL1003.Contig3_All	cellular component assembly(GO:0022607)
CL1003.Contig3_All	cellular component biogenesis(GO:0044085)
CL1003.Contig3_All	cellular component morphogenesis(GO:0032989)
CL1003.Contig3_All	cellular component organization or biogenesis(GO:0071840)
CL1003.Contig3_All	cellular component organization(GO:0016043)
CL1003.Contig3_All	cellular developmental process(GO:0048869)
CL1003.Contig3_All	cellular macromolecule biosynthetic process(GO:0034645)
CL1003.Contig3_All	cellular macromolecule metabolic process(GO:0044260)
CL1003.Contig3_All	cellular metabolic process(GO:0044237)
CL1003.Contig3_All	cellular nitrogen compound biosynthetic process(GO:0044271)
CL1003.Contig3_All	cellular nitrogen compound metabolic process(GO:0034641)
CL1003.Contig3_All	cellular process involved in reproduction in multicellular organism(GO:0022412)
CL1003.Contig3_All	cellular process(GO:0009987)
CL1003.Contig3_All	centriole replication(GO:0007099)
CL1003.Contig3_All	centrosome cycle(GO:0007098)
CL1003.Contig3_All	centrosome duplication(GO:0051298)
CL1003.Contig3_All	centrosome organization(GO:0051297)
CL1003.Contig3_All	chordate embryonic development(GO:0043009)
CL1003.Contig3_All	chorion-containing eggshell formation(GO:0007304)
CL1003.Contig3_All	chromatin organization(GO:0006325)
CL1003.Contig3_All	chromatin remodeling(GO:0006338)
CL1003.Contig3_All	chromosome condensation(GO:0030261)
CL1003.Contig3_All	chromosome organization(GO:0051276)
CL1003.Contig3_All	cytokinesis(GO:0000910)
CL1003.Contig3_All	cytoskeleton organization(GO:0007010)
CL1003.Contig3_All	definitive hemopoiesis(GO:0060216)
CL1003.Contig3_All	developmental process involved in reproduction(GO:0003006)
CL1003.Contig3_All	developmental process(GO:0032502)
CL1003.Contig3_All	digestive system development(GO:0055123)
CL1003.Contig3_All	digestive tract development(GO:0048565)
CL1003.Contig3_All	divalent inorganic cation transport(GO:0072511)
CL1003.Contig3_All	divalent metal ion transport(GO:0070838)
CL1003.Contig3_All	eggshell chorion assembly(GO:0007306)
CL1003.Contig3_All	eggshell chorion gene amplification(GO:0007307)
CL1003.Contig3_All	eggshell formation(GO:0030703)
CL1003.Contig3_All	embryo development ending in birth or egg hatching(GO:0009792)
CL1003.Contig3_All	embryo development(GO:0009790)
CL1003.Contig3_All	embryonic digestive tract development(GO:0048566)
CL1003.Contig3_All	embryonic organ development(GO:0048568)
CL1003.Contig3_All	establishment of localization(GO:0051234)
CL1003.Contig3_All	eye development(GO:0001654)
CL1003.Contig3_All	female gamete generation(GO:0007292)
CL1003.Contig3_All	gamete generation(GO:0007276)
CL1003.Contig3_All	gene expression(GO:0010467)
CL1003.Contig3_All	hematopoietic or lymphoid organ development(GO:0048534)
CL1003.Contig3_All	hemopoiesis(GO:0030097)
CL1003.Contig3_All	heterocycle biosynthetic process(GO:0018130)
CL1003.Contig3_All	heterocycle metabolic process(GO:0046483)
CL1003.Contig3_All	homeostasis of number of cells(GO:0048872)
CL1003.Contig3_All	homeostatic process(GO:0042592)
CL1003.Contig3_All	immune system development(GO:0002520)
CL1003.Contig3_All	immune system process(GO:0002376)
CL1003.Contig3_All	in utero embryonic development(GO:0001701)
CL1003.Contig3_All	interphase(GO:0051325)
CL1003.Contig3_All	ion transport(GO:0006811)
CL1003.Contig3_All	leukocyte activation(GO:0045321)
CL1003.Contig3_All	leukocyte differentiation(GO:0002521)
CL1003.Contig3_All	localization(GO:0051179)
CL1003.Contig3_All	lymphocyte activation(GO:0046649)
CL1003.Contig3_All	lymphocyte differentiation(GO:0030098)
CL1003.Contig3_All	macromolecular complex assembly(GO:0065003)
CL1003.Contig3_All	macromolecular complex subunit organization(GO:0043933)
CL1003.Contig3_All	macromolecule biosynthetic process(GO:0009059)
CL1003.Contig3_All	macromolecule metabolic process(GO:0043170)
CL1003.Contig3_All	metabolic process(GO:0008152)
CL1003.Contig3_All	metal ion transport(GO:0030001)
CL1003.Contig3_All	microtubule cytoskeleton organization(GO:0000226)
CL1003.Contig3_All	microtubule organizing center organization(GO:0031023)
CL1003.Contig3_All	microtubule-based process(GO:0007017)
CL1003.Contig3_All	mitotic cell cycle phase transition(GO:0044772)
CL1003.Contig3_All	mitotic cell cycle(GO:0000278)
CL1003.Contig3_All	mitotic interphase(GO:0051329)
CL1003.Contig3_All	mitotic nuclear division(GO:0007067)
CL1003.Contig3_All	mitotic spindle assembly(GO:0090307)
CL1003.Contig3_All	mitotic spindle organization(GO:0007052)
CL1003.Contig3_All	multicellular organism development(GO:0007275)
CL1003.Contig3_All	multicellular organism reproduction(GO:0032504)
CL1003.Contig3_All	multicellular organismal process(GO:0032501)
CL1003.Contig3_All	multicellular organismal reproductive process(GO:0048609)
CL1003.Contig3_All	negative regulation of RNA metabolic process(GO:0051253)
CL1003.Contig3_All	negative regulation of biological process(GO:0048519)
CL1003.Contig3_All	negative regulation of biosynthetic process(GO:0009890)
CL1003.Contig3_All	negative regulation of cell size(GO:0045792)
CL1003.Contig3_All	negative regulation of cellular biosynthetic process(GO:0031327)
CL1003.Contig3_All	negative regulation of cellular macromolecule biosynthetic process(GO:2000113)
CL1003.Contig3_All	negative regulation of cellular metabolic process(GO:0031324)
CL1003.Contig3_All	negative regulation of cellular process(GO:0048523)
CL1003.Contig3_All	negative regulation of gene expression(GO:0010629)
CL1003.Contig3_All	negative regulation of macromolecule biosynthetic process(GO:0010558)
CL1003.Contig3_All	negative regulation of macromolecule metabolic process(GO:0010605)
CL1003.Contig3_All	negative regulation of metabolic process(GO:0009892)
CL1003.Contig3_All	negative regulation of nitrogen compound metabolic process(GO:0051172)
CL1003.Contig3_All	negative regulation of nucleobase-containing compound metabolic process(GO:0045934)
CL1003.Contig3_All	negative regulation of transcription from RNA polymerase II promoter(GO:0000122)
CL1003.Contig3_All	negative regulation of transcription, DNA-templated(GO:0045892)
CL1003.Contig3_All	nitrogen compound metabolic process(GO:0006807)
CL1003.Contig3_All	nuclear division(GO:0000280)
CL1003.Contig3_All	nucleic acid metabolic process(GO:0090304)
CL1003.Contig3_All	nucleobase-containing compound biosynthetic process(GO:0034654)
CL1003.Contig3_All	nucleobase-containing compound metabolic process(GO:0006139)
CL1003.Contig3_All	obsolete cellular process involved in reproduction(GO:0048610)
CL1003.Contig3_All	oogenesis(GO:0048477)
CL1003.Contig3_All	organelle assembly(GO:0070925)
CL1003.Contig3_All	organelle fission(GO:0048285)
CL1003.Contig3_All	organelle organization(GO:0006996)
CL1003.Contig3_All	organic cyclic compound biosynthetic process(GO:1901362)
CL1003.Contig3_All	organic cyclic compound metabolic process(GO:1901360)
CL1003.Contig3_All	organic substance biosynthetic process(GO:1901576)
CL1003.Contig3_All	organic substance metabolic process(GO:0071704)
CL1003.Contig3_All	ovarian follicle cell development(GO:0030707)
CL1003.Contig3_All	positive regulation of CD4-positive, alpha-beta T cell activation(GO:2000516)
CL1003.Contig3_All	positive regulation of CD4-positive, alpha-beta T cell differentiation(GO:0043372)
CL1003.Contig3_All	positive regulation of G2/M transition of mitotic cell cycle(GO:0010971)
CL1003.Contig3_All	positive regulation of RNA metabolic process(GO:0051254)
CL1003.Contig3_All	positive regulation of T cell activation(GO:0050870)
CL1003.Contig3_All	positive regulation of T cell differentiation(GO:0045582)
CL1003.Contig3_All	positive regulation of T-helper cell differentiation(GO:0045624)
CL1003.Contig3_All	positive regulation of alpha-beta T cell activation(GO:0046635)
CL1003.Contig3_All	positive regulation of alpha-beta T cell differentiation(GO:0046638)
CL1003.Contig3_All	positive regulation of biological process(GO:0048518)
CL1003.Contig3_All	positive regulation of biosynthetic process(GO:0009891)
CL1003.Contig3_All	positive regulation of cell activation(GO:0050867)
CL1003.Contig3_All	positive regulation of cell cycle phase transition(GO:1901989)
CL1003.Contig3_All	positive regulation of cell cycle process(GO:0090068)
CL1003.Contig3_All	positive regulation of cell cycle(GO:0045787)
CL1003.Contig3_All	positive regulation of cell differentiation(GO:0045597)
CL1003.Contig3_All	positive regulation of cell proliferation(GO:0008284)
CL1003.Contig3_All	positive regulation of cellular biosynthetic process(GO:0031328)
CL1003.Contig3_All	positive regulation of cellular component organization(GO:0051130)
CL1003.Contig3_All	positive regulation of cellular metabolic process(GO:0031325)
CL1003.Contig3_All	positive regulation of cellular process(GO:0048522)
CL1003.Contig3_All	positive regulation of cellular protein metabolic process(GO:0032270)
CL1003.Contig3_All	positive regulation of chromosome organization(GO:2001252)
CL1003.Contig3_All	positive regulation of developmental process(GO:0051094)
CL1003.Contig3_All	positive regulation of gene expression(GO:0010628)
CL1003.Contig3_All	positive regulation of histone H3-K4 methylation(GO:0051571)
CL1003.Contig3_All	positive regulation of histone H3-K9 methylation(GO:0051574)
CL1003.Contig3_All	positive regulation of histone methylation(GO:0031062)
CL1003.Contig3_All	positive regulation of histone modification(GO:0031058)
CL1003.Contig3_All	positive regulation of immune effector process(GO:0002699)
CL1003.Contig3_All	positive regulation of immune system process(GO:0002684)
CL1003.Contig3_All	positive regulation of leukocyte activation(GO:0002696)
CL1003.Contig3_All	positive regulation of leukocyte differentiation(GO:1902107)
CL1003.Contig3_All	positive regulation of lymphocyte activation(GO:0051251)
CL1003.Contig3_All	positive regulation of lymphocyte differentiation(GO:0045621)
CL1003.Contig3_All	positive regulation of macromolecule biosynthetic process(GO:0010557)
CL1003.Contig3_All	positive regulation of macromolecule metabolic process(GO:0010604)
CL1003.Contig3_All	positive regulation of metabolic process(GO:0009893)
CL1003.Contig3_All	positive regulation of mitotic cell cycle phase transition(GO:1901992)
CL1003.Contig3_All	positive regulation of mitotic cell cycle(GO:0045931)
CL1003.Contig3_All	positive regulation of nitrogen compound metabolic process(GO:0051173)
CL1003.Contig3_All	positive regulation of nucleobase-containing compound metabolic process(GO:0045935)
CL1003.Contig3_All	positive regulation of organelle organization(GO:0010638)
CL1003.Contig3_All	positive regulation of protein metabolic process(GO:0051247)
CL1003.Contig3_All	positive regulation of protein modification process(GO:0031401)
CL1003.Contig3_All	positive regulation of transcription from RNA polymerase II promoter(GO:0045944)
CL1003.Contig3_All	positive regulation of transcription involved in G2/M transition of mitotic cell cycle(GO:0090282)
CL1003.Contig3_All	positive regulation of transcription, DNA-templated(GO:0045893)
CL1003.Contig3_All	primary metabolic process(GO:0044238)
CL1003.Contig3_All	protein complex assembly(GO:0006461)
CL1003.Contig3_All	protein complex biogenesis(GO:0070271)
CL1003.Contig3_All	protein complex subunit organization(GO:0071822)
CL1003.Contig3_All	regulation of CD4-positive, alpha-beta T cell activation(GO:2000514)
CL1003.Contig3_All	regulation of CD4-positive, alpha-beta T cell differentiation(GO:0043370)
CL1003.Contig3_All	regulation of G2/M transition of mitotic cell cycle(GO:0010389)
CL1003.Contig3_All	regulation of RNA biosynthetic process(GO:2001141)
CL1003.Contig3_All	regulation of RNA metabolic process(GO:0051252)
CL1003.Contig3_All	regulation of T cell activation(GO:0050863)
CL1003.Contig3_All	regulation of T cell differentiation(GO:0045580)
CL1003.Contig3_All	regulation of T-helper cell differentiation(GO:0045622)
CL1003.Contig3_All	regulation of alpha-beta T cell activation(GO:0046634)
CL1003.Contig3_All	regulation of alpha-beta T cell differentiation(GO:0046637)
CL1003.Contig3_All	regulation of anatomical structure size(GO:0090066)
CL1003.Contig3_All	regulation of biological process(GO:0050789)
CL1003.Contig3_All	regulation of biological quality(GO:0065008)
CL1003.Contig3_All	regulation of biosynthetic process(GO:0009889)
CL1003.Contig3_All	regulation of cell activation(GO:0050865)
CL1003.Contig3_All	regulation of cell cycle phase transition(GO:1901987)
CL1003.Contig3_All	regulation of cell cycle process(GO:0010564)
CL1003.Contig3_All	regulation of cell cycle(GO:0051726)
CL1003.Contig3_All	regulation of cell differentiation(GO:0045595)
CL1003.Contig3_All	regulation of cell proliferation(GO:0042127)
CL1003.Contig3_All	regulation of cell size(GO:0008361)
CL1003.Contig3_All	regulation of cellular biosynthetic process(GO:0031326)
CL1003.Contig3_All	regulation of cellular component organization(GO:0051128)
CL1003.Contig3_All	regulation of cellular component size(GO:0032535)
CL1003.Contig3_All	regulation of cellular macromolecule biosynthetic process(GO:2000112)
CL1003.Contig3_All	regulation of cellular metabolic process(GO:0031323)
CL1003.Contig3_All	regulation of cellular process(GO:0050794)
CL1003.Contig3_All	regulation of cellular protein metabolic process(GO:0032268)
CL1003.Contig3_All	regulation of chromatin organization(GO:1902275)
CL1003.Contig3_All	regulation of chromosome organization(GO:0033044)
CL1003.Contig3_All	regulation of developmental process(GO:0050793)
CL1003.Contig3_All	regulation of gene expression(GO:0010468)
CL1003.Contig3_All	regulation of histone H3-K4 methylation(GO:0051569)
CL1003.Contig3_All	regulation of histone H3-K9 methylation(GO:0051570)
CL1003.Contig3_All	regulation of histone methylation(GO:0031060)
CL1003.Contig3_All	regulation of histone modification(GO:0031056)
CL1003.Contig3_All	regulation of immune effector process(GO:0002697)
CL1003.Contig3_All	regulation of immune response(GO:0050776)
CL1003.Contig3_All	regulation of immune system process(GO:0002682)
CL1003.Contig3_All	regulation of leukocyte activation(GO:0002694)
CL1003.Contig3_All	regulation of leukocyte differentiation(GO:1902105)
CL1003.Contig3_All	regulation of lymphocyte activation(GO:0051249)
CL1003.Contig3_All	regulation of lymphocyte differentiation(GO:0045619)
CL1003.Contig3_All	regulation of macromolecule biosynthetic process(GO:0010556)
CL1003.Contig3_All	regulation of macromolecule metabolic process(GO:0060255)
CL1003.Contig3_All	regulation of metabolic process(GO:0019222)
CL1003.Contig3_All	regulation of mitotic cell cycle phase transition(GO:1901990)
CL1003.Contig3_All	regulation of mitotic cell cycle(GO:0007346)
CL1003.Contig3_All	regulation of mitotic nuclear division(GO:0007088)
CL1003.Contig3_All	regulation of multicellular organismal development(GO:2000026)
CL1003.Contig3_All	regulation of multicellular organismal process(GO:0051239)
CL1003.Contig3_All	regulation of nitrogen compound metabolic process(GO:0051171)
CL1003.Contig3_All	regulation of nuclear division(GO:0051783)
CL1003.Contig3_All	regulation of nucleobase-containing compound metabolic process(GO:0019219)
CL1003.Contig3_All	regulation of organelle organization(GO:0033043)
CL1003.Contig3_All	regulation of primary metabolic process(GO:0080090)
CL1003.Contig3_All	regulation of protein metabolic process(GO:0051246)
CL1003.Contig3_All	regulation of protein modification process(GO:0031399)
CL1003.Contig3_All	regulation of response to stimulus(GO:0048583)
CL1003.Contig3_All	regulation of transcription from RNA polymerase II promoter(GO:0006357)
CL1003.Contig3_All	regulation of transcription involved in G2/M transition of mitotic cell cycle(GO:0000117)
CL1003.Contig3_All	regulation of transcription, DNA-templated(GO:0006355)
CL1003.Contig3_All	reproduction(GO:0000003)
CL1003.Contig3_All	reproductive process(GO:0022414)
CL1003.Contig3_All	sexual reproduction(GO:0019953)
CL1003.Contig3_All	single organism reproductive process(GO:0044702)
CL1003.Contig3_All	single-multicellular organism process(GO:0044707)
CL1003.Contig3_All	single-organism cellular process(GO:0044763)
CL1003.Contig3_All	single-organism developmental process(GO:0044767)
CL1003.Contig3_All	single-organism process(GO:0044699)
CL1003.Contig3_All	single-organism transport(GO:0044765)
CL1003.Contig3_All	spindle assembly(GO:0051225)
CL1003.Contig3_All	spindle organization(GO:0007051)
CL1003.Contig3_All	system development(GO:0048731)
CL1003.Contig3_All	thymus development(GO:0048538)
CL1003.Contig3_All	transcription from RNA polymerase II promoter(GO:0006366)
CL1003.Contig3_All	transcription, DNA-templated(GO:0006351)
CL1003.Contig3_All	transport(GO:0006810)
CL1003.Contig4_All	B cell activation(GO:0042113)
CL1003.Contig4_All	B cell differentiation(GO:0030183)
CL1003.Contig4_All	DNA amplification(GO:0006277)
CL1003.Contig4_All	DNA biosynthetic process(GO:0071897)
CL1003.Contig4_All	DNA conformation change(GO:0071103)
CL1003.Contig4_All	DNA metabolic process(GO:0006259)
CL1003.Contig4_All	DNA packaging(GO:0006323)
CL1003.Contig4_All	G1/S transition of mitotic cell cycle(GO:0000082)
CL1003.Contig4_All	G2/M transition of mitotic cell cycle(GO:0000086)
CL1003.Contig4_All	GO:0016568
CL1003.Contig4_All	Golgi organization(GO:0007030)
CL1003.Contig4_All	RNA biosynthetic process(GO:0032774)
CL1003.Contig4_All	RNA metabolic process(GO:0016070)
CL1003.Contig4_All	anatomical structure development(GO:0048856)
CL1003.Contig4_All	anatomical structure formation involved in morphogenesis(GO:0048646)
CL1003.Contig4_All	anatomical structure morphogenesis(GO:0009653)
CL1003.Contig4_All	animal organ development(GO:0048513)
CL1003.Contig4_All	aromatic compound biosynthetic process(GO:0019438)
CL1003.Contig4_All	biological regulation(GO:0065007)
CL1003.Contig4_All	biosynthetic process(GO:0009058)
CL1003.Contig4_All	calcium ion transport(GO:0006816)
CL1003.Contig4_All	cation transport(GO:0006812)
CL1003.Contig4_All	cell activation(GO:0001775)
CL1003.Contig4_All	cell cycle phase transition(GO:0044770)
CL1003.Contig4_All	cell cycle phase(GO:0022403)
CL1003.Contig4_All	cell cycle process(GO:0022402)
CL1003.Contig4_All	cell cycle(GO:0007049)
CL1003.Contig4_All	cell development(GO:0048468)
CL1003.Contig4_All	cell differentiation(GO:0030154)
CL1003.Contig4_All	cell division(GO:0051301)
CL1003.Contig4_All	cell proliferation(GO:0008283)
CL1003.Contig4_All	cellular aromatic compound metabolic process(GO:0006725)
CL1003.Contig4_All	cellular biosynthetic process(GO:0044249)
CL1003.Contig4_All	cellular component assembly involved in morphogenesis(GO:0010927)
CL1003.Contig4_All	cellular component assembly(GO:0022607)
CL1003.Contig4_All	cellular component biogenesis(GO:0044085)
CL1003.Contig4_All	cellular component morphogenesis(GO:0032989)
CL1003.Contig4_All	cellular component organization or biogenesis(GO:0071840)
CL1003.Contig4_All	cellular component organization(GO:0016043)
CL1003.Contig4_All	cellular developmental process(GO:0048869)
CL1003.Contig4_All	cellular macromolecule biosynthetic process(GO:0034645)
CL1003.Contig4_All	cellular macromolecule metabolic process(GO:0044260)
CL1003.Contig4_All	cellular metabolic process(GO:0044237)
CL1003.Contig4_All	cellular nitrogen compound biosynthetic process(GO:0044271)
CL1003.Contig4_All	cellular nitrogen compound metabolic process(GO:0034641)
CL1003.Contig4_All	cellular process involved in reproduction in multicellular organism(GO:0022412)
CL1003.Contig4_All	cellular process(GO:0009987)
CL1003.Contig4_All	centriole replication(GO:0007099)
CL1003.Contig4_All	centrosome cycle(GO:0007098)
CL1003.Contig4_All	centrosome duplication(GO:0051298)
CL1003.Contig4_All	centrosome organization(GO:0051297)
CL1003.Contig4_All	chordate embryonic development(GO:0043009)
CL1003.Contig4_All	chorion-containing eggshell formation(GO:0007304)
CL1003.Contig4_All	chromatin organization(GO:0006325)
CL1003.Contig4_All	chromatin remodeling(GO:0006338)
CL1003.Contig4_All	chromosome condensation(GO:0030261)
CL1003.Contig4_All	chromosome organization(GO:0051276)
CL1003.Contig4_All	cytokinesis(GO:0000910)
CL1003.Contig4_All	cytoskeleton organization(GO:0007010)
CL1003.Contig4_All	definitive hemopoiesis(GO:0060216)
CL1003.Contig4_All	developmental process involved in reproduction(GO:0003006)
CL1003.Contig4_All	developmental process(GO:0032502)
CL1003.Contig4_All	digestive system development(GO:0055123)
CL1003.Contig4_All	digestive tract development(GO:0048565)
CL1003.Contig4_All	divalent inorganic cation transport(GO:0072511)
CL1003.Contig4_All	divalent metal ion transport(GO:0070838)
CL1003.Contig4_All	eggshell chorion assembly(GO:0007306)
CL1003.Contig4_All	eggshell chorion gene amplification(GO:0007307)
CL1003.Contig4_All	eggshell formation(GO:0030703)
CL1003.Contig4_All	embryo development ending in birth or egg hatching(GO:0009792)
CL1003.Contig4_All	embryo development(GO:0009790)
CL1003.Contig4_All	embryonic digestive tract development(GO:0048566)
CL1003.Contig4_All	embryonic organ development(GO:0048568)
CL1003.Contig4_All	establishment of localization(GO:0051234)
CL1003.Contig4_All	eye development(GO:0001654)
CL1003.Contig4_All	female gamete generation(GO:0007292)
CL1003.Contig4_All	gamete generation(GO:0007276)
CL1003.Contig4_All	gene expression(GO:0010467)
CL1003.Contig4_All	hematopoietic or lymphoid organ development(GO:0048534)
CL1003.Contig4_All	hemopoiesis(GO:0030097)
CL1003.Contig4_All	heterocycle biosynthetic process(GO:0018130)
CL1003.Contig4_All	heterocycle metabolic process(GO:0046483)
CL1003.Contig4_All	homeostasis of number of cells(GO:0048872)
CL1003.Contig4_All	homeostatic process(GO:0042592)
CL1003.Contig4_All	immune system development(GO:0002520)
CL1003.Contig4_All	immune system process(GO:0002376)
CL1003.Contig4_All	in utero embryonic development(GO:0001701)
CL1003.Contig4_All	interphase(GO:0051325)
CL1003.Contig4_All	ion transport(GO:0006811)
CL1003.Contig4_All	leukocyte activation(GO:0045321)
CL1003.Contig4_All	leukocyte differentiation(GO:0002521)
CL1003.Contig4_All	localization(GO:0051179)
CL1003.Contig4_All	lymphocyte activation(GO:0046649)
CL1003.Contig4_All	lymphocyte differentiation(GO:0030098)
CL1003.Contig4_All	macromolecular complex assembly(GO:0065003)
CL1003.Contig4_All	macromolecular complex subunit organization(GO:0043933)
CL1003.Contig4_All	macromolecule biosynthetic process(GO:0009059)
CL1003.Contig4_All	macromolecule metabolic process(GO:0043170)
CL1003.Contig4_All	metabolic process(GO:0008152)
CL1003.Contig4_All	metal ion transport(GO:0030001)
CL1003.Contig4_All	microtubule cytoskeleton organization(GO:0000226)
CL1003.Contig4_All	microtubule organizing center organization(GO:0031023)
CL1003.Contig4_All	microtubule-based process(GO:0007017)
CL1003.Contig4_All	mitotic cell cycle phase transition(GO:0044772)
CL1003.Contig4_All	mitotic cell cycle(GO:0000278)
CL1003.Contig4_All	mitotic interphase(GO:0051329)
CL1003.Contig4_All	mitotic nuclear division(GO:0007067)
CL1003.Contig4_All	mitotic spindle assembly(GO:0090307)
CL1003.Contig4_All	mitotic spindle organization(GO:0007052)
CL1003.Contig4_All	multicellular organism development(GO:0007275)
CL1003.Contig4_All	multicellular organism reproduction(GO:0032504)
CL1003.Contig4_All	multicellular organismal process(GO:0032501)
CL1003.Contig4_All	multicellular organismal reproductive process(GO:0048609)
CL1003.Contig4_All	negative regulation of RNA metabolic process(GO:0051253)
CL1003.Contig4_All	negative regulation of biological process(GO:0048519)
CL1003.Contig4_All	negative regulation of biosynthetic process(GO:0009890)
CL1003.Contig4_All	negative regulation of cell size(GO:0045792)
CL1003.Contig4_All	negative regulation of cellular biosynthetic process(GO:0031327)
CL1003.Contig4_All	negative regulation of cellular macromolecule biosynthetic process(GO:2000113)
CL1003.Contig4_All	negative regulation of cellular metabolic process(GO:0031324)
CL1003.Contig4_All	negative regulation of cellular process(GO:0048523)
CL1003.Contig4_All	negative regulation of gene expression(GO:0010629)
CL1003.Contig4_All	negative regulation of macromolecule biosynthetic process(GO:0010558)
CL1003.Contig4_All	negative regulation of macromolecule metabolic process(GO:0010605)
CL1003.Contig4_All	negative regulation of metabolic process(GO:0009892)
CL1003.Contig4_All	negative regulation of nitrogen compound metabolic process(GO:0051172)
CL1003.Contig4_All	negative regulation of nucleobase-containing compound metabolic process(GO:0045934)
CL1003.Contig4_All	negative regulation of transcription from RNA polymerase II promoter(GO:0000122)
CL1003.Contig4_All	negative regulation of transcription, DNA-templated(GO:0045892)
CL1003.Contig4_All	nitrogen compound metabolic process(GO:0006807)
CL1003.Contig4_All	nuclear division(GO:0000280)
CL1003.Contig4_All	nucleic acid metabolic process(GO:0090304)
CL1003.Contig4_All	nucleobase-containing compound biosynthetic process(GO:0034654)
CL1003.Contig4_All	nucleobase-containing compound metabolic process(GO:0006139)
CL1003.Contig4_All	obsolete cellular process involved in reproduction(GO:0048610)
CL1003.Contig4_All	oogenesis(GO:0048477)
CL1003.Contig4_All	organelle assembly(GO:0070925)
CL1003.Contig4_All	organelle fission(GO:0048285)
CL1003.Contig4_All	organelle organization(GO:0006996)
CL1003.Contig4_All	organic cyclic compound biosynthetic process(GO:1901362)
CL1003.Contig4_All	organic cyclic compound metabolic process(GO:1901360)
CL1003.Contig4_All	organic substance biosynthetic process(GO:1901576)
CL1003.Contig4_All	organic substance metabolic process(GO:0071704)
CL1003.Contig4_All	ovarian follicle cell development(GO:0030707)
CL1003.Contig4_All	positive regulation of CD4-positive, alpha-beta T cell activation(GO:2000516)
CL1003.Contig4_All	positive regulation of CD4-positive, alpha-beta T cell differentiation(GO:0043372)
CL1003.Contig4_All	positive regulation of G2/M transition of mitotic cell cycle(GO:0010971)
CL1003.Contig4_All	positive regulation of RNA metabolic process(GO:0051254)
CL1003.Contig4_All	positive regulation of T cell activation(GO:0050870)
CL1003.Contig4_All	positive regulation of T cell differentiation(GO:0045582)
CL1003.Contig4_All	positive regulation of T-helper cell differentiation(GO:0045624)
CL1003.Contig4_All	positive regulation of alpha-beta T cell activation(GO:0046635)
CL1003.Contig4_All	positive regulation of alpha-beta T cell differentiation(GO:0046638)
CL1003.Contig4_All	positive regulation of biological process(GO:0048518)
CL1003.Contig4_All	positive regulation of biosynthetic process(GO:0009891)
CL1003.Contig4_All	positive regulation of cell activation(GO:0050867)
CL1003.Contig4_All	positive regulation of cell cycle phase transition(GO:1901989)
CL1003.Contig4_All	positive regulation of cell cycle process(GO:0090068)
CL1003.Contig4_All	positive regulation of cell cycle(GO:0045787)
CL1003.Contig4_All	positive regulation of cell differentiation(GO:0045597)
CL1003.Contig4_All	positive regulation of cell proliferation(GO:0008284)
CL1003.Contig4_All	positive regulation of cellular biosynthetic process(GO:0031328)
CL1003.Contig4_All	positive regulation of cellular component organization(GO:0051130)
CL1003.Contig4_All	positive regulation of cellular metabolic process(GO:0031325)
CL1003.Contig4_All	positive regulation of cellular process(GO:0048522)
CL1003.Contig4_All	positive regulation of cellular protein metabolic process(GO:0032270)
CL1003.Contig4_All	positive regulation of chromosome organization(GO:2001252)
CL1003.Contig4_All	positive regulation of developmental process(GO:0051094)
CL1003.Contig4_All	positive regulation of gene expression(GO:0010628)
CL1003.Contig4_All	positive regulation of histone H3-K4 methylation(GO:0051571)
CL1003.Contig4_All	positive regulation of histone H3-K9 methylation(GO:0051574)
CL1003.Contig4_All	positive regulation of histone methylation(GO:0031062)
CL1003.Contig4_All	positive regulation of histone modification(GO:0031058)
CL1003.Contig4_All	positive regulation of immune effector process(GO:0002699)
CL1003.Contig4_All	positive regulation of immune system process(GO:0002684)
CL1003.Contig4_All	positive regulation of leukocyte activation(GO:0002696)
CL1003.Contig4_All	positive regulation of leukocyte differentiation(GO:1902107)
CL1003.Contig4_All	positive regulation of lymphocyte activation(GO:0051251)
CL1003.Contig4_All	positive regulation of lymphocyte differentiation(GO:0045621)
CL1003.Contig4_All	positive regulation of macromolecule biosynthetic process(GO:0010557)
CL1003.Contig4_All	positive regulation of macromolecule metabolic process(GO:0010604)
CL1003.Contig4_All	positive regulation of metabolic process(GO:0009893)
CL1003.Contig4_All	positive regulation of mitotic cell cycle phase transition(GO:1901992)
CL1003.Contig4_All	positive regulation of mitotic cell cycle(GO:0045931)
CL1003.Contig4_All	positive regulation of nitrogen compound metabolic process(GO:0051173)
CL1003.Contig4_All	positive regulation of nucleobase-containing compound metabolic process(GO:0045935)
CL1003.Contig4_All	positive regulation of organelle organization(GO:0010638)
CL1003.Contig4_All	positive regulation of protein metabolic process(GO:0051247)
CL1003.Contig4_All	positive regulation of protein modification process(GO:0031401)
CL1003.Contig4_All	positive regulation of transcription from RNA polymerase II promoter(GO:0045944)
CL1003.Contig4_All	positive regulation of transcription involved in G2/M transition of mitotic cell cycle(GO:0090282)
CL1003.Contig4_All	positive regulation of transcription, DNA-templated(GO:0045893)
CL1003.Contig4_All	primary metabolic process(GO:0044238)
CL1003.Contig4_All	protein complex assembly(GO:0006461)
CL1003.Contig4_All	protein complex biogenesis(GO:0070271)
CL1003.Contig4_All	protein complex subunit organization(GO:0071822)
CL1003.Contig4_All	regulation of CD4-positive, alpha-beta T cell activation(GO:2000514)
CL1003.Contig4_All	regulation of CD4-positive, alpha-beta T cell differentiation(GO:0043370)
CL1003.Contig4_All	regulation of G2/M transition of mitotic cell cycle(GO:0010389)
CL1003.Contig4_All	regulation of RNA biosynthetic process(GO:2001141)
CL1003.Contig4_All	regulation of RNA metabolic process(GO:0051252)
CL1003.Contig4_All	regulation of T cell activation(GO:0050863)
CL1003.Contig4_All	regulation of T cell differentiation(GO:0045580)
CL1003.Contig4_All	regulation of T-helper cell differentiation(GO:0045622)
CL1003.Contig4_All	regulation of alpha-beta T cell activation(GO:0046634)
CL1003.Contig4_All	regulation of alpha-beta T cell differentiation(GO:0046637)
CL1003.Contig4_All	regulation of anatomical structure size(GO:0090066)
CL1003.Contig4_All	regulation of biological process(GO:0050789)
CL1003.Contig4_All	regulation of biological quality(GO:0065008)
CL1003.Contig4_All	regulation of biosynthetic process(GO:0009889)
CL1003.Contig4_All	regulation of cell activation(GO:0050865)
CL1003.Contig4_All	regulation of cell cycle phase transition(GO:1901987)
CL1003.Contig4_All	regulation of cell cycle process(GO:0010564)
CL1003.Contig4_All	regulation of cell cycle(GO:0051726)
CL1003.Contig4_All	regulation of cell differentiation(GO:0045595)
CL1003.Contig4_All	regulation of cell proliferation(GO:0042127)
CL1003.Contig4_All	regulation of cell size(GO:0008361)
CL1003.Contig4_All	regulation of cellular biosynthetic process(GO:0031326)
CL1003.Contig4_All	regulation of cellular component organization(GO:0051128)
CL1003.Contig4_All	regulation of cellular component size(GO:0032535)
CL1003.Contig4_All	regulation of cellular macromolecule biosynthetic process(GO:2000112)
CL1003.Contig4_All	regulation of cellular metabolic process(GO:0031323)
CL1003.Contig4_All	regulation of cellular process(GO:0050794)
CL1003.Contig4_All	regulation of cellular protein metabolic process(GO:0032268)
CL1003.Contig4_All	regulation of chromatin organization(GO:1902275)
CL1003.Contig4_All	regulation of chromosome organization(GO:0033044)
CL1003.Contig4_All	regulation of developmental process(GO:0050793)
CL1003.Contig4_All	regulation of gene expression(GO:0010468)
CL1003.Contig4_All	regulation of histone H3-K4 methylation(GO:0051569)
CL1003.Contig4_All	regulation of histone H3-K9 methylation(GO:0051570)
CL1003.Contig4_All	regulation of histone methylation(GO:0031060)
CL1003.Contig4_All	regulation of histone modification(GO:0031056)
CL1003.Contig4_All	regulation of immune effector process(GO:0002697)
CL1003.Contig4_All	regulation of immune response(GO:0050776)
CL1003.Contig4_All	regulation of immune system process(GO:0002682)
CL1003.Contig4_All	regulation of leukocyte activation(GO:0002694)
CL1003.Contig4_All	regulation of leukocyte differentiation(GO:1902105)
CL1003.Contig4_All	regulation of lymphocyte activation(GO:0051249)
CL1003.Contig4_All	regulation of lymphocyte differentiation(GO:0045619)
CL1003.Contig4_All	regulation of macromolecule biosynthetic process(GO:0010556)
CL1003.Contig4_All	regulation of macromolecule metabolic process(GO:0060255)
CL1003.Contig4_All	regulation of metabolic process(GO:0019222)
CL1003.Contig4_All	regulation of mitotic cell cycle phase transition(GO:1901990)
CL1003.Contig4_All	regulation of mitotic cell cycle(GO:0007346)
CL1003.Contig4_All	regulation of mitotic nuclear division(GO:0007088)
CL1003.Contig4_All	regulation of multicellular organismal development(GO:2000026)
CL1003.Contig4_All	regulation of multicellular organismal process(GO:0051239)
CL1003.Contig4_All	regulation of nitrogen compound metabolic process(GO:0051171)
CL1003.Contig4_All	regulation of nuclear division(GO:0051783)
CL1003.Contig4_All	regulation of nucleobase-containing compound metabolic process(GO:0019219)
CL1003.Contig4_All	regulation of organelle organization(GO:0033043)
CL1003.Contig4_All	regulation of primary metabolic process(GO:0080090)
CL1003.Contig4_All	regulation of protein metabolic process(GO:0051246)
CL1003.Contig4_All	regulation of protein modification process(GO:0031399)
CL1003.Contig4_All	regulation of response to stimulus(GO:0048583)
CL1003.Contig4_All	regulation of transcription from RNA polymerase II promoter(GO:0006357)
CL1003.Contig4_All	regulation of transcription involved in G2/M transition of mitotic cell cycle(GO:0000117)
CL1003.Contig4_All	regulation of transcription, DNA-templated(GO:0006355)
CL1003.Contig4_All	reproduction(GO:0000003)
CL1003.Contig4_All	reproductive process(GO:0022414)
CL1003.Contig4_All	sexual reproduction(GO:0019953)
CL1003.Contig4_All	single organism reproductive process(GO:0044702)
CL1003.Contig4_All	single-multicellular organism process(GO:0044707)
CL1003.Contig4_All	single-organism cellular process(GO:0044763)
CL1003.Contig4_All	single-organism developmental process(GO:0044767)
CL1003.Contig4_All	single-organism process(GO:0044699)
CL1003.Contig4_All	single-organism transport(GO:0044765)
CL1003.Contig4_All	spindle assembly(GO:0051225)
CL1003.Contig4_All	spindle organization(GO:0007051)
CL1003.Contig4_All	system development(GO:0048731)
CL1003.Contig4_All	thymus development(GO:0048538)
CL1003.Contig4_All	transcription from RNA polymerase II promoter(GO:0006366)
CL1003.Contig4_All	transcription, DNA-templated(GO:0006351)
CL1003.Contig4_All	transport(GO:0006810)
CL1004.Contig2_All	cellular process(GO:0009987)
CL1008.Contig1_All	T cell activation(GO:0042110)
CL1008.Contig1_All	cell differentiation(GO:0030154)
CL1008.Contig1_All	hematopoietic or lymphoid organ development(GO:0048534)
CL1008.Contig1_All	negative regulation of cellular process(GO:0048523)
CL1008.Contig1_All	nucleobase-containing compound catabolic process(GO:0034655)
CL1008.Contig1_All	nucleotide metabolic process(GO:0009117)
CL1008.Contig1_All	positive regulation of cellular process(GO:0048522)
CL1008.Contig1_All	positive regulation of immune system process(GO:0002684)
CL1008.Contig1_All	purine nucleobase biosynthetic process(GO:0009113)
CL1008.Contig1_All	purine nucleoside metabolic process(GO:0042278)
CL1008.Contig1_All	purine-containing compound biosynthetic process(GO:0072522)
CL1008.Contig1_All	purine-containing compound catabolic process(GO:0072523)
CL1008.Contig1_All	regulation of cell communication(GO:0010646)
CL1008.Contig1_All	regulation of multicellular organismal process(GO:0051239)
CL1008.Contig1_All	regulation of signal transduction(GO:0009966)
CL1008.Contig2_All	T cell activation(GO:0042110)
CL1008.Contig2_All	cell differentiation(GO:0030154)
CL1008.Contig2_All	cell surface receptor signaling pathway(GO:0007166)
CL1008.Contig2_All	hematopoietic or lymphoid organ development(GO:0048534)
CL1008.Contig2_All	hypoxanthine biosynthetic process(GO:0046101)
CL1008.Contig2_All	negative regulation of cellular process(GO:0048523)
CL1008.Contig2_All	negative regulation of response to stimulus(GO:0048585)
CL1008.Contig2_All	nucleotide metabolic process(GO:0009117)
CL1008.Contig2_All	positive regulation of cellular process(GO:0048522)
CL1008.Contig2_All	positive regulation of immune system process(GO:0002684)
CL1008.Contig2_All	purine nucleoside catabolic process(GO:0006152)
CL1008.Contig2_All	purine ribonucleoside metabolic process(GO:0046128)
CL1008.Contig2_All	purine-containing compound salvage(GO:0043101)
CL1008.Contig2_All	regulation of cell communication(GO:0010646)
CL1008.Contig2_All	regulation of multicellular organismal process(GO:0051239)
CL1008.Contig2_All	regulation of signal transduction(GO:0009966)
CL1008.Contig3_All	Peyer's patch development(GO:0048541)
CL1008.Contig3_All	adenosine catabolic process(GO:0006154)
CL1008.Contig3_All	dATP catabolic process(GO:0046061)
CL1008.Contig3_All	deoxyadenosine catabolic process(GO:0006157)
CL1008.Contig3_All	embryonic digestive tract development(GO:0048566)
CL1008.Contig3_All	germinal center B cell differentiation(GO:0002314)
CL1008.Contig3_All	hypoxanthine biosynthetic process(GO:0046101)
CL1008.Contig3_All	inosine biosynthetic process(GO:0046103)
CL1008.Contig3_All	liver development(GO:0001889)
CL1008.Contig3_All	lung alveolus development(GO:0048286)
CL1008.Contig3_All	negative regulation of inflammatory response(GO:0050728)
CL1008.Contig3_All	negative regulation of leukocyte migration(GO:0002686)
CL1008.Contig3_All	negative regulation of mature B cell apoptotic process(GO:0002906)
CL1008.Contig3_All	negative regulation of mucus secretion(GO:0070256)
CL1008.Contig3_All	negative regulation of penile erection(GO:0060407)
CL1008.Contig3_All	negative regulation of thymocyte apoptotic process(GO:0070244)
CL1008.Contig3_All	placenta development(GO:0001890)
CL1008.Contig3_All	positive regulation of B cell proliferation(GO:0030890)
CL1008.Contig3_All	positive regulation of T cell differentiation in thymus(GO:0033089)
CL1008.Contig3_All	positive regulation of T cell receptor signaling pathway(GO:0050862)
CL1008.Contig3_All	positive regulation of alpha-beta T cell differentiation(GO:0046638)
CL1008.Contig3_All	positive regulation of calcium-mediated signaling(GO:0050850)
CL1008.Contig3_All	positive regulation of germinal center formation(GO:0002636)
CL1008.Contig3_All	positive regulation of heart rate(GO:0010460)
CL1008.Contig3_All	positive regulation of smooth muscle contraction(GO:0045987)
CL1008.Contig3_All	trophectodermal cell differentiation(GO:0001829)
CL1008.Contig3_All	xanthine biosynthetic process(GO:0046111)
CL1008.Contig4_All	Peyer's patch development(GO:0048541)
CL1008.Contig4_All	adenosine catabolic process(GO:0006154)
CL1008.Contig4_All	dATP catabolic process(GO:0046061)
CL1008.Contig4_All	deoxyadenosine catabolic process(GO:0006157)
CL1008.Contig4_All	embryonic digestive tract development(GO:0048566)
CL1008.Contig4_All	germinal center B cell differentiation(GO:0002314)
CL1008.Contig4_All	hypoxanthine biosynthetic process(GO:0046101)
CL1008.Contig4_All	inosine biosynthetic process(GO:0046103)
CL1008.Contig4_All	liver development(GO:0001889)
CL1008.Contig4_All	lung alveolus development(GO:0048286)
CL1008.Contig4_All	negative regulation of inflammatory response(GO:0050728)
CL1008.Contig4_All	negative regulation of leukocyte migration(GO:0002686)
CL1008.Contig4_All	negative regulation of mature B cell apoptotic process(GO:0002906)
CL1008.Contig4_All	negative regulation of mucus secretion(GO:0070256)
CL1008.Contig4_All	negative regulation of penile erection(GO:0060407)
CL1008.Contig4_All	negative regulation of thymocyte apoptotic process(GO:0070244)
CL1008.Contig4_All	placenta development(GO:0001890)
CL1008.Contig4_All	positive regulation of B cell proliferation(GO:0030890)
CL1008.Contig4_All	positive regulation of T cell differentiation in thymus(GO:0033089)
CL1008.Contig4_All	positive regulation of T cell receptor signaling pathway(GO:0050862)
CL1008.Contig4_All	positive regulation of alpha-beta T cell differentiation(GO:0046638)
CL1008.Contig4_All	positive regulation of calcium-mediated signaling(GO:0050850)
CL1008.Contig4_All	positive regulation of germinal center formation(GO:0002636)
CL1008.Contig4_All	positive regulation of heart rate(GO:0010460)
CL1008.Contig4_All	positive regulation of smooth muscle contraction(GO:0045987)
CL1008.Contig4_All	purine-containing compound salvage(GO:0043101)
CL1008.Contig4_All	trophectodermal cell differentiation(GO:0001829)
CL1008.Contig4_All	xanthine biosynthetic process(GO:0046111)
CL1008.Contig5_All	T cell activation(GO:0042110)
CL1008.Contig5_All	cell differentiation(GO:0030154)
CL1008.Contig5_All	cell surface receptor signaling pathway(GO:0007166)
CL1008.Contig5_All	hematopoietic or lymphoid organ development(GO:0048534)
CL1008.Contig5_All	hypoxanthine biosynthetic process(GO:0046101)
CL1008.Contig5_All	negative regulation of cellular process(GO:0048523)
CL1008.Contig5_All	negative regulation of response to stimulus(GO:0048585)
CL1008.Contig5_All	nucleotide metabolic process(GO:0009117)
CL1008.Contig5_All	positive regulation of cellular process(GO:0048522)
CL1008.Contig5_All	positive regulation of immune system process(GO:0002684)
CL1008.Contig5_All	purine nucleoside catabolic process(GO:0006152)
CL1008.Contig5_All	purine ribonucleoside metabolic process(GO:0046128)
CL1008.Contig5_All	purine-containing compound salvage(GO:0043101)
CL1008.Contig5_All	regulation of cell communication(GO:0010646)
CL1008.Contig5_All	regulation of multicellular organismal process(GO:0051239)
CL1008.Contig5_All	regulation of signal transduction(GO:0009966)
CL1008.Contig6_All	T cell activation(GO:0042110)
CL1008.Contig6_All	cell differentiation(GO:0030154)
CL1008.Contig6_All	hematopoietic or lymphoid organ development(GO:0048534)
CL1008.Contig6_All	negative regulation of cellular process(GO:0048523)
CL1008.Contig6_All	nucleobase-containing compound catabolic process(GO:0034655)
CL1008.Contig6_All	nucleotide metabolic process(GO:0009117)
CL1008.Contig6_All	positive regulation of cellular process(GO:0048522)
CL1008.Contig6_All	positive regulation of immune system process(GO:0002684)
CL1008.Contig6_All	purine nucleobase biosynthetic process(GO:0009113)
CL1008.Contig6_All	purine nucleoside metabolic process(GO:0042278)
CL1008.Contig6_All	purine-containing compound biosynthetic process(GO:0072522)
CL1008.Contig6_All	purine-containing compound catabolic process(GO:0072523)
CL1008.Contig6_All	regulation of cell communication(GO:0010646)
CL1008.Contig6_All	regulation of multicellular organismal process(GO:0051239)
CL1008.Contig6_All	regulation of signal transduction(GO:0009966)
CL1009.Contig3_All	cellular metabolic process(GO:0044237)
CL1009.Contig3_All	nitrogen compound metabolic process(GO:0006807)
CL1009.Contig3_All	primary metabolic process(GO:0044238)
CL1011.Contig1_All	2-oxoglutarate metabolic process(GO:0006103)
CL1011.Contig1_All	ATP synthesis coupled electron transport(GO:0042773)
CL1011.Contig1_All	L-serine biosynthetic process(GO:0006564)
CL1011.Contig1_All	L-serine metabolic process(GO:0006563)
CL1011.Contig1_All	RNA biosynthetic process(GO:0032774)
CL1011.Contig1_All	RNA metabolic process(GO:0016070)
CL1011.Contig1_All	alpha-amino acid biosynthetic process(GO:1901607)
CL1011.Contig1_All	alpha-amino acid catabolic process(GO:1901606)
CL1011.Contig1_All	alpha-amino acid metabolic process(GO:1901605)
CL1011.Contig1_All	ammonia homeostasis(GO:0097272)
CL1011.Contig1_All	anatomical structure arrangement(GO:0048532)
CL1011.Contig1_All	anatomical structure development(GO:0048856)
CL1011.Contig1_All	anatomical structure formation involved in morphogenesis(GO:0048646)
CL1011.Contig1_All	anatomical structure morphogenesis(GO:0009653)
CL1011.Contig1_All	animal organ development(GO:0048513)
CL1011.Contig1_All	animal organ morphogenesis(GO:0009887)
CL1011.Contig1_All	anion homeostasis(GO:0055081)
CL1011.Contig1_All	anterior neuropore closure(GO:0021506)
CL1011.Contig1_All	aorta development(GO:0035904)
CL1011.Contig1_All	aorta morphogenesis(GO:0035909)
CL1011.Contig1_All	apoptotic process(GO:0006915)
CL1011.Contig1_All	appendage development(GO:0048736)
CL1011.Contig1_All	appendage morphogenesis(GO:0035107)
CL1011.Contig1_All	appendage segmentation(GO:0035285)
CL1011.Contig1_All	aromatic compound biosynthetic process(GO:0019438)
CL1011.Contig1_All	artery development(GO:0060840)
CL1011.Contig1_All	artery morphogenesis(GO:0048844)
CL1011.Contig1_All	autonomic nervous system development(GO:0048483)
CL1011.Contig1_All	axis elongation(GO:0003401)
CL1011.Contig1_All	basement membrane organization(GO:0071711)
CL1011.Contig1_All	biological regulation(GO:0065007)
CL1011.Contig1_All	biosynthetic process(GO:0009058)
CL1011.Contig1_All	blastocyst development(GO:0001824)
CL1011.Contig1_All	blastocyst formation(GO:0001825)
CL1011.Contig1_All	blood vessel development(GO:0001568)
CL1011.Contig1_All	blood vessel morphogenesis(GO:0048514)
CL1011.Contig1_All	body morphogenesis(GO:0010171)
CL1011.Contig1_All	bone development(GO:0060348)
CL1011.Contig1_All	bone morphogenesis(GO:0060349)
CL1011.Contig1_All	brain development(GO:0007420)
CL1011.Contig1_All	branch elongation involved in mammary gland duct branching(GO:0060751)
CL1011.Contig1_All	branch elongation of an epithelium(GO:0060602)
CL1011.Contig1_All	branched-chain amino acid catabolic process(GO:0009083)
CL1011.Contig1_All	branched-chain amino acid metabolic process(GO:0009081)
CL1011.Contig1_All	branching involved in mammary gland duct morphogenesis(GO:0060444)
CL1011.Contig1_All	branching morphogenesis of an epithelial tube(GO:0048754)
CL1011.Contig1_All	calcium ion homeostasis(GO:0055074)
CL1011.Contig1_All	camera-type eye development(GO:0043010)
CL1011.Contig1_All	camera-type eye morphogenesis(GO:0048593)
CL1011.Contig1_All	carbohydrate homeostasis(GO:0033500)
CL1011.Contig1_All	carbohydrate metabolic process(GO:0005975)
CL1011.Contig1_All	carboxylic acid biosynthetic process(GO:0046394)
CL1011.Contig1_All	carboxylic acid catabolic process(GO:0046395)
CL1011.Contig1_All	carboxylic acid metabolic process(GO:0019752)
CL1011.Contig1_All	cardiovascular system development(GO:0072358)
CL1011.Contig1_All	catabolic process(GO:0009056)
CL1011.Contig1_All	cation homeostasis(GO:0055080)
CL1011.Contig1_All	cell communication(GO:0007154)
CL1011.Contig1_All	cell death(GO:0008219)
CL1011.Contig1_All	cell development(GO:0048468)
CL1011.Contig1_All	cell differentiation(GO:0030154)
CL1011.Contig1_All	cell fate commitment(GO:0045165)
CL1011.Contig1_All	cell fate specification(GO:0001708)
CL1011.Contig1_All	cell maturation(GO:0048469)
CL1011.Contig1_All	cell morphogenesis involved in differentiation(GO:0000904)
CL1011.Contig1_All	cell morphogenesis(GO:0000902)
CL1011.Contig1_All	cell proliferation(GO:0008283)
CL1011.Contig1_All	cell redox homeostasis(GO:0045454)
CL1011.Contig1_All	cell-cell signaling involved in cell fate commitment(GO:0045168)
CL1011.Contig1_All	cell-cell signaling(GO:0007267)
CL1011.Contig1_All	cellular amide metabolic process(GO:0043603)
CL1011.Contig1_All	cellular amino acid biosynthetic process(GO:0008652)
CL1011.Contig1_All	cellular amino acid catabolic process(GO:0009063)
CL1011.Contig1_All	cellular amino acid metabolic process(GO:0006520)
CL1011.Contig1_All	cellular ammonia homeostasis(GO:0097275)
CL1011.Contig1_All	cellular anion homeostasis(GO:0030002)
CL1011.Contig1_All	cellular aromatic compound metabolic process(GO:0006725)
CL1011.Contig1_All	cellular biosynthetic process(GO:0044249)
CL1011.Contig1_All	cellular catabolic process(GO:0044248)
CL1011.Contig1_All	cellular cation homeostasis(GO:0030003)
CL1011.Contig1_All	cellular chemical homeostasis(GO:0055082)
CL1011.Contig1_All	cellular component morphogenesis(GO:0032989)
CL1011.Contig1_All	cellular component organization or biogenesis(GO:0071840)
CL1011.Contig1_All	cellular component organization(GO:0016043)
CL1011.Contig1_All	cellular creatinine homeostasis(GO:0097276)
CL1011.Contig1_All	cellular developmental process(GO:0048869)
CL1011.Contig1_All	cellular homeostasis(GO:0019725)
CL1011.Contig1_All	cellular ion homeostasis(GO:0006873)
CL1011.Contig1_All	cellular macromolecule biosynthetic process(GO:0034645)
CL1011.Contig1_All	cellular macromolecule metabolic process(GO:0044260)
CL1011.Contig1_All	cellular metabolic process(GO:0044237)
CL1011.Contig1_All	cellular modified amino acid metabolic process(GO:0006575)
CL1011.Contig1_All	cellular monovalent inorganic cation homeostasis(GO:0030004)
CL1011.Contig1_All	cellular nitrogen compound biosynthetic process(GO:0044271)
CL1011.Contig1_All	cellular nitrogen compound metabolic process(GO:0034641)
CL1011.Contig1_All	cellular process involved in reproduction in multicellular organism(GO:0022412)
CL1011.Contig1_All	cellular process(GO:0009987)
CL1011.Contig1_All	cellular protein metabolic process(GO:0044267)
CL1011.Contig1_All	cellular respiration(GO:0045333)
CL1011.Contig1_All	cellular response to chemical stimulus(GO:0070887)
CL1011.Contig1_All	cellular response to inorganic substance(GO:0071241)
CL1011.Contig1_All	cellular response to iron ion(GO:0071281)
CL1011.Contig1_All	cellular response to metal ion(GO:0071248)
CL1011.Contig1_All	cellular response to stimulus(GO:0051716)
CL1011.Contig1_All	cellular urea homeostasis(GO:0097277)
CL1011.Contig1_All	central nervous system development(GO:0007417)
CL1011.Contig1_All	central nervous system neuron development(GO:0021954)
CL1011.Contig1_All	central nervous system neuron differentiation(GO:0021953)
CL1011.Contig1_All	cerebral cortex development(GO:0021987)
CL1011.Contig1_All	chemical homeostasis(GO:0048878)
CL1011.Contig1_All	chordate embryonic development(GO:0043009)
CL1011.Contig1_All	circulatory system development(GO:0072359)
CL1011.Contig1_All	clypeo-labral disc development(GO:0035213)
CL1011.Contig1_All	collecting duct development(GO:0072044)
CL1011.Contig1_All	columnar/cuboidal epithelial cell differentiation(GO:0002065)
CL1011.Contig1_All	cornea development in camera-type eye(GO:0061303)
CL1011.Contig1_All	cranial nerve development(GO:0021545)
CL1011.Contig1_All	cranial nerve formation(GO:0021603)
CL1011.Contig1_All	cranial nerve morphogenesis(GO:0021602)
CL1011.Contig1_All	creatinine homeostasis(GO:0097273)
CL1011.Contig1_All	development of primary male sexual characteristics(GO:0046546)
CL1011.Contig1_All	development of primary sexual characteristics(GO:0045137)
CL1011.Contig1_All	developmental growth involved in morphogenesis(GO:0060560)
CL1011.Contig1_All	developmental growth(GO:0048589)
CL1011.Contig1_All	developmental induction(GO:0031128)
CL1011.Contig1_All	developmental maturation(GO:0021700)
CL1011.Contig1_All	developmental pigmentation(GO:0048066)
CL1011.Contig1_All	developmental process involved in reproduction(GO:0003006)
CL1011.Contig1_All	developmental process(GO:0032502)
CL1011.Contig1_All	dicarboxylic acid metabolic process(GO:0043648)
CL1011.Contig1_All	dichotomous subdivision of an epithelial terminal unit(GO:0060600)
CL1011.Contig1_All	dichotomous subdivision of terminal units involved in mammary gland duct morphogenesis(GO:0060598)
CL1011.Contig1_All	distal tubule development(GO:0072017)
CL1011.Contig1_All	divalent inorganic cation homeostasis(GO:0072507)
CL1011.Contig1_All	ductus arteriosus closure(GO:0097070)
CL1011.Contig1_All	ear development(GO:0043583)
CL1011.Contig1_All	ear morphogenesis(GO:0042471)
CL1011.Contig1_All	ectodermal placode development(GO:0071696)
CL1011.Contig1_All	ectodermal placode formation(GO:0060788)
CL1011.Contig1_All	ectodermal placode morphogenesis(GO:0071697)
CL1011.Contig1_All	electron transport chain(GO:0022900)
CL1011.Contig1_All	embryo development ending in birth or egg hatching(GO:0009792)
CL1011.Contig1_All	embryo development(GO:0009790)
CL1011.Contig1_All	embryonic appendage morphogenesis(GO:0035113)
CL1011.Contig1_All	embryonic body morphogenesis(GO:0010172)
CL1011.Contig1_All	embryonic camera-type eye development(GO:0031076)
CL1011.Contig1_All	embryonic camera-type eye formation(GO:0060900)
CL1011.Contig1_All	embryonic camera-type eye morphogenesis(GO:0048596)
CL1011.Contig1_All	embryonic cranial skeleton morphogenesis(GO:0048701)
CL1011.Contig1_All	embryonic epithelial tube formation(GO:0001838)
CL1011.Contig1_All	embryonic eye morphogenesis(GO:0048048)
CL1011.Contig1_All	embryonic forelimb morphogenesis(GO:0035115)
CL1011.Contig1_All	embryonic limb morphogenesis(GO:0030326)
CL1011.Contig1_All	embryonic morphogenesis(GO:0048598)
CL1011.Contig1_All	embryonic organ development(GO:0048568)
CL1011.Contig1_All	embryonic organ morphogenesis(GO:0048562)
CL1011.Contig1_All	embryonic pattern specification(GO:0009880)
CL1011.Contig1_All	embryonic skeletal system development(GO:0048706)
CL1011.Contig1_All	embryonic skeletal system morphogenesis(GO:0048704)
CL1011.Contig1_All	energy derivation by oxidation of organic compounds(GO:0015980)
CL1011.Contig1_All	epidermal cell differentiation(GO:0009913)
CL1011.Contig1_All	epidermis development(GO:0008544)
CL1011.Contig1_All	epidermis morphogenesis(GO:0048730)
CL1011.Contig1_All	epithelial cell development(GO:0002064)
CL1011.Contig1_All	epithelial cell differentiation(GO:0030855)
CL1011.Contig1_All	epithelial cell proliferation involved in mammary gland duct elongation(GO:0060750)
CL1011.Contig1_All	epithelial cell proliferation(GO:0050673)
CL1011.Contig1_All	epithelial to mesenchymal transition(GO:0001837)
CL1011.Contig1_All	epithelial tube formation(GO:0072175)
CL1011.Contig1_All	epithelial tube morphogenesis(GO:0060562)
CL1011.Contig1_All	epithelium development(GO:0060429)
CL1011.Contig1_All	extracellular matrix organization(GO:0030198)
CL1011.Contig1_All	extracellular structure organization(GO:0043062)
CL1011.Contig1_All	eye development(GO:0001654)
CL1011.Contig1_All	eye morphogenesis(GO:0048592)
CL1011.Contig1_All	eyelid development in camera-type eye(GO:0061029)
CL1011.Contig1_All	face development(GO:0060324)
CL1011.Contig1_All	face morphogenesis(GO:0060325)
CL1011.Contig1_All	fat cell differentiation(GO:0045444)
CL1011.Contig1_All	forebrain development(GO:0030900)
CL1011.Contig1_All	forebrain generation of neurons(GO:0021872)
CL1011.Contig1_All	forebrain neuron development(GO:0021884)
CL1011.Contig1_All	forebrain neuron differentiation(GO:0021879)
CL1011.Contig1_All	forebrain neuron fate commitment(GO:0021877)
CL1011.Contig1_All	forelimb morphogenesis(GO:0035136)
CL1011.Contig1_All	gamete generation(GO:0007276)
CL1011.Contig1_All	gastrulation(GO:0007369)
CL1011.Contig1_All	gene expression(GO:0010467)
CL1011.Contig1_All	generation of neurons(GO:0048699)
CL1011.Contig1_All	generation of precursor metabolites and energy(GO:0006091)
CL1011.Contig1_All	genital disc development(GO:0035215)
CL1011.Contig1_All	genitalia development(GO:0048806)
CL1011.Contig1_All	germ cell development(GO:0007281)
CL1011.Contig1_All	germ-line stem cell population maintenance(GO:0030718)
CL1011.Contig1_All	gland development(GO:0048732)
CL1011.Contig1_All	gland morphogenesis(GO:0022612)
CL1011.Contig1_All	glucose homeostasis(GO:0042593)
CL1011.Contig1_All	glucose metabolic process(GO:0006006)
CL1011.Contig1_All	glutathione metabolic process(GO:0006749)
CL1011.Contig1_All	glycine catabolic process(GO:0006546)
CL1011.Contig1_All	glycine metabolic process(GO:0006544)
CL1011.Contig1_All	gonad development(GO:0008406)
CL1011.Contig1_All	growth(GO:0040007)
CL1011.Contig1_All	hair cycle process(GO:0022405)
CL1011.Contig1_All	hair cycle(GO:0042633)
CL1011.Contig1_All	hair follicle development(GO:0001942)
CL1011.Contig1_All	head development(GO:0060322)
CL1011.Contig1_All	head morphogenesis(GO:0060323)
CL1011.Contig1_All	heart development(GO:0007507)
CL1011.Contig1_All	heart morphogenesis(GO:0003007)
CL1011.Contig1_All	heterocycle biosynthetic process(GO:0018130)
CL1011.Contig1_All	heterocycle metabolic process(GO:0046483)
CL1011.Contig1_All	hexose metabolic process(GO:0019318)
CL1011.Contig1_All	hindlimb morphogenesis(GO:0035137)
CL1011.Contig1_All	homeostatic process(GO:0042592)
CL1011.Contig1_All	hydrogen peroxide metabolic process(GO:0042743)
CL1011.Contig1_All	imaginal disc development(GO:0007444)
CL1011.Contig1_All	imaginal disc morphogenesis(GO:0007560)
CL1011.Contig1_All	imaginal disc-derived appendage development(GO:0048737)
CL1011.Contig1_All	imaginal disc-derived appendage morphogenesis(GO:0035114)
CL1011.Contig1_All	imaginal disc-derived genitalia development(GO:0007484)
CL1011.Contig1_All	imaginal disc-derived leg joint morphogenesis(GO:0016348)
CL1011.Contig1_All	imaginal disc-derived leg morphogenesis(GO:0007480)
CL1011.Contig1_All	imaginal disc-derived leg segmentation(GO:0036011)
CL1011.Contig1_All	imaginal disc-derived male genitalia development(GO:0007485)
CL1011.Contig1_All	in utero embryonic development(GO:0001701)
CL1011.Contig1_All	inner ear development(GO:0048839)
CL1011.Contig1_All	inner ear morphogenesis(GO:0042472)
CL1011.Contig1_All	instar larval or pupal development(GO:0002165)
CL1011.Contig1_All	instar larval or pupal morphogenesis(GO:0048707)
CL1011.Contig1_All	ion homeostasis(GO:0050801)
CL1011.Contig1_All	isoleucine catabolic process(GO:0006550)
CL1011.Contig1_All	isoleucine metabolic process(GO:0006549)
CL1011.Contig1_All	keratinocyte development(GO:0003334)
CL1011.Contig1_All	keratinocyte differentiation(GO:0030216)
CL1011.Contig1_All	kidney development(GO:0001822)
CL1011.Contig1_All	kidney epithelium development(GO:0072073)
CL1011.Contig1_All	leg disc development(GO:0035218)
CL1011.Contig1_All	leg disc morphogenesis(GO:0007478)
CL1011.Contig1_All	lens development in camera-type eye(GO:0002088)
CL1011.Contig1_All	lens induction in camera-type eye(GO:0060235)
CL1011.Contig1_All	lens morphogenesis in camera-type eye(GO:0002089)
CL1011.Contig1_All	leucine catabolic process(GO:0006552)
CL1011.Contig1_All	leucine metabolic process(GO:0006551)
CL1011.Contig1_All	limb development(GO:0060173)
CL1011.Contig1_All	limb joint morphogenesis(GO:0036022)
CL1011.Contig1_All	limb morphogenesis(GO:0035108)
CL1011.Contig1_All	macromolecule biosynthetic process(GO:0009059)
CL1011.Contig1_All	macromolecule metabolic process(GO:0043170)
CL1011.Contig1_All	magnesium ion homeostasis(GO:0010960)
CL1011.Contig1_All	male gamete generation(GO:0048232)
CL1011.Contig1_All	male gonad development(GO:0008584)
CL1011.Contig1_All	male sex differentiation(GO:0046661)
CL1011.Contig1_All	mammary gland development(GO:0030879)
CL1011.Contig1_All	mammary gland duct morphogenesis(GO:0060603)
CL1011.Contig1_All	mammary gland epithelial cell proliferation(GO:0033598)
CL1011.Contig1_All	mammary gland epithelium development(GO:0061180)
CL1011.Contig1_All	mammary gland morphogenesis(GO:0060443)
CL1011.Contig1_All	melanocyte differentiation(GO:0030318)
CL1011.Contig1_All	mesenchymal cell development(GO:0014031)
CL1011.Contig1_All	mesenchymal cell differentiation(GO:0048762)
CL1011.Contig1_All	mesenchyme development(GO:0060485)
CL1011.Contig1_All	metabolic process(GO:0008152)
CL1011.Contig1_All	metal ion homeostasis(GO:0055065)
CL1011.Contig1_All	metamorphosis(GO:0007552)
CL1011.Contig1_All	metanephric nephron development(GO:0072210)
CL1011.Contig1_All	metanephros development(GO:0001656)
CL1011.Contig1_All	mitochondrial ATP synthesis coupled electron transport(GO:0042775)
CL1011.Contig1_All	mitochondrial electron transport, NADH to ubiquinone(GO:0006120)
CL1011.Contig1_All	molting cycle process(GO:0022404)
CL1011.Contig1_All	molting cycle(GO:0042303)
CL1011.Contig1_All	monocarboxylic acid metabolic process(GO:0032787)
CL1011.Contig1_All	monosaccharide metabolic process(GO:0005996)
CL1011.Contig1_All	monovalent inorganic cation homeostasis(GO:0055067)
CL1011.Contig1_All	morphogenesis of a branching epithelium(GO:0061138)
CL1011.Contig1_All	morphogenesis of a branching structure(GO:0001763)
CL1011.Contig1_All	morphogenesis of an epithelium(GO:0002009)
CL1011.Contig1_All	morphogenesis of embryonic epithelium(GO:0016331)
CL1011.Contig1_All	multicellular organism development(GO:0007275)
CL1011.Contig1_All	multicellular organism reproduction(GO:0032504)
CL1011.Contig1_All	multicellular organismal process(GO:0032501)
CL1011.Contig1_All	multicellular organismal reproductive process(GO:0048609)
CL1011.Contig1_All	multicellular organismal water homeostasis(GO:0050891)
CL1011.Contig1_All	negative regulation of ERBB signaling pathway(GO:1901185)
CL1011.Contig1_All	negative regulation of RNA metabolic process(GO:0051253)
CL1011.Contig1_All	negative regulation of apoptotic process(GO:0043066)
CL1011.Contig1_All	negative regulation of biological process(GO:0048519)
CL1011.Contig1_All	negative regulation of biosynthetic process(GO:0009890)
CL1011.Contig1_All	negative regulation of catalytic activity(GO:0043086)
CL1011.Contig1_All	negative regulation of cell communication(GO:0010648)
CL1011.Contig1_All	negative regulation of cell death(GO:0060548)
CL1011.Contig1_All	negative regulation of cell differentiation(GO:0045596)
CL1011.Contig1_All	negative regulation of cell proliferation(GO:0008285)
CL1011.Contig1_All	negative regulation of cellular biosynthetic process(GO:0031327)
CL1011.Contig1_All	negative regulation of cellular macromolecule biosynthetic process(GO:2000113)
CL1011.Contig1_All	negative regulation of cellular metabolic process(GO:0031324)
CL1011.Contig1_All	negative regulation of cellular process(GO:0048523)
CL1011.Contig1_All	negative regulation of cysteine-type endopeptidase activity involved in apoptotic process(GO:0043154)
CL1011.Contig1_All	negative regulation of cysteine-type endopeptidase activity(GO:2000117)
CL1011.Contig1_All	negative regulation of developmental process(GO:0051093)
CL1011.Contig1_All	negative regulation of endopeptidase activity(GO:0010951)
CL1011.Contig1_All	negative regulation of epidermal growth factor receptor signaling pathway(GO:0042059)
CL1011.Contig1_All	negative regulation of gene expression(GO:0010629)
CL1011.Contig1_All	negative regulation of hydrolase activity(GO:0051346)
CL1011.Contig1_All	negative regulation of macromolecule biosynthetic process(GO:0010558)
CL1011.Contig1_All	negative regulation of macromolecule metabolic process(GO:0010605)
CL1011.Contig1_All	negative regulation of metabolic process(GO:0009892)
CL1011.Contig1_All	negative regulation of molecular function(GO:0044092)
CL1011.Contig1_All	negative regulation of nitrogen compound metabolic process(GO:0051172)
CL1011.Contig1_All	negative regulation of nucleobase-containing compound metabolic process(GO:0045934)
CL1011.Contig1_All	negative regulation of peptidase activity(GO:0010466)
CL1011.Contig1_All	negative regulation of programmed cell death(GO:0043069)
CL1011.Contig1_All	negative regulation of reactive oxygen species metabolic process(GO:2000378)
CL1011.Contig1_All	negative regulation of response to stimulus(GO:0048585)
CL1011.Contig1_All	negative regulation of signal transduction(GO:0009968)
CL1011.Contig1_All	negative regulation of signaling(GO:0023057)
CL1011.Contig1_All	negative regulation of transcription by competitive promoter binding(GO:0010944)
CL1011.Contig1_All	negative regulation of transcription from RNA polymerase II promoter(GO:0000122)
CL1011.Contig1_All	negative regulation of transcription, DNA-templated(GO:0045892)
CL1011.Contig1_All	nephron development(GO:0072006)
CL1011.Contig1_All	nephron epithelium development(GO:0072009)
CL1011.Contig1_All	nephron tubule development(GO:0072080)
CL1011.Contig1_All	nerve development(GO:0021675)
CL1011.Contig1_All	nervous system development(GO:0007399)
CL1011.Contig1_All	neural crest cell development(GO:0014032)
CL1011.Contig1_All	neural crest cell differentiation(GO:0014033)
CL1011.Contig1_All	neural crest cell fate commitment(GO:0014034)
CL1011.Contig1_All	neural crest cell fate specification(GO:0014036)
CL1011.Contig1_All	neural crest formation(GO:0014029)
CL1011.Contig1_All	neural retina development(GO:0003407)
CL1011.Contig1_All	neural tube closure(GO:0001843)
CL1011.Contig1_All	neural tube development(GO:0021915)
CL1011.Contig1_All	neural tube formation(GO:0001841)
CL1011.Contig1_All	neuroepithelial cell differentiation(GO:0060563)
CL1011.Contig1_All	neurogenesis(GO:0022008)
CL1011.Contig1_All	neurological system process(GO:0050877)
CL1011.Contig1_All	neuron development(GO:0048666)
CL1011.Contig1_All	neuron differentiation(GO:0030182)
CL1011.Contig1_All	neuron fate commitment(GO:0048663)
CL1011.Contig1_All	neuropore closure(GO:0021995)
CL1011.Contig1_All	nitrogen compound metabolic process(GO:0006807)
CL1011.Contig1_All	nucleic acid metabolic process(GO:0090304)
CL1011.Contig1_All	nucleobase-containing compound biosynthetic process(GO:0034654)
CL1011.Contig1_All	nucleobase-containing compound metabolic process(GO:0006139)
CL1011.Contig1_All	obsolete cellular process involved in reproduction(GO:0048610)
CL1011.Contig1_All	obsolete death(GO:0016265)
CL1011.Contig1_All	oculomotor nerve development(GO:0021557)
CL1011.Contig1_All	oculomotor nerve formation(GO:0021623)
CL1011.Contig1_All	oculomotor nerve morphogenesis(GO:0021622)
CL1011.Contig1_All	optic cup morphogenesis involved in camera-type eye development(GO:0002072)
CL1011.Contig1_All	optic cup structural organization(GO:0003409)
CL1011.Contig1_All	optic vesicle morphogenesis(GO:0003404)
CL1011.Contig1_All	organic acid biosynthetic process(GO:0016053)
CL1011.Contig1_All	organic acid catabolic process(GO:0016054)
CL1011.Contig1_All	organic acid metabolic process(GO:0006082)
CL1011.Contig1_All	organic cyclic compound biosynthetic process(GO:1901362)
CL1011.Contig1_All	organic cyclic compound metabolic process(GO:1901360)
CL1011.Contig1_All	organic substance biosynthetic process(GO:1901576)
CL1011.Contig1_All	organic substance catabolic process(GO:1901575)
CL1011.Contig1_All	organic substance metabolic process(GO:0071704)
CL1011.Contig1_All	organonitrogen compound biosynthetic process(GO:1901566)
CL1011.Contig1_All	organonitrogen compound catabolic process(GO:1901565)
CL1011.Contig1_All	organonitrogen compound metabolic process(GO:1901564)
CL1011.Contig1_All	outflow tract morphogenesis(GO:0003151)
CL1011.Contig1_All	oxidation-reduction process(GO:0055114)
CL1011.Contig1_All	oxidative phosphorylation(GO:0006119)
CL1011.Contig1_All	oxoacid metabolic process(GO:0043436)
CL1011.Contig1_All	palate development(GO:0060021)
CL1011.Contig1_All	pallium development(GO:0021543)
CL1011.Contig1_All	parasympathetic nervous system development(GO:0048486)
CL1011.Contig1_All	pattern specification process(GO:0007389)
CL1011.Contig1_All	peptide metabolic process(GO:0006518)
CL1011.Contig1_All	phosphate ion homeostasis(GO:0055062)
CL1011.Contig1_All	phosphate-containing compound metabolic process(GO:0006796)
CL1011.Contig1_All	phosphorus metabolic process(GO:0006793)
CL1011.Contig1_All	phosphorylation(GO:0016310)
CL1011.Contig1_All	pigment cell differentiation(GO:0050931)
CL1011.Contig1_All	pigmentation(GO:0043473)
CL1011.Contig1_All	positive regulation of RNA metabolic process(GO:0051254)
CL1011.Contig1_All	positive regulation of apoptotic process(GO:0043065)
CL1011.Contig1_All	positive regulation of biological process(GO:0048518)
CL1011.Contig1_All	positive regulation of biomineral tissue development(GO:0070169)
CL1011.Contig1_All	positive regulation of biosynthetic process(GO:0009891)
CL1011.Contig1_All	positive regulation of bone mineralization(GO:0030501)
CL1011.Contig1_All	positive regulation of cell death(GO:0010942)
CL1011.Contig1_All	positive regulation of cell migration(GO:0030335)
CL1011.Contig1_All	positive regulation of cell motility(GO:2000147)
CL1011.Contig1_All	positive regulation of cell proliferation(GO:0008284)
CL1011.Contig1_All	positive regulation of cellular biosynthetic process(GO:0031328)
CL1011.Contig1_All	positive regulation of cellular component movement(GO:0051272)
CL1011.Contig1_All	positive regulation of cellular metabolic process(GO:0031325)
CL1011.Contig1_All	positive regulation of cellular process(GO:0048522)
CL1011.Contig1_All	positive regulation of developmental process(GO:0051094)
CL1011.Contig1_All	positive regulation of gene expression(GO:0010628)
CL1011.Contig1_All	positive regulation of locomotion(GO:0040017)
CL1011.Contig1_All	positive regulation of macromolecule biosynthetic process(GO:0010557)
CL1011.Contig1_All	positive regulation of macromolecule metabolic process(GO:0010604)
CL1011.Contig1_All	positive regulation of metabolic process(GO:0009893)
CL1011.Contig1_All	positive regulation of multicellular organismal process(GO:0051240)
CL1011.Contig1_All	positive regulation of neuron apoptotic process(GO:0043525)
CL1011.Contig1_All	positive regulation of neuron death(GO:1901216)
CL1011.Contig1_All	positive regulation of nitrogen compound metabolic process(GO:0051173)
CL1011.Contig1_All	positive regulation of nucleobase-containing compound metabolic process(GO:0045935)
CL1011.Contig1_All	positive regulation of ossification(GO:0045778)
CL1011.Contig1_All	positive regulation of programmed cell death(GO:0043068)
CL1011.Contig1_All	positive regulation of tooth mineralization(GO:0070172)
CL1011.Contig1_All	positive regulation of transcription from RNA polymerase II promoter(GO:0045944)
CL1011.Contig1_All	positive regulation of transcription, DNA-templated(GO:0045893)
CL1011.Contig1_All	positive regulation of urine volume(GO:0035810)
CL1011.Contig1_All	post-embryonic animal morphogenesis(GO:0009886)
CL1011.Contig1_All	post-embryonic animal organ development(GO:0048569)
CL1011.Contig1_All	post-embryonic animal organ morphogenesis(GO:0048563)
CL1011.Contig1_All	post-embryonic appendage morphogenesis(GO:0035120)
CL1011.Contig1_All	post-embryonic development(GO:0009791)
CL1011.Contig1_All	post-embryonic limb morphogenesis(GO:0035127)
CL1011.Contig1_All	potassium ion homeostasis(GO:0055075)
CL1011.Contig1_All	preganglionic parasympathetic fiber development(GO:0021783)
CL1011.Contig1_All	primary metabolic process(GO:0044238)
CL1011.Contig1_All	primary neural tube formation(GO:0014020)
CL1011.Contig1_All	proboscis development(GO:0048728)
CL1011.Contig1_All	programmed cell death(GO:0012501)
CL1011.Contig1_All	protein metabolic process(GO:0019538)
CL1011.Contig1_All	proteolysis(GO:0006508)
CL1011.Contig1_All	pyruvate metabolic process(GO:0006090)
CL1011.Contig1_All	reactive oxygen species metabolic process(GO:0072593)
CL1011.Contig1_All	regionalization(GO:0003002)
CL1011.Contig1_All	regulation of BMP signaling pathway(GO:0030510)
CL1011.Contig1_All	regulation of ERBB signaling pathway(GO:1901184)
CL1011.Contig1_All	regulation of RNA biosynthetic process(GO:2001141)
CL1011.Contig1_All	regulation of RNA metabolic process(GO:0051252)
CL1011.Contig1_All	regulation of anatomical structure morphogenesis(GO:0022603)
CL1011.Contig1_All	regulation of apoptotic process(GO:0042981)
CL1011.Contig1_All	regulation of biological process(GO:0050789)
CL1011.Contig1_All	regulation of biological quality(GO:0065008)
CL1011.Contig1_All	regulation of biomineral tissue development(GO:0070167)
CL1011.Contig1_All	regulation of biosynthetic process(GO:0009889)
CL1011.Contig1_All	regulation of body fluid levels(GO:0050878)
CL1011.Contig1_All	regulation of bone mineralization(GO:0030500)
CL1011.Contig1_All	regulation of catalytic activity(GO:0050790)
CL1011.Contig1_All	regulation of cell communication(GO:0010646)
CL1011.Contig1_All	regulation of cell death(GO:0010941)
CL1011.Contig1_All	regulation of cell development(GO:0060284)
CL1011.Contig1_All	regulation of cell differentiation(GO:0045595)
CL1011.Contig1_All	regulation of cell migration(GO:0030334)
CL1011.Contig1_All	regulation of cell motility(GO:2000145)
CL1011.Contig1_All	regulation of cell proliferation(GO:0042127)
CL1011.Contig1_All	regulation of cellular biosynthetic process(GO:0031326)
CL1011.Contig1_All	regulation of cellular component movement(GO:0051270)
CL1011.Contig1_All	regulation of cellular localization(GO:0060341)
CL1011.Contig1_All	regulation of cellular macromolecule biosynthetic process(GO:2000112)
CL1011.Contig1_All	regulation of cellular metabolic process(GO:0031323)
CL1011.Contig1_All	regulation of cellular process(GO:0050794)
CL1011.Contig1_All	regulation of cysteine-type endopeptidase activity involved in apoptotic process(GO:0043281)
CL1011.Contig1_All	regulation of cysteine-type endopeptidase activity(GO:2000116)
CL1011.Contig1_All	regulation of developmental process(GO:0050793)
CL1011.Contig1_All	regulation of endopeptidase activity(GO:0052548)
CL1011.Contig1_All	regulation of epidermal growth factor receptor signaling pathway(GO:0042058)
CL1011.Contig1_All	regulation of epidermis development(GO:0045682)
CL1011.Contig1_All	regulation of gene expression(GO:0010468)
CL1011.Contig1_All	regulation of hormone secretion(GO:0046883)
CL1011.Contig1_All	regulation of hydrolase activity(GO:0051336)
CL1011.Contig1_All	regulation of insulin secretion(GO:0050796)
CL1011.Contig1_All	regulation of localization(GO:0032879)
CL1011.Contig1_All	regulation of locomotion(GO:0040012)
CL1011.Contig1_All	regulation of macromolecule biosynthetic process(GO:0010556)
CL1011.Contig1_All	regulation of macromolecule metabolic process(GO:0060255)
CL1011.Contig1_All	regulation of membrane potential(GO:0042391)
CL1011.Contig1_All	regulation of metabolic process(GO:0019222)
CL1011.Contig1_All	regulation of molecular function(GO:0065009)
CL1011.Contig1_All	regulation of multicellular organismal development(GO:2000026)
CL1011.Contig1_All	regulation of multicellular organismal process(GO:0051239)
CL1011.Contig1_All	regulation of nervous system development(GO:0051960)
CL1011.Contig1_All	regulation of neurogenesis(GO:0050767)
CL1011.Contig1_All	regulation of neuron apoptotic process(GO:0043523)
CL1011.Contig1_All	regulation of neuron death(GO:1901214)
CL1011.Contig1_All	regulation of neuron differentiation(GO:0045664)
CL1011.Contig1_All	regulation of nitrogen compound metabolic process(GO:0051171)
CL1011.Contig1_All	regulation of nucleobase-containing compound metabolic process(GO:0019219)
CL1011.Contig1_All	regulation of odontogenesis(GO:0042481)
CL1011.Contig1_All	regulation of organ morphogenesis(GO:2000027)
CL1011.Contig1_All	regulation of ossification(GO:0030278)
CL1011.Contig1_All	regulation of peptidase activity(GO:0052547)
CL1011.Contig1_All	regulation of peptide hormone secretion(GO:0090276)
CL1011.Contig1_All	regulation of peptide secretion(GO:0002791)
CL1011.Contig1_All	regulation of peptide transport(GO:0090087)
CL1011.Contig1_All	regulation of primary metabolic process(GO:0080090)
CL1011.Contig1_All	regulation of programmed cell death(GO:0043067)
CL1011.Contig1_All	regulation of reactive oxygen species metabolic process(GO:2000377)
CL1011.Contig1_All	regulation of response to stimulus(GO:0048583)
CL1011.Contig1_All	regulation of secretion(GO:0051046)
CL1011.Contig1_All	regulation of signal transduction(GO:0009966)
CL1011.Contig1_All	regulation of signaling(GO:0023051)
CL1011.Contig1_All	regulation of tooth mineralization(GO:0070170)
CL1011.Contig1_All	regulation of transcription from RNA polymerase II promoter(GO:0006357)
CL1011.Contig1_All	regulation of transcription, DNA-templated(GO:0006355)
CL1011.Contig1_All	regulation of transmembrane receptor protein serine/threonine kinase signaling pathway(GO:0090092)
CL1011.Contig1_All	regulation of transport(GO:0051049)
CL1011.Contig1_All	regulation of urine volume(GO:0035809)
CL1011.Contig1_All	renal system development(GO:0072001)
CL1011.Contig1_All	renal system process(GO:0003014)
CL1011.Contig1_All	renal tubule development(GO:0061326)
CL1011.Contig1_All	renal water homeostasis(GO:0003091)
CL1011.Contig1_All	reproduction(GO:0000003)
CL1011.Contig1_All	reproductive process(GO:0022414)
CL1011.Contig1_All	reproductive structure development(GO:0048608)
CL1011.Contig1_All	reproductive system development(GO:0061458)
CL1011.Contig1_All	respiratory electron transport chain(GO:0022904)
CL1011.Contig1_All	response to chemical(GO:0042221)
CL1011.Contig1_All	response to inorganic substance(GO:0010035)
CL1011.Contig1_All	response to iron ion(GO:0010039)
CL1011.Contig1_All	response to metal ion(GO:0010038)
CL1011.Contig1_All	response to stimulus(GO:0050896)
CL1011.Contig1_All	retina development in camera-type eye(GO:0060041)
CL1011.Contig1_All	retina layer formation(GO:0010842)
CL1011.Contig1_All	retina morphogenesis in camera-type eye(GO:0060042)
CL1011.Contig1_All	sebaceous gland development(GO:0048733)
CL1011.Contig1_All	segmentation(GO:0035282)
CL1011.Contig1_All	sensory organ development(GO:0007423)
CL1011.Contig1_All	sensory perception of mechanical stimulus(GO:0050954)
CL1011.Contig1_All	sensory perception of sound(GO:0007605)
CL1011.Contig1_All	sensory perception(GO:0007600)
CL1011.Contig1_All	serine family amino acid biosynthetic process(GO:0009070)
CL1011.Contig1_All	serine family amino acid catabolic process(GO:0009071)
CL1011.Contig1_All	serine family amino acid metabolic process(GO:0009069)
CL1011.Contig1_All	sex differentiation(GO:0007548)
CL1011.Contig1_All	sexual reproduction(GO:0019953)
CL1011.Contig1_All	signaling(GO:0023052)
CL1011.Contig1_All	single organism reproductive process(GO:0044702)
CL1011.Contig1_All	single organism signaling(GO:0044700)
CL1011.Contig1_All	single-multicellular organism process(GO:0044707)
CL1011.Contig1_All	single-organism biosynthetic process(GO:0044711)
CL1011.Contig1_All	single-organism carbohydrate metabolic process(GO:0044723)
CL1011.Contig1_All	single-organism catabolic process(GO:0044712)
CL1011.Contig1_All	single-organism cellular process(GO:0044763)
CL1011.Contig1_All	single-organism developmental process(GO:0044767)
CL1011.Contig1_All	single-organism metabolic process(GO:0044710)
CL1011.Contig1_All	single-organism process(GO:0044699)
CL1011.Contig1_All	skeletal system development(GO:0001501)
CL1011.Contig1_All	skeletal system morphogenesis(GO:0048705)
CL1011.Contig1_All	skin development(GO:0043588)
CL1011.Contig1_All	skin morphogenesis(GO:0043589)
CL1011.Contig1_All	small molecule biosynthetic process(GO:0044283)
CL1011.Contig1_All	small molecule catabolic process(GO:0044282)
CL1011.Contig1_All	small molecule metabolic process(GO:0044281)
CL1011.Contig1_All	sodium ion homeostasis(GO:0055078)
CL1011.Contig1_All	somatic stem cell population maintenance(GO:0035019)
CL1011.Contig1_All	sperm capacitation(GO:0048240)
CL1011.Contig1_All	spermatid development(GO:0007286)
CL1011.Contig1_All	spermatid differentiation(GO:0048515)
CL1011.Contig1_All	spermatogenesis(GO:0007283)
CL1011.Contig1_All	stem cell development(GO:0048864)
CL1011.Contig1_All	stem cell differentiation(GO:0048863)
CL1011.Contig1_All	stem cell population maintenance(GO:0019827)
CL1011.Contig1_All	sulfur compound metabolic process(GO:0006790)
CL1011.Contig1_All	sympathetic nervous system development(GO:0048485)
CL1011.Contig1_All	system development(GO:0048731)
CL1011.Contig1_All	system process(GO:0003008)
CL1011.Contig1_All	telencephalon development(GO:0021537)
CL1011.Contig1_All	tissue development(GO:0009888)
CL1011.Contig1_All	tissue morphogenesis(GO:0048729)
CL1011.Contig1_All	transcription from RNA polymerase II promoter(GO:0006366)
CL1011.Contig1_All	transcription, DNA-templated(GO:0006351)
CL1011.Contig1_All	translation(GO:0006412)
CL1011.Contig1_All	translational initiation(GO:0006413)
CL1011.Contig1_All	trigeminal nerve development(GO:0021559)
CL1011.Contig1_All	trivalent inorganic anion homeostasis(GO:0072506)
CL1011.Contig1_All	trophectodermal cell differentiation(GO:0001829)
CL1011.Contig1_All	tube closure(GO:0060606)
CL1011.Contig1_All	tube development(GO:0035295)
CL1011.Contig1_All	tube formation(GO:0035148)
CL1011.Contig1_All	tube morphogenesis(GO:0035239)
CL1011.Contig1_All	urea homeostasis(GO:0097274)
CL1011.Contig1_All	urogenital system development(GO:0001655)
CL1011.Contig1_All	valine catabolic process(GO:0006574)
CL1011.Contig1_All	valine metabolic process(GO:0006573)
CL1011.Contig1_All	vasculature development(GO:0001944)
CL1011.Contig1_All	water homeostasis(GO:0030104)
CL1011.Contig2_All	2-oxoglutarate metabolic process(GO:0006103)
CL1011.Contig2_All	ATP synthesis coupled electron transport(GO:0042773)
CL1011.Contig2_All	L-serine biosynthetic process(GO:0006564)
CL1011.Contig2_All	L-serine metabolic process(GO:0006563)
CL1011.Contig2_All	RNA biosynthetic process(GO:0032774)
CL1011.Contig2_All	RNA metabolic process(GO:0016070)
CL1011.Contig2_All	alpha-amino acid biosynthetic process(GO:1901607)
CL1011.Contig2_All	alpha-amino acid catabolic process(GO:1901606)
CL1011.Contig2_All	alpha-amino acid metabolic process(GO:1901605)
CL1011.Contig2_All	ammonia homeostasis(GO:0097272)
CL1011.Contig2_All	anatomical structure arrangement(GO:0048532)
CL1011.Contig2_All	anatomical structure development(GO:0048856)
CL1011.Contig2_All	anatomical structure formation involved in morphogenesis(GO:0048646)
CL1011.Contig2_All	anatomical structure morphogenesis(GO:0009653)
CL1011.Contig2_All	animal organ development(GO:0048513)
CL1011.Contig2_All	animal organ morphogenesis(GO:0009887)
CL1011.Contig2_All	anion homeostasis(GO:0055081)
CL1011.Contig2_All	anterior neuropore closure(GO:0021506)
CL1011.Contig2_All	aorta development(GO:0035904)
CL1011.Contig2_All	aorta morphogenesis(GO:0035909)
CL1011.Contig2_All	apoptotic process(GO:0006915)
CL1011.Contig2_All	appendage development(GO:0048736)
CL1011.Contig2_All	appendage morphogenesis(GO:0035107)
CL1011.Contig2_All	appendage segmentation(GO:0035285)
CL1011.Contig2_All	aromatic compound biosynthetic process(GO:0019438)
CL1011.Contig2_All	artery development(GO:0060840)
CL1011.Contig2_All	artery morphogenesis(GO:0048844)
CL1011.Contig2_All	autonomic nervous system development(GO:0048483)
CL1011.Contig2_All	axis elongation(GO:0003401)
CL1011.Contig2_All	basement membrane organization(GO:0071711)
CL1011.Contig2_All	biological regulation(GO:0065007)
CL1011.Contig2_All	biosynthetic process(GO:0009058)
CL1011.Contig2_All	blastocyst development(GO:0001824)
CL1011.Contig2_All	blastocyst formation(GO:0001825)
CL1011.Contig2_All	blood vessel development(GO:0001568)
CL1011.Contig2_All	blood vessel morphogenesis(GO:0048514)
CL1011.Contig2_All	body morphogenesis(GO:0010171)
CL1011.Contig2_All	bone development(GO:0060348)
CL1011.Contig2_All	bone morphogenesis(GO:0060349)
CL1011.Contig2_All	brain development(GO:0007420)
CL1011.Contig2_All	branch elongation involved in mammary gland duct branching(GO:0060751)
CL1011.Contig2_All	branch elongation of an epithelium(GO:0060602)
CL1011.Contig2_All	branched-chain amino acid catabolic process(GO:0009083)
CL1011.Contig2_All	branched-chain amino acid metabolic process(GO:0009081)
CL1011.Contig2_All	branching involved in mammary gland duct morphogenesis(GO:0060444)
CL1011.Contig2_All	branching morphogenesis of an epithelial tube(GO:0048754)
CL1011.Contig2_All	calcium ion homeostasis(GO:0055074)
CL1011.Contig2_All	camera-type eye development(GO:0043010)
CL1011.Contig2_All	camera-type eye morphogenesis(GO:0048593)
CL1011.Contig2_All	carbohydrate homeostasis(GO:0033500)
CL1011.Contig2_All	carbohydrate metabolic process(GO:0005975)
CL1011.Contig2_All	carboxylic acid biosynthetic process(GO:0046394)
CL1011.Contig2_All	carboxylic acid catabolic process(GO:0046395)
CL1011.Contig2_All	carboxylic acid metabolic process(GO:0019752)
CL1011.Contig2_All	cardiovascular system development(GO:0072358)
CL1011.Contig2_All	catabolic process(GO:0009056)
CL1011.Contig2_All	cation homeostasis(GO:0055080)
CL1011.Contig2_All	cell communication(GO:0007154)
CL1011.Contig2_All	cell death(GO:0008219)
CL1011.Contig2_All	cell development(GO:0048468)
CL1011.Contig2_All	cell differentiation(GO:0030154)
CL1011.Contig2_All	cell fate commitment(GO:0045165)
CL1011.Contig2_All	cell fate specification(GO:0001708)
CL1011.Contig2_All	cell maturation(GO:0048469)
CL1011.Contig2_All	cell morphogenesis involved in differentiation(GO:0000904)
CL1011.Contig2_All	cell morphogenesis(GO:0000902)
CL1011.Contig2_All	cell proliferation(GO:0008283)
CL1011.Contig2_All	cell redox homeostasis(GO:0045454)
CL1011.Contig2_All	cell-cell signaling involved in cell fate commitment(GO:0045168)
CL1011.Contig2_All	cell-cell signaling(GO:0007267)
CL1011.Contig2_All	cellular amide metabolic process(GO:0043603)
CL1011.Contig2_All	cellular amino acid biosynthetic process(GO:0008652)
CL1011.Contig2_All	cellular amino acid catabolic process(GO:0009063)
CL1011.Contig2_All	cellular amino acid metabolic process(GO:0006520)
CL1011.Contig2_All	cellular ammonia homeostasis(GO:0097275)
CL1011.Contig2_All	cellular anion homeostasis(GO:0030002)
CL1011.Contig2_All	cellular aromatic compound metabolic process(GO:0006725)
CL1011.Contig2_All	cellular biosynthetic process(GO:0044249)
CL1011.Contig2_All	cellular catabolic process(GO:0044248)
CL1011.Contig2_All	cellular cation homeostasis(GO:0030003)
CL1011.Contig2_All	cellular chemical homeostasis(GO:0055082)
CL1011.Contig2_All	cellular component morphogenesis(GO:0032989)
CL1011.Contig2_All	cellular component organization or biogenesis(GO:0071840)
CL1011.Contig2_All	cellular component organization(GO:0016043)
CL1011.Contig2_All	cellular creatinine homeostasis(GO:0097276)
CL1011.Contig2_All	cellular developmental process(GO:0048869)
CL1011.Contig2_All	cellular homeostasis(GO:0019725)
CL1011.Contig2_All	cellular ion homeostasis(GO:0006873)
CL1011.Contig2_All	cellular macromolecule biosynthetic process(GO:0034645)
CL1011.Contig2_All	cellular macromolecule metabolic process(GO:0044260)
CL1011.Contig2_All	cellular metabolic process(GO:0044237)
CL1011.Contig2_All	cellular modified amino acid metabolic process(GO:0006575)
CL1011.Contig2_All	cellular monovalent inorganic cation homeostasis(GO:0030004)
CL1011.Contig2_All	cellular nitrogen compound biosynthetic process(GO:0044271)
CL1011.Contig2_All	cellular nitrogen compound metabolic process(GO:0034641)
CL1011.Contig2_All	cellular process involved in reproduction in multicellular organism(GO:0022412)
CL1011.Contig2_All	cellular process(GO:0009987)
CL1011.Contig2_All	cellular protein metabolic process(GO:0044267)
CL1011.Contig2_All	cellular respiration(GO:0045333)
CL1011.Contig2_All	cellular response to chemical stimulus(GO:0070887)
CL1011.Contig2_All	cellular response to inorganic substance(GO:0071241)
CL1011.Contig2_All	cellular response to iron ion(GO:0071281)
CL1011.Contig2_All	cellular response to metal ion(GO:0071248)
CL1011.Contig2_All	cellular response to stimulus(GO:0051716)
CL1011.Contig2_All	cellular urea homeostasis(GO:0097277)
CL1011.Contig2_All	central nervous system development(GO:0007417)
CL1011.Contig2_All	central nervous system neuron development(GO:0021954)
CL1011.Contig2_All	central nervous system neuron differentiation(GO:0021953)
CL1011.Contig2_All	cerebral cortex development(GO:0021987)
CL1011.Contig2_All	chemical homeostasis(GO:0048878)
CL1011.Contig2_All	chordate embryonic development(GO:0043009)
CL1011.Contig2_All	circulatory system development(GO:0072359)
CL1011.Contig2_All	clypeo-labral disc development(GO:0035213)
CL1011.Contig2_All	collecting duct development(GO:0072044)
CL1011.Contig2_All	columnar/cuboidal epithelial cell differentiation(GO:0002065)
CL1011.Contig2_All	cornea development in camera-type eye(GO:0061303)
CL1011.Contig2_All	cranial nerve development(GO:0021545)
CL1011.Contig2_All	cranial nerve formation(GO:0021603)
CL1011.Contig2_All	cranial nerve morphogenesis(GO:0021602)
CL1011.Contig2_All	creatinine homeostasis(GO:0097273)
CL1011.Contig2_All	development of primary male sexual characteristics(GO:0046546)
CL1011.Contig2_All	development of primary sexual characteristics(GO:0045137)
CL1011.Contig2_All	developmental growth involved in morphogenesis(GO:0060560)
CL1011.Contig2_All	developmental growth(GO:0048589)
CL1011.Contig2_All	developmental induction(GO:0031128)
CL1011.Contig2_All	developmental maturation(GO:0021700)
CL1011.Contig2_All	developmental pigmentation(GO:0048066)
CL1011.Contig2_All	developmental process involved in reproduction(GO:0003006)
CL1011.Contig2_All	developmental process(GO:0032502)
CL1011.Contig2_All	dicarboxylic acid metabolic process(GO:0043648)
CL1011.Contig2_All	dichotomous subdivision of an epithelial terminal unit(GO:0060600)
CL1011.Contig2_All	dichotomous subdivision of terminal units involved in mammary gland duct morphogenesis(GO:0060598)
CL1011.Contig2_All	distal tubule development(GO:0072017)
CL1011.Contig2_All	divalent inorganic cation homeostasis(GO:0072507)
CL1011.Contig2_All	ductus arteriosus closure(GO:0097070)
CL1011.Contig2_All	ear development(GO:0043583)
CL1011.Contig2_All	ear morphogenesis(GO:0042471)
CL1011.Contig2_All	ectodermal placode development(GO:0071696)
CL1011.Contig2_All	ectodermal placode formation(GO:0060788)
CL1011.Contig2_All	ectodermal placode morphogenesis(GO:0071697)
CL1011.Contig2_All	electron transport chain(GO:0022900)
CL1011.Contig2_All	embryo development ending in birth or egg hatching(GO:0009792)
CL1011.Contig2_All	embryo development(GO:0009790)
CL1011.Contig2_All	embryonic appendage morphogenesis(GO:0035113)
CL1011.Contig2_All	embryonic body morphogenesis(GO:0010172)
CL1011.Contig2_All	embryonic camera-type eye development(GO:0031076)
CL1011.Contig2_All	embryonic camera-type eye formation(GO:0060900)
CL1011.Contig2_All	embryonic camera-type eye morphogenesis(GO:0048596)
CL1011.Contig2_All	embryonic cranial skeleton morphogenesis(GO:0048701)
CL1011.Contig2_All	embryonic epithelial tube formation(GO:0001838)
CL1011.Contig2_All	embryonic eye morphogenesis(GO:0048048)
CL1011.Contig2_All	embryonic forelimb morphogenesis(GO:0035115)
CL1011.Contig2_All	embryonic limb morphogenesis(GO:0030326)
CL1011.Contig2_All	embryonic morphogenesis(GO:0048598)
CL1011.Contig2_All	embryonic organ development(GO:0048568)
CL1011.Contig2_All	embryonic organ morphogenesis(GO:0048562)
CL1011.Contig2_All	embryonic pattern specification(GO:0009880)
CL1011.Contig2_All	embryonic skeletal system development(GO:0048706)
CL1011.Contig2_All	embryonic skeletal system morphogenesis(GO:0048704)
CL1011.Contig2_All	energy derivation by oxidation of organic compounds(GO:0015980)
CL1011.Contig2_All	epidermal cell differentiation(GO:0009913)
CL1011.Contig2_All	epidermis development(GO:0008544)
CL1011.Contig2_All	epidermis morphogenesis(GO:0048730)
CL1011.Contig2_All	epithelial cell development(GO:0002064)
CL1011.Contig2_All	epithelial cell differentiation(GO:0030855)
CL1011.Contig2_All	epithelial cell proliferation involved in mammary gland duct elongation(GO:0060750)
CL1011.Contig2_All	epithelial cell proliferation(GO:0050673)
CL1011.Contig2_All	epithelial to mesenchymal transition(GO:0001837)
CL1011.Contig2_All	epithelial tube formation(GO:0072175)
CL1011.Contig2_All	epithelial tube morphogenesis(GO:0060562)
CL1011.Contig2_All	epithelium development(GO:0060429)
CL1011.Contig2_All	extracellular matrix organization(GO:0030198)
CL1011.Contig2_All	extracellular structure organization(GO:0043062)
CL1011.Contig2_All	eye development(GO:0001654)
CL1011.Contig2_All	eye morphogenesis(GO:0048592)
CL1011.Contig2_All	eyelid development in camera-type eye(GO:0061029)
CL1011.Contig2_All	face development(GO:0060324)
CL1011.Contig2_All	face morphogenesis(GO:0060325)
CL1011.Contig2_All	fat cell differentiation(GO:0045444)
CL1011.Contig2_All	forebrain development(GO:0030900)
CL1011.Contig2_All	forebrain generation of neurons(GO:0021872)
CL1011.Contig2_All	forebrain neuron development(GO:0021884)
[truncated: 663,531 more rows]
