# Supplementary material for: Identification of Functional Gene Modules Associated With STAT-Mediated Antiviral Responses to White Spot Syndrome Virus in Shrimp
Source: Front Physiol. 2019 Mar 11;10:212. doi: 10.3389/fphys.2019.00212 (PMC6421301; doi:10.3389/fphys.2019.00212)
Supplement: FILE S10 — GO annotation. [file Data_Sheet_10.ZIP › GO_CC.txt]

CL100.Contig2_All	F-actin capping protein complex(GO:0008290)
CL100.Contig2_All	apical plasma membrane(GO:0016324)
CL100.Contig2_All	dynactin complex(GO:0005869)
CL100.Contig2_All	integral component of mitochondrial outer membrane(GO:0031307)
CL100.Contig3_All	F-actin capping protein complex(GO:0008290)
CL100.Contig3_All	apical plasma membrane(GO:0016324)
CL100.Contig3_All	dynactin complex(GO:0005869)
CL100.Contig3_All	integral component of mitochondrial outer membrane(GO:0031307)
CL1003.Contig1_All	Myb complex(GO:0031523)
CL1003.Contig1_All	cell part(GO:0044464)
CL1003.Contig1_All	cell(GO:0005623)
CL1003.Contig1_All	chromatin(GO:0000785)
CL1003.Contig1_All	chromosomal part(GO:0044427)
CL1003.Contig1_All	chromosome(GO:0005694)
CL1003.Contig1_All	euchromatin(GO:0000791)
CL1003.Contig1_All	intracellular membrane-bounded organelle(GO:0043231)
CL1003.Contig1_All	intracellular non-membrane-bounded organelle(GO:0043232)
CL1003.Contig1_All	intracellular organelle lumen(GO:0070013)
CL1003.Contig1_All	intracellular organelle part(GO:0044446)
CL1003.Contig1_All	intracellular organelle(GO:0043229)
CL1003.Contig1_All	intracellular part(GO:0044424)
CL1003.Contig1_All	intracellular(GO:0005622)
CL1003.Contig1_All	macromolecular complex(GO:0032991)
CL1003.Contig1_All	membrane-bounded organelle(GO:0043227)
CL1003.Contig1_All	membrane-enclosed lumen(GO:0031974)
CL1003.Contig1_All	non-membrane-bounded organelle(GO:0043228)
CL1003.Contig1_All	nuclear chromatin(GO:0000790)
CL1003.Contig1_All	nuclear chromosome part(GO:0044454)
CL1003.Contig1_All	nuclear chromosome(GO:0000228)
CL1003.Contig1_All	nuclear euchromatin(GO:0005719)
CL1003.Contig1_All	nuclear lumen(GO:0031981)
CL1003.Contig1_All	nuclear part(GO:0044428)
CL1003.Contig1_All	nucleus(GO:0005634)
CL1003.Contig1_All	organelle lumen(GO:0043233)
CL1003.Contig1_All	organelle part(GO:0044422)
CL1003.Contig1_All	organelle(GO:0043226)
CL1003.Contig1_All	polytene chromosome(GO:0005700)
CL1003.Contig1_All	protein complex(GO:0043234)
CL1003.Contig2_All	Myb complex(GO:0031523)
CL1003.Contig2_All	cell part(GO:0044464)
CL1003.Contig2_All	cell(GO:0005623)
CL1003.Contig2_All	chromatin(GO:0000785)
CL1003.Contig2_All	chromosomal part(GO:0044427)
CL1003.Contig2_All	chromosome(GO:0005694)
CL1003.Contig2_All	euchromatin(GO:0000791)
CL1003.Contig2_All	intracellular membrane-bounded organelle(GO:0043231)
CL1003.Contig2_All	intracellular non-membrane-bounded organelle(GO:0043232)
CL1003.Contig2_All	intracellular organelle lumen(GO:0070013)
CL1003.Contig2_All	intracellular organelle part(GO:0044446)
CL1003.Contig2_All	intracellular organelle(GO:0043229)
CL1003.Contig2_All	intracellular part(GO:0044424)
CL1003.Contig2_All	intracellular(GO:0005622)
CL1003.Contig2_All	macromolecular complex(GO:0032991)
CL1003.Contig2_All	membrane-bounded organelle(GO:0043227)
CL1003.Contig2_All	membrane-enclosed lumen(GO:0031974)
CL1003.Contig2_All	non-membrane-bounded organelle(GO:0043228)
CL1003.Contig2_All	nuclear chromatin(GO:0000790)
CL1003.Contig2_All	nuclear chromosome part(GO:0044454)
CL1003.Contig2_All	nuclear chromosome(GO:0000228)
CL1003.Contig2_All	nuclear euchromatin(GO:0005719)
CL1003.Contig2_All	nuclear lumen(GO:0031981)
CL1003.Contig2_All	nuclear part(GO:0044428)
CL1003.Contig2_All	nucleus(GO:0005634)
CL1003.Contig2_All	organelle lumen(GO:0043233)
CL1003.Contig2_All	organelle part(GO:0044422)
CL1003.Contig2_All	organelle(GO:0043226)
CL1003.Contig2_All	polytene chromosome(GO:0005700)
CL1003.Contig2_All	protein complex(GO:0043234)
CL1003.Contig3_All	Myb complex(GO:0031523)
CL1003.Contig3_All	cell part(GO:0044464)
CL1003.Contig3_All	cell(GO:0005623)
CL1003.Contig3_All	chromatin(GO:0000785)
CL1003.Contig3_All	chromosomal part(GO:0044427)
CL1003.Contig3_All	chromosome(GO:0005694)
CL1003.Contig3_All	euchromatin(GO:0000791)
CL1003.Contig3_All	intracellular membrane-bounded organelle(GO:0043231)
CL1003.Contig3_All	intracellular non-membrane-bounded organelle(GO:0043232)
CL1003.Contig3_All	intracellular organelle lumen(GO:0070013)
CL1003.Contig3_All	intracellular organelle part(GO:0044446)
CL1003.Contig3_All	intracellular organelle(GO:0043229)
CL1003.Contig3_All	intracellular part(GO:0044424)
CL1003.Contig3_All	intracellular(GO:0005622)
CL1003.Contig3_All	macromolecular complex(GO:0032991)
CL1003.Contig3_All	membrane-bounded organelle(GO:0043227)
CL1003.Contig3_All	membrane-enclosed lumen(GO:0031974)
CL1003.Contig3_All	non-membrane-bounded organelle(GO:0043228)
CL1003.Contig3_All	nuclear chromatin(GO:0000790)
CL1003.Contig3_All	nuclear chromosome part(GO:0044454)
CL1003.Contig3_All	nuclear chromosome(GO:0000228)
CL1003.Contig3_All	nuclear euchromatin(GO:0005719)
CL1003.Contig3_All	nuclear lumen(GO:0031981)
CL1003.Contig3_All	nuclear part(GO:0044428)
CL1003.Contig3_All	nucleus(GO:0005634)
CL1003.Contig3_All	organelle lumen(GO:0043233)
CL1003.Contig3_All	organelle part(GO:0044422)
CL1003.Contig3_All	organelle(GO:0043226)
CL1003.Contig3_All	polytene chromosome(GO:0005700)
CL1003.Contig3_All	protein complex(GO:0043234)
CL1003.Contig4_All	Myb complex(GO:0031523)
CL1003.Contig4_All	cell part(GO:0044464)
CL1003.Contig4_All	cell(GO:0005623)
CL1003.Contig4_All	chromatin(GO:0000785)
CL1003.Contig4_All	chromosomal part(GO:0044427)
CL1003.Contig4_All	chromosome(GO:0005694)
CL1003.Contig4_All	euchromatin(GO:0000791)
CL1003.Contig4_All	intracellular membrane-bounded organelle(GO:0043231)
CL1003.Contig4_All	intracellular non-membrane-bounded organelle(GO:0043232)
CL1003.Contig4_All	intracellular organelle lumen(GO:0070013)
CL1003.Contig4_All	intracellular organelle part(GO:0044446)
CL1003.Contig4_All	intracellular organelle(GO:0043229)
CL1003.Contig4_All	intracellular part(GO:0044424)
CL1003.Contig4_All	intracellular(GO:0005622)
CL1003.Contig4_All	macromolecular complex(GO:0032991)
CL1003.Contig4_All	membrane-bounded organelle(GO:0043227)
CL1003.Contig4_All	membrane-enclosed lumen(GO:0031974)
CL1003.Contig4_All	non-membrane-bounded organelle(GO:0043228)
CL1003.Contig4_All	nuclear chromatin(GO:0000790)
CL1003.Contig4_All	nuclear chromosome part(GO:0044454)
CL1003.Contig4_All	nuclear chromosome(GO:0000228)
CL1003.Contig4_All	nuclear euchromatin(GO:0005719)
CL1003.Contig4_All	nuclear lumen(GO:0031981)
CL1003.Contig4_All	nuclear part(GO:0044428)
CL1003.Contig4_All	nucleus(GO:0005634)
CL1003.Contig4_All	organelle lumen(GO:0043233)
CL1003.Contig4_All	organelle part(GO:0044422)
CL1003.Contig4_All	organelle(GO:0043226)
CL1003.Contig4_All	polytene chromosome(GO:0005700)
CL1003.Contig4_All	protein complex(GO:0043234)
CL1006.Contig10_All	endoplasmic reticulum(GO:0005783)
CL1006.Contig10_All	membrane part(GO:0044425)
CL1006.Contig13_All	endoplasmic reticulum(GO:0005783)
CL1006.Contig13_All	membrane part(GO:0044425)
CL1006.Contig14_All	endoplasmic reticulum(GO:0005783)
CL1006.Contig15_All	endoplasmic reticulum(GO:0005783)
CL1006.Contig1_All	endoplasmic reticulum(GO:0005783)
CL1006.Contig1_All	organelle part(GO:0044422)
CL1006.Contig2_All	endoplasmic reticulum(GO:0005783)
CL1006.Contig2_All	membrane part(GO:0044425)
CL1006.Contig3_All	endoplasmic reticulum(GO:0005783)
CL1006.Contig3_All	membrane part(GO:0044425)
CL1006.Contig4_All	endoplasmic reticulum(GO:0005783)
CL1006.Contig4_All	membrane part(GO:0044425)
CL1006.Contig6_All	endoplasmic reticulum(GO:0005783)
CL1006.Contig6_All	membrane part(GO:0044425)
CL1006.Contig7_All	membrane(GO:0016020)
CL1006.Contig9_All	endoplasmic reticulum(GO:0005783)
CL1006.Contig9_All	membrane part(GO:0044425)
CL1008.Contig1_All	cytoplasmic part(GO:0044444)
CL1008.Contig1_All	membrane(GO:0016020)
CL1008.Contig2_All	cytoplasmic part(GO:0044444)
CL1008.Contig2_All	plasma membrane(GO:0005886)
CL1008.Contig3_All	cytoplasmic part(GO:0044444)
CL1008.Contig3_All	intracellular organelle(GO:0043229)
CL1008.Contig3_All	membrane(GO:0016020)
CL1008.Contig4_All	cell surface(GO:0009986)
CL1008.Contig4_All	cytoplasmic part(GO:0044444)
CL1008.Contig4_All	intracellular organelle(GO:0043229)
CL1008.Contig4_All	plasma membrane(GO:0005886)
CL1008.Contig5_All	cytoplasmic part(GO:0044444)
CL1008.Contig5_All	plasma membrane(GO:0005886)
CL1008.Contig6_All	cytoplasmic part(GO:0044444)
CL1008.Contig6_All	membrane(GO:0016020)
CL1011.Contig1_All	GO:0016023
CL1011.Contig1_All	GO:0031988
CL1011.Contig1_All	Golgi apparatus(GO:0005794)
CL1011.Contig1_All	acrosomal matrix(GO:0043159)
CL1011.Contig1_All	acrosomal vesicle(GO:0001669)
CL1011.Contig1_All	cell part(GO:0044464)
CL1011.Contig1_All	cell(GO:0005623)
CL1011.Contig1_All	centrosome(GO:0005813)
CL1011.Contig1_All	cytoplasm(GO:0005737)
CL1011.Contig1_All	cytoplasmic part(GO:0044444)
CL1011.Contig1_All	cytoplasmic vesicle part(GO:0044433)
CL1011.Contig1_All	cytoplasmic vesicle(GO:0031410)
CL1011.Contig1_All	cytoskeletal part(GO:0044430)
CL1011.Contig1_All	cytoskeleton(GO:0005856)
CL1011.Contig1_All	dihydrolipoyl dehydrogenase complex(GO:0045240)
CL1011.Contig1_All	glycine cleavage complex(GO:0005960)
CL1011.Contig1_All	intracellular membrane-bounded organelle(GO:0043231)
CL1011.Contig1_All	intracellular non-membrane-bounded organelle(GO:0043232)
CL1011.Contig1_All	intracellular organelle lumen(GO:0070013)
CL1011.Contig1_All	intracellular organelle part(GO:0044446)
CL1011.Contig1_All	intracellular organelle(GO:0043229)
CL1011.Contig1_All	intracellular part(GO:0044424)
CL1011.Contig1_All	intracellular(GO:0005622)
CL1011.Contig1_All	macromolecular complex(GO:0032991)
CL1011.Contig1_All	membrane-bounded organelle(GO:0043227)
CL1011.Contig1_All	membrane-enclosed lumen(GO:0031974)
CL1011.Contig1_All	microtubule cytoskeleton(GO:0015630)
CL1011.Contig1_All	microtubule organizing center(GO:0005815)
CL1011.Contig1_All	mitochondrial alpha-ketoglutarate dehydrogenase complex(GO:0005947)
CL1011.Contig1_All	mitochondrial matrix(GO:0005759)
CL1011.Contig1_All	mitochondrial nucleoid(GO:0042645)
CL1011.Contig1_All	mitochondrial oxoglutarate dehydrogenase complex(GO:0009353)
CL1011.Contig1_All	mitochondrial part(GO:0044429)
CL1011.Contig1_All	mitochondrial tricarboxylic acid cycle enzyme complex(GO:0030062)
CL1011.Contig1_All	mitochondrion(GO:0005739)
CL1011.Contig1_All	non-membrane-bounded organelle(GO:0043228)
CL1011.Contig1_All	nuclear lumen(GO:0031981)
CL1011.Contig1_All	nuclear part(GO:0044428)
CL1011.Contig1_All	nucleoid(GO:0009295)
CL1011.Contig1_All	nucleoplasm part(GO:0044451)
CL1011.Contig1_All	nucleoplasm(GO:0005654)
CL1011.Contig1_All	nucleus(GO:0005634)
CL1011.Contig1_All	organelle lumen(GO:0043233)
CL1011.Contig1_All	organelle part(GO:0044422)
CL1011.Contig1_All	organelle(GO:0043226)
CL1011.Contig1_All	oxoglutarate dehydrogenase complex(GO:0045252)
CL1011.Contig1_All	protein complex(GO:0043234)
CL1011.Contig1_All	secretory granule(GO:0030141)
CL1011.Contig1_All	sperm part(GO:0097223)
CL1011.Contig1_All	transcription factor complex(GO:0005667)
CL1011.Contig1_All	tricarboxylic acid cycle enzyme complex(GO:0045239)
CL1011.Contig1_All	vacuolar part(GO:0044437)
CL1011.Contig1_All	vacuole(GO:0005773)
CL1011.Contig1_All	vesicle(GO:0031982)
CL1011.Contig2_All	GO:0016023
CL1011.Contig2_All	GO:0031988
CL1011.Contig2_All	Golgi apparatus(GO:0005794)
CL1011.Contig2_All	acrosomal matrix(GO:0043159)
CL1011.Contig2_All	acrosomal vesicle(GO:0001669)
CL1011.Contig2_All	cell part(GO:0044464)
CL1011.Contig2_All	cell(GO:0005623)
CL1011.Contig2_All	centrosome(GO:0005813)
CL1011.Contig2_All	cytoplasm(GO:0005737)
CL1011.Contig2_All	cytoplasmic part(GO:0044444)
CL1011.Contig2_All	cytoplasmic vesicle part(GO:0044433)
CL1011.Contig2_All	cytoplasmic vesicle(GO:0031410)
CL1011.Contig2_All	cytoskeletal part(GO:0044430)
CL1011.Contig2_All	cytoskeleton(GO:0005856)
CL1011.Contig2_All	dihydrolipoyl dehydrogenase complex(GO:0045240)
CL1011.Contig2_All	glycine cleavage complex(GO:0005960)
CL1011.Contig2_All	intracellular membrane-bounded organelle(GO:0043231)
CL1011.Contig2_All	intracellular non-membrane-bounded organelle(GO:0043232)
CL1011.Contig2_All	intracellular organelle lumen(GO:0070013)
CL1011.Contig2_All	intracellular organelle part(GO:0044446)
CL1011.Contig2_All	intracellular organelle(GO:0043229)
CL1011.Contig2_All	intracellular part(GO:0044424)
CL1011.Contig2_All	intracellular(GO:0005622)
CL1011.Contig2_All	macromolecular complex(GO:0032991)
CL1011.Contig2_All	membrane-bounded organelle(GO:0043227)
CL1011.Contig2_All	membrane-enclosed lumen(GO:0031974)
CL1011.Contig2_All	microtubule cytoskeleton(GO:0015630)
CL1011.Contig2_All	microtubule organizing center(GO:0005815)
CL1011.Contig2_All	mitochondrial alpha-ketoglutarate dehydrogenase complex(GO:0005947)
CL1011.Contig2_All	mitochondrial matrix(GO:0005759)
CL1011.Contig2_All	mitochondrial nucleoid(GO:0042645)
CL1011.Contig2_All	mitochondrial oxoglutarate dehydrogenase complex(GO:0009353)
CL1011.Contig2_All	mitochondrial part(GO:0044429)
CL1011.Contig2_All	mitochondrial tricarboxylic acid cycle enzyme complex(GO:0030062)
CL1011.Contig2_All	mitochondrion(GO:0005739)
CL1011.Contig2_All	non-membrane-bounded organelle(GO:0043228)
CL1011.Contig2_All	nuclear lumen(GO:0031981)
CL1011.Contig2_All	nuclear part(GO:0044428)
CL1011.Contig2_All	nucleoid(GO:0009295)
CL1011.Contig2_All	nucleoplasm part(GO:0044451)
CL1011.Contig2_All	nucleoplasm(GO:0005654)
CL1011.Contig2_All	nucleus(GO:0005634)
CL1011.Contig2_All	organelle lumen(GO:0043233)
CL1011.Contig2_All	organelle part(GO:0044422)
CL1011.Contig2_All	organelle(GO:0043226)
CL1011.Contig2_All	oxoglutarate dehydrogenase complex(GO:0045252)
CL1011.Contig2_All	protein complex(GO:0043234)
CL1011.Contig2_All	secretory granule(GO:0030141)
CL1011.Contig2_All	sperm part(GO:0097223)
CL1011.Contig2_All	transcription factor complex(GO:0005667)
CL1011.Contig2_All	tricarboxylic acid cycle enzyme complex(GO:0045239)
CL1011.Contig2_All	vacuolar part(GO:0044437)
CL1011.Contig2_All	vacuole(GO:0005773)
CL1011.Contig2_All	vesicle(GO:0031982)
CL1011.Contig3_All	GO:0016023
CL1011.Contig3_All	GO:0031988
CL1011.Contig3_All	Golgi apparatus(GO:0005794)
CL1011.Contig3_All	acrosomal matrix(GO:0043159)
CL1011.Contig3_All	acrosomal vesicle(GO:0001669)
CL1011.Contig3_All	cell part(GO:0044464)
CL1011.Contig3_All	cell(GO:0005623)
CL1011.Contig3_All	centrosome(GO:0005813)
CL1011.Contig3_All	cytoplasm(GO:0005737)
CL1011.Contig3_All	cytoplasmic part(GO:0044444)
CL1011.Contig3_All	cytoplasmic vesicle part(GO:0044433)
CL1011.Contig3_All	cytoplasmic vesicle(GO:0031410)
CL1011.Contig3_All	cytoskeletal part(GO:0044430)
CL1011.Contig3_All	cytoskeleton(GO:0005856)
CL1011.Contig3_All	dihydrolipoyl dehydrogenase complex(GO:0045240)
CL1011.Contig3_All	glycine cleavage complex(GO:0005960)
CL1011.Contig3_All	intracellular membrane-bounded organelle(GO:0043231)
CL1011.Contig3_All	intracellular non-membrane-bounded organelle(GO:0043232)
CL1011.Contig3_All	intracellular organelle lumen(GO:0070013)
CL1011.Contig3_All	intracellular organelle part(GO:0044446)
CL1011.Contig3_All	intracellular organelle(GO:0043229)
CL1011.Contig3_All	intracellular part(GO:0044424)
CL1011.Contig3_All	intracellular(GO:0005622)
CL1011.Contig3_All	macromolecular complex(GO:0032991)
CL1011.Contig3_All	membrane-bounded organelle(GO:0043227)
CL1011.Contig3_All	membrane-enclosed lumen(GO:0031974)
CL1011.Contig3_All	microtubule cytoskeleton(GO:0015630)
CL1011.Contig3_All	microtubule organizing center(GO:0005815)
CL1011.Contig3_All	mitochondrial alpha-ketoglutarate dehydrogenase complex(GO:0005947)
CL1011.Contig3_All	mitochondrial matrix(GO:0005759)
CL1011.Contig3_All	mitochondrial nucleoid(GO:0042645)
CL1011.Contig3_All	mitochondrial oxoglutarate dehydrogenase complex(GO:0009353)
CL1011.Contig3_All	mitochondrial part(GO:0044429)
CL1011.Contig3_All	mitochondrial tricarboxylic acid cycle enzyme complex(GO:0030062)
CL1011.Contig3_All	mitochondrion(GO:0005739)
CL1011.Contig3_All	non-membrane-bounded organelle(GO:0043228)
CL1011.Contig3_All	nuclear lumen(GO:0031981)
CL1011.Contig3_All	nuclear part(GO:0044428)
CL1011.Contig3_All	nucleoid(GO:0009295)
CL1011.Contig3_All	nucleoplasm part(GO:0044451)
CL1011.Contig3_All	nucleoplasm(GO:0005654)
CL1011.Contig3_All	nucleus(GO:0005634)
CL1011.Contig3_All	organelle lumen(GO:0043233)
CL1011.Contig3_All	organelle part(GO:0044422)
CL1011.Contig3_All	organelle(GO:0043226)
CL1011.Contig3_All	oxoglutarate dehydrogenase complex(GO:0045252)
CL1011.Contig3_All	protein complex(GO:0043234)
CL1011.Contig3_All	secretory granule(GO:0030141)
CL1011.Contig3_All	sperm part(GO:0097223)
CL1011.Contig3_All	transcription factor complex(GO:0005667)
CL1011.Contig3_All	tricarboxylic acid cycle enzyme complex(GO:0045239)
CL1011.Contig3_All	vacuolar part(GO:0044437)
CL1011.Contig3_All	vacuole(GO:0005773)
CL1011.Contig3_All	vesicle(GO:0031982)
CL1011.Contig4_All	GO:0016023
CL1011.Contig4_All	GO:0031988
CL1011.Contig4_All	Golgi apparatus(GO:0005794)
CL1011.Contig4_All	acrosomal matrix(GO:0043159)
CL1011.Contig4_All	acrosomal vesicle(GO:0001669)
CL1011.Contig4_All	cell part(GO:0044464)
CL1011.Contig4_All	cell(GO:0005623)
CL1011.Contig4_All	centrosome(GO:0005813)
CL1011.Contig4_All	cytoplasm(GO:0005737)
CL1011.Contig4_All	cytoplasmic part(GO:0044444)
CL1011.Contig4_All	cytoplasmic vesicle part(GO:0044433)
CL1011.Contig4_All	cytoplasmic vesicle(GO:0031410)
CL1011.Contig4_All	cytoskeletal part(GO:0044430)
CL1011.Contig4_All	cytoskeleton(GO:0005856)
CL1011.Contig4_All	dihydrolipoyl dehydrogenase complex(GO:0045240)
CL1011.Contig4_All	glycine cleavage complex(GO:0005960)
CL1011.Contig4_All	intracellular membrane-bounded organelle(GO:0043231)
CL1011.Contig4_All	intracellular non-membrane-bounded organelle(GO:0043232)
CL1011.Contig4_All	intracellular organelle lumen(GO:0070013)
CL1011.Contig4_All	intracellular organelle part(GO:0044446)
CL1011.Contig4_All	intracellular organelle(GO:0043229)
CL1011.Contig4_All	intracellular part(GO:0044424)
CL1011.Contig4_All	intracellular(GO:0005622)
CL1011.Contig4_All	macromolecular complex(GO:0032991)
CL1011.Contig4_All	membrane-bounded organelle(GO:0043227)
CL1011.Contig4_All	membrane-enclosed lumen(GO:0031974)
CL1011.Contig4_All	microtubule cytoskeleton(GO:0015630)
CL1011.Contig4_All	microtubule organizing center(GO:0005815)
CL1011.Contig4_All	mitochondrial alpha-ketoglutarate dehydrogenase complex(GO:0005947)
CL1011.Contig4_All	mitochondrial matrix(GO:0005759)
CL1011.Contig4_All	mitochondrial nucleoid(GO:0042645)
CL1011.Contig4_All	mitochondrial oxoglutarate dehydrogenase complex(GO:0009353)
CL1011.Contig4_All	mitochondrial part(GO:0044429)
CL1011.Contig4_All	mitochondrial tricarboxylic acid cycle enzyme complex(GO:0030062)
CL1011.Contig4_All	mitochondrion(GO:0005739)
CL1011.Contig4_All	non-membrane-bounded organelle(GO:0043228)
CL1011.Contig4_All	nuclear lumen(GO:0031981)
CL1011.Contig4_All	nuclear part(GO:0044428)
CL1011.Contig4_All	nucleoid(GO:0009295)
CL1011.Contig4_All	nucleoplasm part(GO:0044451)
CL1011.Contig4_All	nucleoplasm(GO:0005654)
CL1011.Contig4_All	nucleus(GO:0005634)
CL1011.Contig4_All	organelle lumen(GO:0043233)
CL1011.Contig4_All	organelle part(GO:0044422)
CL1011.Contig4_All	organelle(GO:0043226)
CL1011.Contig4_All	oxoglutarate dehydrogenase complex(GO:0045252)
CL1011.Contig4_All	protein complex(GO:0043234)
CL1011.Contig4_All	secretory granule(GO:0030141)
CL1011.Contig4_All	sperm part(GO:0097223)
CL1011.Contig4_All	transcription factor complex(GO:0005667)
CL1011.Contig4_All	tricarboxylic acid cycle enzyme complex(GO:0045239)
CL1011.Contig4_All	vacuolar part(GO:0044437)
CL1011.Contig4_All	vacuole(GO:0005773)
CL1011.Contig4_All	vesicle(GO:0031982)
CL1015.Contig1_All	nucleus(GO:0005634)
CL1015.Contig2_All	nucleus(GO:0005634)
CL1015.Contig3_All	nucleolus(GO:0005730)
CL1016.Contig1_All	macromolecular complex(GO:0032991)
CL1016.Contig1_All	membrane(GO:0016020)
CL1016.Contig1_All	nuclear envelope(GO:0005635)
CL1016.Contig2_All	intracellular ribonucleoprotein complex(GO:0030529)
CL1016.Contig2_All	nuclear membrane(GO:0031965)
CL1016.Contig2_All	nuclear pore(GO:0005643)
CL1016.Contig3_All	intracellular ribonucleoprotein complex(GO:0030529)
CL1016.Contig3_All	nuclear membrane(GO:0031965)
CL1016.Contig3_All	nuclear pore(GO:0005643)
CL102.Contig1_All	PcG protein complex(GO:0031519)
CL102.Contig1_All	cell part(GO:0044464)
CL102.Contig1_All	cell periphery(GO:0071944)
CL102.Contig1_All	cell(GO:0005623)
CL102.Contig1_All	cytoplasm(GO:0005737)
CL102.Contig1_All	cytoplasmic part(GO:0044444)
CL102.Contig1_All	cytosol(GO:0005829)
CL102.Contig1_All	intracellular membrane-bounded organelle(GO:0043231)
CL102.Contig1_All	intracellular non-membrane-bounded organelle(GO:0043232)
CL102.Contig1_All	intracellular organelle part(GO:0044446)
CL102.Contig1_All	intracellular organelle(GO:0043229)
CL102.Contig1_All	intracellular part(GO:0044424)
CL102.Contig1_All	intracellular(GO:0005622)
CL102.Contig1_All	macromolecular complex(GO:0032991)
CL102.Contig1_All	membrane(GO:0016020)
CL102.Contig1_All	membrane-bounded organelle(GO:0043227)
CL102.Contig1_All	non-membrane-bounded organelle(GO:0043228)
CL102.Contig1_All	nuclear part(GO:0044428)
CL102.Contig1_All	nucleus(GO:0005634)
CL102.Contig1_All	organelle part(GO:0044422)
CL102.Contig1_All	organelle(GO:0043226)
CL102.Contig1_All	plasma membrane(GO:0005886)
CL102.Contig1_All	protein complex(GO:0043234)
CL102.Contig1_All	protein kinase CK2 complex(GO:0005956)
CL102.Contig2_All	PcG protein complex(GO:0031519)
CL102.Contig2_All	axon(GO:0030424)
CL102.Contig2_All	cell body(GO:0044297)
CL102.Contig2_All	cell part(GO:0044464)
CL102.Contig2_All	cell periphery(GO:0071944)
CL102.Contig2_All	cell projection(GO:0042995)
CL102.Contig2_All	cell(GO:0005623)
CL102.Contig2_All	cilium(GO:0005929)
CL102.Contig2_All	cytoplasm(GO:0005737)
CL102.Contig2_All	cytoplasmic part(GO:0044444)
CL102.Contig2_All	cytosol(GO:0005829)
CL102.Contig2_All	dendrite(GO:0030425)
CL102.Contig2_All	intracellular membrane-bounded organelle(GO:0043231)
CL102.Contig2_All	intracellular non-membrane-bounded organelle(GO:0043232)
CL102.Contig2_All	intracellular organelle part(GO:0044446)
CL102.Contig2_All	intracellular organelle(GO:0043229)
CL102.Contig2_All	intracellular part(GO:0044424)
CL102.Contig2_All	intracellular(GO:0005622)
CL102.Contig2_All	macromolecular complex(GO:0032991)
CL102.Contig2_All	membrane(GO:0016020)
CL102.Contig2_All	membrane-bounded organelle(GO:0043227)
CL102.Contig2_All	neuron part(GO:0097458)
CL102.Contig2_All	neuron projection(GO:0043005)
CL102.Contig2_All	neuronal cell body(GO:0043025)
CL102.Contig2_All	non-membrane-bounded organelle(GO:0043228)
CL102.Contig2_All	nuclear part(GO:0044428)
CL102.Contig2_All	nucleus(GO:0005634)
CL102.Contig2_All	organelle part(GO:0044422)
CL102.Contig2_All	organelle(GO:0043226)
CL102.Contig2_All	plasma membrane(GO:0005886)
CL102.Contig2_All	protein complex(GO:0043234)
CL102.Contig2_All	protein kinase CK2 complex(GO:0005956)
CL102.Contig3_All	PcG protein complex(GO:0031519)
CL102.Contig3_All	cell part(GO:0044464)
CL102.Contig3_All	cell periphery(GO:0071944)
CL102.Contig3_All	cell(GO:0005623)
CL102.Contig3_All	cytoplasm(GO:0005737)
CL102.Contig3_All	cytoplasmic part(GO:0044444)
CL102.Contig3_All	cytosol(GO:0005829)
CL102.Contig3_All	intracellular membrane-bounded organelle(GO:0043231)
CL102.Contig3_All	intracellular non-membrane-bounded organelle(GO:0043232)
CL102.Contig3_All	intracellular organelle part(GO:0044446)
CL102.Contig3_All	intracellular organelle(GO:0043229)
CL102.Contig3_All	intracellular part(GO:0044424)
CL102.Contig3_All	intracellular(GO:0005622)
CL102.Contig3_All	macromolecular complex(GO:0032991)
CL102.Contig3_All	membrane(GO:0016020)
CL102.Contig3_All	membrane-bounded organelle(GO:0043227)
CL102.Contig3_All	non-membrane-bounded organelle(GO:0043228)
CL102.Contig3_All	nuclear part(GO:0044428)
CL102.Contig3_All	nucleus(GO:0005634)
CL102.Contig3_All	organelle part(GO:0044422)
CL102.Contig3_All	organelle(GO:0043226)
CL102.Contig3_All	plasma membrane(GO:0005886)
CL102.Contig3_All	protein complex(GO:0043234)
CL102.Contig3_All	protein kinase CK2 complex(GO:0005956)
CL102.Contig4_All	PcG protein complex(GO:0031519)
CL102.Contig4_All	axon(GO:0030424)
CL102.Contig4_All	cell body(GO:0044297)
CL102.Contig4_All	cell part(GO:0044464)
CL102.Contig4_All	cell periphery(GO:0071944)
CL102.Contig4_All	cell projection(GO:0042995)
CL102.Contig4_All	cell(GO:0005623)
CL102.Contig4_All	cilium(GO:0005929)
CL102.Contig4_All	cytoplasm(GO:0005737)
CL102.Contig4_All	cytoplasmic part(GO:0044444)
CL102.Contig4_All	cytosol(GO:0005829)
CL102.Contig4_All	dendrite(GO:0030425)
CL102.Contig4_All	intracellular membrane-bounded organelle(GO:0043231)
CL102.Contig4_All	intracellular non-membrane-bounded organelle(GO:0043232)
CL102.Contig4_All	intracellular organelle part(GO:0044446)
CL102.Contig4_All	intracellular organelle(GO:0043229)
CL102.Contig4_All	intracellular part(GO:0044424)
CL102.Contig4_All	intracellular(GO:0005622)
CL102.Contig4_All	macromolecular complex(GO:0032991)
CL102.Contig4_All	membrane(GO:0016020)
CL102.Contig4_All	membrane-bounded organelle(GO:0043227)
CL102.Contig4_All	neuron part(GO:0097458)
CL102.Contig4_All	neuron projection(GO:0043005)
CL102.Contig4_All	neuronal cell body(GO:0043025)
CL102.Contig4_All	non-membrane-bounded organelle(GO:0043228)
CL102.Contig4_All	nuclear part(GO:0044428)
CL102.Contig4_All	nucleus(GO:0005634)
CL102.Contig4_All	organelle part(GO:0044422)
CL102.Contig4_All	organelle(GO:0043226)
CL102.Contig4_All	plasma membrane(GO:0005886)
CL102.Contig4_All	protein complex(GO:0043234)
CL102.Contig4_All	protein kinase CK2 complex(GO:0005956)
CL1024.Contig1_All	integral component of membrane(GO:0016021)
CL1024.Contig1_All	intrinsic component of membrane(GO:0031224)
CL1024.Contig1_All	membrane part(GO:0044425)
CL1024.Contig1_All	membrane(GO:0016020)
CL1024.Contig2_All	integral component of membrane(GO:0016021)
CL1024.Contig2_All	intrinsic component of membrane(GO:0031224)
CL1024.Contig2_All	membrane part(GO:0044425)
CL1024.Contig2_All	membrane(GO:0016020)
CL1026.Contig1_All	cytosol(GO:0005829)
CL1026.Contig1_All	mitochondrion(GO:0005739)
CL1026.Contig2_All	cytosol(GO:0005829)
CL1026.Contig2_All	mitochondrion(GO:0005739)
CL1029.Contig1_All	proteinaceous extracellular matrix(GO:0005578)
CL1029.Contig2_All	extracellular matrix(GO:0031012)
CL1029.Contig2_All	muscle tendon junction(GO:0005927)
CL1029.Contig2_All	protein complex(GO:0043234)
CL1031.Contig1_All	P-body(GO:0000932)
CL1031.Contig1_All	cell part(GO:0044464)
CL1031.Contig1_All	cell(GO:0005623)
CL1031.Contig1_All	cytoplasm(GO:0005737)
CL1031.Contig1_All	cytoplasmic part(GO:0044444)
CL1031.Contig1_All	intracellular membrane-bounded organelle(GO:0043231)
CL1031.Contig1_All	intracellular non-membrane-bounded organelle(GO:0043232)
CL1031.Contig1_All	intracellular organelle(GO:0043229)
CL1031.Contig1_All	intracellular part(GO:0044424)
CL1031.Contig1_All	intracellular ribonucleoprotein complex(GO:0030529)
CL1031.Contig1_All	intracellular(GO:0005622)
CL1031.Contig1_All	macromolecular complex(GO:0032991)
CL1031.Contig1_All	membrane-bounded organelle(GO:0043227)
CL1031.Contig1_All	non-membrane-bounded organelle(GO:0043228)
CL1031.Contig1_All	nucleus(GO:0005634)
CL1031.Contig1_All	organelle(GO:0043226)
CL1031.Contig1_All	ribonucleoprotein granule(GO:0035770)
CL1031.Contig2_All	P-body(GO:0000932)
CL1031.Contig2_All	cell part(GO:0044464)
CL1031.Contig2_All	cell(GO:0005623)
CL1031.Contig2_All	cytoplasm(GO:0005737)
CL1031.Contig2_All	cytoplasmic part(GO:0044444)
CL1031.Contig2_All	intracellular membrane-bounded organelle(GO:0043231)
CL1031.Contig2_All	intracellular non-membrane-bounded organelle(GO:0043232)
CL1031.Contig2_All	intracellular organelle(GO:0043229)
CL1031.Contig2_All	intracellular part(GO:0044424)
CL1031.Contig2_All	intracellular ribonucleoprotein complex(GO:0030529)
CL1031.Contig2_All	intracellular(GO:0005622)
CL1031.Contig2_All	macromolecular complex(GO:0032991)
CL1031.Contig2_All	membrane-bounded organelle(GO:0043227)
CL1031.Contig2_All	non-membrane-bounded organelle(GO:0043228)
CL1031.Contig2_All	nucleus(GO:0005634)
CL1031.Contig2_All	organelle(GO:0043226)
CL1031.Contig2_All	ribonucleoprotein granule(GO:0035770)
CL1031.Contig3_All	P-body(GO:0000932)
CL1031.Contig3_All	cell part(GO:0044464)
CL1031.Contig3_All	cell(GO:0005623)
CL1031.Contig3_All	cytoplasm(GO:0005737)
CL1031.Contig3_All	cytoplasmic part(GO:0044444)
CL1031.Contig3_All	intracellular membrane-bounded organelle(GO:0043231)
CL1031.Contig3_All	intracellular non-membrane-bounded organelle(GO:0043232)
CL1031.Contig3_All	intracellular organelle(GO:0043229)
CL1031.Contig3_All	intracellular part(GO:0044424)
CL1031.Contig3_All	intracellular ribonucleoprotein complex(GO:0030529)
CL1031.Contig3_All	intracellular(GO:0005622)
CL1031.Contig3_All	macromolecular complex(GO:0032991)
CL1031.Contig3_All	membrane-bounded organelle(GO:0043227)
CL1031.Contig3_All	non-membrane-bounded organelle(GO:0043228)
CL1031.Contig3_All	nucleus(GO:0005634)
CL1031.Contig3_All	organelle(GO:0043226)
CL1031.Contig3_All	ribonucleoprotein granule(GO:0035770)
CL1031.Contig4_All	P-body(GO:0000932)
CL1031.Contig4_All	cell part(GO:0044464)
CL1031.Contig4_All	cell(GO:0005623)
CL1031.Contig4_All	cytoplasm(GO:0005737)
CL1031.Contig4_All	cytoplasmic part(GO:0044444)
CL1031.Contig4_All	intracellular membrane-bounded organelle(GO:0043231)
CL1031.Contig4_All	intracellular non-membrane-bounded organelle(GO:0043232)
CL1031.Contig4_All	intracellular organelle(GO:0043229)
CL1031.Contig4_All	intracellular part(GO:0044424)
CL1031.Contig4_All	intracellular ribonucleoprotein complex(GO:0030529)
CL1031.Contig4_All	intracellular(GO:0005622)
CL1031.Contig4_All	macromolecular complex(GO:0032991)
CL1031.Contig4_All	membrane-bounded organelle(GO:0043227)
CL1031.Contig4_All	non-membrane-bounded organelle(GO:0043228)
CL1031.Contig4_All	nucleus(GO:0005634)
CL1031.Contig4_All	organelle(GO:0043226)
CL1031.Contig4_All	ribonucleoprotein granule(GO:0035770)
CL1032.Contig1_All	cell part(GO:0044464)
CL1032.Contig1_All	cell periphery(GO:0071944)
CL1032.Contig1_All	cell(GO:0005623)
CL1032.Contig1_All	integral component of membrane(GO:0016021)
CL1032.Contig1_All	intrinsic component of membrane(GO:0031224)
CL1032.Contig1_All	membrane part(GO:0044425)
CL1032.Contig1_All	membrane(GO:0016020)
CL1032.Contig1_All	plasma membrane(GO:0005886)
CL1032.Contig2_All	cell part(GO:0044464)
CL1032.Contig2_All	cell periphery(GO:0071944)
CL1032.Contig2_All	cell(GO:0005623)
CL1032.Contig2_All	integral component of membrane(GO:0016021)
CL1032.Contig2_All	intrinsic component of membrane(GO:0031224)
CL1032.Contig2_All	membrane part(GO:0044425)
CL1032.Contig2_All	membrane(GO:0016020)
CL1032.Contig2_All	plasma membrane(GO:0005886)
CL1033.Contig1_All	plasma membrane(GO:0005886)
CL1033.Contig2_All	plasma membrane(GO:0005886)
CL1033.Contig3_All	plasma membrane(GO:0005886)
CL1033.Contig4_All	plasma membrane(GO:0005886)
CL1033.Contig5_All	plasma membrane(GO:0005886)
CL1035.Contig1_All	Golgi apparatus(GO:0005794)
CL1038.Contig1_All	cell part(GO:0044464)
CL1038.Contig1_All	cell(GO:0005623)
CL1038.Contig1_All	cytoplasm(GO:0005737)
CL1038.Contig1_All	cytoplasmic part(GO:0044444)
CL1038.Contig1_All	intracellular membrane-bounded organelle(GO:0043231)
CL1038.Contig1_All	intracellular organelle(GO:0043229)
CL1038.Contig1_All	intracellular part(GO:0044424)
CL1038.Contig1_All	intracellular(GO:0005622)
CL1038.Contig1_All	membrane-bounded organelle(GO:0043227)
CL1038.Contig1_All	microbody(GO:0042579)
CL1038.Contig1_All	nucleus(GO:0005634)
CL1038.Contig1_All	organelle(GO:0043226)
CL1038.Contig1_All	peroxisome(GO:0005777)
CL1038.Contig2_All	cell part(GO:0044464)
CL1038.Contig2_All	cell(GO:0005623)
CL1038.Contig2_All	cytoplasm(GO:0005737)
CL1038.Contig2_All	cytoplasmic part(GO:0044444)
CL1038.Contig2_All	cytosol(GO:0005829)
CL1038.Contig2_All	intracellular membrane-bounded organelle(GO:0043231)
CL1038.Contig2_All	intracellular organelle(GO:0043229)
CL1038.Contig2_All	intracellular part(GO:0044424)
CL1038.Contig2_All	intracellular(GO:0005622)
CL1038.Contig2_All	membrane-bounded organelle(GO:0043227)
CL1038.Contig2_All	microbody(GO:0042579)
CL1038.Contig2_All	nucleus(GO:0005634)
CL1038.Contig2_All	organelle(GO:0043226)
CL1038.Contig2_All	peroxisome(GO:0005777)
CL104.Contig2_All	nucleolus(GO:0005730)
CL104.Contig2_All	nucleoplasm(GO:0005654)
CL1045.Contig1_All	membrane(GO:0016020)
CL1045.Contig1_All	obsolete microsome(GO:0005792)
CL1045.Contig2_All	membrane(GO:0016020)
CL1045.Contig2_All	obsolete microsome(GO:0005792)
CL1046.Contig1_All	Set1C/COMPASS complex(GO:0048188)
CL1046.Contig1_All	nucleolus(GO:0005730)
CL1047.Contig2_All	cell part(GO:0044464)
CL1047.Contig3_All	cell part(GO:0044464)
CL1047.Contig4_All	apical part of cell(GO:0045177)
CL1047.Contig4_All	late endosome(GO:0005770)
CL1047.Contig4_All	lysosomal lumen(GO:0043202)
CL1049.Contig3_All	P-body(GO:0000932)
CL1049.Contig3_All	cell part(GO:0044464)
CL1049.Contig3_All	cell(GO:0005623)
CL1049.Contig3_All	cytoplasm(GO:0005737)
CL1049.Contig3_All	cytoplasmic part(GO:0044444)
CL1049.Contig3_All	cytosol(GO:0005829)
CL1049.Contig3_All	intracellular membrane-bounded organelle(GO:0043231)
CL1049.Contig3_All	intracellular non-membrane-bounded organelle(GO:0043232)
CL1049.Contig3_All	intracellular organelle part(GO:0044446)
CL1049.Contig3_All	intracellular organelle(GO:0043229)
CL1049.Contig3_All	intracellular part(GO:0044424)
CL1049.Contig3_All	intracellular ribonucleoprotein complex(GO:0030529)
CL1049.Contig3_All	intracellular(GO:0005622)
CL1049.Contig3_All	macromolecular complex(GO:0032991)
CL1049.Contig3_All	membrane(GO:0016020)
CL1049.Contig3_All	membrane-bounded organelle(GO:0043227)
CL1049.Contig3_All	microbody membrane(GO:0031903)
CL1049.Contig3_All	microbody part(GO:0044438)
CL1049.Contig3_All	microbody(GO:0042579)
CL1049.Contig3_All	non-membrane-bounded organelle(GO:0043228)
CL1049.Contig3_All	organelle membrane(GO:0031090)
CL1049.Contig3_All	organelle part(GO:0044422)
CL1049.Contig3_All	organelle(GO:0043226)
CL1049.Contig3_All	peroxisomal membrane(GO:0005778)
CL1049.Contig3_All	peroxisomal part(GO:0044439)
CL1049.Contig3_All	peroxisome(GO:0005777)
CL1049.Contig3_All	ribonucleoprotein granule(GO:0035770)
CL1049.Contig4_All	CCR4-NOT complex(GO:0030014)
CL1049.Contig4_All	P-body(GO:0000932)
CL1049.Contig4_All	cell part(GO:0044464)
CL1049.Contig4_All	cell(GO:0005623)
CL1049.Contig4_All	cytoplasm(GO:0005737)
CL1049.Contig4_All	cytoplasmic part(GO:0044444)
CL1049.Contig4_All	cytosol(GO:0005829)
CL1049.Contig4_All	intracellular membrane-bounded organelle(GO:0043231)
CL1049.Contig4_All	intracellular non-membrane-bounded organelle(GO:0043232)
CL1049.Contig4_All	intracellular organelle part(GO:0044446)
CL1049.Contig4_All	intracellular organelle(GO:0043229)
CL1049.Contig4_All	intracellular part(GO:0044424)
CL1049.Contig4_All	intracellular ribonucleoprotein complex(GO:0030529)
CL1049.Contig4_All	intracellular(GO:0005622)
CL1049.Contig4_All	macromolecular complex(GO:0032991)
CL1049.Contig4_All	membrane(GO:0016020)
CL1049.Contig4_All	membrane-bounded organelle(GO:0043227)
CL1049.Contig4_All	microbody membrane(GO:0031903)
CL1049.Contig4_All	microbody part(GO:0044438)
CL1049.Contig4_All	microbody(GO:0042579)
CL1049.Contig4_All	non-membrane-bounded organelle(GO:0043228)
CL1049.Contig4_All	organelle membrane(GO:0031090)
CL1049.Contig4_All	organelle part(GO:0044422)
CL1049.Contig4_All	organelle(GO:0043226)
CL1049.Contig4_All	peroxisomal membrane(GO:0005778)
CL1049.Contig4_All	peroxisomal part(GO:0044439)
CL1049.Contig4_All	peroxisome(GO:0005777)
CL1049.Contig4_All	ribonucleoprotein granule(GO:0035770)
CL105.Contig10_All	COP9 signalosome(GO:0008180)
CL105.Contig10_All	Golgi apparatus(GO:0005794)
CL105.Contig10_All	axon part(GO:0033267)
CL105.Contig10_All	axon(GO:0030424)
CL105.Contig10_All	cell cortex part(GO:0044448)
CL105.Contig10_All	cell cortex(GO:0005938)
CL105.Contig10_All	cell junction(GO:0030054)
CL105.Contig10_All	cell part(GO:0044464)
CL105.Contig10_All	cell periphery(GO:0071944)
CL105.Contig10_All	cell projection part(GO:0044463)
CL105.Contig10_All	cell projection(GO:0042995)
CL105.Contig10_All	cell(GO:0005623)
CL105.Contig10_All	cell-cell junction(GO:0005911)
CL105.Contig10_All	cortical cytoskeleton(GO:0030863)
CL105.Contig10_All	cytoplasm(GO:0005737)
CL105.Contig10_All	cytoplasmic part(GO:0044444)
CL105.Contig10_All	cytoskeleton(GO:0005856)
CL105.Contig10_All	extrinsic component of membrane(GO:0019898)
CL105.Contig10_All	extrinsic component of plasma membrane(GO:0019897)
CL105.Contig10_All	intracellular membrane-bounded organelle(GO:0043231)
CL105.Contig10_All	intracellular non-membrane-bounded organelle(GO:0043232)
CL105.Contig10_All	intracellular organelle part(GO:0044446)
CL105.Contig10_All	intracellular organelle(GO:0043229)
CL105.Contig10_All	intracellular part(GO:0044424)
CL105.Contig10_All	intracellular(GO:0005622)
CL105.Contig10_All	juxtaparanode region of axon(GO:0044224)
CL105.Contig10_All	macromolecular complex(GO:0032991)
CL105.Contig10_All	main axon(GO:0044304)
CL105.Contig10_All	membrane part(GO:0044425)
CL105.Contig10_All	membrane(GO:0016020)
CL105.Contig10_All	membrane-bounded organelle(GO:0043227)
CL105.Contig10_All	neuron part(GO:0097458)
CL105.Contig10_All	neuron projection(GO:0043005)
CL105.Contig10_All	non-membrane-bounded organelle(GO:0043228)
CL105.Contig10_All	nuclear part(GO:0044428)
CL105.Contig10_All	nucleus(GO:0005634)
CL105.Contig10_All	organelle part(GO:0044422)
CL105.Contig10_All	organelle(GO:0043226)
CL105.Contig10_All	paranode region of axon(GO:0033270)
CL105.Contig10_All	plasma membrane part(GO:0044459)
CL105.Contig10_All	plasma membrane(GO:0005886)
CL105.Contig10_All	protein complex(GO:0043234)
CL105.Contig11_All	COP9 signalosome(GO:0008180)
CL105.Contig11_All	Golgi apparatus(GO:0005794)
CL105.Contig11_All	axon part(GO:0033267)
CL105.Contig11_All	axon(GO:0030424)
CL105.Contig11_All	cell cortex part(GO:0044448)
CL105.Contig11_All	cell cortex(GO:0005938)
CL105.Contig11_All	cell junction(GO:0030054)
CL105.Contig11_All	cell part(GO:0044464)
CL105.Contig11_All	cell periphery(GO:0071944)
CL105.Contig11_All	cell projection part(GO:0044463)
CL105.Contig11_All	cell projection(GO:0042995)
CL105.Contig11_All	cell(GO:0005623)
CL105.Contig11_All	cell-cell junction(GO:0005911)
CL105.Contig11_All	cortical cytoskeleton(GO:0030863)
CL105.Contig11_All	cytoplasm(GO:0005737)
CL105.Contig11_All	cytoplasmic part(GO:0044444)
CL105.Contig11_All	cytoskeleton(GO:0005856)
CL105.Contig11_All	extrinsic component of membrane(GO:0019898)
CL105.Contig11_All	extrinsic component of plasma membrane(GO:0019897)
CL105.Contig11_All	intracellular membrane-bounded organelle(GO:0043231)
CL105.Contig11_All	intracellular non-membrane-bounded organelle(GO:0043232)
CL105.Contig11_All	intracellular organelle part(GO:0044446)
CL105.Contig11_All	intracellular organelle(GO:0043229)
CL105.Contig11_All	intracellular part(GO:0044424)
CL105.Contig11_All	intracellular(GO:0005622)
CL105.Contig11_All	juxtaparanode region of axon(GO:0044224)
CL105.Contig11_All	macromolecular complex(GO:0032991)
CL105.Contig11_All	main axon(GO:0044304)
CL105.Contig11_All	membrane part(GO:0044425)
CL105.Contig11_All	membrane(GO:0016020)
CL105.Contig11_All	membrane-bounded organelle(GO:0043227)
CL105.Contig11_All	neuron part(GO:0097458)
CL105.Contig11_All	neuron projection(GO:0043005)
CL105.Contig11_All	non-membrane-bounded organelle(GO:0043228)
CL105.Contig11_All	nuclear part(GO:0044428)
CL105.Contig11_All	nucleus(GO:0005634)
CL105.Contig11_All	organelle part(GO:0044422)
CL105.Contig11_All	organelle(GO:0043226)
CL105.Contig11_All	paranode region of axon(GO:0033270)
CL105.Contig11_All	plasma membrane part(GO:0044459)
CL105.Contig11_All	plasma membrane(GO:0005886)
CL105.Contig11_All	protein complex(GO:0043234)
CL105.Contig1_All	COP9 signalosome(GO:0008180)
CL105.Contig1_All	Golgi apparatus(GO:0005794)
CL105.Contig1_All	axon part(GO:0033267)
CL105.Contig1_All	axon(GO:0030424)
CL105.Contig1_All	cell cortex part(GO:0044448)
CL105.Contig1_All	cell cortex(GO:0005938)
CL105.Contig1_All	cell junction(GO:0030054)
CL105.Contig1_All	cell part(GO:0044464)
CL105.Contig1_All	cell periphery(GO:0071944)
CL105.Contig1_All	cell projection part(GO:0044463)
CL105.Contig1_All	cell projection(GO:0042995)
CL105.Contig1_All	cell(GO:0005623)
CL105.Contig1_All	cell-cell junction(GO:0005911)
CL105.Contig1_All	cortical cytoskeleton(GO:0030863)
CL105.Contig1_All	cytoplasm(GO:0005737)
CL105.Contig1_All	cytoplasmic part(GO:0044444)
CL105.Contig1_All	cytoskeleton(GO:0005856)
CL105.Contig1_All	extrinsic component of membrane(GO:0019898)
CL105.Contig1_All	extrinsic component of plasma membrane(GO:0019897)
CL105.Contig1_All	intracellular membrane-bounded organelle(GO:0043231)
CL105.Contig1_All	intracellular non-membrane-bounded organelle(GO:0043232)
CL105.Contig1_All	intracellular organelle part(GO:0044446)
CL105.Contig1_All	intracellular organelle(GO:0043229)
CL105.Contig1_All	intracellular part(GO:0044424)
CL105.Contig1_All	intracellular(GO:0005622)
CL105.Contig1_All	juxtaparanode region of axon(GO:0044224)
CL105.Contig1_All	macromolecular complex(GO:0032991)
CL105.Contig1_All	main axon(GO:0044304)
CL105.Contig1_All	membrane part(GO:0044425)
CL105.Contig1_All	membrane(GO:0016020)
CL105.Contig1_All	membrane-bounded organelle(GO:0043227)
CL105.Contig1_All	neuron part(GO:0097458)
CL105.Contig1_All	neuron projection(GO:0043005)
CL105.Contig1_All	non-membrane-bounded organelle(GO:0043228)
CL105.Contig1_All	nuclear part(GO:0044428)
CL105.Contig1_All	nucleus(GO:0005634)
CL105.Contig1_All	organelle part(GO:0044422)
CL105.Contig1_All	organelle(GO:0043226)
CL105.Contig1_All	paranode region of axon(GO:0033270)
CL105.Contig1_All	plasma membrane part(GO:0044459)
CL105.Contig1_All	plasma membrane(GO:0005886)
CL105.Contig1_All	protein complex(GO:0043234)
CL105.Contig2_All	COP9 signalosome(GO:0008180)
CL105.Contig2_All	Golgi apparatus(GO:0005794)
CL105.Contig2_All	axon part(GO:0033267)
CL105.Contig2_All	axon(GO:0030424)
CL105.Contig2_All	cell cortex part(GO:0044448)
CL105.Contig2_All	cell cortex(GO:0005938)
CL105.Contig2_All	cell junction(GO:0030054)
CL105.Contig2_All	cell part(GO:0044464)
CL105.Contig2_All	cell periphery(GO:0071944)
CL105.Contig2_All	cell projection part(GO:0044463)
CL105.Contig2_All	cell projection(GO:0042995)
CL105.Contig2_All	cell(GO:0005623)
CL105.Contig2_All	cell-cell junction(GO:0005911)
CL105.Contig2_All	cortical cytoskeleton(GO:0030863)
CL105.Contig2_All	cytoplasm(GO:0005737)
CL105.Contig2_All	cytoplasmic part(GO:0044444)
CL105.Contig2_All	cytoskeleton(GO:0005856)
CL105.Contig2_All	extrinsic component of membrane(GO:0019898)
CL105.Contig2_All	extrinsic component of plasma membrane(GO:0019897)
CL105.Contig2_All	intracellular membrane-bounded organelle(GO:0043231)
CL105.Contig2_All	intracellular non-membrane-bounded organelle(GO:0043232)
CL105.Contig2_All	intracellular organelle part(GO:0044446)
CL105.Contig2_All	intracellular organelle(GO:0043229)
CL105.Contig2_All	intracellular part(GO:0044424)
CL105.Contig2_All	intracellular(GO:0005622)
CL105.Contig2_All	juxtaparanode region of axon(GO:0044224)
CL105.Contig2_All	macromolecular complex(GO:0032991)
CL105.Contig2_All	main axon(GO:0044304)
CL105.Contig2_All	membrane part(GO:0044425)
CL105.Contig2_All	membrane(GO:0016020)
CL105.Contig2_All	membrane-bounded organelle(GO:0043227)
CL105.Contig2_All	neuron part(GO:0097458)
CL105.Contig2_All	neuron projection(GO:0043005)
CL105.Contig2_All	non-membrane-bounded organelle(GO:0043228)
CL105.Contig2_All	nuclear part(GO:0044428)
CL105.Contig2_All	nucleus(GO:0005634)
CL105.Contig2_All	organelle part(GO:0044422)
CL105.Contig2_All	organelle(GO:0043226)
CL105.Contig2_All	paranode region of axon(GO:0033270)
CL105.Contig2_All	plasma membrane part(GO:0044459)
CL105.Contig2_All	plasma membrane(GO:0005886)
CL105.Contig2_All	protein complex(GO:0043234)
CL105.Contig3_All	COP9 signalosome(GO:0008180)
CL105.Contig3_All	Golgi apparatus(GO:0005794)
CL105.Contig3_All	axon part(GO:0033267)
CL105.Contig3_All	axon(GO:0030424)
CL105.Contig3_All	cell cortex part(GO:0044448)
CL105.Contig3_All	cell cortex(GO:0005938)
CL105.Contig3_All	cell junction(GO:0030054)
CL105.Contig3_All	cell part(GO:0044464)
CL105.Contig3_All	cell periphery(GO:0071944)
CL105.Contig3_All	cell projection part(GO:0044463)
CL105.Contig3_All	cell projection(GO:0042995)
CL105.Contig3_All	cell(GO:0005623)
CL105.Contig3_All	cell-cell junction(GO:0005911)
CL105.Contig3_All	cortical cytoskeleton(GO:0030863)
CL105.Contig3_All	cytoplasm(GO:0005737)
CL105.Contig3_All	cytoplasmic part(GO:0044444)
CL105.Contig3_All	cytoskeleton(GO:0005856)
CL105.Contig3_All	extrinsic component of membrane(GO:0019898)
CL105.Contig3_All	extrinsic component of plasma membrane(GO:0019897)
CL105.Contig3_All	intracellular membrane-bounded organelle(GO:0043231)
CL105.Contig3_All	intracellular non-membrane-bounded organelle(GO:0043232)
CL105.Contig3_All	intracellular organelle part(GO:0044446)
CL105.Contig3_All	intracellular organelle(GO:0043229)
CL105.Contig3_All	intracellular part(GO:0044424)
CL105.Contig3_All	intracellular(GO:0005622)
CL105.Contig3_All	juxtaparanode region of axon(GO:0044224)
CL105.Contig3_All	macromolecular complex(GO:0032991)
CL105.Contig3_All	main axon(GO:0044304)
CL105.Contig3_All	membrane part(GO:0044425)
CL105.Contig3_All	membrane(GO:0016020)
CL105.Contig3_All	membrane-bounded organelle(GO:0043227)
CL105.Contig3_All	neuron part(GO:0097458)
CL105.Contig3_All	neuron projection(GO:0043005)
CL105.Contig3_All	non-membrane-bounded organelle(GO:0043228)
CL105.Contig3_All	nuclear part(GO:0044428)
CL105.Contig3_All	nucleus(GO:0005634)
CL105.Contig3_All	organelle part(GO:0044422)
CL105.Contig3_All	organelle(GO:0043226)
CL105.Contig3_All	paranode region of axon(GO:0033270)
CL105.Contig3_All	plasma membrane part(GO:0044459)
CL105.Contig3_All	plasma membrane(GO:0005886)
CL105.Contig3_All	protein complex(GO:0043234)
CL105.Contig4_All	COP9 signalosome(GO:0008180)
CL105.Contig4_All	Golgi apparatus(GO:0005794)
CL105.Contig4_All	axon part(GO:0033267)
CL105.Contig4_All	axon(GO:0030424)
CL105.Contig4_All	cell cortex part(GO:0044448)
CL105.Contig4_All	cell cortex(GO:0005938)
CL105.Contig4_All	cell junction(GO:0030054)
CL105.Contig4_All	cell part(GO:0044464)
CL105.Contig4_All	cell periphery(GO:0071944)
CL105.Contig4_All	cell projection part(GO:0044463)
CL105.Contig4_All	cell projection(GO:0042995)
CL105.Contig4_All	cell(GO:0005623)
CL105.Contig4_All	cell-cell junction(GO:0005911)
CL105.Contig4_All	cortical cytoskeleton(GO:0030863)
CL105.Contig4_All	cytoplasm(GO:0005737)
CL105.Contig4_All	cytoplasmic part(GO:0044444)
CL105.Contig4_All	cytoskeleton(GO:0005856)
CL105.Contig4_All	extrinsic component of membrane(GO:0019898)
CL105.Contig4_All	extrinsic component of plasma membrane(GO:0019897)
CL105.Contig4_All	intracellular membrane-bounded organelle(GO:0043231)
CL105.Contig4_All	intracellular non-membrane-bounded organelle(GO:0043232)
CL105.Contig4_All	intracellular organelle part(GO:0044446)
CL105.Contig4_All	intracellular organelle(GO:0043229)
CL105.Contig4_All	intracellular part(GO:0044424)
CL105.Contig4_All	intracellular(GO:0005622)
CL105.Contig4_All	juxtaparanode region of axon(GO:0044224)
CL105.Contig4_All	macromolecular complex(GO:0032991)
CL105.Contig4_All	main axon(GO:0044304)
CL105.Contig4_All	membrane part(GO:0044425)
CL105.Contig4_All	membrane(GO:0016020)
CL105.Contig4_All	membrane-bounded organelle(GO:0043227)
CL105.Contig4_All	neuron part(GO:0097458)
CL105.Contig4_All	neuron projection(GO:0043005)
CL105.Contig4_All	non-membrane-bounded organelle(GO:0043228)
CL105.Contig4_All	nuclear part(GO:0044428)
CL105.Contig4_All	nucleus(GO:0005634)
CL105.Contig4_All	organelle part(GO:0044422)
CL105.Contig4_All	organelle(GO:0043226)
CL105.Contig4_All	paranode region of axon(GO:0033270)
CL105.Contig4_All	plasma membrane part(GO:0044459)
CL105.Contig4_All	plasma membrane(GO:0005886)
CL105.Contig4_All	protein complex(GO:0043234)
CL105.Contig5_All	COP9 signalosome(GO:0008180)
CL105.Contig5_All	Golgi apparatus(GO:0005794)
CL105.Contig5_All	axon part(GO:0033267)
CL105.Contig5_All	axon(GO:0030424)
CL105.Contig5_All	cell cortex part(GO:0044448)
CL105.Contig5_All	cell cortex(GO:0005938)
CL105.Contig5_All	cell junction(GO:0030054)
CL105.Contig5_All	cell part(GO:0044464)
CL105.Contig5_All	cell periphery(GO:0071944)
CL105.Contig5_All	cell projection part(GO:0044463)
CL105.Contig5_All	cell projection(GO:0042995)
CL105.Contig5_All	cell(GO:0005623)
CL105.Contig5_All	cell-cell junction(GO:0005911)
CL105.Contig5_All	cortical cytoskeleton(GO:0030863)
CL105.Contig5_All	cytoplasm(GO:0005737)
CL105.Contig5_All	cytoplasmic part(GO:0044444)
CL105.Contig5_All	cytoskeleton(GO:0005856)
CL105.Contig5_All	extrinsic component of membrane(GO:0019898)
CL105.Contig5_All	extrinsic component of plasma membrane(GO:0019897)
CL105.Contig5_All	intracellular membrane-bounded organelle(GO:0043231)
CL105.Contig5_All	intracellular non-membrane-bounded organelle(GO:0043232)
CL105.Contig5_All	intracellular organelle part(GO:0044446)
CL105.Contig5_All	intracellular organelle(GO:0043229)
CL105.Contig5_All	intracellular part(GO:0044424)
CL105.Contig5_All	intracellular(GO:0005622)
CL105.Contig5_All	juxtaparanode region of axon(GO:0044224)
CL105.Contig5_All	macromolecular complex(GO:0032991)
CL105.Contig5_All	main axon(GO:0044304)
CL105.Contig5_All	membrane part(GO:0044425)
CL105.Contig5_All	membrane(GO:0016020)
CL105.Contig5_All	membrane-bounded organelle(GO:0043227)
CL105.Contig5_All	neuron part(GO:0097458)
CL105.Contig5_All	neuron projection(GO:0043005)
CL105.Contig5_All	non-membrane-bounded organelle(GO:0043228)
CL105.Contig5_All	nuclear part(GO:0044428)
CL105.Contig5_All	nucleus(GO:0005634)
CL105.Contig5_All	organelle part(GO:0044422)
CL105.Contig5_All	organelle(GO:0043226)
CL105.Contig5_All	paranode region of axon(GO:0033270)
CL105.Contig5_All	plasma membrane part(GO:0044459)
CL105.Contig5_All	plasma membrane(GO:0005886)
CL105.Contig5_All	protein complex(GO:0043234)
CL105.Contig6_All	COP9 signalosome(GO:0008180)
CL105.Contig6_All	Golgi apparatus(GO:0005794)
CL105.Contig6_All	axon part(GO:0033267)
CL105.Contig6_All	axon(GO:0030424)
CL105.Contig6_All	cell cortex part(GO:0044448)
CL105.Contig6_All	cell cortex(GO:0005938)
CL105.Contig6_All	cell junction(GO:0030054)
CL105.Contig6_All	cell part(GO:0044464)
CL105.Contig6_All	cell periphery(GO:0071944)
CL105.Contig6_All	cell projection part(GO:0044463)
CL105.Contig6_All	cell projection(GO:0042995)
CL105.Contig6_All	cell(GO:0005623)
CL105.Contig6_All	cell-cell junction(GO:0005911)
CL105.Contig6_All	cortical cytoskeleton(GO:0030863)
CL105.Contig6_All	cytoplasm(GO:0005737)
CL105.Contig6_All	cytoplasmic part(GO:0044444)
CL105.Contig6_All	cytoskeleton(GO:0005856)
CL105.Contig6_All	extrinsic component of membrane(GO:0019898)
CL105.Contig6_All	extrinsic component of plasma membrane(GO:0019897)
CL105.Contig6_All	intracellular membrane-bounded organelle(GO:0043231)
CL105.Contig6_All	intracellular non-membrane-bounded organelle(GO:0043232)
CL105.Contig6_All	intracellular organelle part(GO:0044446)
CL105.Contig6_All	intracellular organelle(GO:0043229)
CL105.Contig6_All	intracellular part(GO:0044424)
CL105.Contig6_All	intracellular(GO:0005622)
CL105.Contig6_All	juxtaparanode region of axon(GO:0044224)
CL105.Contig6_All	macromolecular complex(GO:0032991)
CL105.Contig6_All	main axon(GO:0044304)
CL105.Contig6_All	membrane part(GO:0044425)
CL105.Contig6_All	membrane(GO:0016020)
CL105.Contig6_All	membrane-bounded organelle(GO:0043227)
CL105.Contig6_All	neuron part(GO:0097458)
CL105.Contig6_All	neuron projection(GO:0043005)
CL105.Contig6_All	non-membrane-bounded organelle(GO:0043228)
CL105.Contig6_All	nuclear part(GO:0044428)
CL105.Contig6_All	nucleus(GO:0005634)
CL105.Contig6_All	organelle part(GO:0044422)
CL105.Contig6_All	organelle(GO:0043226)
CL105.Contig6_All	paranode region of axon(GO:0033270)
CL105.Contig6_All	plasma membrane part(GO:0044459)
CL105.Contig6_All	plasma membrane(GO:0005886)
CL105.Contig6_All	protein complex(GO:0043234)
CL105.Contig7_All	COP9 signalosome(GO:0008180)
CL105.Contig7_All	Golgi apparatus(GO:0005794)
CL105.Contig7_All	axon part(GO:0033267)
CL105.Contig7_All	axon(GO:0030424)
CL105.Contig7_All	cell cortex part(GO:0044448)
CL105.Contig7_All	cell cortex(GO:0005938)
CL105.Contig7_All	cell junction(GO:0030054)
CL105.Contig7_All	cell part(GO:0044464)
CL105.Contig7_All	cell periphery(GO:0071944)
CL105.Contig7_All	cell projection part(GO:0044463)
CL105.Contig7_All	cell projection(GO:0042995)
CL105.Contig7_All	cell(GO:0005623)
CL105.Contig7_All	cell-cell junction(GO:0005911)
CL105.Contig7_All	cortical cytoskeleton(GO:0030863)
CL105.Contig7_All	cytoplasm(GO:0005737)
CL105.Contig7_All	cytoplasmic part(GO:0044444)
CL105.Contig7_All	cytoskeleton(GO:0005856)
CL105.Contig7_All	extrinsic component of membrane(GO:0019898)
CL105.Contig7_All	extrinsic component of plasma membrane(GO:0019897)
CL105.Contig7_All	intracellular membrane-bounded organelle(GO:0043231)
CL105.Contig7_All	intracellular non-membrane-bounded organelle(GO:0043232)
CL105.Contig7_All	intracellular organelle part(GO:0044446)
CL105.Contig7_All	intracellular organelle(GO:0043229)
CL105.Contig7_All	intracellular part(GO:0044424)
CL105.Contig7_All	intracellular(GO:0005622)
CL105.Contig7_All	juxtaparanode region of axon(GO:0044224)
CL105.Contig7_All	macromolecular complex(GO:0032991)
CL105.Contig7_All	main axon(GO:0044304)
CL105.Contig7_All	membrane part(GO:0044425)
CL105.Contig7_All	membrane(GO:0016020)
CL105.Contig7_All	membrane-bounded organelle(GO:0043227)
CL105.Contig7_All	neuron part(GO:0097458)
CL105.Contig7_All	neuron projection(GO:0043005)
CL105.Contig7_All	non-membrane-bounded organelle(GO:0043228)
CL105.Contig7_All	nuclear part(GO:0044428)
CL105.Contig7_All	nucleus(GO:0005634)
CL105.Contig7_All	organelle part(GO:0044422)
CL105.Contig7_All	organelle(GO:0043226)
CL105.Contig7_All	paranode region of axon(GO:0033270)
CL105.Contig7_All	plasma membrane part(GO:0044459)
CL105.Contig7_All	plasma membrane(GO:0005886)
CL105.Contig7_All	protein complex(GO:0043234)
CL105.Contig8_All	COP9 signalosome(GO:0008180)
CL105.Contig8_All	Golgi apparatus(GO:0005794)
CL105.Contig8_All	axon part(GO:0033267)
CL105.Contig8_All	axon(GO:0030424)
CL105.Contig8_All	cell cortex part(GO:0044448)
CL105.Contig8_All	cell cortex(GO:0005938)
CL105.Contig8_All	cell junction(GO:0030054)
CL105.Contig8_All	cell part(GO:0044464)
CL105.Contig8_All	cell periphery(GO:0071944)
CL105.Contig8_All	cell projection part(GO:0044463)
CL105.Contig8_All	cell projection(GO:0042995)
CL105.Contig8_All	cell(GO:0005623)
CL105.Contig8_All	cell-cell junction(GO:0005911)
CL105.Contig8_All	cortical cytoskeleton(GO:0030863)
CL105.Contig8_All	cytoplasm(GO:0005737)
CL105.Contig8_All	cytoplasmic part(GO:0044444)
CL105.Contig8_All	cytoskeleton(GO:0005856)
CL105.Contig8_All	extrinsic component of membrane(GO:0019898)
CL105.Contig8_All	extrinsic component of plasma membrane(GO:0019897)
CL105.Contig8_All	intracellular membrane-bounded organelle(GO:0043231)
CL105.Contig8_All	intracellular non-membrane-bounded organelle(GO:0043232)
CL105.Contig8_All	intracellular organelle part(GO:0044446)
CL105.Contig8_All	intracellular organelle(GO:0043229)
CL105.Contig8_All	intracellular part(GO:0044424)
CL105.Contig8_All	intracellular(GO:0005622)
CL105.Contig8_All	juxtaparanode region of axon(GO:0044224)
CL105.Contig8_All	macromolecular complex(GO:0032991)
CL105.Contig8_All	main axon(GO:0044304)
CL105.Contig8_All	membrane part(GO:0044425)
CL105.Contig8_All	membrane(GO:0016020)
CL105.Contig8_All	membrane-bounded organelle(GO:0043227)
CL105.Contig8_All	neuron part(GO:0097458)
CL105.Contig8_All	neuron projection(GO:0043005)
CL105.Contig8_All	non-membrane-bounded organelle(GO:0043228)
CL105.Contig8_All	nuclear part(GO:0044428)
CL105.Contig8_All	nucleus(GO:0005634)
CL105.Contig8_All	organelle part(GO:0044422)
CL105.Contig8_All	organelle(GO:0043226)
CL105.Contig8_All	paranode region of axon(GO:0033270)
CL105.Contig8_All	plasma membrane part(GO:0044459)
CL105.Contig8_All	plasma membrane(GO:0005886)
CL105.Contig8_All	protein complex(GO:0043234)
CL105.Contig9_All	COP9 signalosome(GO:0008180)
CL105.Contig9_All	Golgi apparatus(GO:0005794)
CL105.Contig9_All	axon part(GO:0033267)
CL105.Contig9_All	axon(GO:0030424)
CL105.Contig9_All	cell cortex part(GO:0044448)
CL105.Contig9_All	cell cortex(GO:0005938)
CL105.Contig9_All	cell junction(GO:0030054)
CL105.Contig9_All	cell part(GO:0044464)
CL105.Contig9_All	cell periphery(GO:0071944)
CL105.Contig9_All	cell projection part(GO:0044463)
CL105.Contig9_All	cell projection(GO:0042995)
CL105.Contig9_All	cell(GO:0005623)
CL105.Contig9_All	cell-cell junction(GO:0005911)
CL105.Contig9_All	cortical cytoskeleton(GO:0030863)
CL105.Contig9_All	cytoplasm(GO:0005737)
CL105.Contig9_All	cytoplasmic part(GO:0044444)
CL105.Contig9_All	cytoskeleton(GO:0005856)
CL105.Contig9_All	extrinsic component of membrane(GO:0019898)
CL105.Contig9_All	extrinsic component of plasma membrane(GO:0019897)
CL105.Contig9_All	intracellular membrane-bounded organelle(GO:0043231)
CL105.Contig9_All	intracellular non-membrane-bounded organelle(GO:0043232)
CL105.Contig9_All	intracellular organelle part(GO:0044446)
CL105.Contig9_All	intracellular organelle(GO:0043229)
CL105.Contig9_All	intracellular part(GO:0044424)
CL105.Contig9_All	intracellular(GO:0005622)
CL105.Contig9_All	juxtaparanode region of axon(GO:0044224)
CL105.Contig9_All	macromolecular complex(GO:0032991)
CL105.Contig9_All	main axon(GO:0044304)
CL105.Contig9_All	membrane part(GO:0044425)
CL105.Contig9_All	membrane(GO:0016020)
CL105.Contig9_All	membrane-bounded organelle(GO:0043227)
CL105.Contig9_All	neuron part(GO:0097458)
CL105.Contig9_All	neuron projection(GO:0043005)
CL105.Contig9_All	non-membrane-bounded organelle(GO:0043228)
CL105.Contig9_All	nuclear part(GO:0044428)
CL105.Contig9_All	nucleus(GO:0005634)
CL105.Contig9_All	organelle part(GO:0044422)
CL105.Contig9_All	organelle(GO:0043226)
CL105.Contig9_All	paranode region of axon(GO:0033270)
CL105.Contig9_All	plasma membrane part(GO:0044459)
CL105.Contig9_All	plasma membrane(GO:0005886)
CL105.Contig9_All	protein complex(GO:0043234)
CL1050.Contig3_All	nuclear part(GO:0044428)
CL1052.Contig1_All	cell part(GO:0044464)
CL1052.Contig1_All	cell(GO:0005623)
CL1052.Contig1_All	chromosomal part(GO:0044427)
CL1052.Contig1_All	chromosome(GO:0005694)
CL1052.Contig1_All	cytoplasm(GO:0005737)
CL1052.Contig1_All	intracellular membrane-bounded organelle(GO:0043231)
CL1052.Contig1_All	intracellular non-membrane-bounded organelle(GO:0043232)
CL1052.Contig1_All	intracellular organelle lumen(GO:0070013)
CL1052.Contig1_All	intracellular organelle part(GO:0044446)
CL1052.Contig1_All	intracellular organelle(GO:0043229)
CL1052.Contig1_All	intracellular part(GO:0044424)
CL1052.Contig1_All	intracellular(GO:0005622)
CL1052.Contig1_All	macromolecular complex(GO:0032991)
CL1052.Contig1_All	membrane-bounded organelle(GO:0043227)
CL1052.Contig1_All	membrane-enclosed lumen(GO:0031974)
CL1052.Contig1_All	non-membrane-bounded organelle(GO:0043228)
CL1052.Contig1_All	nuclear lumen(GO:0031981)
CL1052.Contig1_All	nuclear part(GO:0044428)
CL1052.Contig1_All	nucleoplasm part(GO:0044451)
CL1052.Contig1_All	nucleoplasm(GO:0005654)
CL1052.Contig1_All	nucleus(GO:0005634)
CL1052.Contig1_All	organelle lumen(GO:0043233)
CL1052.Contig1_All	organelle part(GO:0044422)
CL1052.Contig1_All	organelle(GO:0043226)
CL1052.Contig1_All	polytene chromosome band(GO:0005704)
CL1052.Contig1_All	polytene chromosome(GO:0005700)
CL1052.Contig1_All	protein complex(GO:0043234)
CL1052.Contig1_All	transcriptional repressor complex(GO:0017053)
CL1056.Contig2_All	T-tubule(GO:0030315)
CL1056.Contig2_All	Z disc(GO:0030018)
CL1056.Contig2_All	cytosol(GO:0005829)
CL1056.Contig2_All	nucleus(GO:0005634)
CL1056.Contig2_All	protein complex(GO:0043234)
CL1062.Contig1_All	PRC1 complex(GO:0035102)
CL1062.Contig1_All	PcG protein complex(GO:0031519)
CL1062.Contig1_All	actin cytoskeleton(GO:0015629)
CL1062.Contig1_All	cell part(GO:0044464)
CL1062.Contig1_All	cell(GO:0005623)
CL1062.Contig1_All	cytoskeleton(GO:0005856)
CL1062.Contig1_All	intracellular membrane-bounded organelle(GO:0043231)
CL1062.Contig1_All	intracellular non-membrane-bounded organelle(GO:0043232)
CL1062.Contig1_All	intracellular organelle part(GO:0044446)
CL1062.Contig1_All	intracellular organelle(GO:0043229)
CL1062.Contig1_All	intracellular part(GO:0044424)
CL1062.Contig1_All	intracellular(GO:0005622)
CL1062.Contig1_All	macromolecular complex(GO:0032991)
CL1062.Contig1_All	membrane-bounded organelle(GO:0043227)
CL1062.Contig1_All	non-membrane-bounded organelle(GO:0043228)
CL1062.Contig1_All	nuclear part(GO:0044428)
CL1062.Contig1_All	nucleus(GO:0005634)
CL1062.Contig1_All	organelle part(GO:0044422)
CL1062.Contig1_All	organelle(GO:0043226)
CL1062.Contig1_All	protein complex(GO:0043234)
CL1062.Contig2_All	PRC1 complex(GO:0035102)
CL1062.Contig2_All	PcG protein complex(GO:0031519)
CL1062.Contig2_All	actin cytoskeleton(GO:0015629)
CL1062.Contig2_All	cell part(GO:0044464)
CL1062.Contig2_All	cell(GO:0005623)
CL1062.Contig2_All	cytoskeleton(GO:0005856)
CL1062.Contig2_All	intracellular membrane-bounded organelle(GO:0043231)
CL1062.Contig2_All	intracellular non-membrane-bounded organelle(GO:0043232)
CL1062.Contig2_All	intracellular organelle part(GO:0044446)
CL1062.Contig2_All	intracellular organelle(GO:0043229)
CL1062.Contig2_All	intracellular part(GO:0044424)
CL1062.Contig2_All	intracellular(GO:0005622)
CL1062.Contig2_All	macromolecular complex(GO:0032991)
CL1062.Contig2_All	membrane-bounded organelle(GO:0043227)
CL1062.Contig2_All	non-membrane-bounded organelle(GO:0043228)
CL1062.Contig2_All	nuclear part(GO:0044428)
CL1062.Contig2_All	nucleus(GO:0005634)
CL1062.Contig2_All	organelle part(GO:0044422)
CL1062.Contig2_All	organelle(GO:0043226)
CL1062.Contig2_All	protein complex(GO:0043234)
CL1062.Contig3_All	nuclear part(GO:0044428)
CL1062.Contig4_All	nuclear part(GO:0044428)
CL1062.Contig5_All	PRC1 complex(GO:0035102)
CL1062.Contig5_All	PcG protein complex(GO:0031519)
CL1062.Contig5_All	actin cytoskeleton(GO:0015629)
CL1062.Contig5_All	cell part(GO:0044464)
CL1062.Contig5_All	cell(GO:0005623)
CL1062.Contig5_All	cytoskeleton(GO:0005856)
CL1062.Contig5_All	intracellular membrane-bounded organelle(GO:0043231)
CL1062.Contig5_All	intracellular non-membrane-bounded organelle(GO:0043232)
CL1062.Contig5_All	intracellular organelle part(GO:0044446)
CL1062.Contig5_All	intracellular organelle(GO:0043229)
CL1062.Contig5_All	intracellular part(GO:0044424)
CL1062.Contig5_All	intracellular(GO:0005622)
CL1062.Contig5_All	macromolecular complex(GO:0032991)
CL1062.Contig5_All	membrane-bounded organelle(GO:0043227)
CL1062.Contig5_All	non-membrane-bounded organelle(GO:0043228)
CL1062.Contig5_All	nuclear part(GO:0044428)
CL1062.Contig5_All	nucleus(GO:0005634)
CL1062.Contig5_All	organelle part(GO:0044422)
CL1062.Contig5_All	organelle(GO:0043226)
CL1062.Contig5_All	protein complex(GO:0043234)
CL1063.Contig1_All	ESCRT III complex(GO:0000815)
CL1063.Contig1_All	cell part(GO:0044464)
CL1063.Contig1_All	cell(GO:0005623)
CL1063.Contig1_All	cytoplasm(GO:0005737)
CL1063.Contig1_All	cytoplasmic part(GO:0044444)
CL1063.Contig1_All	cytosol(GO:0005829)
CL1063.Contig1_All	endosomal part(GO:0044440)
CL1063.Contig1_All	endosome membrane(GO:0010008)
CL1063.Contig1_All	endosome(GO:0005768)
CL1063.Contig1_All	intracellular membrane-bounded organelle(GO:0043231)
CL1063.Contig1_All	intracellular organelle part(GO:0044446)
CL1063.Contig1_All	intracellular organelle(GO:0043229)
CL1063.Contig1_All	intracellular part(GO:0044424)
CL1063.Contig1_All	intracellular(GO:0005622)
CL1063.Contig1_All	late endosome membrane(GO:0031902)
CL1063.Contig1_All	late endosome(GO:0005770)
CL1063.Contig1_All	macromolecular complex(GO:0032991)
CL1063.Contig1_All	membrane part(GO:0044425)
CL1063.Contig1_All	membrane(GO:0016020)
CL1063.Contig1_All	membrane-bounded organelle(GO:0043227)
CL1063.Contig1_All	organelle membrane(GO:0031090)
CL1063.Contig1_All	organelle part(GO:0044422)
CL1063.Contig1_All	organelle(GO:0043226)
CL1063.Contig1_All	protein complex(GO:0043234)
CL1063.Contig2_All	ESCRT III complex(GO:0000815)
CL1063.Contig2_All	cell part(GO:0044464)
CL1063.Contig2_All	cell(GO:0005623)
CL1063.Contig2_All	cytoplasm(GO:0005737)
CL1063.Contig2_All	cytoplasmic part(GO:0044444)
CL1063.Contig2_All	cytosol(GO:0005829)
CL1063.Contig2_All	endosomal part(GO:0044440)
CL1063.Contig2_All	endosome membrane(GO:0010008)
CL1063.Contig2_All	endosome(GO:0005768)
CL1063.Contig2_All	intracellular membrane-bounded organelle(GO:0043231)
CL1063.Contig2_All	intracellular organelle part(GO:0044446)
CL1063.Contig2_All	intracellular organelle(GO:0043229)
CL1063.Contig2_All	intracellular part(GO:0044424)
CL1063.Contig2_All	intracellular(GO:0005622)
CL1063.Contig2_All	late endosome membrane(GO:0031902)
CL1063.Contig2_All	late endosome(GO:0005770)
CL1063.Contig2_All	macromolecular complex(GO:0032991)
CL1063.Contig2_All	membrane part(GO:0044425)
CL1063.Contig2_All	membrane(GO:0016020)
CL1063.Contig2_All	membrane-bounded organelle(GO:0043227)
CL1063.Contig2_All	organelle membrane(GO:0031090)
CL1063.Contig2_All	organelle part(GO:0044422)
CL1063.Contig2_All	organelle(GO:0043226)
CL1063.Contig2_All	protein complex(GO:0043234)
CL1065.Contig1_All	heterotrimeric G-protein complex(GO:0005834)
CL107.Contig1_All	cell part(GO:0044464)
CL107.Contig1_All	cell(GO:0005623)
CL107.Contig1_All	cytoplasm(GO:0005737)
CL107.Contig1_All	cytoplasmic part(GO:0044444)
CL107.Contig1_All	endomembrane system(GO:0012505)
CL107.Contig1_All	endoplasmic reticulum membrane(GO:0005789)
CL107.Contig1_All	endoplasmic reticulum part(GO:0044432)
CL107.Contig1_All	endoplasmic reticulum(GO:0005783)
CL107.Contig1_All	intracellular membrane-bounded organelle(GO:0043231)
CL107.Contig1_All	intracellular organelle part(GO:0044446)
CL107.Contig1_All	intracellular organelle(GO:0043229)
CL107.Contig1_All	intracellular part(GO:0044424)
CL107.Contig1_All	intracellular(GO:0005622)
CL107.Contig1_All	membrane part(GO:0044425)
CL107.Contig1_All	membrane(GO:0016020)
CL107.Contig1_All	membrane-bounded organelle(GO:0043227)
CL107.Contig1_All	nuclear outer membrane-endoplasmic reticulum membrane network(GO:0042175)
CL107.Contig1_All	organelle membrane(GO:0031090)
CL107.Contig1_All	organelle part(GO:0044422)
CL107.Contig1_All	organelle(GO:0043226)
CL107.Contig2_All	cell part(GO:0044464)
CL107.Contig2_All	cell(GO:0005623)
CL107.Contig2_All	cytoplasm(GO:0005737)
CL107.Contig2_All	cytoplasmic part(GO:0044444)
CL107.Contig2_All	endomembrane system(GO:0012505)
CL107.Contig2_All	endoplasmic reticulum membrane(GO:0005789)
CL107.Contig2_All	endoplasmic reticulum part(GO:0044432)
CL107.Contig2_All	endoplasmic reticulum(GO:0005783)
CL107.Contig2_All	intracellular membrane-bounded organelle(GO:0043231)
CL107.Contig2_All	intracellular organelle part(GO:0044446)
CL107.Contig2_All	intracellular organelle(GO:0043229)
CL107.Contig2_All	intracellular part(GO:0044424)
CL107.Contig2_All	intracellular(GO:0005622)
CL107.Contig2_All	membrane part(GO:0044425)
CL107.Contig2_All	membrane(GO:0016020)
CL107.Contig2_All	membrane-bounded organelle(GO:0043227)
CL107.Contig2_All	nuclear outer membrane-endoplasmic reticulum membrane network(GO:0042175)
CL107.Contig2_All	organelle membrane(GO:0031090)
CL107.Contig2_All	organelle part(GO:0044422)
CL107.Contig2_All	organelle(GO:0043226)
CL107.Contig3_All	cell part(GO:0044464)
CL107.Contig3_All	cell(GO:0005623)
CL107.Contig3_All	cytoplasm(GO:0005737)
CL107.Contig3_All	cytoplasmic part(GO:0044444)
CL107.Contig3_All	endomembrane system(GO:0012505)
CL107.Contig3_All	endoplasmic reticulum membrane(GO:0005789)
CL107.Contig3_All	endoplasmic reticulum part(GO:0044432)
CL107.Contig3_All	endoplasmic reticulum(GO:0005783)
CL107.Contig3_All	intracellular membrane-bounded organelle(GO:0043231)
CL107.Contig3_All	intracellular organelle part(GO:0044446)
CL107.Contig3_All	intracellular organelle(GO:0043229)
CL107.Contig3_All	intracellular part(GO:0044424)
CL107.Contig3_All	intracellular(GO:0005622)
CL107.Contig3_All	membrane part(GO:0044425)
CL107.Contig3_All	membrane(GO:0016020)
CL107.Contig3_All	membrane-bounded organelle(GO:0043227)
CL107.Contig3_All	nuclear outer membrane-endoplasmic reticulum membrane network(GO:0042175)
CL107.Contig3_All	organelle membrane(GO:0031090)
CL107.Contig3_All	organelle part(GO:0044422)
CL107.Contig3_All	organelle(GO:0043226)
CL1076.Contig2_All	intracellular membrane-bounded organelle(GO:0043231)
CL108.Contig1_All	cell junction(GO:0030054)
CL108.Contig1_All	cell part(GO:0044464)
CL108.Contig1_All	cell periphery(GO:0071944)
CL108.Contig1_All	cell(GO:0005623)
CL108.Contig1_All	cell-cell junction(GO:0005911)
CL108.Contig1_All	cytoplasm(GO:0005737)
CL108.Contig1_All	integral component of membrane(GO:0016021)
CL108.Contig1_All	intracellular membrane-bounded organelle(GO:0043231)
CL108.Contig1_All	intracellular organelle lumen(GO:0070013)
CL108.Contig1_All	intracellular organelle part(GO:0044446)
CL108.Contig1_All	intracellular organelle(GO:0043229)
CL108.Contig1_All	intracellular part(GO:0044424)
CL108.Contig1_All	intracellular(GO:0005622)
CL108.Contig1_All	intrinsic component of membrane(GO:0031224)
CL108.Contig1_All	macromolecular complex(GO:0032991)
CL108.Contig1_All	membrane part(GO:0044425)
CL108.Contig1_All	membrane(GO:0016020)
CL108.Contig1_All	membrane-bounded organelle(GO:0043227)
CL108.Contig1_All	membrane-enclosed lumen(GO:0031974)
CL108.Contig1_All	nuclear lumen(GO:0031981)
CL108.Contig1_All	nuclear part(GO:0044428)
CL108.Contig1_All	nucleoplasm(GO:0005654)
CL108.Contig1_All	nucleus(GO:0005634)
CL108.Contig1_All	organelle lumen(GO:0043233)
CL108.Contig1_All	organelle part(GO:0044422)
CL108.Contig1_All	organelle(GO:0043226)
CL108.Contig1_All	plasma membrane(GO:0005886)
CL108.Contig1_All	proteasome accessory complex(GO:0022624)
CL108.Contig1_All	proteasome complex(GO:0000502)
CL108.Contig1_All	proteasome regulatory particle(GO:0005838)
CL108.Contig1_All	protein complex(GO:0043234)
CL108.Contig2_All	cell part(GO:0044464)
CL108.Contig2_All	cell(GO:0005623)
CL108.Contig2_All	cytoplasm(GO:0005737)
CL108.Contig2_All	intracellular membrane-bounded organelle(GO:0043231)
CL108.Contig2_All	intracellular organelle lumen(GO:0070013)
CL108.Contig2_All	intracellular organelle part(GO:0044446)
CL108.Contig2_All	intracellular organelle(GO:0043229)
CL108.Contig2_All	intracellular part(GO:0044424)
CL108.Contig2_All	intracellular(GO:0005622)
CL108.Contig2_All	macromolecular complex(GO:0032991)
CL108.Contig2_All	membrane-bounded organelle(GO:0043227)
CL108.Contig2_All	membrane-enclosed lumen(GO:0031974)
CL108.Contig2_All	nuclear lumen(GO:0031981)
CL108.Contig2_All	nuclear part(GO:0044428)
CL108.Contig2_All	nucleoplasm(GO:0005654)
CL108.Contig2_All	nucleus(GO:0005634)
CL108.Contig2_All	organelle lumen(GO:0043233)
CL108.Contig2_All	organelle part(GO:0044422)
CL108.Contig2_All	organelle(GO:0043226)
CL108.Contig2_All	proteasome accessory complex(GO:0022624)
CL108.Contig2_All	proteasome complex(GO:0000502)
CL108.Contig2_All	proteasome regulatory particle(GO:0005838)
CL108.Contig2_All	protein complex(GO:0043234)
CL108.Contig3_All	cell part(GO:0044464)
CL108.Contig3_All	cell(GO:0005623)
CL108.Contig3_All	cytoplasm(GO:0005737)
CL108.Contig3_All	intracellular membrane-bounded organelle(GO:0043231)
CL108.Contig3_All	intracellular organelle lumen(GO:0070013)
CL108.Contig3_All	intracellular organelle part(GO:0044446)
CL108.Contig3_All	intracellular organelle(GO:0043229)
CL108.Contig3_All	intracellular part(GO:0044424)
CL108.Contig3_All	intracellular(GO:0005622)
CL108.Contig3_All	macromolecular complex(GO:0032991)
CL108.Contig3_All	membrane-bounded organelle(GO:0043227)
CL108.Contig3_All	membrane-enclosed lumen(GO:0031974)
CL108.Contig3_All	nuclear lumen(GO:0031981)
CL108.Contig3_All	nuclear part(GO:0044428)
CL108.Contig3_All	nucleoplasm(GO:0005654)
CL108.Contig3_All	nucleus(GO:0005634)
CL108.Contig3_All	organelle lumen(GO:0043233)
CL108.Contig3_All	organelle part(GO:0044422)
CL108.Contig3_All	organelle(GO:0043226)
CL108.Contig3_All	proteasome accessory complex(GO:0022624)
CL108.Contig3_All	proteasome complex(GO:0000502)
CL108.Contig3_All	proteasome regulatory particle(GO:0005838)
CL108.Contig3_All	protein complex(GO:0043234)
CL108.Contig4_All	cell junction(GO:0030054)
CL108.Contig4_All	cell part(GO:0044464)
CL108.Contig4_All	cell periphery(GO:0071944)
CL108.Contig4_All	cell(GO:0005623)
CL108.Contig4_All	cell-cell junction(GO:0005911)
CL108.Contig4_All	cytoplasm(GO:0005737)
CL108.Contig4_All	integral component of membrane(GO:0016021)
CL108.Contig4_All	intracellular membrane-bounded organelle(GO:0043231)
CL108.Contig4_All	intracellular organelle lumen(GO:0070013)
CL108.Contig4_All	intracellular organelle part(GO:0044446)
CL108.Contig4_All	intracellular organelle(GO:0043229)
CL108.Contig4_All	intracellular part(GO:0044424)
CL108.Contig4_All	intracellular(GO:0005622)
CL108.Contig4_All	intrinsic component of membrane(GO:0031224)
CL108.Contig4_All	macromolecular complex(GO:0032991)
CL108.Contig4_All	membrane part(GO:0044425)
CL108.Contig4_All	membrane(GO:0016020)
CL108.Contig4_All	membrane-bounded organelle(GO:0043227)
CL108.Contig4_All	membrane-enclosed lumen(GO:0031974)
CL108.Contig4_All	nuclear lumen(GO:0031981)
CL108.Contig4_All	nuclear part(GO:0044428)
CL108.Contig4_All	nucleoplasm(GO:0005654)
CL108.Contig4_All	nucleus(GO:0005634)
CL108.Contig4_All	organelle lumen(GO:0043233)
CL108.Contig4_All	organelle part(GO:0044422)
CL108.Contig4_All	organelle(GO:0043226)
CL108.Contig4_All	plasma membrane(GO:0005886)
CL108.Contig4_All	proteasome accessory complex(GO:0022624)
CL108.Contig4_All	proteasome complex(GO:0000502)
CL108.Contig4_All	proteasome regulatory particle(GO:0005838)
CL108.Contig4_All	protein complex(GO:0043234)
CL108.Contig5_All	cell junction(GO:0030054)
CL108.Contig5_All	cell part(GO:0044464)
CL108.Contig5_All	cell periphery(GO:0071944)
CL108.Contig5_All	cell(GO:0005623)
CL108.Contig5_All	cell-cell junction(GO:0005911)
CL108.Contig5_All	cytoplasm(GO:0005737)
CL108.Contig5_All	integral component of membrane(GO:0016021)
CL108.Contig5_All	intracellular membrane-bounded organelle(GO:0043231)
CL108.Contig5_All	intracellular organelle lumen(GO:0070013)
CL108.Contig5_All	intracellular organelle part(GO:0044446)
CL108.Contig5_All	intracellular organelle(GO:0043229)
CL108.Contig5_All	intracellular part(GO:0044424)
CL108.Contig5_All	intracellular(GO:0005622)
CL108.Contig5_All	intrinsic component of membrane(GO:0031224)
CL108.Contig5_All	macromolecular complex(GO:0032991)
CL108.Contig5_All	membrane part(GO:0044425)
CL108.Contig5_All	membrane(GO:0016020)
CL108.Contig5_All	membrane-bounded organelle(GO:0043227)
CL108.Contig5_All	membrane-enclosed lumen(GO:0031974)
CL108.Contig5_All	nuclear lumen(GO:0031981)
CL108.Contig5_All	nuclear part(GO:0044428)
CL108.Contig5_All	nucleoplasm(GO:0005654)
CL108.Contig5_All	nucleus(GO:0005634)
CL108.Contig5_All	organelle lumen(GO:0043233)
CL108.Contig5_All	organelle part(GO:0044422)
CL108.Contig5_All	organelle(GO:0043226)
CL108.Contig5_All	plasma membrane(GO:0005886)
CL108.Contig5_All	proteasome accessory complex(GO:0022624)
CL108.Contig5_All	proteasome complex(GO:0000502)
CL108.Contig5_All	proteasome regulatory particle(GO:0005838)
CL108.Contig5_All	protein complex(GO:0043234)
CL1081.Contig1_All	cytoplasm(GO:0005737)
CL1081.Contig1_All	membrane(GO:0016020)
CL1081.Contig2_All	cytoplasm(GO:0005737)
CL1081.Contig2_All	membrane(GO:0016020)
CL1082.Contig1_All	cell part(GO:0044464)
CL1082.Contig1_All	cell(GO:0005623)
CL1082.Contig1_All	intracellular(GO:0005622)
CL1082.Contig2_All	cell part(GO:0044464)
CL1082.Contig2_All	cell(GO:0005623)
CL1082.Contig2_All	intracellular(GO:0005622)
CL1084.Contig1_All	GO:0016023
CL1084.Contig1_All	GO:0031988
CL1084.Contig1_All	Golgi apparatus part(GO:0044431)
CL1084.Contig1_All	Golgi apparatus(GO:0005794)
CL1084.Contig1_All	Golgi membrane(GO:0000139)
CL1084.Contig1_All	Golgi-associated vesicle membrane(GO:0030660)
CL1084.Contig1_All	Golgi-associated vesicle(GO:0005798)
CL1084.Contig1_All	Myb complex(GO:0031523)
CL1084.Contig1_All	cell part(GO:0044464)
CL1084.Contig1_All	cell periphery(GO:0071944)
CL1084.Contig1_All	cell(GO:0005623)
CL1084.Contig1_All	chromosomal part(GO:0044427)
CL1084.Contig1_All	chromosome(GO:0005694)
CL1084.Contig1_All	clathrin coat of coated pit(GO:0030132)
CL1084.Contig1_All	clathrin coat of synaptic vesicle(GO:0030129)
CL1084.Contig1_All	clathrin coat of trans-Golgi network vesicle(GO:0030130)
CL1084.Contig1_All	clathrin coat(GO:0030118)
CL1084.Contig1_All	clathrin vesicle coat(GO:0030125)
CL1084.Contig1_All	clathrin-coated endocytic vesicle membrane(GO:0030669)
CL1084.Contig1_All	clathrin-coated endocytic vesicle(GO:0045334)
CL1084.Contig1_All	clathrin-coated pit(GO:0005905)
CL1084.Contig1_All	clathrin-coated vesicle membrane(GO:0030665)
CL1084.Contig1_All	clathrin-coated vesicle(GO:0030136)
CL1084.Contig1_All	coated membrane(GO:0048475)
CL1084.Contig1_All	coated vesicle membrane(GO:0030662)
CL1084.Contig1_All	coated vesicle(GO:0030135)
CL1084.Contig1_All	cytoplasm(GO:0005737)
CL1084.Contig1_All	cytoplasmic part(GO:0044444)
CL1084.Contig1_All	cytoplasmic vesicle membrane(GO:0030659)
CL1084.Contig1_All	cytoplasmic vesicle part(GO:0044433)
CL1084.Contig1_All	cytoplasmic vesicle(GO:0031410)
CL1084.Contig1_All	cytoskeletal part(GO:0044430)
CL1084.Contig1_All	cytoskeleton(GO:0005856)
CL1084.Contig1_All	cytosol(GO:0005829)
CL1084.Contig1_All	endocytic vesicle membrane(GO:0030666)
CL1084.Contig1_All	endocytic vesicle(GO:0030139)
CL1084.Contig1_All	endomembrane system(GO:0012505)
CL1084.Contig1_All	extracellular exosome(GO:0070062)
CL1084.Contig1_All	extracellular membrane-bounded organelle(GO:0065010)
CL1084.Contig1_All	extracellular organelle(GO:0043230)
CL1084.Contig1_All	extracellular region part(GO:0044421)
CL1084.Contig1_All	extracellular region(GO:0005576)
CL1084.Contig1_All	intracellular membrane-bounded organelle(GO:0043231)
CL1084.Contig1_All	intracellular non-membrane-bounded organelle(GO:0043232)
CL1084.Contig1_All	intracellular organelle part(GO:0044446)
CL1084.Contig1_All	intracellular organelle(GO:0043229)
CL1084.Contig1_All	intracellular part(GO:0044424)
CL1084.Contig1_All	intracellular(GO:0005622)
CL1084.Contig1_All	lipid particle(GO:0005811)
CL1084.Contig1_All	macromolecular complex(GO:0032991)
CL1084.Contig1_All	melanosome(GO:0042470)
CL1084.Contig1_All	membrane coat(GO:0030117)
CL1084.Contig1_All	membrane part(GO:0044425)
CL1084.Contig1_All	membrane(GO:0016020)
CL1084.Contig1_All	membrane-bounded organelle(GO:0043227)
CL1084.Contig1_All	microtubule cytoskeleton(GO:0015630)
CL1084.Contig1_All	mitochondrion(GO:0005739)
CL1084.Contig1_All	non-membrane-bounded organelle(GO:0043228)
CL1084.Contig1_All	organelle membrane(GO:0031090)
CL1084.Contig1_All	organelle part(GO:0044422)
CL1084.Contig1_All	organelle(GO:0043226)
CL1084.Contig1_All	perinuclear region of cytoplasm(GO:0048471)
CL1084.Contig1_All	pigment granule(GO:0048770)
CL1084.Contig1_All	plasma membrane part(GO:0044459)
CL1084.Contig1_All	plasma membrane(GO:0005886)
CL1084.Contig1_All	protein complex(GO:0043234)
CL1084.Contig1_All	secretory granule(GO:0030141)
CL1084.Contig1_All	spindle(GO:0005819)
CL1084.Contig1_All	synapse part(GO:0044456)
CL1084.Contig1_All	synapse(GO:0045202)
CL1084.Contig1_All	synaptic vesicle membrane(GO:0030672)
CL1084.Contig1_All	synaptic vesicle(GO:0008021)
CL1084.Contig1_All	trans-Golgi network membrane(GO:0032588)
CL1084.Contig1_All	trans-Golgi network transport vesicle membrane(GO:0012510)
CL1084.Contig1_All	trans-Golgi network transport vesicle(GO:0030140)
CL1084.Contig1_All	trans-Golgi network(GO:0005802)
CL1084.Contig1_All	transport vesicle membrane(GO:0030658)
CL1084.Contig1_All	transport vesicle(GO:0030133)
CL1084.Contig1_All	vesicle coat(GO:0030120)
CL1084.Contig1_All	vesicle membrane(GO:0012506)
CL1084.Contig1_All	vesicle(GO:0031982)
CL1084.Contig2_All	GO:0016023
CL1084.Contig2_All	GO:0031988
CL1084.Contig2_All	Golgi apparatus part(GO:0044431)
CL1084.Contig2_All	Golgi apparatus(GO:0005794)
CL1084.Contig2_All	Golgi membrane(GO:0000139)
CL1084.Contig2_All	Golgi-associated vesicle membrane(GO:0030660)
CL1084.Contig2_All	Golgi-associated vesicle(GO:0005798)
CL1084.Contig2_All	Myb complex(GO:0031523)
CL1084.Contig2_All	cell part(GO:0044464)
CL1084.Contig2_All	cell periphery(GO:0071944)
CL1084.Contig2_All	cell(GO:0005623)
CL1084.Contig2_All	chromosomal part(GO:0044427)
CL1084.Contig2_All	chromosome(GO:0005694)
CL1084.Contig2_All	clathrin coat of coated pit(GO:0030132)
CL1084.Contig2_All	clathrin coat of synaptic vesicle(GO:0030129)
CL1084.Contig2_All	clathrin coat of trans-Golgi network vesicle(GO:0030130)
CL1084.Contig2_All	clathrin coat(GO:0030118)
CL1084.Contig2_All	clathrin vesicle coat(GO:0030125)
CL1084.Contig2_All	clathrin-coated endocytic vesicle membrane(GO:0030669)
CL1084.Contig2_All	clathrin-coated endocytic vesicle(GO:0045334)
CL1084.Contig2_All	clathrin-coated pit(GO:0005905)
CL1084.Contig2_All	clathrin-coated vesicle membrane(GO:0030665)
CL1084.Contig2_All	clathrin-coated vesicle(GO:0030136)
CL1084.Contig2_All	coated membrane(GO:0048475)
CL1084.Contig2_All	coated vesicle membrane(GO:0030662)
CL1084.Contig2_All	coated vesicle(GO:0030135)
CL1084.Contig2_All	cytoplasm(GO:0005737)
CL1084.Contig2_All	cytoplasmic part(GO:0044444)
CL1084.Contig2_All	cytoplasmic vesicle membrane(GO:0030659)
CL1084.Contig2_All	cytoplasmic vesicle part(GO:0044433)
CL1084.Contig2_All	cytoplasmic vesicle(GO:0031410)
CL1084.Contig2_All	cytoskeletal part(GO:0044430)
CL1084.Contig2_All	cytoskeleton(GO:0005856)
CL1084.Contig2_All	cytosol(GO:0005829)
CL1084.Contig2_All	endocytic vesicle membrane(GO:0030666)
CL1084.Contig2_All	endocytic vesicle(GO:0030139)
CL1084.Contig2_All	endomembrane system(GO:0012505)
CL1084.Contig2_All	extracellular exosome(GO:0070062)
CL1084.Contig2_All	extracellular membrane-bounded organelle(GO:0065010)
CL1084.Contig2_All	extracellular organelle(GO:0043230)
CL1084.Contig2_All	extracellular region part(GO:0044421)
CL1084.Contig2_All	extracellular region(GO:0005576)
CL1084.Contig2_All	intracellular membrane-bounded organelle(GO:0043231)
CL1084.Contig2_All	intracellular non-membrane-bounded organelle(GO:0043232)
CL1084.Contig2_All	intracellular organelle part(GO:0044446)
CL1084.Contig2_All	intracellular organelle(GO:0043229)
CL1084.Contig2_All	intracellular part(GO:0044424)
CL1084.Contig2_All	intracellular(GO:0005622)
CL1084.Contig2_All	lipid particle(GO:0005811)
CL1084.Contig2_All	macromolecular complex(GO:0032991)
CL1084.Contig2_All	melanosome(GO:0042470)
CL1084.Contig2_All	membrane coat(GO:0030117)
CL1084.Contig2_All	membrane part(GO:0044425)
CL1084.Contig2_All	membrane(GO:0016020)
CL1084.Contig2_All	membrane-bounded organelle(GO:0043227)
CL1084.Contig2_All	microtubule cytoskeleton(GO:0015630)
CL1084.Contig2_All	mitochondrion(GO:0005739)
CL1084.Contig2_All	non-membrane-bounded organelle(GO:0043228)
CL1084.Contig2_All	organelle membrane(GO:0031090)
CL1084.Contig2_All	organelle part(GO:0044422)
CL1084.Contig2_All	organelle(GO:0043226)
CL1084.Contig2_All	perinuclear region of cytoplasm(GO:0048471)
CL1084.Contig2_All	pigment granule(GO:0048770)
CL1084.Contig2_All	plasma membrane part(GO:0044459)
CL1084.Contig2_All	plasma membrane(GO:0005886)
CL1084.Contig2_All	protein complex(GO:0043234)
CL1084.Contig2_All	secretory granule(GO:0030141)
CL1084.Contig2_All	spindle(GO:0005819)
CL1084.Contig2_All	synapse part(GO:0044456)
CL1084.Contig2_All	synapse(GO:0045202)
CL1084.Contig2_All	synaptic vesicle membrane(GO:0030672)
CL1084.Contig2_All	synaptic vesicle(GO:0008021)
CL1084.Contig2_All	trans-Golgi network membrane(GO:0032588)
CL1084.Contig2_All	trans-Golgi network transport vesicle membrane(GO:0012510)
CL1084.Contig2_All	trans-Golgi network transport vesicle(GO:0030140)
CL1084.Contig2_All	trans-Golgi network(GO:0005802)
CL1084.Contig2_All	transport vesicle membrane(GO:0030658)
CL1084.Contig2_All	transport vesicle(GO:0030133)
CL1084.Contig2_All	vesicle coat(GO:0030120)
CL1084.Contig2_All	vesicle membrane(GO:0012506)
CL1084.Contig2_All	vesicle(GO:0031982)
CL1087.Contig1_All	cytoskeletal part(GO:0044430)
CL1087.Contig1_All	microtubule cytoskeleton(GO:0015630)
CL1087.Contig2_All	cytoskeletal part(GO:0044430)
CL1087.Contig2_All	microtubule cytoskeleton(GO:0015630)
CL1087.Contig3_All	cytoskeletal part(GO:0044430)
CL1087.Contig3_All	microtubule cytoskeleton(GO:0015630)
CL1090.Contig1_All	Smc5-Smc6 complex(GO:0030915)
CL1090.Contig1_All	cell part(GO:0044464)
CL1090.Contig1_All	cell(GO:0005623)
CL1090.Contig1_All	chromatin(GO:0000785)
CL1090.Contig1_All	chromosomal part(GO:0044427)
CL1090.Contig1_All	chromosome(GO:0005694)
CL1090.Contig1_All	chromosome, centromeric region(GO:0000775)
CL1090.Contig1_All	cohesin complex(GO:0008278)
CL1090.Contig1_All	condensed chromosome(GO:0000793)
CL1090.Contig1_All	condensed nuclear chromosome(GO:0000794)
CL1090.Contig1_All	condensin complex(GO:0000796)
CL1090.Contig1_All	cytoplasm(GO:0005737)
CL1090.Contig1_All	intracellular membrane-bounded organelle(GO:0043231)
CL1090.Contig1_All	intracellular non-membrane-bounded organelle(GO:0043232)
CL1090.Contig1_All	intracellular organelle lumen(GO:0070013)
CL1090.Contig1_All	intracellular organelle part(GO:0044446)
CL1090.Contig1_All	intracellular organelle(GO:0043229)
CL1090.Contig1_All	intracellular part(GO:0044424)
CL1090.Contig1_All	intracellular(GO:0005622)
CL1090.Contig1_All	kinetochore(GO:0000776)
CL1090.Contig1_All	lateral element(GO:0000800)
CL1090.Contig1_All	macromolecular complex(GO:0032991)
CL1090.Contig1_All	meiotic cohesin complex(GO:0030893)
CL1090.Contig1_All	membrane-bounded organelle(GO:0043227)
CL1090.Contig1_All	membrane-enclosed lumen(GO:0031974)
CL1090.Contig1_All	non-membrane-bounded organelle(GO:0043228)
CL1090.Contig1_All	nuclear chromosome part(GO:0044454)
CL1090.Contig1_All	nuclear chromosome(GO:0000228)
CL1090.Contig1_All	nuclear cohesin complex(GO:0000798)
CL1090.Contig1_All	nuclear lumen(GO:0031981)
CL1090.Contig1_All	nuclear meiotic cohesin complex(GO:0034991)
CL1090.Contig1_All	nuclear part(GO:0044428)
CL1090.Contig1_All	nucleus(GO:0005634)
CL1090.Contig1_All	organelle lumen(GO:0043233)
CL1090.Contig1_All	organelle part(GO:0044422)
CL1090.Contig1_All	organelle(GO:0043226)
CL1090.Contig1_All	polytene chromosome(GO:0005700)
CL1090.Contig1_All	protein complex(GO:0043234)
CL1090.Contig1_All	synaptonemal complex(GO:0000795)
CL1090.Contig1_All	transcriptionally active chromatin(GO:0035327)
CL1090.Contig2_All	Smc5-Smc6 complex(GO:0030915)
CL1090.Contig2_All	cell part(GO:0044464)
CL1090.Contig2_All	cell(GO:0005623)
CL1090.Contig2_All	chromatin(GO:0000785)
CL1090.Contig2_All	chromosomal part(GO:0044427)
CL1090.Contig2_All	chromosome(GO:0005694)
CL1090.Contig2_All	chromosome, centromeric region(GO:0000775)
CL1090.Contig2_All	cohesin complex(GO:0008278)
CL1090.Contig2_All	condensed chromosome(GO:0000793)
CL1090.Contig2_All	condensed nuclear chromosome(GO:0000794)
CL1090.Contig2_All	condensin complex(GO:0000796)
CL1090.Contig2_All	cytoplasm(GO:0005737)
CL1090.Contig2_All	intracellular membrane-bounded organelle(GO:0043231)
CL1090.Contig2_All	intracellular non-membrane-bounded organelle(GO:0043232)
CL1090.Contig2_All	intracellular organelle lumen(GO:0070013)
CL1090.Contig2_All	intracellular organelle part(GO:0044446)
CL1090.Contig2_All	intracellular organelle(GO:0043229)
CL1090.Contig2_All	intracellular part(GO:0044424)
CL1090.Contig2_All	intracellular(GO:0005622)
CL1090.Contig2_All	kinetochore(GO:0000776)
CL1090.Contig2_All	lateral element(GO:0000800)
CL1090.Contig2_All	macromolecular complex(GO:0032991)
CL1090.Contig2_All	meiotic cohesin complex(GO:0030893)
CL1090.Contig2_All	membrane-bounded organelle(GO:0043227)
CL1090.Contig2_All	membrane-enclosed lumen(GO:0031974)
CL1090.Contig2_All	non-membrane-bounded organelle(GO:0043228)
CL1090.Contig2_All	nuclear chromosome part(GO:0044454)
CL1090.Contig2_All	nuclear chromosome(GO:0000228)
CL1090.Contig2_All	nuclear cohesin complex(GO:0000798)
CL1090.Contig2_All	nuclear lumen(GO:0031981)
CL1090.Contig2_All	nuclear meiotic cohesin complex(GO:0034991)
CL1090.Contig2_All	nuclear part(GO:0044428)
CL1090.Contig2_All	nucleus(GO:0005634)
CL1090.Contig2_All	organelle lumen(GO:0043233)
CL1090.Contig2_All	organelle part(GO:0044422)
CL1090.Contig2_All	organelle(GO:0043226)
CL1090.Contig2_All	polytene chromosome(GO:0005700)
CL1090.Contig2_All	protein complex(GO:0043234)
CL1090.Contig2_All	synaptonemal complex(GO:0000795)
CL1090.Contig2_All	transcriptionally active chromatin(GO:0035327)
CL1090.Contig3_All	Smc5-Smc6 complex(GO:0030915)
CL1090.Contig3_All	cell part(GO:0044464)
CL1090.Contig3_All	cell(GO:0005623)
CL1090.Contig3_All	chromatin(GO:0000785)
CL1090.Contig3_All	chromosomal part(GO:0044427)
CL1090.Contig3_All	chromosome(GO:0005694)
CL1090.Contig3_All	chromosome, centromeric region(GO:0000775)
CL1090.Contig3_All	cohesin complex(GO:0008278)
CL1090.Contig3_All	condensed chromosome(GO:0000793)
CL1090.Contig3_All	condensed nuclear chromosome(GO:0000794)
CL1090.Contig3_All	condensin complex(GO:0000796)
CL1090.Contig3_All	cytoplasm(GO:0005737)
CL1090.Contig3_All	intracellular membrane-bounded organelle(GO:0043231)
CL1090.Contig3_All	intracellular non-membrane-bounded organelle(GO:0043232)
CL1090.Contig3_All	intracellular organelle lumen(GO:0070013)
CL1090.Contig3_All	intracellular organelle part(GO:0044446)
CL1090.Contig3_All	intracellular organelle(GO:0043229)
CL1090.Contig3_All	intracellular part(GO:0044424)
CL1090.Contig3_All	intracellular(GO:0005622)
CL1090.Contig3_All	kinetochore(GO:0000776)
CL1090.Contig3_All	lateral element(GO:0000800)
CL1090.Contig3_All	macromolecular complex(GO:0032991)
CL1090.Contig3_All	meiotic cohesin complex(GO:0030893)
CL1090.Contig3_All	membrane-bounded organelle(GO:0043227)
CL1090.Contig3_All	membrane-enclosed lumen(GO:0031974)
CL1090.Contig3_All	non-membrane-bounded organelle(GO:0043228)
CL1090.Contig3_All	nuclear chromosome part(GO:0044454)
CL1090.Contig3_All	nuclear chromosome(GO:0000228)
CL1090.Contig3_All	nuclear cohesin complex(GO:0000798)
CL1090.Contig3_All	nuclear lumen(GO:0031981)
CL1090.Contig3_All	nuclear meiotic cohesin complex(GO:0034991)
CL1090.Contig3_All	nuclear part(GO:0044428)
CL1090.Contig3_All	nucleus(GO:0005634)
CL1090.Contig3_All	organelle lumen(GO:0043233)
CL1090.Contig3_All	organelle part(GO:0044422)
CL1090.Contig3_All	organelle(GO:0043226)
CL1090.Contig3_All	polytene chromosome(GO:0005700)
CL1090.Contig3_All	protein complex(GO:0043234)
CL1090.Contig3_All	synaptonemal complex(GO:0000795)
CL1090.Contig3_All	transcriptionally active chromatin(GO:0035327)
CL1093.Contig1_All	T cell receptor complex(GO:0042101)
CL1093.Contig1_All	alpha-beta T cell receptor complex(GO:0042105)
CL1093.Contig1_All	cell part(GO:0044464)
CL1093.Contig1_All	cell periphery(GO:0071944)
CL1093.Contig1_All	cell(GO:0005623)
CL1093.Contig1_All	cytoplasm(GO:0005737)
CL1093.Contig1_All	cytoplasmic part(GO:0044444)
CL1093.Contig1_All	cytoskeleton(GO:0005856)
CL1093.Contig1_All	cytosol(GO:0005829)
CL1093.Contig1_All	intracellular membrane-bounded organelle(GO:0043231)
CL1093.Contig1_All	intracellular non-membrane-bounded organelle(GO:0043232)
CL1093.Contig1_All	intracellular organelle(GO:0043229)
CL1093.Contig1_All	intracellular part(GO:0044424)
CL1093.Contig1_All	intracellular(GO:0005622)
CL1093.Contig1_All	macromolecular complex(GO:0032991)
CL1093.Contig1_All	membrane part(GO:0044425)
CL1093.Contig1_All	membrane(GO:0016020)
CL1093.Contig1_All	membrane-bounded organelle(GO:0043227)
CL1093.Contig1_All	mitochondrion(GO:0005739)
CL1093.Contig1_All	non-membrane-bounded organelle(GO:0043228)
CL1093.Contig1_All	nucleus(GO:0005634)
CL1093.Contig1_All	organelle(GO:0043226)
CL1093.Contig1_All	plasma membrane part(GO:0044459)
CL1093.Contig1_All	plasma membrane(GO:0005886)
CL1093.Contig1_All	protein complex(GO:0043234)
CL1093.Contig1_All	receptor complex(GO:0043235)
CL1093.Contig2_All	T cell receptor complex(GO:0042101)
CL1093.Contig2_All	alpha-beta T cell receptor complex(GO:0042105)
CL1093.Contig2_All	cell part(GO:0044464)
CL1093.Contig2_All	cell periphery(GO:0071944)
CL1093.Contig2_All	cell(GO:0005623)
CL1093.Contig2_All	cytoplasm(GO:0005737)
CL1093.Contig2_All	cytoplasmic part(GO:0044444)
CL1093.Contig2_All	cytoskeleton(GO:0005856)
CL1093.Contig2_All	cytosol(GO:0005829)
CL1093.Contig2_All	intracellular membrane-bounded organelle(GO:0043231)
CL1093.Contig2_All	intracellular non-membrane-bounded organelle(GO:0043232)
CL1093.Contig2_All	intracellular organelle(GO:0043229)
CL1093.Contig2_All	intracellular part(GO:0044424)
CL1093.Contig2_All	intracellular(GO:0005622)
CL1093.Contig2_All	macromolecular complex(GO:0032991)
CL1093.Contig2_All	membrane part(GO:0044425)
CL1093.Contig2_All	membrane(GO:0016020)
CL1093.Contig2_All	membrane-bounded organelle(GO:0043227)
CL1093.Contig2_All	mitochondrion(GO:0005739)
CL1093.Contig2_All	non-membrane-bounded organelle(GO:0043228)
CL1093.Contig2_All	nucleus(GO:0005634)
CL1093.Contig2_All	organelle(GO:0043226)
CL1093.Contig2_All	plasma membrane part(GO:0044459)
CL1093.Contig2_All	plasma membrane(GO:0005886)
CL1093.Contig2_All	protein complex(GO:0043234)
CL1093.Contig2_All	receptor complex(GO:0043235)
CL1093.Contig3_All	T cell receptor complex(GO:0042101)
CL1093.Contig3_All	alpha-beta T cell receptor complex(GO:0042105)
CL1093.Contig3_All	cell junction(GO:0030054)
CL1093.Contig3_All	cell part(GO:0044464)
CL1093.Contig3_All	cell periphery(GO:0071944)
CL1093.Contig3_All	cell(GO:0005623)
CL1093.Contig3_All	cytoplasm(GO:0005737)
CL1093.Contig3_All	cytoplasmic part(GO:0044444)
CL1093.Contig3_All	cytoskeleton(GO:0005856)
CL1093.Contig3_All	cytosol(GO:0005829)
CL1093.Contig3_All	intracellular membrane-bounded organelle(GO:0043231)
CL1093.Contig3_All	intracellular non-membrane-bounded organelle(GO:0043232)
CL1093.Contig3_All	intracellular organelle(GO:0043229)
CL1093.Contig3_All	intracellular part(GO:0044424)
CL1093.Contig3_All	intracellular(GO:0005622)
CL1093.Contig3_All	macromolecular complex(GO:0032991)
CL1093.Contig3_All	membrane part(GO:0044425)
CL1093.Contig3_All	membrane(GO:0016020)
CL1093.Contig3_All	membrane-bounded organelle(GO:0043227)
CL1093.Contig3_All	mitochondrion(GO:0005739)
CL1093.Contig3_All	non-membrane-bounded organelle(GO:0043228)
CL1093.Contig3_All	nucleus(GO:0005634)
CL1093.Contig3_All	obsolete membrane fraction(GO:0005624)
CL1093.Contig3_All	obsolete soluble fraction(GO:0005625)
CL1093.Contig3_All	organelle(GO:0043226)
CL1093.Contig3_All	plasma membrane part(GO:0044459)
CL1093.Contig3_All	plasma membrane(GO:0005886)
CL1093.Contig3_All	protein complex(GO:0043234)
CL1093.Contig3_All	receptor complex(GO:0043235)
CL1093.Contig3_All	stress fiber(GO:0001725)
CL1093.Contig4_All	T cell receptor complex(GO:0042101)
CL1093.Contig4_All	alpha-beta T cell receptor complex(GO:0042105)
CL1093.Contig4_All	cell part(GO:0044464)
CL1093.Contig4_All	cell periphery(GO:0071944)
CL1093.Contig4_All	cell(GO:0005623)
CL1093.Contig4_All	cytoplasm(GO:0005737)
CL1093.Contig4_All	cytoplasmic part(GO:0044444)
CL1093.Contig4_All	cytoskeleton(GO:0005856)
CL1093.Contig4_All	cytosol(GO:0005829)
CL1093.Contig4_All	intracellular membrane-bounded organelle(GO:0043231)
CL1093.Contig4_All	intracellular non-membrane-bounded organelle(GO:0043232)
CL1093.Contig4_All	intracellular organelle(GO:0043229)
CL1093.Contig4_All	intracellular part(GO:0044424)
CL1093.Contig4_All	intracellular(GO:0005622)
CL1093.Contig4_All	macromolecular complex(GO:0032991)
CL1093.Contig4_All	membrane part(GO:0044425)
CL1093.Contig4_All	membrane(GO:0016020)
CL1093.Contig4_All	membrane-bounded organelle(GO:0043227)
CL1093.Contig4_All	mitochondrion(GO:0005739)
CL1093.Contig4_All	non-membrane-bounded organelle(GO:0043228)
CL1093.Contig4_All	nucleus(GO:0005634)
CL1093.Contig4_All	organelle(GO:0043226)
CL1093.Contig4_All	plasma membrane part(GO:0044459)
CL1093.Contig4_All	plasma membrane(GO:0005886)
CL1093.Contig4_All	protein complex(GO:0043234)
CL1093.Contig4_All	receptor complex(GO:0043235)
CL1093.Contig5_All	T cell receptor complex(GO:0042101)
CL1093.Contig5_All	alpha-beta T cell receptor complex(GO:0042105)
CL1093.Contig5_All	cell part(GO:0044464)
CL1093.Contig5_All	cell periphery(GO:0071944)
CL1093.Contig5_All	cell(GO:0005623)
CL1093.Contig5_All	cytoplasm(GO:0005737)
CL1093.Contig5_All	cytoplasmic part(GO:0044444)
CL1093.Contig5_All	cytoskeleton(GO:0005856)
CL1093.Contig5_All	cytosol(GO:0005829)
CL1093.Contig5_All	intracellular membrane-bounded organelle(GO:0043231)
CL1093.Contig5_All	intracellular non-membrane-bounded organelle(GO:0043232)
CL1093.Contig5_All	intracellular organelle(GO:0043229)
CL1093.Contig5_All	intracellular part(GO:0044424)
CL1093.Contig5_All	intracellular(GO:0005622)
CL1093.Contig5_All	macromolecular complex(GO:0032991)
CL1093.Contig5_All	membrane part(GO:0044425)
CL1093.Contig5_All	membrane(GO:0016020)
CL1093.Contig5_All	membrane-bounded organelle(GO:0043227)
CL1093.Contig5_All	mitochondrion(GO:0005739)
CL1093.Contig5_All	non-membrane-bounded organelle(GO:0043228)
CL1093.Contig5_All	nucleus(GO:0005634)
CL1093.Contig5_All	organelle(GO:0043226)
CL1093.Contig5_All	plasma membrane part(GO:0044459)
CL1093.Contig5_All	plasma membrane(GO:0005886)
CL1093.Contig5_All	protein complex(GO:0043234)
CL1093.Contig5_All	receptor complex(GO:0043235)
CL1093.Contig6_All	T cell receptor complex(GO:0042101)
CL1093.Contig6_All	alpha-beta T cell receptor complex(GO:0042105)
CL1093.Contig6_All	cell junction(GO:0030054)
CL1093.Contig6_All	cell part(GO:0044464)
CL1093.Contig6_All	cell periphery(GO:0071944)
CL1093.Contig6_All	cell(GO:0005623)
CL1093.Contig6_All	cytoplasm(GO:0005737)
CL1093.Contig6_All	cytoplasmic part(GO:0044444)
CL1093.Contig6_All	cytoskeleton(GO:0005856)
CL1093.Contig6_All	cytosol(GO:0005829)
CL1093.Contig6_All	intracellular membrane-bounded organelle(GO:0043231)
CL1093.Contig6_All	intracellular non-membrane-bounded organelle(GO:0043232)
CL1093.Contig6_All	intracellular organelle(GO:0043229)
CL1093.Contig6_All	intracellular part(GO:0044424)
CL1093.Contig6_All	intracellular(GO:0005622)
CL1093.Contig6_All	macromolecular complex(GO:0032991)
CL1093.Contig6_All	membrane part(GO:0044425)
CL1093.Contig6_All	membrane(GO:0016020)
CL1093.Contig6_All	membrane-bounded organelle(GO:0043227)
CL1093.Contig6_All	mitochondrion(GO:0005739)
CL1093.Contig6_All	non-membrane-bounded organelle(GO:0043228)
CL1093.Contig6_All	nucleus(GO:0005634)
CL1093.Contig6_All	obsolete membrane fraction(GO:0005624)
CL1093.Contig6_All	obsolete soluble fraction(GO:0005625)
CL1093.Contig6_All	organelle(GO:0043226)
CL1093.Contig6_All	plasma membrane part(GO:0044459)
CL1093.Contig6_All	plasma membrane(GO:0005886)
CL1093.Contig6_All	protein complex(GO:0043234)
CL1093.Contig6_All	receptor complex(GO:0043235)
CL1093.Contig6_All	stress fiber(GO:0001725)
CL1094.Contig1_All	cell part(GO:0044464)
CL1094.Contig1_All	cell(GO:0005623)
CL1094.Contig1_All	intracellular membrane-bounded organelle(GO:0043231)
CL1094.Contig1_All	intracellular organelle(GO:0043229)
CL1094.Contig1_All	intracellular part(GO:0044424)
CL1094.Contig1_All	intracellular(GO:0005622)
CL1094.Contig1_All	membrane-bounded organelle(GO:0043227)
CL1094.Contig1_All	nucleus(GO:0005634)
CL1094.Contig1_All	organelle(GO:0043226)
CL1094.Contig2_All	cell part(GO:0044464)
CL1094.Contig2_All	cell(GO:0005623)
CL1094.Contig2_All	intracellular membrane-bounded organelle(GO:0043231)
CL1094.Contig2_All	intracellular organelle(GO:0043229)
CL1094.Contig2_All	intracellular part(GO:0044424)
CL1094.Contig2_All	intracellular(GO:0005622)
CL1094.Contig2_All	membrane-bounded organelle(GO:0043227)
CL1094.Contig2_All	nucleus(GO:0005634)
CL1094.Contig2_All	organelle(GO:0043226)
CL1094.Contig3_All	cell part(GO:0044464)
CL1094.Contig3_All	cell(GO:0005623)
CL1094.Contig3_All	intracellular membrane-bounded organelle(GO:0043231)
CL1094.Contig3_All	intracellular organelle(GO:0043229)
CL1094.Contig3_All	intracellular part(GO:0044424)
CL1094.Contig3_All	intracellular(GO:0005622)
CL1094.Contig3_All	membrane-bounded organelle(GO:0043227)
CL1094.Contig3_All	nucleus(GO:0005634)
CL1094.Contig3_All	organelle(GO:0043226)
CL1096.Contig1_All	adherens junction(GO:0005912)
[truncated: 137,252 more rows]
