# Supplementary material for: Identification of Functional Gene Modules Associated With STAT-Mediated Antiviral Responses to White Spot Syndrome Virus in Shrimp
Source: Front Physiol. 2019 Mar 11;10:212. doi: 10.3389/fphys.2019.00212 (PMC6421301; doi:10.3389/fphys.2019.00212)
Supplement: FILE S10 — GO annotation. [file Data_Sheet_10.ZIP › GO_MF.txt]

CL100.Contig2_All	hydrolase activity(GO:0016787)
CL100.Contig2_All	nucleotide binding(GO:0000166)
CL100.Contig3_All	hydrolase activity(GO:0016787)
CL100.Contig3_All	nucleotide binding(GO:0000166)
CL1003.Contig1_All	DNA binding(GO:0003677)
CL1003.Contig1_All	RNA polymerase II transcription factor activity, sequence-specific DNA binding(GO:0000981)
CL1003.Contig1_All	binding(GO:0005488)
CL1003.Contig1_All	chromatin binding(GO:0003682)
CL1003.Contig1_All	heterocyclic compound binding(GO:1901363)
CL1003.Contig1_All	nucleic acid binding transcription factor activity(GO:0001071)
CL1003.Contig1_All	nucleic acid binding(GO:0003676)
CL1003.Contig1_All	organic cyclic compound binding(GO:0097159)
CL1003.Contig1_All	transcription factor activity, RNA polymerase II core promoter proximal region sequence-specific binding(GO:0000982)
CL1003.Contig1_All	transcription factor activity, sequence-specific DNA binding(GO:0003700)
CL1003.Contig1_All	transcriptional activator activity, RNA polymerase II core promoter proximal region sequence-specific binding(GO:0001077)
CL1003.Contig1_All	transcriptional activator activity, RNA polymerase II transcription regulatory region sequence-specific binding(GO:0001228)
CL1003.Contig2_All	DNA binding(GO:0003677)
CL1003.Contig2_All	RNA polymerase II transcription factor activity, sequence-specific DNA binding(GO:0000981)
CL1003.Contig2_All	binding(GO:0005488)
CL1003.Contig2_All	chromatin binding(GO:0003682)
CL1003.Contig2_All	heterocyclic compound binding(GO:1901363)
CL1003.Contig2_All	nucleic acid binding transcription factor activity(GO:0001071)
CL1003.Contig2_All	nucleic acid binding(GO:0003676)
CL1003.Contig2_All	organic cyclic compound binding(GO:0097159)
CL1003.Contig2_All	transcription factor activity, RNA polymerase II core promoter proximal region sequence-specific binding(GO:0000982)
CL1003.Contig2_All	transcription factor activity, sequence-specific DNA binding(GO:0003700)
CL1003.Contig2_All	transcriptional activator activity, RNA polymerase II core promoter proximal region sequence-specific binding(GO:0001077)
CL1003.Contig2_All	transcriptional activator activity, RNA polymerase II transcription regulatory region sequence-specific binding(GO:0001228)
CL1003.Contig3_All	DNA binding(GO:0003677)
CL1003.Contig3_All	RNA polymerase II transcription factor activity, sequence-specific DNA binding(GO:0000981)
CL1003.Contig3_All	binding(GO:0005488)
CL1003.Contig3_All	chromatin binding(GO:0003682)
CL1003.Contig3_All	heterocyclic compound binding(GO:1901363)
CL1003.Contig3_All	nucleic acid binding transcription factor activity(GO:0001071)
CL1003.Contig3_All	nucleic acid binding(GO:0003676)
CL1003.Contig3_All	organic cyclic compound binding(GO:0097159)
CL1003.Contig3_All	transcription factor activity, RNA polymerase II core promoter proximal region sequence-specific binding(GO:0000982)
CL1003.Contig3_All	transcription factor activity, sequence-specific DNA binding(GO:0003700)
CL1003.Contig3_All	transcriptional activator activity, RNA polymerase II core promoter proximal region sequence-specific binding(GO:0001077)
CL1003.Contig3_All	transcriptional activator activity, RNA polymerase II transcription regulatory region sequence-specific binding(GO:0001228)
CL1003.Contig4_All	DNA binding(GO:0003677)
CL1003.Contig4_All	RNA polymerase II transcription factor activity, sequence-specific DNA binding(GO:0000981)
CL1003.Contig4_All	binding(GO:0005488)
CL1003.Contig4_All	chromatin binding(GO:0003682)
CL1003.Contig4_All	heterocyclic compound binding(GO:1901363)
CL1003.Contig4_All	nucleic acid binding transcription factor activity(GO:0001071)
CL1003.Contig4_All	nucleic acid binding(GO:0003676)
CL1003.Contig4_All	organic cyclic compound binding(GO:0097159)
CL1003.Contig4_All	transcription factor activity, RNA polymerase II core promoter proximal region sequence-specific binding(GO:0000982)
CL1003.Contig4_All	transcription factor activity, sequence-specific DNA binding(GO:0003700)
CL1003.Contig4_All	transcriptional activator activity, RNA polymerase II core promoter proximal region sequence-specific binding(GO:0001077)
CL1003.Contig4_All	transcriptional activator activity, RNA polymerase II transcription regulatory region sequence-specific binding(GO:0001228)
CL1004.Contig2_All	binding(GO:0005488)
CL1008.Contig1_All	catalytic activity(GO:0003824)
CL1008.Contig2_All	deaminase activity(GO:0019239)
CL1008.Contig2_All	hydrolase activity(GO:0016787)
CL1008.Contig2_All	metal ion binding(GO:0046872)
CL1008.Contig3_All	adenosine deaminase activity(GO:0004000)
CL1008.Contig3_All	zinc ion binding(GO:0008270)
CL1008.Contig4_All	adenosine deaminase activity(GO:0004000)
CL1008.Contig4_All	zinc ion binding(GO:0008270)
CL1008.Contig5_All	deaminase activity(GO:0019239)
CL1008.Contig5_All	hydrolase activity(GO:0016787)
CL1008.Contig5_All	metal ion binding(GO:0046872)
CL1008.Contig6_All	catalytic activity(GO:0003824)
CL1009.Contig3_All	catalytic activity(GO:0003824)
CL1011.Contig1_All	DNA binding(GO:0003677)
CL1011.Contig1_All	NADP binding(GO:0050661)
CL1011.Contig1_All	RNA binding(GO:0003723)
CL1011.Contig1_All	RNA polymerase II core promoter proximal region sequence-specific DNA binding(GO:0000978)
CL1011.Contig1_All	RNA polymerase II core promoter sequence-specific DNA binding(GO:0000979)
CL1011.Contig1_All	RNA polymerase II distal enhancer sequence-specific DNA binding(GO:0000980)
CL1011.Contig1_All	RNA polymerase II regulatory region DNA binding(GO:0001012)
CL1011.Contig1_All	RNA polymerase II regulatory region sequence-specific DNA binding(GO:0000977)
CL1011.Contig1_All	RNA polymerase II transcription coactivator activity(GO:0001105)
CL1011.Contig1_All	RNA polymerase II transcription cofactor activity(GO:0001104)
CL1011.Contig1_All	RNA polymerase II transcription corepressor activity(GO:0001106)
CL1011.Contig1_All	RNA polymerase II transcription factor activity, sequence-specific DNA binding(GO:0000981)
CL1011.Contig1_All	anion binding(GO:0043168)
CL1011.Contig1_All	antioxidant activity(GO:0016209)
CL1011.Contig1_All	binding(GO:0005488)
CL1011.Contig1_All	catalytic activity(GO:0003824)
CL1011.Contig1_All	chromatin binding(GO:0003682)
CL1011.Contig1_All	coenzyme binding(GO:0050662)
CL1011.Contig1_All	cofactor binding(GO:0048037)
CL1011.Contig1_All	core promoter binding(GO:0001047)
CL1011.Contig1_All	core promoter proximal region DNA binding(GO:0001159)
CL1011.Contig1_All	core promoter proximal region sequence-specific DNA binding(GO:0000987)
CL1011.Contig1_All	core promoter sequence-specific DNA binding(GO:0001046)
CL1011.Contig1_All	cysteine-type endopeptidase inhibitor activity involved in apoptotic process(GO:0043027)
CL1011.Contig1_All	cysteine-type endopeptidase inhibitor activity(GO:0004869)
CL1011.Contig1_All	cysteine-type endopeptidase regulator activity involved in apoptotic process(GO:0043028)
CL1011.Contig1_All	dihydrolipoyl dehydrogenase activity(GO:0004148)
CL1011.Contig1_All	disulfide oxidoreductase activity(GO:0015036)
CL1011.Contig1_All	endopeptidase inhibitor activity(GO:0004866)
CL1011.Contig1_All	endopeptidase regulator activity(GO:0061135)
CL1011.Contig1_All	enhancer binding(GO:0035326)
CL1011.Contig1_All	enhancer sequence-specific DNA binding(GO:0001158)
CL1011.Contig1_All	enzyme inhibitor activity(GO:0004857)
CL1011.Contig1_All	enzyme regulator activity(GO:0030234)
CL1011.Contig1_All	flavin adenine dinucleotide binding(GO:0050660)
CL1011.Contig1_All	glutathione disulfide oxidoreductase activity(GO:0015038)
CL1011.Contig1_All	glutathione-disulfide reductase activity(GO:0004362)
CL1011.Contig1_All	glycine dehydrogenase (decarboxylating) activity(GO:0004375)
CL1011.Contig1_All	heterocyclic compound binding(GO:1901363)
CL1011.Contig1_All	identical protein binding(GO:0042802)
CL1011.Contig1_All	ion binding(GO:0043167)
CL1011.Contig1_All	nucleic acid binding transcription factor activity(GO:0001071)
CL1011.Contig1_All	nucleic acid binding(GO:0003676)
CL1011.Contig1_All	nucleoside phosphate binding(GO:1901265)
CL1011.Contig1_All	nucleotide binding(GO:0000166)
CL1011.Contig1_All	organic cyclic compound binding(GO:0097159)
CL1011.Contig1_All	oxidoreductase activity(GO:0016491)
CL1011.Contig1_All	oxidoreductase activity, acting on NAD(P)H(GO:0016651)
CL1011.Contig1_All	oxidoreductase activity, acting on a sulfur group of donors(GO:0016667)
CL1011.Contig1_All	oxidoreductase activity, acting on a sulfur group of donors, NAD(P) as acceptor(GO:0016668)
CL1011.Contig1_All	oxidoreductase activity, acting on the CH-NH2 group of donors(GO:0016638)
CL1011.Contig1_All	oxidoreductase activity, acting on the CH-NH2 group of donors, disulfide as acceptor(GO:0016642)
CL1011.Contig1_All	oxidoreductase activity, acting on the aldehyde or oxo group of donors(GO:0016903)
CL1011.Contig1_All	oxidoreductase activity, acting on the aldehyde or oxo group of donors, disulfide as acceptor(GO:0016624)
CL1011.Contig1_All	oxoglutarate dehydrogenase (succinyl-transferring) activity(GO:0004591)
CL1011.Contig1_All	peptidase inhibitor activity(GO:0030414)
CL1011.Contig1_All	peptidase regulator activity(GO:0061134)
CL1011.Contig1_All	peptide disulfide oxidoreductase activity(GO:0015037)
CL1011.Contig1_All	protein binding(GO:0005515)
CL1011.Contig1_All	protein dimerization activity(GO:0046983)
CL1011.Contig1_All	protein homodimerization activity(GO:0042803)
CL1011.Contig1_All	pyruvate dehydrogenase activity(GO:0004738)
CL1011.Contig1_All	regulatory region DNA binding(GO:0000975)
CL1011.Contig1_All	regulatory region nucleic acid binding(GO:0001067)
CL1011.Contig1_All	sequence-specific DNA binding(GO:0043565)
CL1011.Contig1_All	small molecule binding(GO:0036094)
CL1011.Contig1_All	transcription coactivator activity(GO:0003713)
CL1011.Contig1_All	transcription cofactor activity(GO:0003712)
CL1011.Contig1_All	transcription corepressor activity(GO:0003714)
CL1011.Contig1_All	transcription factor activity, RNA polymerase II core promoter proximal region sequence-specific binding(GO:0000982)
CL1011.Contig1_All	transcription factor activity, RNA polymerase II core promoter sequence-specific(GO:0000983)
CL1011.Contig1_All	transcription factor activity, RNA polymerase II transcription factor binding(GO:0001076)
CL1011.Contig1_All	transcription factor activity, protein binding(GO:0000988)
CL1011.Contig1_All	transcription factor activity, sequence-specific DNA binding(GO:0003700)
CL1011.Contig1_All	transcription factor activity, transcription factor binding(GO:0000989)
CL1011.Contig1_All	transcription regulatory region DNA binding(GO:0044212)
CL1011.Contig1_All	transcription regulatory region sequence-specific DNA binding(GO:0000976)
CL1011.Contig1_All	transcriptional activator activity, RNA polymerase II core promoter proximal region sequence-specific binding(GO:0001077)
CL1011.Contig1_All	transcriptional activator activity, RNA polymerase II transcription factor binding(GO:0001190)
CL1011.Contig1_All	transcriptional activator activity, RNA polymerase II transcription regulatory region sequence-specific binding(GO:0001228)
CL1011.Contig1_All	transcriptional repressor activity, RNA polymerase II core promoter proximal region sequence-specific binding(GO:0001078)
CL1011.Contig1_All	transcriptional repressor activity, RNA polymerase II transcription factor binding(GO:0001191)
CL1011.Contig1_All	transcriptional repressor activity, RNA polymerase II transcription regulatory region sequence-specific binding(GO:0001227)
CL1011.Contig1_All	translation factor activity, RNA binding(GO:0008135)
CL1011.Contig1_All	translation initiation factor activity(GO:0003743)
CL1011.Contig2_All	DNA binding(GO:0003677)
CL1011.Contig2_All	NADP binding(GO:0050661)
CL1011.Contig2_All	RNA binding(GO:0003723)
CL1011.Contig2_All	RNA polymerase II core promoter proximal region sequence-specific DNA binding(GO:0000978)
CL1011.Contig2_All	RNA polymerase II core promoter sequence-specific DNA binding(GO:0000979)
CL1011.Contig2_All	RNA polymerase II distal enhancer sequence-specific DNA binding(GO:0000980)
CL1011.Contig2_All	RNA polymerase II regulatory region DNA binding(GO:0001012)
CL1011.Contig2_All	RNA polymerase II regulatory region sequence-specific DNA binding(GO:0000977)
CL1011.Contig2_All	RNA polymerase II transcription coactivator activity(GO:0001105)
CL1011.Contig2_All	RNA polymerase II transcription cofactor activity(GO:0001104)
CL1011.Contig2_All	RNA polymerase II transcription corepressor activity(GO:0001106)
CL1011.Contig2_All	RNA polymerase II transcription factor activity, sequence-specific DNA binding(GO:0000981)
CL1011.Contig2_All	anion binding(GO:0043168)
CL1011.Contig2_All	antioxidant activity(GO:0016209)
CL1011.Contig2_All	binding(GO:0005488)
CL1011.Contig2_All	catalytic activity(GO:0003824)
CL1011.Contig2_All	chromatin binding(GO:0003682)
CL1011.Contig2_All	coenzyme binding(GO:0050662)
CL1011.Contig2_All	cofactor binding(GO:0048037)
CL1011.Contig2_All	core promoter binding(GO:0001047)
CL1011.Contig2_All	core promoter proximal region DNA binding(GO:0001159)
CL1011.Contig2_All	core promoter proximal region sequence-specific DNA binding(GO:0000987)
CL1011.Contig2_All	core promoter sequence-specific DNA binding(GO:0001046)
CL1011.Contig2_All	cysteine-type endopeptidase inhibitor activity involved in apoptotic process(GO:0043027)
CL1011.Contig2_All	cysteine-type endopeptidase inhibitor activity(GO:0004869)
CL1011.Contig2_All	cysteine-type endopeptidase regulator activity involved in apoptotic process(GO:0043028)
CL1011.Contig2_All	dihydrolipoyl dehydrogenase activity(GO:0004148)
CL1011.Contig2_All	disulfide oxidoreductase activity(GO:0015036)
CL1011.Contig2_All	endopeptidase inhibitor activity(GO:0004866)
CL1011.Contig2_All	endopeptidase regulator activity(GO:0061135)
CL1011.Contig2_All	enhancer binding(GO:0035326)
CL1011.Contig2_All	enhancer sequence-specific DNA binding(GO:0001158)
CL1011.Contig2_All	enzyme inhibitor activity(GO:0004857)
CL1011.Contig2_All	enzyme regulator activity(GO:0030234)
CL1011.Contig2_All	flavin adenine dinucleotide binding(GO:0050660)
CL1011.Contig2_All	glutathione disulfide oxidoreductase activity(GO:0015038)
CL1011.Contig2_All	glutathione-disulfide reductase activity(GO:0004362)
CL1011.Contig2_All	glycine dehydrogenase (decarboxylating) activity(GO:0004375)
CL1011.Contig2_All	heterocyclic compound binding(GO:1901363)
CL1011.Contig2_All	identical protein binding(GO:0042802)
CL1011.Contig2_All	ion binding(GO:0043167)
CL1011.Contig2_All	nucleic acid binding transcription factor activity(GO:0001071)
CL1011.Contig2_All	nucleic acid binding(GO:0003676)
CL1011.Contig2_All	nucleoside phosphate binding(GO:1901265)
CL1011.Contig2_All	nucleotide binding(GO:0000166)
CL1011.Contig2_All	organic cyclic compound binding(GO:0097159)
CL1011.Contig2_All	oxidoreductase activity(GO:0016491)
CL1011.Contig2_All	oxidoreductase activity, acting on NAD(P)H(GO:0016651)
CL1011.Contig2_All	oxidoreductase activity, acting on a sulfur group of donors(GO:0016667)
CL1011.Contig2_All	oxidoreductase activity, acting on a sulfur group of donors, NAD(P) as acceptor(GO:0016668)
CL1011.Contig2_All	oxidoreductase activity, acting on the CH-NH2 group of donors(GO:0016638)
CL1011.Contig2_All	oxidoreductase activity, acting on the CH-NH2 group of donors, disulfide as acceptor(GO:0016642)
CL1011.Contig2_All	oxidoreductase activity, acting on the aldehyde or oxo group of donors(GO:0016903)
CL1011.Contig2_All	oxidoreductase activity, acting on the aldehyde or oxo group of donors, disulfide as acceptor(GO:0016624)
CL1011.Contig2_All	oxoglutarate dehydrogenase (succinyl-transferring) activity(GO:0004591)
CL1011.Contig2_All	peptidase inhibitor activity(GO:0030414)
CL1011.Contig2_All	peptidase regulator activity(GO:0061134)
CL1011.Contig2_All	peptide disulfide oxidoreductase activity(GO:0015037)
CL1011.Contig2_All	protein binding(GO:0005515)
CL1011.Contig2_All	protein dimerization activity(GO:0046983)
CL1011.Contig2_All	protein homodimerization activity(GO:0042803)
CL1011.Contig2_All	pyruvate dehydrogenase activity(GO:0004738)
CL1011.Contig2_All	regulatory region DNA binding(GO:0000975)
CL1011.Contig2_All	regulatory region nucleic acid binding(GO:0001067)
CL1011.Contig2_All	sequence-specific DNA binding(GO:0043565)
CL1011.Contig2_All	small molecule binding(GO:0036094)
CL1011.Contig2_All	transcription coactivator activity(GO:0003713)
CL1011.Contig2_All	transcription cofactor activity(GO:0003712)
CL1011.Contig2_All	transcription corepressor activity(GO:0003714)
CL1011.Contig2_All	transcription factor activity, RNA polymerase II core promoter proximal region sequence-specific binding(GO:0000982)
CL1011.Contig2_All	transcription factor activity, RNA polymerase II core promoter sequence-specific(GO:0000983)
CL1011.Contig2_All	transcription factor activity, RNA polymerase II transcription factor binding(GO:0001076)
CL1011.Contig2_All	transcription factor activity, protein binding(GO:0000988)
CL1011.Contig2_All	transcription factor activity, sequence-specific DNA binding(GO:0003700)
CL1011.Contig2_All	transcription factor activity, transcription factor binding(GO:0000989)
CL1011.Contig2_All	transcription regulatory region DNA binding(GO:0044212)
CL1011.Contig2_All	transcription regulatory region sequence-specific DNA binding(GO:0000976)
CL1011.Contig2_All	transcriptional activator activity, RNA polymerase II core promoter proximal region sequence-specific binding(GO:0001077)
CL1011.Contig2_All	transcriptional activator activity, RNA polymerase II transcription factor binding(GO:0001190)
CL1011.Contig2_All	transcriptional activator activity, RNA polymerase II transcription regulatory region sequence-specific binding(GO:0001228)
CL1011.Contig2_All	transcriptional repressor activity, RNA polymerase II core promoter proximal region sequence-specific binding(GO:0001078)
CL1011.Contig2_All	transcriptional repressor activity, RNA polymerase II transcription factor binding(GO:0001191)
CL1011.Contig2_All	transcriptional repressor activity, RNA polymerase II transcription regulatory region sequence-specific binding(GO:0001227)
CL1011.Contig2_All	translation factor activity, RNA binding(GO:0008135)
CL1011.Contig2_All	translation initiation factor activity(GO:0003743)
CL1011.Contig3_All	DNA binding(GO:0003677)
CL1011.Contig3_All	NADP binding(GO:0050661)
CL1011.Contig3_All	RNA binding(GO:0003723)
CL1011.Contig3_All	RNA polymerase II core promoter proximal region sequence-specific DNA binding(GO:0000978)
CL1011.Contig3_All	RNA polymerase II core promoter sequence-specific DNA binding(GO:0000979)
CL1011.Contig3_All	RNA polymerase II distal enhancer sequence-specific DNA binding(GO:0000980)
CL1011.Contig3_All	RNA polymerase II regulatory region DNA binding(GO:0001012)
CL1011.Contig3_All	RNA polymerase II regulatory region sequence-specific DNA binding(GO:0000977)
CL1011.Contig3_All	RNA polymerase II transcription coactivator activity(GO:0001105)
CL1011.Contig3_All	RNA polymerase II transcription cofactor activity(GO:0001104)
CL1011.Contig3_All	RNA polymerase II transcription corepressor activity(GO:0001106)
CL1011.Contig3_All	RNA polymerase II transcription factor activity, sequence-specific DNA binding(GO:0000981)
CL1011.Contig3_All	anion binding(GO:0043168)
CL1011.Contig3_All	antioxidant activity(GO:0016209)
CL1011.Contig3_All	binding(GO:0005488)
CL1011.Contig3_All	catalytic activity(GO:0003824)
CL1011.Contig3_All	chromatin binding(GO:0003682)
CL1011.Contig3_All	coenzyme binding(GO:0050662)
CL1011.Contig3_All	cofactor binding(GO:0048037)
CL1011.Contig3_All	core promoter binding(GO:0001047)
CL1011.Contig3_All	core promoter proximal region DNA binding(GO:0001159)
CL1011.Contig3_All	core promoter proximal region sequence-specific DNA binding(GO:0000987)
CL1011.Contig3_All	core promoter sequence-specific DNA binding(GO:0001046)
CL1011.Contig3_All	cysteine-type endopeptidase inhibitor activity involved in apoptotic process(GO:0043027)
CL1011.Contig3_All	cysteine-type endopeptidase inhibitor activity(GO:0004869)
CL1011.Contig3_All	cysteine-type endopeptidase regulator activity involved in apoptotic process(GO:0043028)
CL1011.Contig3_All	dihydrolipoyl dehydrogenase activity(GO:0004148)
CL1011.Contig3_All	disulfide oxidoreductase activity(GO:0015036)
CL1011.Contig3_All	endopeptidase inhibitor activity(GO:0004866)
CL1011.Contig3_All	endopeptidase regulator activity(GO:0061135)
CL1011.Contig3_All	enhancer binding(GO:0035326)
CL1011.Contig3_All	enhancer sequence-specific DNA binding(GO:0001158)
CL1011.Contig3_All	enzyme inhibitor activity(GO:0004857)
CL1011.Contig3_All	enzyme regulator activity(GO:0030234)
CL1011.Contig3_All	flavin adenine dinucleotide binding(GO:0050660)
CL1011.Contig3_All	glutathione disulfide oxidoreductase activity(GO:0015038)
CL1011.Contig3_All	glutathione-disulfide reductase activity(GO:0004362)
CL1011.Contig3_All	glycine dehydrogenase (decarboxylating) activity(GO:0004375)
CL1011.Contig3_All	heterocyclic compound binding(GO:1901363)
CL1011.Contig3_All	identical protein binding(GO:0042802)
CL1011.Contig3_All	ion binding(GO:0043167)
CL1011.Contig3_All	nucleic acid binding transcription factor activity(GO:0001071)
CL1011.Contig3_All	nucleic acid binding(GO:0003676)
CL1011.Contig3_All	nucleoside phosphate binding(GO:1901265)
CL1011.Contig3_All	nucleotide binding(GO:0000166)
CL1011.Contig3_All	organic cyclic compound binding(GO:0097159)
CL1011.Contig3_All	oxidoreductase activity(GO:0016491)
CL1011.Contig3_All	oxidoreductase activity, acting on NAD(P)H(GO:0016651)
CL1011.Contig3_All	oxidoreductase activity, acting on a sulfur group of donors(GO:0016667)
CL1011.Contig3_All	oxidoreductase activity, acting on a sulfur group of donors, NAD(P) as acceptor(GO:0016668)
CL1011.Contig3_All	oxidoreductase activity, acting on the CH-NH2 group of donors(GO:0016638)
CL1011.Contig3_All	oxidoreductase activity, acting on the CH-NH2 group of donors, disulfide as acceptor(GO:0016642)
CL1011.Contig3_All	oxidoreductase activity, acting on the aldehyde or oxo group of donors(GO:0016903)
CL1011.Contig3_All	oxidoreductase activity, acting on the aldehyde or oxo group of donors, disulfide as acceptor(GO:0016624)
CL1011.Contig3_All	oxoglutarate dehydrogenase (succinyl-transferring) activity(GO:0004591)
CL1011.Contig3_All	peptidase inhibitor activity(GO:0030414)
CL1011.Contig3_All	peptidase regulator activity(GO:0061134)
CL1011.Contig3_All	peptide disulfide oxidoreductase activity(GO:0015037)
CL1011.Contig3_All	protein binding(GO:0005515)
CL1011.Contig3_All	protein dimerization activity(GO:0046983)
CL1011.Contig3_All	protein homodimerization activity(GO:0042803)
CL1011.Contig3_All	pyruvate dehydrogenase activity(GO:0004738)
CL1011.Contig3_All	regulatory region DNA binding(GO:0000975)
CL1011.Contig3_All	regulatory region nucleic acid binding(GO:0001067)
CL1011.Contig3_All	sequence-specific DNA binding(GO:0043565)
CL1011.Contig3_All	small molecule binding(GO:0036094)
CL1011.Contig3_All	transcription coactivator activity(GO:0003713)
CL1011.Contig3_All	transcription cofactor activity(GO:0003712)
CL1011.Contig3_All	transcription corepressor activity(GO:0003714)
CL1011.Contig3_All	transcription factor activity, RNA polymerase II core promoter proximal region sequence-specific binding(GO:0000982)
CL1011.Contig3_All	transcription factor activity, RNA polymerase II core promoter sequence-specific(GO:0000983)
CL1011.Contig3_All	transcription factor activity, RNA polymerase II transcription factor binding(GO:0001076)
CL1011.Contig3_All	transcription factor activity, protein binding(GO:0000988)
CL1011.Contig3_All	transcription factor activity, sequence-specific DNA binding(GO:0003700)
CL1011.Contig3_All	transcription factor activity, transcription factor binding(GO:0000989)
CL1011.Contig3_All	transcription regulatory region DNA binding(GO:0044212)
CL1011.Contig3_All	transcription regulatory region sequence-specific DNA binding(GO:0000976)
CL1011.Contig3_All	transcriptional activator activity, RNA polymerase II core promoter proximal region sequence-specific binding(GO:0001077)
CL1011.Contig3_All	transcriptional activator activity, RNA polymerase II transcription factor binding(GO:0001190)
CL1011.Contig3_All	transcriptional activator activity, RNA polymerase II transcription regulatory region sequence-specific binding(GO:0001228)
CL1011.Contig3_All	transcriptional repressor activity, RNA polymerase II core promoter proximal region sequence-specific binding(GO:0001078)
CL1011.Contig3_All	transcriptional repressor activity, RNA polymerase II transcription factor binding(GO:0001191)
CL1011.Contig3_All	transcriptional repressor activity, RNA polymerase II transcription regulatory region sequence-specific binding(GO:0001227)
CL1011.Contig3_All	translation factor activity, RNA binding(GO:0008135)
CL1011.Contig3_All	translation initiation factor activity(GO:0003743)
CL1011.Contig4_All	DNA binding(GO:0003677)
CL1011.Contig4_All	NADP binding(GO:0050661)
CL1011.Contig4_All	RNA binding(GO:0003723)
CL1011.Contig4_All	RNA polymerase II core promoter proximal region sequence-specific DNA binding(GO:0000978)
CL1011.Contig4_All	RNA polymerase II core promoter sequence-specific DNA binding(GO:0000979)
CL1011.Contig4_All	RNA polymerase II distal enhancer sequence-specific DNA binding(GO:0000980)
CL1011.Contig4_All	RNA polymerase II regulatory region DNA binding(GO:0001012)
CL1011.Contig4_All	RNA polymerase II regulatory region sequence-specific DNA binding(GO:0000977)
CL1011.Contig4_All	RNA polymerase II transcription coactivator activity(GO:0001105)
CL1011.Contig4_All	RNA polymerase II transcription cofactor activity(GO:0001104)
CL1011.Contig4_All	RNA polymerase II transcription corepressor activity(GO:0001106)
CL1011.Contig4_All	RNA polymerase II transcription factor activity, sequence-specific DNA binding(GO:0000981)
CL1011.Contig4_All	anion binding(GO:0043168)
CL1011.Contig4_All	antioxidant activity(GO:0016209)
CL1011.Contig4_All	binding(GO:0005488)
CL1011.Contig4_All	catalytic activity(GO:0003824)
CL1011.Contig4_All	chromatin binding(GO:0003682)
CL1011.Contig4_All	coenzyme binding(GO:0050662)
CL1011.Contig4_All	cofactor binding(GO:0048037)
CL1011.Contig4_All	core promoter binding(GO:0001047)
CL1011.Contig4_All	core promoter proximal region DNA binding(GO:0001159)
CL1011.Contig4_All	core promoter proximal region sequence-specific DNA binding(GO:0000987)
CL1011.Contig4_All	core promoter sequence-specific DNA binding(GO:0001046)
CL1011.Contig4_All	cysteine-type endopeptidase inhibitor activity involved in apoptotic process(GO:0043027)
CL1011.Contig4_All	cysteine-type endopeptidase inhibitor activity(GO:0004869)
CL1011.Contig4_All	cysteine-type endopeptidase regulator activity involved in apoptotic process(GO:0043028)
CL1011.Contig4_All	dihydrolipoyl dehydrogenase activity(GO:0004148)
CL1011.Contig4_All	disulfide oxidoreductase activity(GO:0015036)
CL1011.Contig4_All	endopeptidase inhibitor activity(GO:0004866)
CL1011.Contig4_All	endopeptidase regulator activity(GO:0061135)
CL1011.Contig4_All	enhancer binding(GO:0035326)
CL1011.Contig4_All	enhancer sequence-specific DNA binding(GO:0001158)
CL1011.Contig4_All	enzyme inhibitor activity(GO:0004857)
CL1011.Contig4_All	enzyme regulator activity(GO:0030234)
CL1011.Contig4_All	flavin adenine dinucleotide binding(GO:0050660)
CL1011.Contig4_All	glutathione disulfide oxidoreductase activity(GO:0015038)
CL1011.Contig4_All	glutathione-disulfide reductase activity(GO:0004362)
CL1011.Contig4_All	glycine dehydrogenase (decarboxylating) activity(GO:0004375)
CL1011.Contig4_All	heterocyclic compound binding(GO:1901363)
CL1011.Contig4_All	identical protein binding(GO:0042802)
CL1011.Contig4_All	ion binding(GO:0043167)
CL1011.Contig4_All	nucleic acid binding transcription factor activity(GO:0001071)
CL1011.Contig4_All	nucleic acid binding(GO:0003676)
CL1011.Contig4_All	nucleoside phosphate binding(GO:1901265)
CL1011.Contig4_All	nucleotide binding(GO:0000166)
CL1011.Contig4_All	organic cyclic compound binding(GO:0097159)
CL1011.Contig4_All	oxidoreductase activity(GO:0016491)
CL1011.Contig4_All	oxidoreductase activity, acting on NAD(P)H(GO:0016651)
CL1011.Contig4_All	oxidoreductase activity, acting on a sulfur group of donors(GO:0016667)
CL1011.Contig4_All	oxidoreductase activity, acting on a sulfur group of donors, NAD(P) as acceptor(GO:0016668)
CL1011.Contig4_All	oxidoreductase activity, acting on the CH-NH2 group of donors(GO:0016638)
CL1011.Contig4_All	oxidoreductase activity, acting on the CH-NH2 group of donors, disulfide as acceptor(GO:0016642)
CL1011.Contig4_All	oxidoreductase activity, acting on the aldehyde or oxo group of donors(GO:0016903)
CL1011.Contig4_All	oxidoreductase activity, acting on the aldehyde or oxo group of donors, disulfide as acceptor(GO:0016624)
CL1011.Contig4_All	oxoglutarate dehydrogenase (succinyl-transferring) activity(GO:0004591)
CL1011.Contig4_All	peptidase inhibitor activity(GO:0030414)
CL1011.Contig4_All	peptidase regulator activity(GO:0061134)
CL1011.Contig4_All	peptide disulfide oxidoreductase activity(GO:0015037)
CL1011.Contig4_All	protein binding(GO:0005515)
CL1011.Contig4_All	protein dimerization activity(GO:0046983)
CL1011.Contig4_All	protein homodimerization activity(GO:0042803)
CL1011.Contig4_All	pyruvate dehydrogenase activity(GO:0004738)
CL1011.Contig4_All	regulatory region DNA binding(GO:0000975)
CL1011.Contig4_All	regulatory region nucleic acid binding(GO:0001067)
CL1011.Contig4_All	sequence-specific DNA binding(GO:0043565)
CL1011.Contig4_All	small molecule binding(GO:0036094)
CL1011.Contig4_All	transcription coactivator activity(GO:0003713)
CL1011.Contig4_All	transcription cofactor activity(GO:0003712)
CL1011.Contig4_All	transcription corepressor activity(GO:0003714)
CL1011.Contig4_All	transcription factor activity, RNA polymerase II core promoter proximal region sequence-specific binding(GO:0000982)
CL1011.Contig4_All	transcription factor activity, RNA polymerase II core promoter sequence-specific(GO:0000983)
CL1011.Contig4_All	transcription factor activity, RNA polymerase II transcription factor binding(GO:0001076)
CL1011.Contig4_All	transcription factor activity, protein binding(GO:0000988)
CL1011.Contig4_All	transcription factor activity, sequence-specific DNA binding(GO:0003700)
CL1011.Contig4_All	transcription factor activity, transcription factor binding(GO:0000989)
CL1011.Contig4_All	transcription regulatory region DNA binding(GO:0044212)
CL1011.Contig4_All	transcription regulatory region sequence-specific DNA binding(GO:0000976)
CL1011.Contig4_All	transcriptional activator activity, RNA polymerase II core promoter proximal region sequence-specific binding(GO:0001077)
CL1011.Contig4_All	transcriptional activator activity, RNA polymerase II transcription factor binding(GO:0001190)
CL1011.Contig4_All	transcriptional activator activity, RNA polymerase II transcription regulatory region sequence-specific binding(GO:0001228)
CL1011.Contig4_All	transcriptional repressor activity, RNA polymerase II core promoter proximal region sequence-specific binding(GO:0001078)
CL1011.Contig4_All	transcriptional repressor activity, RNA polymerase II transcription factor binding(GO:0001191)
CL1011.Contig4_All	transcriptional repressor activity, RNA polymerase II transcription regulatory region sequence-specific binding(GO:0001227)
CL1011.Contig4_All	translation factor activity, RNA binding(GO:0008135)
CL1011.Contig4_All	translation initiation factor activity(GO:0003743)
CL1013.Contig1_All	hydrolase activity(GO:0016787)
CL1013.Contig2_All	hydrolase activity(GO:0016787)
CL1016.Contig1_All	protein domain specific binding(GO:0019904)
CL1016.Contig2_All	SH2 domain binding(GO:0042169)
CL1016.Contig2_All	receptor signaling complex scaffold activity(GO:0030159)
CL1016.Contig2_All	thyroid hormone receptor binding(GO:0046966)
CL1016.Contig2_All	ubiquitin binding(GO:0043130)
CL1016.Contig3_All	SH2 domain binding(GO:0042169)
CL1016.Contig3_All	receptor signaling complex scaffold activity(GO:0030159)
CL1016.Contig3_All	thyroid hormone receptor binding(GO:0046966)
CL1016.Contig3_All	ubiquitin binding(GO:0043130)
CL102.Contig1_All	binding(GO:0005488)
CL102.Contig1_All	catalytic activity(GO:0003824)
CL102.Contig1_All	cation binding(GO:0043169)
CL102.Contig1_All	enzyme regulator activity(GO:0030234)
CL102.Contig1_All	ion binding(GO:0043167)
CL102.Contig1_All	kinase activity(GO:0016301)
CL102.Contig1_All	kinase regulator activity(GO:0019207)
CL102.Contig1_All	metal ion binding(GO:0046872)
CL102.Contig1_All	phosphotransferase activity, alcohol group as acceptor(GO:0016773)
CL102.Contig1_All	protein kinase activity(GO:0004672)
CL102.Contig1_All	protein kinase regulator activity(GO:0019887)
CL102.Contig1_All	protein serine/threonine kinase activity(GO:0004674)
CL102.Contig1_All	transferase activity(GO:0016740)
CL102.Contig1_All	transferase activity, transferring phosphorus-containing groups(GO:0016772)
CL102.Contig2_All	binding(GO:0005488)
CL102.Contig2_All	catalytic activity(GO:0003824)
CL102.Contig2_All	cation binding(GO:0043169)
CL102.Contig2_All	enzyme regulator activity(GO:0030234)
CL102.Contig2_All	ion binding(GO:0043167)
CL102.Contig2_All	kinase activity(GO:0016301)
CL102.Contig2_All	kinase regulator activity(GO:0019207)
CL102.Contig2_All	metal ion binding(GO:0046872)
CL102.Contig2_All	phosphotransferase activity, alcohol group as acceptor(GO:0016773)
CL102.Contig2_All	protein binding(GO:0005515)
CL102.Contig2_All	protein kinase activity(GO:0004672)
CL102.Contig2_All	protein kinase regulator activity(GO:0019887)
CL102.Contig2_All	protein serine/threonine kinase activity(GO:0004674)
CL102.Contig2_All	transferase activity(GO:0016740)
CL102.Contig2_All	transferase activity, transferring phosphorus-containing groups(GO:0016772)
CL102.Contig3_All	binding(GO:0005488)
CL102.Contig3_All	catalytic activity(GO:0003824)
CL102.Contig3_All	cation binding(GO:0043169)
CL102.Contig3_All	enzyme regulator activity(GO:0030234)
CL102.Contig3_All	ion binding(GO:0043167)
CL102.Contig3_All	kinase activity(GO:0016301)
CL102.Contig3_All	kinase regulator activity(GO:0019207)
CL102.Contig3_All	metal ion binding(GO:0046872)
CL102.Contig3_All	phosphotransferase activity, alcohol group as acceptor(GO:0016773)
CL102.Contig3_All	protein kinase activity(GO:0004672)
CL102.Contig3_All	protein kinase regulator activity(GO:0019887)
CL102.Contig3_All	protein serine/threonine kinase activity(GO:0004674)
CL102.Contig3_All	transferase activity(GO:0016740)
CL102.Contig3_All	transferase activity, transferring phosphorus-containing groups(GO:0016772)
CL102.Contig4_All	binding(GO:0005488)
CL102.Contig4_All	catalytic activity(GO:0003824)
CL102.Contig4_All	cation binding(GO:0043169)
CL102.Contig4_All	enzyme regulator activity(GO:0030234)
CL102.Contig4_All	ion binding(GO:0043167)
CL102.Contig4_All	kinase activity(GO:0016301)
CL102.Contig4_All	kinase regulator activity(GO:0019207)
CL102.Contig4_All	metal ion binding(GO:0046872)
CL102.Contig4_All	phosphotransferase activity, alcohol group as acceptor(GO:0016773)
CL102.Contig4_All	protein binding(GO:0005515)
CL102.Contig4_All	protein kinase activity(GO:0004672)
CL102.Contig4_All	protein kinase regulator activity(GO:0019887)
CL102.Contig4_All	protein serine/threonine kinase activity(GO:0004674)
CL102.Contig4_All	transferase activity(GO:0016740)
CL102.Contig4_All	transferase activity, transferring phosphorus-containing groups(GO:0016772)
CL1026.Contig1_All	acyl-CoA hydrolase activity(GO:0047617)
CL1026.Contig2_All	acyl-CoA hydrolase activity(GO:0047617)
CL1029.Contig1_All	extracellular matrix structural constituent(GO:0005201)
CL1029.Contig1_All	fibronectin binding(GO:0001968)
CL1029.Contig1_All	vitamin D binding(GO:0005499)
CL1029.Contig2_All	heparin binding(GO:0008201)
CL1031.Contig1_All	acid-amino acid ligase activity(GO:0016881)
CL1031.Contig1_All	binding(GO:0005488)
CL1031.Contig1_All	catalytic activity(GO:0003824)
CL1031.Contig1_All	cation binding(GO:0043169)
CL1031.Contig1_All	ion binding(GO:0043167)
CL1031.Contig1_All	ligase activity(GO:0016874)
CL1031.Contig1_All	ligase activity, forming carbon-nitrogen bonds(GO:0016879)
CL1031.Contig1_All	metal ion binding(GO:0046872)
CL1031.Contig1_All	transition metal ion binding(GO:0046914)
CL1031.Contig1_All	ubiquitin-like protein transferase activity(GO:0019787)
CL1031.Contig1_All	ubiquitin-protein transferase activity(GO:0004842)
CL1031.Contig1_All	zinc ion binding(GO:0008270)
CL1031.Contig2_All	acid-amino acid ligase activity(GO:0016881)
CL1031.Contig2_All	binding(GO:0005488)
CL1031.Contig2_All	catalytic activity(GO:0003824)
CL1031.Contig2_All	cation binding(GO:0043169)
CL1031.Contig2_All	ion binding(GO:0043167)
CL1031.Contig2_All	ligase activity(GO:0016874)
CL1031.Contig2_All	ligase activity, forming carbon-nitrogen bonds(GO:0016879)
CL1031.Contig2_All	metal ion binding(GO:0046872)
CL1031.Contig2_All	transition metal ion binding(GO:0046914)
CL1031.Contig2_All	ubiquitin-like protein transferase activity(GO:0019787)
CL1031.Contig2_All	ubiquitin-protein transferase activity(GO:0004842)
CL1031.Contig2_All	zinc ion binding(GO:0008270)
CL1031.Contig3_All	acid-amino acid ligase activity(GO:0016881)
CL1031.Contig3_All	binding(GO:0005488)
CL1031.Contig3_All	catalytic activity(GO:0003824)
CL1031.Contig3_All	cation binding(GO:0043169)
CL1031.Contig3_All	ion binding(GO:0043167)
CL1031.Contig3_All	ligase activity(GO:0016874)
CL1031.Contig3_All	ligase activity, forming carbon-nitrogen bonds(GO:0016879)
CL1031.Contig3_All	metal ion binding(GO:0046872)
CL1031.Contig3_All	transition metal ion binding(GO:0046914)
CL1031.Contig3_All	ubiquitin-like protein transferase activity(GO:0019787)
CL1031.Contig3_All	ubiquitin-protein transferase activity(GO:0004842)
CL1031.Contig3_All	zinc ion binding(GO:0008270)
CL1031.Contig4_All	acid-amino acid ligase activity(GO:0016881)
CL1031.Contig4_All	binding(GO:0005488)
CL1031.Contig4_All	catalytic activity(GO:0003824)
CL1031.Contig4_All	cation binding(GO:0043169)
CL1031.Contig4_All	ion binding(GO:0043167)
CL1031.Contig4_All	ligase activity(GO:0016874)
CL1031.Contig4_All	ligase activity, forming carbon-nitrogen bonds(GO:0016879)
CL1031.Contig4_All	metal ion binding(GO:0046872)
CL1031.Contig4_All	transition metal ion binding(GO:0046914)
CL1031.Contig4_All	ubiquitin-like protein transferase activity(GO:0019787)
CL1031.Contig4_All	ubiquitin-protein transferase activity(GO:0004842)
CL1031.Contig4_All	zinc ion binding(GO:0008270)
CL1032.Contig1_All	transporter activity(GO:0005215)
CL1032.Contig2_All	transporter activity(GO:0005215)
CL1033.Contig1_All	protein disulfide isomerase activity(GO:0003756)
CL1033.Contig2_All	protein disulfide isomerase activity(GO:0003756)
CL1033.Contig3_All	protein disulfide isomerase activity(GO:0003756)
CL1033.Contig4_All	protein disulfide isomerase activity(GO:0003756)
CL1033.Contig5_All	protein disulfide isomerase activity(GO:0003756)
CL1035.Contig1_All	obsolete ubiquitin thiolesterase activity(GO:0004221)
CL1035.Contig2_All	receptor activity(GO:0004872)
CL1035.Contig2_All	transferase activity(GO:0016740)
CL1038.Contig1_All	GMP reductase activity(GO:0003920)
CL1038.Contig1_All	IMP dehydrogenase activity(GO:0003938)
CL1038.Contig1_All	binding(GO:0005488)
CL1038.Contig1_All	catalytic activity(GO:0003824)
CL1038.Contig1_All	cation binding(GO:0043169)
CL1038.Contig1_All	heterocyclic compound binding(GO:1901363)
CL1038.Contig1_All	ion binding(GO:0043167)
CL1038.Contig1_All	metal ion binding(GO:0046872)
CL1038.Contig1_All	nucleoside phosphate binding(GO:1901265)
CL1038.Contig1_All	nucleotide binding(GO:0000166)
CL1038.Contig1_All	organic cyclic compound binding(GO:0097159)
CL1038.Contig1_All	oxidoreductase activity(GO:0016491)
CL1038.Contig1_All	oxidoreductase activity, acting on CH-OH group of donors(GO:0016614)
CL1038.Contig1_All	oxidoreductase activity, acting on NAD(P)H(GO:0016651)
CL1038.Contig1_All	oxidoreductase activity, acting on NAD(P)H, nitrogenous group as acceptor(GO:0016657)
CL1038.Contig1_All	oxidoreductase activity, acting on the CH-OH group of donors, NAD or NADP as acceptor(GO:0016616)
CL1038.Contig1_All	small molecule binding(GO:0036094)
CL1038.Contig2_All	GMP reductase activity(GO:0003920)
CL1038.Contig2_All	IMP dehydrogenase activity(GO:0003938)
CL1038.Contig2_All	binding(GO:0005488)
CL1038.Contig2_All	catalytic activity(GO:0003824)
CL1038.Contig2_All	cation binding(GO:0043169)
CL1038.Contig2_All	heterocyclic compound binding(GO:1901363)
CL1038.Contig2_All	ion binding(GO:0043167)
CL1038.Contig2_All	metal ion binding(GO:0046872)
CL1038.Contig2_All	nucleoside phosphate binding(GO:1901265)
CL1038.Contig2_All	nucleotide binding(GO:0000166)
CL1038.Contig2_All	organic cyclic compound binding(GO:0097159)
CL1038.Contig2_All	oxidoreductase activity(GO:0016491)
CL1038.Contig2_All	oxidoreductase activity, acting on CH-OH group of donors(GO:0016614)
CL1038.Contig2_All	oxidoreductase activity, acting on NAD(P)H(GO:0016651)
CL1038.Contig2_All	oxidoreductase activity, acting on NAD(P)H, nitrogenous group as acceptor(GO:0016657)
CL1038.Contig2_All	oxidoreductase activity, acting on the CH-OH group of donors, NAD or NADP as acceptor(GO:0016616)
CL1038.Contig2_All	small molecule binding(GO:0036094)
CL1040.Contig1_All	G-protein coupled receptor binding(GO:0001664)
CL1040.Contig1_All	cysteine-type endopeptidase activity(GO:0004197)
CL1040.Contig1_All	obsolete ubiquitin thiolesterase activity(GO:0004221)
CL1040.Contig2_All	G-protein coupled receptor binding(GO:0001664)
CL1040.Contig2_All	cysteine-type endopeptidase activity(GO:0004197)
CL1040.Contig2_All	obsolete ubiquitin thiolesterase activity(GO:0004221)
CL1045.Contig1_All	electron carrier activity(GO:0009055)
CL1045.Contig1_All	iron ion binding(GO:0005506)
CL1045.Contig1_All	oxidoreductase activity(GO:0016491)
CL1045.Contig2_All	electron carrier activity(GO:0009055)
CL1045.Contig2_All	heme binding(GO:0020037)
CL1045.Contig2_All	monooxygenase activity(GO:0004497)
CL1045.Contig2_All	oxidoreductase activity, acting on paired donors, with incorporation or reduction of molecular oxygen(GO:0016705)
CL1046.Contig1_All	histone methyltransferase activity (H3-K4 specific)(GO:0042800)
CL1046.Contig1_All	protein binding(GO:0005515)
CL1047.Contig2_All	hydrolase activity(GO:0016787)
CL1047.Contig3_All	hydrolase activity(GO:0016787)
CL1047.Contig4_All	cysteine-type peptidase activity(GO:0008234)
CL1048.Contig2_All	binding(GO:0005488)
CL105.Contig10_All	1-phosphatidylinositol binding(GO:0005545)
CL105.Contig10_All	anion binding(GO:0043168)
CL105.Contig10_All	binding(GO:0005488)
CL105.Contig10_All	ion binding(GO:0043167)
CL105.Contig10_All	lipid binding(GO:0008289)
CL105.Contig10_All	phosphatidylinositol binding(GO:0035091)
CL105.Contig10_All	phospholipid binding(GO:0005543)
CL105.Contig10_All	structural molecule activity(GO:0005198)
CL105.Contig11_All	1-phosphatidylinositol binding(GO:0005545)
CL105.Contig11_All	anion binding(GO:0043168)
CL105.Contig11_All	binding(GO:0005488)
CL105.Contig11_All	ion binding(GO:0043167)
CL105.Contig11_All	lipid binding(GO:0008289)
CL105.Contig11_All	phosphatidylinositol binding(GO:0035091)
CL105.Contig11_All	phospholipid binding(GO:0005543)
CL105.Contig11_All	structural molecule activity(GO:0005198)
CL105.Contig1_All	1-phosphatidylinositol binding(GO:0005545)
CL105.Contig1_All	anion binding(GO:0043168)
CL105.Contig1_All	binding(GO:0005488)
CL105.Contig1_All	ion binding(GO:0043167)
CL105.Contig1_All	lipid binding(GO:0008289)
CL105.Contig1_All	phosphatidylinositol binding(GO:0035091)
CL105.Contig1_All	phospholipid binding(GO:0005543)
CL105.Contig1_All	structural molecule activity(GO:0005198)
CL105.Contig2_All	1-phosphatidylinositol binding(GO:0005545)
CL105.Contig2_All	anion binding(GO:0043168)
CL105.Contig2_All	binding(GO:0005488)
CL105.Contig2_All	ion binding(GO:0043167)
CL105.Contig2_All	lipid binding(GO:0008289)
CL105.Contig2_All	phosphatidylinositol binding(GO:0035091)
CL105.Contig2_All	phospholipid binding(GO:0005543)
CL105.Contig2_All	structural molecule activity(GO:0005198)
CL105.Contig3_All	1-phosphatidylinositol binding(GO:0005545)
CL105.Contig3_All	anion binding(GO:0043168)
CL105.Contig3_All	binding(GO:0005488)
CL105.Contig3_All	ion binding(GO:0043167)
CL105.Contig3_All	lipid binding(GO:0008289)
CL105.Contig3_All	phosphatidylinositol binding(GO:0035091)
CL105.Contig3_All	phospholipid binding(GO:0005543)
CL105.Contig3_All	structural molecule activity(GO:0005198)
CL105.Contig4_All	1-phosphatidylinositol binding(GO:0005545)
CL105.Contig4_All	anion binding(GO:0043168)
CL105.Contig4_All	binding(GO:0005488)
CL105.Contig4_All	ion binding(GO:0043167)
CL105.Contig4_All	lipid binding(GO:0008289)
CL105.Contig4_All	phosphatidylinositol binding(GO:0035091)
CL105.Contig4_All	phospholipid binding(GO:0005543)
CL105.Contig4_All	structural molecule activity(GO:0005198)
CL105.Contig5_All	1-phosphatidylinositol binding(GO:0005545)
CL105.Contig5_All	actin binding(GO:0003779)
CL105.Contig5_All	anion binding(GO:0043168)
CL105.Contig5_All	binding(GO:0005488)
CL105.Contig5_All	ion binding(GO:0043167)
CL105.Contig5_All	lipid binding(GO:0008289)
CL105.Contig5_All	phosphatidylinositol binding(GO:0035091)
CL105.Contig5_All	phospholipid binding(GO:0005543)
CL105.Contig5_All	structural molecule activity(GO:0005198)
CL105.Contig6_All	1-phosphatidylinositol binding(GO:0005545)
CL105.Contig6_All	anion binding(GO:0043168)
CL105.Contig6_All	binding(GO:0005488)
CL105.Contig6_All	ion binding(GO:0043167)
CL105.Contig6_All	lipid binding(GO:0008289)
CL105.Contig6_All	phosphatidylinositol binding(GO:0035091)
CL105.Contig6_All	phospholipid binding(GO:0005543)
CL105.Contig6_All	structural molecule activity(GO:0005198)
CL105.Contig7_All	1-phosphatidylinositol binding(GO:0005545)
CL105.Contig7_All	anion binding(GO:0043168)
CL105.Contig7_All	binding(GO:0005488)
CL105.Contig7_All	ion binding(GO:0043167)
CL105.Contig7_All	lipid binding(GO:0008289)
CL105.Contig7_All	phosphatidylinositol binding(GO:0035091)
CL105.Contig7_All	phospholipid binding(GO:0005543)
CL105.Contig7_All	structural molecule activity(GO:0005198)
CL105.Contig8_All	1-phosphatidylinositol binding(GO:0005545)
CL105.Contig8_All	anion binding(GO:0043168)
CL105.Contig8_All	binding(GO:0005488)
CL105.Contig8_All	ion binding(GO:0043167)
CL105.Contig8_All	lipid binding(GO:0008289)
CL105.Contig8_All	phosphatidylinositol binding(GO:0035091)
CL105.Contig8_All	phospholipid binding(GO:0005543)
CL105.Contig8_All	structural molecule activity(GO:0005198)
CL105.Contig9_All	1-phosphatidylinositol binding(GO:0005545)
CL105.Contig9_All	anion binding(GO:0043168)
CL105.Contig9_All	binding(GO:0005488)
CL105.Contig9_All	ion binding(GO:0043167)
CL105.Contig9_All	lipid binding(GO:0008289)
CL105.Contig9_All	phosphatidylinositol binding(GO:0035091)
CL105.Contig9_All	phospholipid binding(GO:0005543)
CL105.Contig9_All	structural molecule activity(GO:0005198)
CL1050.Contig1_All	binding(GO:0005488)
CL1050.Contig1_All	catalytic activity(GO:0003824)
CL1050.Contig2_All	binding(GO:0005488)
CL1050.Contig2_All	catalytic activity(GO:0003824)
CL1050.Contig3_All	catalytic activity(GO:0003824)
CL1052.Contig1_All	DNA binding(GO:0003677)
CL1052.Contig1_All	RNA polymerase II core promoter sequence-specific DNA binding(GO:0000979)
CL1052.Contig1_All	RNA polymerase II regulatory region DNA binding(GO:0001012)
CL1052.Contig1_All	RNA polymerase II regulatory region sequence-specific DNA binding(GO:0000977)
CL1052.Contig1_All	RNA polymerase II transcription factor activity, sequence-specific DNA binding(GO:0000981)
CL1052.Contig1_All	binding(GO:0005488)
CL1052.Contig1_All	cation binding(GO:0043169)
CL1052.Contig1_All	chromatin binding(GO:0003682)
CL1052.Contig1_All	core promoter binding(GO:0001047)
CL1052.Contig1_All	core promoter proximal region DNA binding(GO:0001159)
CL1052.Contig1_All	core promoter proximal region sequence-specific DNA binding(GO:0000987)
CL1052.Contig1_All	core promoter sequence-specific DNA binding(GO:0001046)
CL1052.Contig1_All	double-stranded DNA binding(GO:0003690)
CL1052.Contig1_All	enhancer binding(GO:0035326)
CL1052.Contig1_All	heterocyclic compound binding(GO:1901363)
CL1052.Contig1_All	ion binding(GO:0043167)
CL1052.Contig1_All	metal ion binding(GO:0046872)
CL1052.Contig1_All	nucleic acid binding transcription factor activity(GO:0001071)
CL1052.Contig1_All	nucleic acid binding(GO:0003676)
CL1052.Contig1_All	organic cyclic compound binding(GO:0097159)
CL1052.Contig1_All	protein binding(GO:0005515)
CL1052.Contig1_All	regulatory region DNA binding(GO:0000975)
CL1052.Contig1_All	regulatory region nucleic acid binding(GO:0001067)
CL1052.Contig1_All	sequence-specific DNA binding(GO:0043565)
CL1052.Contig1_All	structure-specific DNA binding(GO:0043566)
CL1052.Contig1_All	transcription factor activity, RNA polymerase II core promoter proximal region sequence-specific binding(GO:0000982)
CL1052.Contig1_All	transcription factor activity, RNA polymerase II distal enhancer sequence-specific binding(GO:0003705)
CL1052.Contig1_All	transcription factor activity, sequence-specific DNA binding(GO:0003700)
CL1052.Contig1_All	transcription factor binding(GO:0008134)
CL1052.Contig1_All	transcription regulatory region DNA binding(GO:0044212)
CL1052.Contig1_All	transcription regulatory region sequence-specific DNA binding(GO:0000976)
CL1052.Contig1_All	transcriptional activator activity, RNA polymerase II core promoter proximal region sequence-specific binding(GO:0001077)
CL1052.Contig1_All	transcriptional activator activity, RNA polymerase II transcription regulatory region sequence-specific binding(GO:0001228)
CL1052.Contig1_All	transcriptional repressor activity, RNA polymerase II core promoter proximal region sequence-specific binding(GO:0001078)
CL1052.Contig1_All	transcriptional repressor activity, RNA polymerase II transcription regulatory region sequence-specific binding(GO:0001227)
CL1052.Contig1_All	transition metal ion binding(GO:0046914)
CL1052.Contig1_All	zinc ion binding(GO:0008270)
CL1054.Contig2_All	catalytic activity(GO:0003824)
CL1054.Contig3_All	catalytic activity(GO:0003824)
CL1054.Contig4_All	catalytic activity(GO:0003824)
CL1054.Contig6_All	catalytic activity(GO:0003824)
CL1054.Contig7_All	catalytic activity(GO:0003824)
CL1056.Contig1_All	peptidase activity(GO:0008233)
CL1056.Contig2_All	calcium ion binding(GO:0005509)
CL1056.Contig2_All	calcium-dependent cysteine-type endopeptidase activity(GO:0004198)
CL1056.Contig2_All	enzyme binding(GO:0019899)
CL1056.Contig2_All	ligase regulator activity(GO:0055103)
CL1056.Contig2_All	protein complex scaffold(GO:0032947)
CL1056.Contig2_All	receptor binding(GO:0005102)
CL1056.Contig2_All	sodium ion binding(GO:0031402)
CL1056.Contig2_All	structural constituent of muscle(GO:0008307)
CL1056.Contig2_All	titin binding(GO:0031432)
CL1056.Contig3_All	peptidase activity(GO:0008233)
CL1058.Contig4_All	catalytic activity(GO:0003824)
CL1058.Contig5_All	catalytic activity(GO:0003824)
CL1061.Contig1_All	transferase activity(GO:0016740)
CL1062.Contig1_All	DNA binding(GO:0003677)
CL1062.Contig1_All	binding(GO:0005488)
CL1062.Contig1_All	cation binding(GO:0043169)
CL1062.Contig1_All	heterocyclic compound binding(GO:1901363)
CL1062.Contig1_All	ion binding(GO:0043167)
CL1062.Contig1_All	metal ion binding(GO:0046872)
CL1062.Contig1_All	nucleic acid binding(GO:0003676)
CL1062.Contig1_All	organic cyclic compound binding(GO:0097159)
CL1062.Contig1_All	transition metal ion binding(GO:0046914)
CL1062.Contig1_All	zinc ion binding(GO:0008270)
CL1062.Contig2_All	DNA binding(GO:0003677)
CL1062.Contig2_All	binding(GO:0005488)
CL1062.Contig2_All	cation binding(GO:0043169)
CL1062.Contig2_All	heterocyclic compound binding(GO:1901363)
CL1062.Contig2_All	ion binding(GO:0043167)
CL1062.Contig2_All	metal ion binding(GO:0046872)
CL1062.Contig2_All	nucleic acid binding(GO:0003676)
CL1062.Contig2_All	organic cyclic compound binding(GO:0097159)
CL1062.Contig2_All	transition metal ion binding(GO:0046914)
CL1062.Contig2_All	zinc ion binding(GO:0008270)
CL1062.Contig5_All	DNA binding(GO:0003677)
CL1062.Contig5_All	binding(GO:0005488)
CL1062.Contig5_All	cation binding(GO:0043169)
CL1062.Contig5_All	heterocyclic compound binding(GO:1901363)
CL1062.Contig5_All	ion binding(GO:0043167)
CL1062.Contig5_All	metal ion binding(GO:0046872)
CL1062.Contig5_All	nucleic acid binding(GO:0003676)
CL1062.Contig5_All	organic cyclic compound binding(GO:0097159)
CL1062.Contig5_All	transition metal ion binding(GO:0046914)
CL1062.Contig5_All	zinc ion binding(GO:0008270)
CL1065.Contig1_All	binding(GO:0005488)
CL1065.Contig1_All	signal transducer activity(GO:0004871)
CL107.Contig1_All	anion binding(GO:0043168)
CL107.Contig1_All	binding(GO:0005488)
CL107.Contig1_All	catalytic activity(GO:0003824)
CL107.Contig1_All	coenzyme binding(GO:0050662)
CL107.Contig1_All	cofactor binding(GO:0048037)
CL107.Contig1_All	flavin adenine dinucleotide binding(GO:0050660)
CL107.Contig1_All	heterocyclic compound binding(GO:1901363)
CL107.Contig1_All	intramolecular oxidoreductase activity(GO:0016860)
CL107.Contig1_All	intramolecular oxidoreductase activity, interconverting keto- and enol-groups(GO:0016862)
CL107.Contig1_All	intramolecular oxidoreductase activity, transposing S-S bonds(GO:0016864)
CL107.Contig1_All	ion binding(GO:0043167)
CL107.Contig1_All	isomerase activity(GO:0016853)
CL107.Contig1_All	nucleoside phosphate binding(GO:1901265)
CL107.Contig1_All	nucleotide binding(GO:0000166)
CL107.Contig1_All	organic cyclic compound binding(GO:0097159)
CL107.Contig1_All	oxidoreductase activity(GO:0016491)
CL107.Contig1_All	oxidoreductase activity, acting on a sulfur group of donors(GO:0016667)
CL107.Contig1_All	oxidoreductase activity, acting on a sulfur group of donors, disulfide as acceptor(GO:0016671)
CL107.Contig1_All	protein binding(GO:0005515)
CL107.Contig1_All	protein disulfide isomerase activity(GO:0003756)
CL107.Contig1_All	small molecule binding(GO:0036094)
CL107.Contig1_All	unfolded protein binding(GO:0051082)
CL107.Contig2_All	anion binding(GO:0043168)
CL107.Contig2_All	binding(GO:0005488)
CL107.Contig2_All	catalytic activity(GO:0003824)
CL107.Contig2_All	coenzyme binding(GO:0050662)
CL107.Contig2_All	cofactor binding(GO:0048037)
CL107.Contig2_All	flavin adenine dinucleotide binding(GO:0050660)
CL107.Contig2_All	heterocyclic compound binding(GO:1901363)
CL107.Contig2_All	intramolecular oxidoreductase activity(GO:0016860)
CL107.Contig2_All	intramolecular oxidoreductase activity, interconverting keto- and enol-groups(GO:0016862)
CL107.Contig2_All	intramolecular oxidoreductase activity, transposing S-S bonds(GO:0016864)
CL107.Contig2_All	ion binding(GO:0043167)
CL107.Contig2_All	isomerase activity(GO:0016853)
CL107.Contig2_All	nucleoside phosphate binding(GO:1901265)
CL107.Contig2_All	nucleotide binding(GO:0000166)
CL107.Contig2_All	organic cyclic compound binding(GO:0097159)
CL107.Contig2_All	oxidoreductase activity(GO:0016491)
CL107.Contig2_All	oxidoreductase activity, acting on a sulfur group of donors(GO:0016667)
CL107.Contig2_All	oxidoreductase activity, acting on a sulfur group of donors, disulfide as acceptor(GO:0016671)
CL107.Contig2_All	protein binding(GO:0005515)
CL107.Contig2_All	protein disulfide isomerase activity(GO:0003756)
CL107.Contig2_All	small molecule binding(GO:0036094)
CL107.Contig2_All	unfolded protein binding(GO:0051082)
CL107.Contig3_All	anion binding(GO:0043168)
CL107.Contig3_All	binding(GO:0005488)
CL107.Contig3_All	catalytic activity(GO:0003824)
CL107.Contig3_All	coenzyme binding(GO:0050662)
CL107.Contig3_All	cofactor binding(GO:0048037)
CL107.Contig3_All	flavin adenine dinucleotide binding(GO:0050660)
CL107.Contig3_All	heterocyclic compound binding(GO:1901363)
CL107.Contig3_All	intramolecular oxidoreductase activity(GO:0016860)
CL107.Contig3_All	intramolecular oxidoreductase activity, interconverting keto- and enol-groups(GO:0016862)
CL107.Contig3_All	intramolecular oxidoreductase activity, transposing S-S bonds(GO:0016864)
CL107.Contig3_All	ion binding(GO:0043167)
CL107.Contig3_All	isomerase activity(GO:0016853)
CL107.Contig3_All	nucleoside phosphate binding(GO:1901265)
CL107.Contig3_All	nucleotide binding(GO:0000166)
CL107.Contig3_All	organic cyclic compound binding(GO:0097159)
CL107.Contig3_All	oxidoreductase activity(GO:0016491)
CL107.Contig3_All	oxidoreductase activity, acting on a sulfur group of donors(GO:0016667)
CL107.Contig3_All	oxidoreductase activity, acting on a sulfur group of donors, disulfide as acceptor(GO:0016671)
CL107.Contig3_All	protein binding(GO:0005515)
CL107.Contig3_All	protein disulfide isomerase activity(GO:0003756)
CL107.Contig3_All	small molecule binding(GO:0036094)
CL107.Contig3_All	unfolded protein binding(GO:0051082)
CL1076.Contig1_All	catalytic activity(GO:0003824)
CL108.Contig1_All	acid-amino acid ligase activity(GO:0016881)
CL108.Contig1_All	binding(GO:0005488)
CL108.Contig1_All	calcium ion binding(GO:0005509)
CL108.Contig1_All	catalytic activity(GO:0003824)
CL108.Contig1_All	cation binding(GO:0043169)
CL108.Contig1_All	ion binding(GO:0043167)
CL108.Contig1_All	ligase activity(GO:0016874)
CL108.Contig1_All	ligase activity, forming carbon-nitrogen bonds(GO:0016879)
CL108.Contig1_All	metal ion binding(GO:0046872)
CL108.Contig1_All	ubiquitin-like protein transferase activity(GO:0019787)
CL108.Contig1_All	ubiquitin-protein transferase activity(GO:0004842)
CL108.Contig2_All	acid-amino acid ligase activity(GO:0016881)
CL108.Contig2_All	binding(GO:0005488)
CL108.Contig2_All	catalytic activity(GO:0003824)
CL108.Contig2_All	cation binding(GO:0043169)
CL108.Contig2_All	ion binding(GO:0043167)
CL108.Contig2_All	ligase activity(GO:0016874)
CL108.Contig2_All	ligase activity, forming carbon-nitrogen bonds(GO:0016879)
CL108.Contig2_All	metal ion binding(GO:0046872)
CL108.Contig2_All	protein binding(GO:0005515)
CL108.Contig2_All	ubiquitin-like protein transferase activity(GO:0019787)
CL108.Contig2_All	ubiquitin-protein transferase activity(GO:0004842)
CL108.Contig3_All	acid-amino acid ligase activity(GO:0016881)
CL108.Contig3_All	binding(GO:0005488)
CL108.Contig3_All	catalytic activity(GO:0003824)
CL108.Contig3_All	cation binding(GO:0043169)
CL108.Contig3_All	ion binding(GO:0043167)
CL108.Contig3_All	ligase activity(GO:0016874)
CL108.Contig3_All	ligase activity, forming carbon-nitrogen bonds(GO:0016879)
CL108.Contig3_All	metal ion binding(GO:0046872)
CL108.Contig3_All	protein binding(GO:0005515)
CL108.Contig3_All	ubiquitin-like protein transferase activity(GO:0019787)
CL108.Contig3_All	ubiquitin-protein transferase activity(GO:0004842)
CL108.Contig4_All	acid-amino acid ligase activity(GO:0016881)
CL108.Contig4_All	binding(GO:0005488)
CL108.Contig4_All	calcium ion binding(GO:0005509)
CL108.Contig4_All	catalytic activity(GO:0003824)
CL108.Contig4_All	cation binding(GO:0043169)
CL108.Contig4_All	ion binding(GO:0043167)
CL108.Contig4_All	ligase activity(GO:0016874)
CL108.Contig4_All	ligase activity, forming carbon-nitrogen bonds(GO:0016879)
CL108.Contig4_All	metal ion binding(GO:0046872)
CL108.Contig4_All	protein binding(GO:0005515)
CL108.Contig4_All	ubiquitin-like protein transferase activity(GO:0019787)
CL108.Contig4_All	ubiquitin-protein transferase activity(GO:0004842)
CL108.Contig5_All	acid-amino acid ligase activity(GO:0016881)
CL108.Contig5_All	binding(GO:0005488)
CL108.Contig5_All	calcium ion binding(GO:0005509)
CL108.Contig5_All	catalytic activity(GO:0003824)
CL108.Contig5_All	cation binding(GO:0043169)
CL108.Contig5_All	ion binding(GO:0043167)
CL108.Contig5_All	ligase activity(GO:0016874)
CL108.Contig5_All	ligase activity, forming carbon-nitrogen bonds(GO:0016879)
CL108.Contig5_All	metal ion binding(GO:0046872)
CL108.Contig5_All	protein binding(GO:0005515)
CL108.Contig5_All	ubiquitin-like protein transferase activity(GO:0019787)
CL108.Contig5_All	ubiquitin-protein transferase activity(GO:0004842)
CL1082.Contig1_All	binding(GO:0005488)
CL1082.Contig1_All	catalytic activity(GO:0003824)
CL1082.Contig1_All	cation binding(GO:0043169)
CL1082.Contig1_All	ion binding(GO:0043167)
CL1082.Contig1_All	ligase activity(GO:0016874)
CL1082.Contig1_All	metal ion binding(GO:0046872)
CL1082.Contig1_All	transition metal ion binding(GO:0046914)
CL1082.Contig1_All	ubiquitin-protein transferase activity(GO:0004842)
CL1082.Contig1_All	zinc ion binding(GO:0008270)
CL1082.Contig2_All	binding(GO:0005488)
CL1082.Contig2_All	catalytic activity(GO:0003824)
CL1082.Contig2_All	cation binding(GO:0043169)
CL1082.Contig2_All	ion binding(GO:0043167)
CL1082.Contig2_All	ligase activity(GO:0016874)
CL1082.Contig2_All	metal ion binding(GO:0046872)
CL1082.Contig2_All	transition metal ion binding(GO:0046914)
CL1082.Contig2_All	zinc ion binding(GO:0008270)
CL1084.Contig1_All	binding(GO:0005488)
CL1084.Contig1_All	molecular transducer activity(GO:0060089)
CL1084.Contig1_All	protein binding(GO:0005515)
CL1084.Contig1_All	signal transducer activity(GO:0004871)
CL1084.Contig1_All	structural molecule activity(GO:0005198)
CL1084.Contig2_All	binding(GO:0005488)
CL1084.Contig2_All	protein binding(GO:0005515)
CL1084.Contig2_All	structural molecule activity(GO:0005198)
CL1087.Contig1_All	binding(GO:0005488)
CL1087.Contig2_All	binding(GO:0005488)
CL1087.Contig3_All	nucleotide binding(GO:0000166)
CL1090.Contig1_All	ATP binding(GO:0005524)
CL1090.Contig1_All	DNA binding(GO:0003677)
CL1090.Contig1_All	adenyl nucleotide binding(GO:0030554)
CL1090.Contig1_All	adenyl ribonucleotide binding(GO:0032559)
CL1090.Contig1_All	anion binding(GO:0043168)
CL1090.Contig1_All	binding(GO:0005488)
CL1090.Contig1_All	chromatin binding(GO:0003682)
CL1090.Contig1_All	heterocyclic compound binding(GO:1901363)
CL1090.Contig1_All	ion binding(GO:0043167)
CL1090.Contig1_All	nucleic acid binding(GO:0003676)
CL1090.Contig1_All	nucleoside binding(GO:0001882)
CL1090.Contig1_All	nucleoside phosphate binding(GO:1901265)
CL1090.Contig1_All	nucleotide binding(GO:0000166)
CL1090.Contig1_All	organic cyclic compound binding(GO:0097159)
CL1090.Contig1_All	purine nucleoside binding(GO:0001883)
CL1090.Contig1_All	purine nucleotide binding(GO:0017076)
CL1090.Contig1_All	purine ribonucleoside binding(GO:0032550)
CL1090.Contig1_All	purine ribonucleoside triphosphate binding(GO:0035639)
CL1090.Contig1_All	purine ribonucleotide binding(GO:0032555)
CL1090.Contig1_All	ribonucleoside binding(GO:0032549)
CL1090.Contig1_All	ribonucleotide binding(GO:0032553)
CL1090.Contig1_All	small molecule binding(GO:0036094)
CL1090.Contig2_All	ATP binding(GO:0005524)
CL1090.Contig2_All	DNA binding(GO:0003677)
CL1090.Contig2_All	adenyl nucleotide binding(GO:0030554)
CL1090.Contig2_All	adenyl ribonucleotide binding(GO:0032559)
CL1090.Contig2_All	anion binding(GO:0043168)
CL1090.Contig2_All	binding(GO:0005488)
CL1090.Contig2_All	chromatin binding(GO:0003682)
CL1090.Contig2_All	heterocyclic compound binding(GO:1901363)
CL1090.Contig2_All	ion binding(GO:0043167)
CL1090.Contig2_All	nucleic acid binding(GO:0003676)
CL1090.Contig2_All	nucleoside binding(GO:0001882)
CL1090.Contig2_All	nucleoside phosphate binding(GO:1901265)
CL1090.Contig2_All	nucleotide binding(GO:0000166)
CL1090.Contig2_All	organic cyclic compound binding(GO:0097159)
CL1090.Contig2_All	purine nucleoside binding(GO:0001883)
CL1090.Contig2_All	purine nucleotide binding(GO:0017076)
CL1090.Contig2_All	purine ribonucleoside binding(GO:0032550)
CL1090.Contig2_All	purine ribonucleoside triphosphate binding(GO:0035639)
CL1090.Contig2_All	purine ribonucleotide binding(GO:0032555)
CL1090.Contig2_All	ribonucleoside binding(GO:0032549)
CL1090.Contig2_All	ribonucleotide binding(GO:0032553)
CL1090.Contig2_All	small molecule binding(GO:0036094)
CL1090.Contig3_All	ATP binding(GO:0005524)
CL1090.Contig3_All	DNA binding(GO:0003677)
CL1090.Contig3_All	adenyl nucleotide binding(GO:0030554)
CL1090.Contig3_All	adenyl ribonucleotide binding(GO:0032559)
CL1090.Contig3_All	anion binding(GO:0043168)
CL1090.Contig3_All	binding(GO:0005488)
CL1090.Contig3_All	chromatin binding(GO:0003682)
CL1090.Contig3_All	heterocyclic compound binding(GO:1901363)
CL1090.Contig3_All	ion binding(GO:0043167)
CL1090.Contig3_All	nucleic acid binding(GO:0003676)
CL1090.Contig3_All	nucleoside binding(GO:0001882)
CL1090.Contig3_All	nucleoside phosphate binding(GO:1901265)
CL1090.Contig3_All	nucleotide binding(GO:0000166)
CL1090.Contig3_All	organic cyclic compound binding(GO:0097159)
CL1090.Contig3_All	purine nucleoside binding(GO:0001883)
CL1090.Contig3_All	purine nucleotide binding(GO:0017076)
CL1090.Contig3_All	purine ribonucleoside binding(GO:0032550)
CL1090.Contig3_All	purine ribonucleoside triphosphate binding(GO:0035639)
CL1090.Contig3_All	purine ribonucleotide binding(GO:0032555)
CL1090.Contig3_All	ribonucleoside binding(GO:0032549)
CL1090.Contig3_All	ribonucleotide binding(GO:0032553)
CL1090.Contig3_All	small molecule binding(GO:0036094)
CL1091.Contig2_All	catalytic activity(GO:0003824)
CL1092.Contig1_All	catalytic activity(GO:0003824)
CL1093.Contig1_All	SH3/SH2 adaptor activity(GO:0005070)
CL1093.Contig1_All	binding(GO:0005488)
CL1093.Contig1_All	binding, bridging(GO:0060090)
CL1093.Contig1_All	catalytic activity(GO:0003824)
CL1093.Contig1_All	enzyme binding(GO:0019899)
CL1093.Contig1_All	hydrolase activity(GO:0016787)
CL1093.Contig1_All	hydrolase activity, acting on ester bonds(GO:0016788)
CL1093.Contig1_All	insulin receptor binding(GO:0005158)
CL1093.Contig1_All	molecular transducer activity(GO:0060089)
CL1093.Contig1_All	non-membrane spanning protein tyrosine phosphatase activity(GO:0004726)
CL1093.Contig1_All	phosphatase activity(GO:0016791)
CL1093.Contig1_All	phospholipase binding(GO:0043274)
CL1093.Contig1_All	phosphoprotein phosphatase activity(GO:0004721)
CL1093.Contig1_All	phosphoric ester hydrolase activity(GO:0042578)
CL1093.Contig1_All	protein binding(GO:0005515)
CL1093.Contig1_All	protein binding, bridging(GO:0030674)
CL1093.Contig1_All	protein complex binding(GO:0032403)
CL1093.Contig1_All	protein tyrosine phosphatase activity(GO:0004725)
CL1093.Contig1_All	receptor activity(GO:0004872)
CL1093.Contig1_All	receptor binding(GO:0005102)
CL1093.Contig1_All	rhodopsin kinase activity(GO:0050254)
CL1093.Contig1_All	signal transducer activity(GO:0004871)
CL1093.Contig1_All	signaling adaptor activity(GO:0035591)
CL1093.Contig1_All	signaling receptor activity(GO:0038023)
CL1093.Contig1_All	transmembrane receptor protein phosphatase activity(GO:0019198)
CL1093.Contig1_All	transmembrane receptor protein tyrosine phosphatase activity(GO:0005001)
CL1093.Contig1_All	transmembrane signaling receptor activity(GO:0004888)
CL1093.Contig2_All	SH3/SH2 adaptor activity(GO:0005070)
CL1093.Contig2_All	binding(GO:0005488)
CL1093.Contig2_All	binding, bridging(GO:0060090)
CL1093.Contig2_All	catalytic activity(GO:0003824)
CL1093.Contig2_All	enzyme binding(GO:0019899)
CL1093.Contig2_All	hydrolase activity(GO:0016787)
CL1093.Contig2_All	hydrolase activity, acting on ester bonds(GO:0016788)
CL1093.Contig2_All	insulin receptor binding(GO:0005158)
CL1093.Contig2_All	molecular transducer activity(GO:0060089)
CL1093.Contig2_All	non-membrane spanning protein tyrosine phosphatase activity(GO:0004726)
CL1093.Contig2_All	phosphatase activity(GO:0016791)
CL1093.Contig2_All	phospholipase binding(GO:0043274)
CL1093.Contig2_All	phosphoprotein phosphatase activity(GO:0004721)
CL1093.Contig2_All	phosphoric ester hydrolase activity(GO:0042578)
CL1093.Contig2_All	protein binding(GO:0005515)
CL1093.Contig2_All	protein binding, bridging(GO:0030674)
CL1093.Contig2_All	protein complex binding(GO:0032403)
CL1093.Contig2_All	protein tyrosine phosphatase activity(GO:0004725)
CL1093.Contig2_All	receptor activity(GO:0004872)
CL1093.Contig2_All	receptor binding(GO:0005102)
CL1093.Contig2_All	rhodopsin kinase activity(GO:0050254)
CL1093.Contig2_All	signal transducer activity(GO:0004871)
CL1093.Contig2_All	signaling adaptor activity(GO:0035591)
CL1093.Contig2_All	signaling receptor activity(GO:0038023)
CL1093.Contig2_All	transmembrane receptor protein phosphatase activity(GO:0019198)
CL1093.Contig2_All	transmembrane receptor protein tyrosine phosphatase activity(GO:0005001)
CL1093.Contig2_All	transmembrane signaling receptor activity(GO:0004888)
CL1093.Contig3_All	SH3/SH2 adaptor activity(GO:0005070)
CL1093.Contig3_All	binding(GO:0005488)
CL1093.Contig3_All	binding, bridging(GO:0060090)
CL1093.Contig3_All	catalytic activity(GO:0003824)
CL1093.Contig3_All	enzyme binding(GO:0019899)
CL1093.Contig3_All	hydrolase activity(GO:0016787)
CL1093.Contig3_All	hydrolase activity, acting on ester bonds(GO:0016788)
CL1093.Contig3_All	insulin receptor binding(GO:0005158)
CL1093.Contig3_All	insulin receptor substrate binding(GO:0043560)
CL1093.Contig3_All	molecular transducer activity(GO:0060089)
CL1093.Contig3_All	non-membrane spanning protein tyrosine phosphatase activity(GO:0004726)
CL1093.Contig3_All	peptide hormone receptor binding(GO:0051428)
CL1093.Contig3_All	phosphatase activity(GO:0016791)
CL1093.Contig3_All	phospholipase binding(GO:0043274)
CL1093.Contig3_All	phosphoprotein phosphatase activity(GO:0004721)
CL1093.Contig3_All	phosphoric ester hydrolase activity(GO:0042578)
CL1093.Contig3_All	protein binding(GO:0005515)
CL1093.Contig3_All	protein binding, bridging(GO:0030674)
CL1093.Contig3_All	protein complex binding(GO:0032403)
CL1093.Contig3_All	protein domain specific binding(GO:0019904)
CL1093.Contig3_All	protein tyrosine phosphatase activity(GO:0004725)
CL1093.Contig3_All	receptor activity(GO:0004872)
CL1093.Contig3_All	receptor binding(GO:0005102)
CL1093.Contig3_All	receptor tyrosine kinase binding(GO:0030971)
CL1093.Contig3_All	rhodopsin kinase activity(GO:0050254)
CL1093.Contig3_All	signal transducer activity(GO:0004871)
CL1093.Contig3_All	signaling adaptor activity(GO:0035591)
CL1093.Contig3_All	signaling receptor activity(GO:0038023)
CL1093.Contig3_All	transmembrane receptor protein phosphatase activity(GO:0019198)
CL1093.Contig3_All	transmembrane receptor protein tyrosine phosphatase activity(GO:0005001)
CL1093.Contig3_All	transmembrane signaling receptor activity(GO:0004888)
CL1093.Contig4_All	SH3/SH2 adaptor activity(GO:0005070)
CL1093.Contig4_All	binding(GO:0005488)
CL1093.Contig4_All	binding, bridging(GO:0060090)
CL1093.Contig4_All	catalytic activity(GO:0003824)
CL1093.Contig4_All	enzyme binding(GO:0019899)
CL1093.Contig4_All	hydrolase activity(GO:0016787)
CL1093.Contig4_All	hydrolase activity, acting on ester bonds(GO:0016788)
CL1093.Contig4_All	insulin receptor binding(GO:0005158)
CL1093.Contig4_All	molecular transducer activity(GO:0060089)
CL1093.Contig4_All	non-membrane spanning protein tyrosine phosphatase activity(GO:0004726)
CL1093.Contig4_All	phosphatase activity(GO:0016791)
CL1093.Contig4_All	phospholipase binding(GO:0043274)
CL1093.Contig4_All	phosphoprotein phosphatase activity(GO:0004721)
CL1093.Contig4_All	phosphoric ester hydrolase activity(GO:0042578)
CL1093.Contig4_All	protein binding(GO:0005515)
CL1093.Contig4_All	protein binding, bridging(GO:0030674)
CL1093.Contig4_All	protein complex binding(GO:0032403)
CL1093.Contig4_All	protein tyrosine phosphatase activity(GO:0004725)
CL1093.Contig4_All	receptor activity(GO:0004872)
CL1093.Contig4_All	receptor binding(GO:0005102)
CL1093.Contig4_All	rhodopsin kinase activity(GO:0050254)
CL1093.Contig4_All	signal transducer activity(GO:0004871)
CL1093.Contig4_All	signaling adaptor activity(GO:0035591)
CL1093.Contig4_All	signaling receptor activity(GO:0038023)
CL1093.Contig4_All	transmembrane receptor protein phosphatase activity(GO:0019198)
CL1093.Contig4_All	transmembrane receptor protein tyrosine phosphatase activity(GO:0005001)
CL1093.Contig4_All	transmembrane signaling receptor activity(GO:0004888)
CL1093.Contig5_All	SH3/SH2 adaptor activity(GO:0005070)
CL1093.Contig5_All	binding(GO:0005488)
CL1093.Contig5_All	binding, bridging(GO:0060090)
CL1093.Contig5_All	catalytic activity(GO:0003824)
CL1093.Contig5_All	enzyme binding(GO:0019899)
CL1093.Contig5_All	hydrolase activity(GO:0016787)
CL1093.Contig5_All	hydrolase activity, acting on ester bonds(GO:0016788)
CL1093.Contig5_All	insulin receptor binding(GO:0005158)
CL1093.Contig5_All	molecular transducer activity(GO:0060089)
CL1093.Contig5_All	non-membrane spanning protein tyrosine phosphatase activity(GO:0004726)
CL1093.Contig5_All	phosphatase activity(GO:0016791)
CL1093.Contig5_All	phospholipase binding(GO:0043274)
CL1093.Contig5_All	phosphoprotein phosphatase activity(GO:0004721)
CL1093.Contig5_All	phosphoric ester hydrolase activity(GO:0042578)
CL1093.Contig5_All	protein binding(GO:0005515)
CL1093.Contig5_All	protein binding, bridging(GO:0030674)
CL1093.Contig5_All	protein complex binding(GO:0032403)
CL1093.Contig5_All	protein tyrosine phosphatase activity(GO:0004725)
CL1093.Contig5_All	receptor activity(GO:0004872)
CL1093.Contig5_All	receptor binding(GO:0005102)
CL1093.Contig5_All	rhodopsin kinase activity(GO:0050254)
CL1093.Contig5_All	signal transducer activity(GO:0004871)
CL1093.Contig5_All	signaling adaptor activity(GO:0035591)
CL1093.Contig5_All	signaling receptor activity(GO:0038023)
CL1093.Contig5_All	transmembrane receptor protein phosphatase activity(GO:0019198)
CL1093.Contig5_All	transmembrane receptor protein tyrosine phosphatase activity(GO:0005001)
CL1093.Contig5_All	transmembrane signaling receptor activity(GO:0004888)
CL1093.Contig6_All	SH3/SH2 adaptor activity(GO:0005070)
CL1093.Contig6_All	binding(GO:0005488)
CL1093.Contig6_All	binding, bridging(GO:0060090)
CL1093.Contig6_All	catalytic activity(GO:0003824)
CL1093.Contig6_All	enzyme binding(GO:0019899)
CL1093.Contig6_All	hydrolase activity(GO:0016787)
CL1093.Contig6_All	hydrolase activity, acting on ester bonds(GO:0016788)
CL1093.Contig6_All	insulin receptor binding(GO:0005158)
CL1093.Contig6_All	insulin receptor substrate binding(GO:0043560)
CL1093.Contig6_All	molecular transducer activity(GO:0060089)
CL1093.Contig6_All	non-membrane spanning protein tyrosine phosphatase activity(GO:0004726)
CL1093.Contig6_All	peptide hormone receptor binding(GO:0051428)
CL1093.Contig6_All	phosphatase activity(GO:0016791)
CL1093.Contig6_All	phospholipase binding(GO:0043274)
CL1093.Contig6_All	phosphoprotein phosphatase activity(GO:0004721)
CL1093.Contig6_All	phosphoric ester hydrolase activity(GO:0042578)
CL1093.Contig6_All	protein binding(GO:0005515)
CL1093.Contig6_All	protein binding, bridging(GO:0030674)
CL1093.Contig6_All	protein complex binding(GO:0032403)
CL1093.Contig6_All	protein domain specific binding(GO:0019904)
CL1093.Contig6_All	protein tyrosine phosphatase activity(GO:0004725)
CL1093.Contig6_All	receptor activity(GO:0004872)
CL1093.Contig6_All	receptor binding(GO:0005102)
CL1093.Contig6_All	receptor tyrosine kinase binding(GO:0030971)
CL1093.Contig6_All	rhodopsin kinase activity(GO:0050254)
CL1093.Contig6_All	signal transducer activity(GO:0004871)
CL1093.Contig6_All	signaling adaptor activity(GO:0035591)
CL1093.Contig6_All	signaling receptor activity(GO:0038023)
CL1093.Contig6_All	transmembrane receptor protein phosphatase activity(GO:0019198)
CL1093.Contig6_All	transmembrane receptor protein tyrosine phosphatase activity(GO:0005001)
CL1093.Contig6_All	transmembrane signaling receptor activity(GO:0004888)
CL1094.Contig1_All	DNA binding(GO:0003677)
CL1094.Contig1_All	DNA polymerase activity(GO:0034061)
CL1094.Contig1_All	RNA binding(GO:0003723)
CL1094.Contig1_All	RNA-directed DNA polymerase activity(GO:0003964)
CL1094.Contig1_All	anion binding(GO:0043168)
CL1094.Contig1_All	binding(GO:0005488)
CL1094.Contig1_All	carbohydrate derivative binding(GO:0097367)
CL1094.Contig1_All	catalytic activity(GO:0003824)
CL1094.Contig1_All	cation binding(GO:0043169)
CL1094.Contig1_All	glycosaminoglycan binding(GO:0005539)
CL1094.Contig1_All	heparin binding(GO:0008201)
CL1094.Contig1_All	heterocyclic compound binding(GO:1901363)
CL1094.Contig1_All	hydrolase activity(GO:0016787)
CL1094.Contig1_All	ion binding(GO:0043167)
CL1094.Contig1_All	metal ion binding(GO:0046872)
CL1094.Contig1_All	nucleic acid binding transcription factor activity(GO:0001071)
CL1094.Contig1_All	nucleic acid binding(GO:0003676)
CL1094.Contig1_All	nucleotidyltransferase activity(GO:0016779)
CL1094.Contig1_All	organic cyclic compound binding(GO:0097159)
CL1094.Contig1_All	sulfur compound binding(GO:1901681)
CL1094.Contig1_All	transcription factor activity, sequence-specific DNA binding(GO:0003700)
CL1094.Contig1_All	transferase activity(GO:0016740)
CL1094.Contig1_All	transferase activity, transferring phosphorus-containing groups(GO:0016772)
CL1094.Contig1_All	transition metal ion binding(GO:0046914)
CL1094.Contig1_All	zinc ion binding(GO:0008270)
CL1094.Contig2_All	DNA binding(GO:0003677)
CL1094.Contig2_All	DNA polymerase activity(GO:0034061)
CL1094.Contig2_All	RNA binding(GO:0003723)
CL1094.Contig2_All	RNA-directed DNA polymerase activity(GO:0003964)
CL1094.Contig2_All	anion binding(GO:0043168)
CL1094.Contig2_All	binding(GO:0005488)
CL1094.Contig2_All	carbohydrate derivative binding(GO:0097367)
CL1094.Contig2_All	catalytic activity(GO:0003824)
CL1094.Contig2_All	cation binding(GO:0043169)
CL1094.Contig2_All	glycosaminoglycan binding(GO:0005539)
CL1094.Contig2_All	heparin binding(GO:0008201)
CL1094.Contig2_All	heterocyclic compound binding(GO:1901363)
CL1094.Contig2_All	hydrolase activity(GO:0016787)
CL1094.Contig2_All	ion binding(GO:0043167)
CL1094.Contig2_All	metal ion binding(GO:0046872)
CL1094.Contig2_All	nucleic acid binding transcription factor activity(GO:0001071)
CL1094.Contig2_All	nucleic acid binding(GO:0003676)
CL1094.Contig2_All	nucleotidyltransferase activity(GO:0016779)
CL1094.Contig2_All	organic cyclic compound binding(GO:0097159)
CL1094.Contig2_All	sulfur compound binding(GO:1901681)
CL1094.Contig2_All	transcription factor activity, sequence-specific DNA binding(GO:0003700)
CL1094.Contig2_All	transferase activity(GO:0016740)
CL1094.Contig2_All	transferase activity, transferring phosphorus-containing groups(GO:0016772)
CL1094.Contig2_All	transition metal ion binding(GO:0046914)
CL1094.Contig2_All	zinc ion binding(GO:0008270)
CL1094.Contig3_All	DNA binding(GO:0003677)
CL1094.Contig3_All	DNA polymerase activity(GO:0034061)
CL1094.Contig3_All	RNA binding(GO:0003723)
CL1094.Contig3_All	RNA-directed DNA polymerase activity(GO:0003964)
CL1094.Contig3_All	anion binding(GO:0043168)
CL1094.Contig3_All	binding(GO:0005488)
CL1094.Contig3_All	carbohydrate derivative binding(GO:0097367)
CL1094.Contig3_All	catalytic activity(GO:0003824)
CL1094.Contig3_All	cation binding(GO:0043169)
CL1094.Contig3_All	glycosaminoglycan binding(GO:0005539)
CL1094.Contig3_All	heparin binding(GO:0008201)
CL1094.Contig3_All	heterocyclic compound binding(GO:1901363)
CL1094.Contig3_All	hydrolase activity(GO:0016787)
CL1094.Contig3_All	ion binding(GO:0043167)
CL1094.Contig3_All	metal ion binding(GO:0046872)
CL1094.Contig3_All	nucleic acid binding transcription factor activity(GO:0001071)
CL1094.Contig3_All	nucleic acid binding(GO:0003676)
CL1094.Contig3_All	nucleotidyltransferase activity(GO:0016779)
CL1094.Contig3_All	organic cyclic compound binding(GO:0097159)
CL1094.Contig3_All	sulfur compound binding(GO:1901681)
CL1094.Contig3_All	transcription factor activity, sequence-specific DNA binding(GO:0003700)
CL1094.Contig3_All	transferase activity(GO:0016740)
CL1094.Contig3_All	transferase activity, transferring phosphorus-containing groups(GO:0016772)
CL1094.Contig3_All	transition metal ion binding(GO:0046914)
CL1094.Contig3_All	zinc ion binding(GO:0008270)
CL1096.Contig1_All	protein binding(GO:0005515)
CL1096.Contig2_All	protein binding(GO:0005515)
CL1096.Contig3_All	protein binding(GO:0005515)
CL1096.Contig4_All	protein binding(GO:0005515)
CL1096.Contig5_All	protein binding(GO:0005515)
CL1096.Contig6_All	protein binding(GO:0005515)
CL1099.Contig2_All	binding(GO:0005488)
CL1101.Contig1_All	amino acid transmembrane transporter activity(GO:0015171)
CL1101.Contig2_All	GO:0015326
CL1101.Contig3_All	GO:0015326
CL1105.Contig1_All	cation binding(GO:0043169)
CL1105.Contig1_All	chitin binding(GO:0008061)
CL1105.Contig1_All	chitinase activity(GO:0004568)
CL1105.Contig2_All	binding(GO:0005488)
CL1105.Contig2_All	hydrolase activity, hydrolyzing O-glycosyl compounds(GO:0004553)
CL1105.Contig3_All	chitin binding(GO:0008061)
CL1105.Contig3_All	chitinase activity(GO:0004568)
CL1105.Contig4_All	hydrolase activity(GO:0016787)
CL1106.Contig1_All	C-4 methylsterol oxidase activity(GO:0000254)
CL1106.Contig2_All	C-4 methylsterol oxidase activity(GO:0000254)
CL1107.Contig1_All	catalytic activity(GO:0003824)
CL1112.Contig1_All	nucleic acid binding(GO:0003676)
CL1112.Contig1_All	nucleotide binding(GO:0000166)
CL1117.Contig2_All	binding(GO:0005488)
CL1117.Contig2_All	peptidase activity(GO:0008233)
CL1118.Contig1_All	ATP binding(GO:0005524)
CL1118.Contig1_All	RNA polymerase II carboxy-terminal domain kinase activity(GO:0008353)
CL1118.Contig1_All	adenyl nucleotide binding(GO:0030554)
CL1118.Contig1_All	adenyl ribonucleotide binding(GO:0032559)
CL1118.Contig1_All	anion binding(GO:0043168)
CL1118.Contig1_All	binding(GO:0005488)
CL1118.Contig1_All	catalytic activity(GO:0003824)
CL1118.Contig1_All	heterocyclic compound binding(GO:1901363)
CL1118.Contig1_All	ion binding(GO:0043167)
CL1118.Contig1_All	kinase activity(GO:0016301)
CL1118.Contig1_All	nucleoside binding(GO:0001882)
CL1118.Contig1_All	nucleoside phosphate binding(GO:1901265)
CL1118.Contig1_All	nucleotide binding(GO:0000166)
CL1118.Contig1_All	organic cyclic compound binding(GO:0097159)
CL1118.Contig1_All	phosphotransferase activity, alcohol group as acceptor(GO:0016773)
CL1118.Contig1_All	protein binding(GO:0005515)
CL1118.Contig1_All	protein kinase activity(GO:0004672)
CL1118.Contig1_All	protein serine/threonine kinase activity(GO:0004674)
CL1118.Contig1_All	purine nucleoside binding(GO:0001883)
CL1118.Contig1_All	purine nucleotide binding(GO:0017076)
CL1118.Contig1_All	purine ribonucleoside binding(GO:0032550)
CL1118.Contig1_All	purine ribonucleoside triphosphate binding(GO:0035639)
CL1118.Contig1_All	purine ribonucleotide binding(GO:0032555)
CL1118.Contig1_All	ribonucleoside binding(GO:0032549)
CL1118.Contig1_All	ribonucleotide binding(GO:0032553)
CL1118.Contig1_All	small molecule binding(GO:0036094)
CL1118.Contig1_All	transferase activity(GO:0016740)
CL1118.Contig1_All	transferase activity, transferring phosphorus-containing groups(GO:0016772)
CL1118.Contig2_All	ATP binding(GO:0005524)
CL1118.Contig2_All	RNA polymerase II carboxy-terminal domain kinase activity(GO:0008353)
CL1118.Contig2_All	adenyl nucleotide binding(GO:0030554)
CL1118.Contig2_All	adenyl ribonucleotide binding(GO:0032559)
CL1118.Contig2_All	anion binding(GO:0043168)
CL1118.Contig2_All	binding(GO:0005488)
CL1118.Contig2_All	catalytic activity(GO:0003824)
CL1118.Contig2_All	heterocyclic compound binding(GO:1901363)
CL1118.Contig2_All	ion binding(GO:0043167)
CL1118.Contig2_All	kinase activity(GO:0016301)
CL1118.Contig2_All	nucleoside binding(GO:0001882)
CL1118.Contig2_All	nucleoside phosphate binding(GO:1901265)
CL1118.Contig2_All	nucleotide binding(GO:0000166)
CL1118.Contig2_All	organic cyclic compound binding(GO:0097159)
CL1118.Contig2_All	phosphotransferase activity, alcohol group as acceptor(GO:0016773)
CL1118.Contig2_All	protein binding(GO:0005515)
CL1118.Contig2_All	protein kinase activity(GO:0004672)
CL1118.Contig2_All	protein serine/threonine kinase activity(GO:0004674)
CL1118.Contig2_All	purine nucleoside binding(GO:0001883)
CL1118.Contig2_All	purine nucleotide binding(GO:0017076)
CL1118.Contig2_All	purine ribonucleoside binding(GO:0032550)
CL1118.Contig2_All	purine ribonucleoside triphosphate binding(GO:0035639)
CL1118.Contig2_All	purine ribonucleotide binding(GO:0032555)
CL1118.Contig2_All	ribonucleoside binding(GO:0032549)
CL1118.Contig2_All	ribonucleotide binding(GO:0032553)
CL1118.Contig2_All	small molecule binding(GO:0036094)
CL1118.Contig2_All	transferase activity(GO:0016740)
CL1118.Contig2_All	transferase activity, transferring phosphorus-containing groups(GO:0016772)
CL1119.Contig1_All	catalytic activity(GO:0003824)
CL1119.Contig3_All	catalytic activity(GO:0003824)
CL1119.Contig5_All	catalytic activity(GO:0003824)
CL1119.Contig6_All	catalytic activity(GO:0003824)
CL1119.Contig7_All	catalytic activity(GO:0003824)
CL1120.Contig1_All	ATP binding(GO:0005524)
CL1120.Contig1_All	adenyl nucleotide binding(GO:0030554)
CL1120.Contig1_All	adenyl ribonucleotide binding(GO:0032559)
CL1120.Contig1_All	anion binding(GO:0043168)
CL1120.Contig1_All	binding(GO:0005488)
CL1120.Contig1_All	cAMP-dependent protein kinase activity(GO:0004691)
CL1120.Contig1_All	cGMP binding(GO:0030553)
CL1120.Contig1_All	cGMP-dependent protein kinase activity(GO:0004692)
CL1120.Contig1_All	catalytic activity(GO:0003824)
CL1120.Contig1_All	cation binding(GO:0043169)
CL1120.Contig1_All	cyclic nucleotide binding(GO:0030551)
CL1120.Contig1_All	cyclic nucleotide-dependent protein kinase activity(GO:0004690)
CL1120.Contig1_All	guanyl nucleotide binding(GO:0019001)
CL1120.Contig1_All	guanyl ribonucleotide binding(GO:0032561)
CL1120.Contig1_All	heterocyclic compound binding(GO:1901363)
CL1120.Contig1_All	ion binding(GO:0043167)
CL1120.Contig1_All	kinase activity(GO:0016301)
CL1120.Contig1_All	magnesium ion binding(GO:0000287)
CL1120.Contig1_All	metal ion binding(GO:0046872)
CL1120.Contig1_All	nucleoside binding(GO:0001882)
CL1120.Contig1_All	nucleoside phosphate binding(GO:1901265)
CL1120.Contig1_All	nucleotide binding(GO:0000166)
CL1120.Contig1_All	organic cyclic compound binding(GO:0097159)
CL1120.Contig1_All	phosphotransferase activity, alcohol group as acceptor(GO:0016773)
CL1120.Contig1_All	protein binding(GO:0005515)
CL1120.Contig1_All	protein kinase A binding(GO:0051018)
CL1120.Contig1_All	protein kinase A regulatory subunit binding(GO:0034237)
CL1120.Contig1_All	protein kinase activity(GO:0004672)
CL1120.Contig1_All	protein serine/threonine kinase activity(GO:0004674)
CL1120.Contig1_All	purine nucleoside binding(GO:0001883)
CL1120.Contig1_All	purine nucleotide binding(GO:0017076)
CL1120.Contig1_All	purine ribonucleoside binding(GO:0032550)
CL1120.Contig1_All	purine ribonucleoside triphosphate binding(GO:0035639)
CL1120.Contig1_All	purine ribonucleotide binding(GO:0032555)
CL1120.Contig1_All	ribonucleoside binding(GO:0032549)
CL1120.Contig1_All	ribonucleotide binding(GO:0032553)
CL1120.Contig1_All	small molecule binding(GO:0036094)
CL1120.Contig1_All	transferase activity(GO:0016740)
CL1120.Contig1_All	transferase activity, transferring phosphorus-containing groups(GO:0016772)
CL1120.Contig2_All	ATP binding(GO:0005524)
CL1120.Contig2_All	adenyl nucleotide binding(GO:0030554)
CL1120.Contig2_All	adenyl ribonucleotide binding(GO:0032559)
CL1120.Contig2_All	anion binding(GO:0043168)
CL1120.Contig2_All	binding(GO:0005488)
CL1120.Contig2_All	cAMP-dependent protein kinase activity(GO:0004691)
CL1120.Contig2_All	cGMP binding(GO:0030553)
CL1120.Contig2_All	cGMP-dependent protein kinase activity(GO:0004692)
CL1120.Contig2_All	catalytic activity(GO:0003824)
CL1120.Contig2_All	cation binding(GO:0043169)
CL1120.Contig2_All	cyclic nucleotide binding(GO:0030551)
CL1120.Contig2_All	cyclic nucleotide-dependent protein kinase activity(GO:0004690)
CL1120.Contig2_All	enzyme binding(GO:0019899)
CL1120.Contig2_All	guanyl nucleotide binding(GO:0019001)
CL1120.Contig2_All	guanyl ribonucleotide binding(GO:0032561)
CL1120.Contig2_All	heterocyclic compound binding(GO:1901363)
CL1120.Contig2_All	ion binding(GO:0043167)
CL1120.Contig2_All	kinase activity(GO:0016301)
CL1120.Contig2_All	magnesium ion binding(GO:0000287)
CL1120.Contig2_All	metal ion binding(GO:0046872)
CL1120.Contig2_All	nucleoside binding(GO:0001882)
CL1120.Contig2_All	nucleoside phosphate binding(GO:1901265)
CL1120.Contig2_All	nucleotide binding(GO:0000166)
CL1120.Contig2_All	organic cyclic compound binding(GO:0097159)
CL1120.Contig2_All	phosphotransferase activity, alcohol group as acceptor(GO:0016773)
CL1120.Contig2_All	protein binding(GO:0005515)
CL1120.Contig2_All	protein kinase A binding(GO:0051018)
CL1120.Contig2_All	protein kinase A regulatory subunit binding(GO:0034237)
CL1120.Contig2_All	protein kinase activity(GO:0004672)
CL1120.Contig2_All	protein serine/threonine kinase activity(GO:0004674)
CL1120.Contig2_All	purine nucleoside binding(GO:0001883)
CL1120.Contig2_All	purine nucleotide binding(GO:0017076)
CL1120.Contig2_All	purine ribonucleoside binding(GO:0032550)
CL1120.Contig2_All	purine ribonucleoside triphosphate binding(GO:0035639)
CL1120.Contig2_All	purine ribonucleotide binding(GO:0032555)
CL1120.Contig2_All	ribonucleoside binding(GO:0032549)
CL1120.Contig2_All	ribonucleotide binding(GO:0032553)
CL1120.Contig2_All	small molecule binding(GO:0036094)
CL1120.Contig2_All	transferase activity(GO:0016740)
CL1120.Contig2_All	transferase activity, transferring phosphorus-containing groups(GO:0016772)
CL1120.Contig2_All	ubiquitin protein ligase binding(GO:0031625)
CL1120.Contig2_All	ubiquitin-like protein ligase binding(GO:0044389)
CL1120.Contig3_All	ATP binding(GO:0005524)
CL1120.Contig3_All	adenyl nucleotide binding(GO:0030554)
CL1120.Contig3_All	adenyl ribonucleotide binding(GO:0032559)
CL1120.Contig3_All	anion binding(GO:0043168)
CL1120.Contig3_All	binding(GO:0005488)
CL1120.Contig3_All	cAMP-dependent protein kinase activity(GO:0004691)
CL1120.Contig3_All	cGMP binding(GO:0030553)
CL1120.Contig3_All	cGMP-dependent protein kinase activity(GO:0004692)
CL1120.Contig3_All	catalytic activity(GO:0003824)
CL1120.Contig3_All	cation binding(GO:0043169)
CL1120.Contig3_All	cyclic nucleotide binding(GO:0030551)
CL1120.Contig3_All	cyclic nucleotide-dependent protein kinase activity(GO:0004690)
CL1120.Contig3_All	guanyl nucleotide binding(GO:0019001)
CL1120.Contig3_All	guanyl ribonucleotide binding(GO:0032561)
CL1120.Contig3_All	heterocyclic compound binding(GO:1901363)
CL1120.Contig3_All	ion binding(GO:0043167)
CL1120.Contig3_All	kinase activity(GO:0016301)
CL1120.Contig3_All	magnesium ion binding(GO:0000287)
CL1120.Contig3_All	metal ion binding(GO:0046872)
CL1120.Contig3_All	nucleoside binding(GO:0001882)
CL1120.Contig3_All	nucleoside phosphate binding(GO:1901265)
CL1120.Contig3_All	nucleotide binding(GO:0000166)
CL1120.Contig3_All	organic cyclic compound binding(GO:0097159)
CL1120.Contig3_All	phosphotransferase activity, alcohol group as acceptor(GO:0016773)
CL1120.Contig3_All	protein binding(GO:0005515)
CL1120.Contig3_All	protein kinase A binding(GO:0051018)
CL1120.Contig3_All	protein kinase A regulatory subunit binding(GO:0034237)
CL1120.Contig3_All	protein kinase activity(GO:0004672)
CL1120.Contig3_All	protein serine/threonine kinase activity(GO:0004674)
CL1120.Contig3_All	purine nucleoside binding(GO:0001883)
CL1120.Contig3_All	purine nucleotide binding(GO:0017076)
CL1120.Contig3_All	purine ribonucleoside binding(GO:0032550)
CL1120.Contig3_All	purine ribonucleoside triphosphate binding(GO:0035639)
CL1120.Contig3_All	purine ribonucleotide binding(GO:0032555)
CL1120.Contig3_All	ribonucleoside binding(GO:0032549)
CL1120.Contig3_All	ribonucleotide binding(GO:0032553)
CL1120.Contig3_All	small molecule binding(GO:0036094)
CL1120.Contig3_All	transferase activity(GO:0016740)
CL1120.Contig3_All	transferase activity, transferring phosphorus-containing groups(GO:0016772)
CL1120.Contig4_All	ATP binding(GO:0005524)
CL1120.Contig4_All	adenyl nucleotide binding(GO:0030554)
CL1120.Contig4_All	adenyl ribonucleotide binding(GO:0032559)
CL1120.Contig4_All	anion binding(GO:0043168)
CL1120.Contig4_All	binding(GO:0005488)
CL1120.Contig4_All	cAMP-dependent protein kinase activity(GO:0004691)
CL1120.Contig4_All	cGMP binding(GO:0030553)
CL1120.Contig4_All	cGMP-dependent protein kinase activity(GO:0004692)
CL1120.Contig4_All	catalytic activity(GO:0003824)
CL1120.Contig4_All	cation binding(GO:0043169)
CL1120.Contig4_All	cyclic nucleotide binding(GO:0030551)
CL1120.Contig4_All	cyclic nucleotide-dependent protein kinase activity(GO:0004690)
CL1120.Contig4_All	guanyl nucleotide binding(GO:0019001)
CL1120.Contig4_All	guanyl ribonucleotide binding(GO:0032561)
CL1120.Contig4_All	heterocyclic compound binding(GO:1901363)
CL1120.Contig4_All	ion binding(GO:0043167)
CL1120.Contig4_All	kinase activity(GO:0016301)
CL1120.Contig4_All	magnesium ion binding(GO:0000287)
CL1120.Contig4_All	metal ion binding(GO:0046872)
CL1120.Contig4_All	nucleoside binding(GO:0001882)
CL1120.Contig4_All	nucleoside phosphate binding(GO:1901265)
CL1120.Contig4_All	nucleotide binding(GO:0000166)
CL1120.Contig4_All	organic cyclic compound binding(GO:0097159)
CL1120.Contig4_All	phosphotransferase activity, alcohol group as acceptor(GO:0016773)
CL1120.Contig4_All	protein binding(GO:0005515)
CL1120.Contig4_All	protein kinase A binding(GO:0051018)
CL1120.Contig4_All	protein kinase A regulatory subunit binding(GO:0034237)
CL1120.Contig4_All	protein kinase activity(GO:0004672)
CL1120.Contig4_All	protein serine/threonine kinase activity(GO:0004674)
CL1120.Contig4_All	purine nucleoside binding(GO:0001883)
CL1120.Contig4_All	purine nucleotide binding(GO:0017076)
CL1120.Contig4_All	purine ribonucleoside binding(GO:0032550)
CL1120.Contig4_All	purine ribonucleoside triphosphate binding(GO:0035639)
CL1120.Contig4_All	purine ribonucleotide binding(GO:0032555)
CL1120.Contig4_All	ribonucleoside binding(GO:0032549)
CL1120.Contig4_All	ribonucleotide binding(GO:0032553)
CL1120.Contig4_All	small molecule binding(GO:0036094)
CL1120.Contig4_All	transferase activity(GO:0016740)
CL1120.Contig4_All	transferase activity, transferring phosphorus-containing groups(GO:0016772)
CL1120.Contig5_All	ATP binding(GO:0005524)
CL1120.Contig5_All	adenyl nucleotide binding(GO:0030554)
CL1120.Contig5_All	adenyl ribonucleotide binding(GO:0032559)
CL1120.Contig5_All	anion binding(GO:0043168)
CL1120.Contig5_All	binding(GO:0005488)
CL1120.Contig5_All	cAMP-dependent protein kinase activity(GO:0004691)
CL1120.Contig5_All	cGMP binding(GO:0030553)
CL1120.Contig5_All	cGMP-dependent protein kinase activity(GO:0004692)
CL1120.Contig5_All	catalytic activity(GO:0003824)
CL1120.Contig5_All	cation binding(GO:0043169)
CL1120.Contig5_All	cyclic nucleotide binding(GO:0030551)
CL1120.Contig5_All	cyclic nucleotide-dependent protein kinase activity(GO:0004690)
CL1120.Contig5_All	enzyme binding(GO:0019899)
CL1120.Contig5_All	guanyl nucleotide binding(GO:0019001)
CL1120.Contig5_All	guanyl ribonucleotide binding(GO:0032561)
CL1120.Contig5_All	heterocyclic compound binding(GO:1901363)
CL1120.Contig5_All	ion binding(GO:0043167)
CL1120.Contig5_All	kinase activity(GO:0016301)
CL1120.Contig5_All	magnesium ion binding(GO:0000287)
CL1120.Contig5_All	metal ion binding(GO:0046872)
CL1120.Contig5_All	nucleoside binding(GO:0001882)
CL1120.Contig5_All	nucleoside phosphate binding(GO:1901265)
CL1120.Contig5_All	nucleotide binding(GO:0000166)
CL1120.Contig5_All	organic cyclic compound binding(GO:0097159)
CL1120.Contig5_All	phosphotransferase activity, alcohol group as acceptor(GO:0016773)
CL1120.Contig5_All	protein binding(GO:0005515)
CL1120.Contig5_All	protein kinase A binding(GO:0051018)
CL1120.Contig5_All	protein kinase A regulatory subunit binding(GO:0034237)
CL1120.Contig5_All	protein kinase activity(GO:0004672)
CL1120.Contig5_All	protein serine/threonine kinase activity(GO:0004674)
CL1120.Contig5_All	purine nucleoside binding(GO:0001883)
CL1120.Contig5_All	purine nucleotide binding(GO:0017076)
CL1120.Contig5_All	purine ribonucleoside binding(GO:0032550)
CL1120.Contig5_All	purine ribonucleoside triphosphate binding(GO:0035639)
CL1120.Contig5_All	purine ribonucleotide binding(GO:0032555)
CL1120.Contig5_All	ribonucleoside binding(GO:0032549)
CL1120.Contig5_All	ribonucleotide binding(GO:0032553)
CL1120.Contig5_All	small molecule binding(GO:0036094)
CL1120.Contig5_All	transferase activity(GO:0016740)
CL1120.Contig5_All	transferase activity, transferring phosphorus-containing groups(GO:0016772)
CL1120.Contig5_All	ubiquitin protein ligase binding(GO:0031625)
CL1120.Contig5_All	ubiquitin-like protein ligase binding(GO:0044389)
CL1120.Contig6_All	ATP binding(GO:0005524)
CL1120.Contig6_All	adenyl nucleotide binding(GO:0030554)
CL1120.Contig6_All	adenyl ribonucleotide binding(GO:0032559)
CL1120.Contig6_All	anion binding(GO:0043168)
CL1120.Contig6_All	binding(GO:0005488)
CL1120.Contig6_All	cAMP-dependent protein kinase activity(GO:0004691)
CL1120.Contig6_All	cGMP binding(GO:0030553)
CL1120.Contig6_All	cGMP-dependent protein kinase activity(GO:0004692)
CL1120.Contig6_All	catalytic activity(GO:0003824)
CL1120.Contig6_All	cation binding(GO:0043169)
CL1120.Contig6_All	cyclic nucleotide binding(GO:0030551)
CL1120.Contig6_All	cyclic nucleotide-dependent protein kinase activity(GO:0004690)
CL1120.Contig6_All	enzyme binding(GO:0019899)
CL1120.Contig6_All	guanyl nucleotide binding(GO:0019001)
CL1120.Contig6_All	guanyl ribonucleotide binding(GO:0032561)
CL1120.Contig6_All	heterocyclic compound binding(GO:1901363)
CL1120.Contig6_All	ion binding(GO:0043167)
CL1120.Contig6_All	kinase activity(GO:0016301)
CL1120.Contig6_All	magnesium ion binding(GO:0000287)
CL1120.Contig6_All	metal ion binding(GO:0046872)
CL1120.Contig6_All	nucleoside binding(GO:0001882)
CL1120.Contig6_All	nucleoside phosphate binding(GO:1901265)
CL1120.Contig6_All	nucleotide binding(GO:0000166)
CL1120.Contig6_All	organic cyclic compound binding(GO:0097159)
CL1120.Contig6_All	phosphotransferase activity, alcohol group as acceptor(GO:0016773)
CL1120.Contig6_All	protein binding(GO:0005515)
CL1120.Contig6_All	protein kinase A binding(GO:0051018)
CL1120.Contig6_All	protein kinase A regulatory subunit binding(GO:0034237)
CL1120.Contig6_All	protein kinase activity(GO:0004672)
CL1120.Contig6_All	protein serine/threonine kinase activity(GO:0004674)
CL1120.Contig6_All	purine nucleoside binding(GO:0001883)
CL1120.Contig6_All	purine nucleotide binding(GO:0017076)
CL1120.Contig6_All	purine ribonucleoside binding(GO:0032550)
CL1120.Contig6_All	purine ribonucleoside triphosphate binding(GO:0035639)
CL1120.Contig6_All	purine ribonucleotide binding(GO:0032555)
CL1120.Contig6_All	ribonucleoside binding(GO:0032549)
CL1120.Contig6_All	ribonucleotide binding(GO:0032553)
CL1120.Contig6_All	small molecule binding(GO:0036094)
CL1120.Contig6_All	transferase activity(GO:0016740)
CL1120.Contig6_All	transferase activity, transferring phosphorus-containing groups(GO:0016772)
CL1120.Contig6_All	ubiquitin protein ligase binding(GO:0031625)
CL1120.Contig6_All	ubiquitin-like protein ligase binding(GO:0044389)
CL1121.Contig1_All	DNA binding(GO:0003677)
CL1121.Contig1_All	RNA binding(GO:0003723)
CL1121.Contig1_All	binding(GO:0005488)
CL1121.Contig1_All	heterocyclic compound binding(GO:1901363)
CL1121.Contig1_All	mRNA binding(GO:0003729)
CL1121.Contig1_All	nucleic acid binding(GO:0003676)
CL1121.Contig1_All	nucleoside phosphate binding(GO:1901265)
CL1121.Contig1_All	nucleotide binding(GO:0000166)
CL1121.Contig1_All	organic cyclic compound binding(GO:0097159)
CL1121.Contig1_All	poly(A) binding(GO:0008143)
CL1121.Contig1_All	poly(G) binding(GO:0034046)
CL1121.Contig1_All	poly(U) RNA binding(GO:0008266)
CL1121.Contig1_All	poly-purine tract binding(GO:0070717)
CL1121.Contig1_All	poly-pyrimidine tract binding(GO:0008187)
CL1121.Contig1_All	protein binding(GO:0005515)
CL1121.Contig1_All	regulatory region DNA binding(GO:0000975)
CL1121.Contig1_All	regulatory region nucleic acid binding(GO:0001067)
CL1121.Contig1_All	single-stranded RNA binding(GO:0003727)
CL1121.Contig1_All	small molecule binding(GO:0036094)
CL1121.Contig1_All	transcription cofactor activity(GO:0003712)
CL1121.Contig1_All	transcription corepressor activity(GO:0003714)
CL1121.Contig1_All	transcription factor activity, protein binding(GO:0000988)
CL1121.Contig1_All	transcription factor activity, transcription factor binding(GO:0000989)
CL1121.Contig1_All	transcription factor binding(GO:0008134)
CL1121.Contig1_All	transcription regulatory region DNA binding(GO:0044212)
CL1121.Contig2_All	DNA binding(GO:0003677)
CL1121.Contig2_All	RNA binding(GO:0003723)
CL1121.Contig2_All	binding(GO:0005488)
CL1121.Contig2_All	heterocyclic compound binding(GO:1901363)
CL1121.Contig2_All	mRNA binding(GO:0003729)
CL1121.Contig2_All	nucleic acid binding(GO:0003676)
CL1121.Contig2_All	nucleoside phosphate binding(GO:1901265)
CL1121.Contig2_All	nucleotide binding(GO:0000166)
CL1121.Contig2_All	organic cyclic compound binding(GO:0097159)
CL1121.Contig2_All	poly(A) binding(GO:0008143)
CL1121.Contig2_All	poly(G) binding(GO:0034046)
CL1121.Contig2_All	poly(U) RNA binding(GO:0008266)
CL1121.Contig2_All	poly-purine tract binding(GO:0070717)
CL1121.Contig2_All	poly-pyrimidine tract binding(GO:0008187)
CL1121.Contig2_All	protein binding(GO:0005515)
CL1121.Contig2_All	regulatory region DNA binding(GO:0000975)
CL1121.Contig2_All	regulatory region nucleic acid binding(GO:0001067)
CL1121.Contig2_All	single-stranded RNA binding(GO:0003727)
CL1121.Contig2_All	small molecule binding(GO:0036094)
CL1121.Contig2_All	transcription cofactor activity(GO:0003712)
CL1121.Contig2_All	transcription corepressor activity(GO:0003714)
CL1121.Contig2_All	transcription factor activity, protein binding(GO:0000988)
CL1121.Contig2_All	transcription factor activity, transcription factor binding(GO:0000989)
CL1121.Contig2_All	transcription factor binding(GO:0008134)
CL1121.Contig2_All	transcription regulatory region DNA binding(GO:0044212)
CL1121.Contig3_All	DNA binding(GO:0003677)
CL1121.Contig3_All	RNA binding(GO:0003723)
CL1121.Contig3_All	binding(GO:0005488)
CL1121.Contig3_All	heterocyclic compound binding(GO:1901363)
CL1121.Contig3_All	mRNA binding(GO:0003729)
CL1121.Contig3_All	nucleic acid binding(GO:0003676)
CL1121.Contig3_All	nucleoside phosphate binding(GO:1901265)
CL1121.Contig3_All	nucleotide binding(GO:0000166)
CL1121.Contig3_All	organic cyclic compound binding(GO:0097159)
CL1121.Contig3_All	poly(A) binding(GO:0008143)
CL1121.Contig3_All	poly(G) binding(GO:0034046)
CL1121.Contig3_All	poly(U) RNA binding(GO:0008266)
CL1121.Contig3_All	poly-purine tract binding(GO:0070717)
CL1121.Contig3_All	poly-pyrimidine tract binding(GO:0008187)
CL1121.Contig3_All	protein binding(GO:0005515)
CL1121.Contig3_All	regulatory region DNA binding(GO:0000975)
CL1121.Contig3_All	regulatory region nucleic acid binding(GO:0001067)
CL1121.Contig3_All	single-stranded RNA binding(GO:0003727)
CL1121.Contig3_All	small molecule binding(GO:0036094)
CL1121.Contig3_All	transcription cofactor activity(GO:0003712)
CL1121.Contig3_All	transcription corepressor activity(GO:0003714)
CL1121.Contig3_All	transcription factor activity, protein binding(GO:0000988)
CL1121.Contig3_All	transcription factor activity, transcription factor binding(GO:0000989)
CL1121.Contig3_All	transcription factor binding(GO:0008134)
CL1121.Contig3_All	transcription regulatory region DNA binding(GO:0044212)
CL1121.Contig4_All	DNA binding(GO:0003677)
CL1121.Contig4_All	RNA binding(GO:0003723)
CL1121.Contig4_All	binding(GO:0005488)
CL1121.Contig4_All	heterocyclic compound binding(GO:1901363)
CL1121.Contig4_All	mRNA binding(GO:0003729)
CL1121.Contig4_All	nucleic acid binding(GO:0003676)
CL1121.Contig4_All	nucleoside phosphate binding(GO:1901265)
CL1121.Contig4_All	nucleotide binding(GO:0000166)
CL1121.Contig4_All	organic cyclic compound binding(GO:0097159)
CL1121.Contig4_All	poly(A) binding(GO:0008143)
CL1121.Contig4_All	poly(G) binding(GO:0034046)
CL1121.Contig4_All	poly(U) RNA binding(GO:0008266)
CL1121.Contig4_All	poly-purine tract binding(GO:0070717)
CL1121.Contig4_All	poly-pyrimidine tract binding(GO:0008187)
CL1121.Contig4_All	protein binding(GO:0005515)
CL1121.Contig4_All	regulatory region DNA binding(GO:0000975)
CL1121.Contig4_All	regulatory region nucleic acid binding(GO:0001067)
CL1121.Contig4_All	single-stranded RNA binding(GO:0003727)
CL1121.Contig4_All	small molecule binding(GO:0036094)
CL1121.Contig4_All	transcription cofactor activity(GO:0003712)
CL1121.Contig4_All	transcription corepressor activity(GO:0003714)
CL1121.Contig4_All	transcription factor activity, protein binding(GO:0000988)
CL1121.Contig4_All	transcription factor activity, transcription factor binding(GO:0000989)
CL1121.Contig4_All	transcription factor binding(GO:0008134)
CL1121.Contig4_All	transcription regulatory region DNA binding(GO:0044212)
CL1124.Contig1_All	protein serine/threonine phosphatase activity(GO:0004722)
CL1124.Contig3_All	catalytic activity(GO:0003824)
CL1124.Contig4_All	calmodulin-dependent protein phosphatase activity(GO:0033192)
CL1124.Contig4_All	protein binding(GO:0005515)
CL1124.Contig5_All	catalytic activity(GO:0003824)
CL1124.Contig6_All	catalytic activity(GO:0003824)
CL1126.Contig2_All	binding(GO:0005488)
CL1126.Contig4_All	binding(GO:0005488)
CL1127.Contig3_All	RNA binding(GO:0003723)
CL1127.Contig3_All	helicase activity(GO:0004386)
CL1135.Contig1_All	DNA binding(GO:0003677)
CL1135.Contig1_All	acid-amino acid ligase activity(GO:0016881)
CL1135.Contig1_All	anion binding(GO:0043168)
CL1135.Contig1_All	binding(GO:0005488)
CL1135.Contig1_All	catalytic activity(GO:0003824)
CL1135.Contig1_All	cation binding(GO:0043169)
CL1135.Contig1_All	heterocyclic compound binding(GO:1901363)
CL1135.Contig1_All	ion binding(GO:0043167)
CL1135.Contig1_All	ligase activity(GO:0016874)
CL1135.Contig1_All	ligase activity, forming carbon-nitrogen bonds(GO:0016879)
CL1135.Contig1_All	lipid binding(GO:0008289)
CL1135.Contig1_All	metal ion binding(GO:0046872)
CL1135.Contig1_All	nucleic acid binding(GO:0003676)
CL1135.Contig1_All	organic cyclic compound binding(GO:0097159)
CL1135.Contig1_All	phosphatidylinositol binding(GO:0035091)
CL1135.Contig1_All	phosphatidylinositol phosphate binding(GO:1901981)
CL1135.Contig1_All	phospholipid binding(GO:0005543)
CL1135.Contig1_All	protein binding(GO:0005515)
CL1135.Contig1_All	transition metal ion binding(GO:0046914)
CL1135.Contig1_All	ubiquitin-like protein transferase activity(GO:0019787)
CL1135.Contig1_All	ubiquitin-protein transferase activity(GO:0004842)
CL1135.Contig1_All	zinc ion binding(GO:0008270)
CL1135.Contig2_All	DNA binding(GO:0003677)
CL1135.Contig2_All	acid-amino acid ligase activity(GO:0016881)
CL1135.Contig2_All	anion binding(GO:0043168)
CL1135.Contig2_All	binding(GO:0005488)
CL1135.Contig2_All	catalytic activity(GO:0003824)
CL1135.Contig2_All	cation binding(GO:0043169)
CL1135.Contig2_All	heterocyclic compound binding(GO:1901363)
CL1135.Contig2_All	ion binding(GO:0043167)
CL1135.Contig2_All	ligase activity(GO:0016874)
CL1135.Contig2_All	ligase activity, forming carbon-nitrogen bonds(GO:0016879)
CL1135.Contig2_All	lipid binding(GO:0008289)
CL1135.Contig2_All	metal ion binding(GO:0046872)
CL1135.Contig2_All	nucleic acid binding(GO:0003676)
CL1135.Contig2_All	organic cyclic compound binding(GO:0097159)
CL1135.Contig2_All	phosphatidylinositol binding(GO:0035091)
CL1135.Contig2_All	phosphatidylinositol phosphate binding(GO:1901981)
CL1135.Contig2_All	phospholipid binding(GO:0005543)
CL1135.Contig2_All	protein binding(GO:0005515)
CL1135.Contig2_All	transition metal ion binding(GO:0046914)
CL1135.Contig2_All	ubiquitin-like protein transferase activity(GO:0019787)
CL1135.Contig2_All	ubiquitin-protein transferase activity(GO:0004842)
CL1135.Contig2_All	zinc ion binding(GO:0008270)
CL1136.Contig1_All	ATP binding(GO:0005524)
CL1136.Contig1_All	calmodulin binding(GO:0005516)
CL1136.Contig1_All	protein kinase activity(GO:0004672)
CL1136.Contig2_All	ATP binding(GO:0005524)
CL1136.Contig2_All	calmodulin binding(GO:0005516)
CL1136.Contig2_All	protein kinase activity(GO:0004672)
CL1138.Contig1_All	catalytic activity(GO:0003824)
CL1140.Contig2_All	RNA binding(GO:0003723)
CL1140.Contig2_All	binding(GO:0005488)
CL1140.Contig2_All	cation binding(GO:0043169)
CL1140.Contig2_All	heterocyclic compound binding(GO:1901363)
CL1140.Contig2_All	ion binding(GO:0043167)
CL1140.Contig2_All	metal ion binding(GO:0046872)
CL1140.Contig2_All	nucleic acid binding(GO:0003676)
CL1140.Contig2_All	nucleoside phosphate binding(GO:1901265)
CL1140.Contig2_All	nucleotide binding(GO:0000166)
CL1140.Contig2_All	organic cyclic compound binding(GO:0097159)
CL1140.Contig2_All	small molecule binding(GO:0036094)
CL1140.Contig2_All	transition metal ion binding(GO:0046914)
CL1140.Contig2_All	zinc ion binding(GO:0008270)
CL1140.Contig3_All	RNA binding(GO:0003723)
CL1140.Contig3_All	RS domain binding(GO:0050733)
CL1140.Contig3_All	binding(GO:0005488)
CL1140.Contig3_All	cation binding(GO:0043169)
CL1140.Contig3_All	heterocyclic compound binding(GO:1901363)
CL1140.Contig3_All	ion binding(GO:0043167)
CL1140.Contig3_All	mRNA binding(GO:0003729)
CL1140.Contig3_All	metal ion binding(GO:0046872)
CL1140.Contig3_All	nucleic acid binding(GO:0003676)
CL1140.Contig3_All	nucleoside phosphate binding(GO:1901265)
CL1140.Contig3_All	nucleotide binding(GO:0000166)
CL1140.Contig3_All	organic cyclic compound binding(GO:0097159)
CL1140.Contig3_All	poly-pyrimidine tract binding(GO:0008187)
CL1140.Contig3_All	single-stranded RNA binding(GO:0003727)
CL1140.Contig3_All	small molecule binding(GO:0036094)
CL1140.Contig3_All	transition metal ion binding(GO:0046914)
CL1140.Contig3_All	zinc ion binding(GO:0008270)
CL1140.Contig4_All	RNA binding(GO:0003723)
CL1140.Contig4_All	binding(GO:0005488)
CL1140.Contig4_All	cation binding(GO:0043169)
CL1140.Contig4_All	heterocyclic compound binding(GO:1901363)
CL1140.Contig4_All	ion binding(GO:0043167)
CL1140.Contig4_All	mRNA binding(GO:0003729)
CL1140.Contig4_All	metal ion binding(GO:0046872)
CL1140.Contig4_All	nucleic acid binding(GO:0003676)
CL1140.Contig4_All	nucleoside phosphate binding(GO:1901265)
CL1140.Contig4_All	nucleotide binding(GO:0000166)
CL1140.Contig4_All	organic cyclic compound binding(GO:0097159)
CL1140.Contig4_All	poly-pyrimidine tract binding(GO:0008187)
CL1140.Contig4_All	single-stranded RNA binding(GO:0003727)
CL1140.Contig4_All	small molecule binding(GO:0036094)
CL1140.Contig4_All	transition metal ion binding(GO:0046914)
CL1140.Contig4_All	zinc ion binding(GO:0008270)
CL1140.Contig5_All	RNA binding(GO:0003723)
CL1140.Contig5_All	binding(GO:0005488)
CL1140.Contig5_All	cation binding(GO:0043169)
CL1140.Contig5_All	heterocyclic compound binding(GO:1901363)
CL1140.Contig5_All	ion binding(GO:0043167)
CL1140.Contig5_All	mRNA binding(GO:0003729)
CL1140.Contig5_All	metal ion binding(GO:0046872)
CL1140.Contig5_All	nucleic acid binding(GO:0003676)
CL1140.Contig5_All	nucleoside phosphate binding(GO:1901265)
CL1140.Contig5_All	nucleotide binding(GO:0000166)
CL1140.Contig5_All	organic cyclic compound binding(GO:0097159)
CL1140.Contig5_All	poly-pyrimidine tract binding(GO:0008187)
CL1140.Contig5_All	single-stranded RNA binding(GO:0003727)
CL1140.Contig5_All	small molecule binding(GO:0036094)
CL1140.Contig5_All	transition metal ion binding(GO:0046914)
CL1140.Contig5_All	zinc ion binding(GO:0008270)
CL1144.Contig1_All	ATP binding(GO:0005524)
CL1144.Contig1_All	RNA binding(GO:0003723)
CL1144.Contig1_All	adenyl nucleotide binding(GO:0030554)
CL1144.Contig1_All	adenyl ribonucleotide binding(GO:0032559)
CL1144.Contig1_All	anion binding(GO:0043168)
CL1144.Contig1_All	binding(GO:0005488)
CL1144.Contig1_All	catalytic activity(GO:0003824)
CL1144.Contig1_All	cation binding(GO:0043169)
CL1144.Contig1_All	cytoskeletal protein binding(GO:0008092)
CL1144.Contig1_All	heterocyclic compound binding(GO:1901363)
CL1144.Contig1_All	ion binding(GO:0043167)
CL1144.Contig1_All	kinase activity(GO:0016301)
CL1144.Contig1_All	lipid binding(GO:0008289)
CL1144.Contig1_All	metal ion binding(GO:0046872)
CL1144.Contig1_All	myosin binding(GO:0017022)
CL1144.Contig1_All	nucleic acid binding(GO:0003676)
CL1144.Contig1_All	nucleoside binding(GO:0001882)
CL1144.Contig1_All	nucleoside phosphate binding(GO:1901265)
CL1144.Contig1_All	nucleotide binding(GO:0000166)
CL1144.Contig1_All	organic cyclic compound binding(GO:0097159)
CL1144.Contig1_All	phospholipid binding(GO:0005543)
CL1144.Contig1_All	phosphotransferase activity, alcohol group as acceptor(GO:0016773)
CL1144.Contig1_All	protein binding(GO:0005515)
CL1144.Contig1_All	protein kinase C activity(GO:0004697)
CL1144.Contig1_All	protein kinase activity(GO:0004672)
CL1144.Contig1_All	protein serine/threonine kinase activity(GO:0004674)
CL1144.Contig1_All	purine nucleoside binding(GO:0001883)
CL1144.Contig1_All	purine nucleotide binding(GO:0017076)
CL1144.Contig1_All	purine ribonucleoside binding(GO:0032550)
CL1144.Contig1_All	purine ribonucleoside triphosphate binding(GO:0035639)
CL1144.Contig1_All	purine ribonucleotide binding(GO:0032555)
CL1144.Contig1_All	ribonucleoside binding(GO:0032549)
CL1144.Contig1_All	ribonucleotide binding(GO:0032553)
CL1144.Contig1_All	small molecule binding(GO:0036094)
CL1144.Contig1_All	transferase activity(GO:0016740)
CL1144.Contig1_All	transferase activity, transferring phosphorus-containing groups(GO:0016772)
CL1144.Contig1_All	transition metal ion binding(GO:0046914)
CL1144.Contig1_All	zinc ion binding(GO:0008270)
CL1144.Contig2_All	ATP binding(GO:0005524)
CL1144.Contig2_All	RNA binding(GO:0003723)
CL1144.Contig2_All	adenyl nucleotide binding(GO:0030554)
CL1144.Contig2_All	adenyl ribonucleotide binding(GO:0032559)
CL1144.Contig2_All	anion binding(GO:0043168)
CL1144.Contig2_All	binding(GO:0005488)
CL1144.Contig2_All	catalytic activity(GO:0003824)
CL1144.Contig2_All	cation binding(GO:0043169)
CL1144.Contig2_All	cytoskeletal protein binding(GO:0008092)
CL1144.Contig2_All	heterocyclic compound binding(GO:1901363)
CL1144.Contig2_All	ion binding(GO:0043167)
CL1144.Contig2_All	kinase activity(GO:0016301)
CL1144.Contig2_All	lipid binding(GO:0008289)
CL1144.Contig2_All	mRNA binding(GO:0003729)
CL1144.Contig2_All	metal ion binding(GO:0046872)
CL1144.Contig2_All	myosin binding(GO:0017022)
CL1144.Contig2_All	nucleic acid binding(GO:0003676)
CL1144.Contig2_All	nucleoside binding(GO:0001882)
CL1144.Contig2_All	nucleoside phosphate binding(GO:1901265)
CL1144.Contig2_All	nucleotide binding(GO:0000166)
CL1144.Contig2_All	organic cyclic compound binding(GO:0097159)
CL1144.Contig2_All	phospholipid binding(GO:0005543)
CL1144.Contig2_All	phosphotransferase activity, alcohol group as acceptor(GO:0016773)
CL1144.Contig2_All	protein binding(GO:0005515)
CL1144.Contig2_All	protein kinase C activity(GO:0004697)
CL1144.Contig2_All	protein kinase activity(GO:0004672)
CL1144.Contig2_All	protein serine/threonine kinase activity(GO:0004674)
CL1144.Contig2_All	purine nucleoside binding(GO:0001883)
CL1144.Contig2_All	purine nucleotide binding(GO:0017076)
CL1144.Contig2_All	purine ribonucleoside binding(GO:0032550)
CL1144.Contig2_All	purine ribonucleoside triphosphate binding(GO:0035639)
CL1144.Contig2_All	purine ribonucleotide binding(GO:0032555)
CL1144.Contig2_All	ribonucleoside binding(GO:0032549)
CL1144.Contig2_All	ribonucleotide binding(GO:0032553)
CL1144.Contig2_All	small molecule binding(GO:0036094)
CL1144.Contig2_All	transferase activity(GO:0016740)
CL1144.Contig2_All	transferase activity, transferring phosphorus-containing groups(GO:0016772)
CL1144.Contig2_All	transition metal ion binding(GO:0046914)
CL1144.Contig2_All	zinc ion binding(GO:0008270)
CL1144.Contig3_All	ATP binding(GO:0005524)
CL1144.Contig3_All	RNA binding(GO:0003723)
CL1144.Contig3_All	adenyl nucleotide binding(GO:0030554)
CL1144.Contig3_All	adenyl ribonucleotide binding(GO:0032559)
CL1144.Contig3_All	anion binding(GO:0043168)
CL1144.Contig3_All	binding(GO:0005488)
CL1144.Contig3_All	catalytic activity(GO:0003824)
CL1144.Contig3_All	cation binding(GO:0043169)
CL1144.Contig3_All	cytoskeletal protein binding(GO:0008092)
CL1144.Contig3_All	heterocyclic compound binding(GO:1901363)
CL1144.Contig3_All	ion binding(GO:0043167)
CL1144.Contig3_All	kinase activity(GO:0016301)
CL1144.Contig3_All	lipid binding(GO:0008289)
CL1144.Contig3_All	mRNA binding(GO:0003729)
CL1144.Contig3_All	metal ion binding(GO:0046872)
CL1144.Contig3_All	myosin binding(GO:0017022)
CL1144.Contig3_All	nucleic acid binding(GO:0003676)
CL1144.Contig3_All	nucleoside binding(GO:0001882)
CL1144.Contig3_All	nucleoside phosphate binding(GO:1901265)
CL1144.Contig3_All	nucleotide binding(GO:0000166)
CL1144.Contig3_All	organic cyclic compound binding(GO:0097159)
CL1144.Contig3_All	phospholipid binding(GO:0005543)
CL1144.Contig3_All	phosphotransferase activity, alcohol group as acceptor(GO:0016773)
CL1144.Contig3_All	protein binding(GO:0005515)
CL1144.Contig3_All	protein kinase C activity(GO:0004697)
CL1144.Contig3_All	protein kinase activity(GO:0004672)
CL1144.Contig3_All	protein serine/threonine kinase activity(GO:0004674)
CL1144.Contig3_All	purine nucleoside binding(GO:0001883)
CL1144.Contig3_All	purine nucleotide binding(GO:0017076)
CL1144.Contig3_All	purine ribonucleoside binding(GO:0032550)
CL1144.Contig3_All	purine ribonucleoside triphosphate binding(GO:0035639)
CL1144.Contig3_All	purine ribonucleotide binding(GO:0032555)
CL1144.Contig3_All	ribonucleoside binding(GO:0032549)
CL1144.Contig3_All	ribonucleotide binding(GO:0032553)
CL1144.Contig3_All	small molecule binding(GO:0036094)
CL1144.Contig3_All	transferase activity(GO:0016740)
CL1144.Contig3_All	transferase activity, transferring phosphorus-containing groups(GO:0016772)
CL1144.Contig3_All	transition metal ion binding(GO:0046914)
CL1144.Contig3_All	zinc ion binding(GO:0008270)
CL1149.Contig1_All	binding(GO:0005488)
CL1150.Contig2_All	catalytic activity(GO:0003824)
CL1151.Contig1_All	nucleotide binding(GO:0000166)
CL1151.Contig1_All	protein serine/threonine kinase activity(GO:0004674)
CL1151.Contig2_All	nucleotide binding(GO:0000166)
CL1151.Contig2_All	protein serine/threonine kinase activity(GO:0004674)
CL1152.Contig1_All	G-protein coupled receptor activity(GO:0004930)
CL1152.Contig1_All	adenylate cyclase inhibiting G-protein coupled glutamate receptor activity(GO:0001640)
CL1152.Contig1_All	calcium channel regulator activity(GO:0005246)
CL1152.Contig1_All	channel regulator activity(GO:0016247)
CL1152.Contig1_All	glutamate binding(GO:0016595)
CL1152.Contig1_All	glutamate receptor activity(GO:0008066)
CL1152.Contig1_All	group II metabotropic glutamate receptor activity(GO:0001641)
CL1152.Contig1_All	group III metabotropic glutamate receptor activity(GO:0001642)
CL1152.Contig1_All	molecular transducer activity(GO:0060089)
CL1152.Contig1_All	receptor activity(GO:0004872)
CL1152.Contig1_All	signal transducer activity(GO:0004871)
CL1152.Contig1_All	signaling receptor activity(GO:0038023)
CL1152.Contig1_All	transmembrane signaling receptor activity(GO:0004888)
CL1152.Contig2_All	G-protein coupled receptor activity(GO:0004930)
CL1152.Contig2_All	glutamate binding(GO:0016595)
CL1152.Contig2_All	glutamate receptor activity(GO:0008066)
CL1157.Contig1_All	phosphorus-oxygen lyase activity(GO:0016849)
CL1157.Contig2_All	ATP binding(GO:0005524)
CL1157.Contig2_All	GTPase activity(GO:0003924)
CL1157.Contig2_All	adenyl nucleotide binding(GO:0030554)
CL1157.Contig2_All	adenyl ribonucleotide binding(GO:0032559)
CL1157.Contig2_All	adenylate cyclase activity(GO:0004016)
CL1157.Contig2_All	anion binding(GO:0043168)
CL1157.Contig2_All	binding(GO:0005488)
CL1157.Contig2_All	calcium- and calmodulin-responsive adenylate cyclase activity(GO:0008294)
CL1157.Contig2_All	catalytic activity(GO:0003824)
CL1157.Contig2_All	cation binding(GO:0043169)
CL1157.Contig2_All	cyclase activity(GO:0009975)
CL1157.Contig2_All	guanylate cyclase activity(GO:0004383)
CL1157.Contig2_All	heme binding(GO:0020037)
CL1157.Contig2_All	heterocyclic compound binding(GO:1901363)
CL1157.Contig2_All	ion binding(GO:0043167)
CL1157.Contig2_All	kinase activity(GO:0016301)
CL1157.Contig2_All	lyase activity(GO:0016829)
CL1157.Contig2_All	metal ion binding(GO:0046872)
CL1157.Contig2_All	molecular transducer activity(GO:0060089)
CL1157.Contig2_All	nucleoside binding(GO:0001882)
CL1157.Contig2_All	nucleoside phosphate binding(GO:1901265)
CL1157.Contig2_All	nucleotide binding(GO:0000166)
CL1157.Contig2_All	organic cyclic compound binding(GO:0097159)
CL1157.Contig2_All	phosphorus-oxygen lyase activity(GO:0016849)
CL1157.Contig2_All	phosphotransferase activity, alcohol group as acceptor(GO:0016773)
CL1157.Contig2_All	protein kinase activity(GO:0004672)
CL1157.Contig2_All	purine nucleoside binding(GO:0001883)
CL1157.Contig2_All	purine nucleotide binding(GO:0017076)
CL1157.Contig2_All	purine ribonucleoside binding(GO:0032550)
CL1157.Contig2_All	purine ribonucleoside triphosphate binding(GO:0035639)
CL1157.Contig2_All	purine ribonucleotide binding(GO:0032555)
CL1157.Contig2_All	ribonucleoside binding(GO:0032549)
CL1157.Contig2_All	ribonucleotide binding(GO:0032553)
CL1157.Contig2_All	signal transducer activity(GO:0004871)
CL1157.Contig2_All	small molecule binding(GO:0036094)
CL1157.Contig2_All	tetrapyrrole binding(GO:0046906)
CL1157.Contig2_All	transferase activity(GO:0016740)
CL1157.Contig2_All	transferase activity, transferring phosphorus-containing groups(GO:0016772)
CL1157.Contig3_All	ATP binding(GO:0005524)
CL1157.Contig3_All	GTPase activity(GO:0003924)
CL1157.Contig3_All	adenyl nucleotide binding(GO:0030554)
CL1157.Contig3_All	adenyl ribonucleotide binding(GO:0032559)
CL1157.Contig3_All	adenylate cyclase activity(GO:0004016)
CL1157.Contig3_All	anion binding(GO:0043168)
CL1157.Contig3_All	binding(GO:0005488)
CL1157.Contig3_All	calcium- and calmodulin-responsive adenylate cyclase activity(GO:0008294)
CL1157.Contig3_All	catalytic activity(GO:0003824)
CL1157.Contig3_All	cation binding(GO:0043169)
CL1157.Contig3_All	cyclase activity(GO:0009975)
CL1157.Contig3_All	guanylate cyclase activity(GO:0004383)
CL1157.Contig3_All	heme binding(GO:0020037)
CL1157.Contig3_All	heterocyclic compound binding(GO:1901363)
CL1157.Contig3_All	ion binding(GO:0043167)
CL1157.Contig3_All	kinase activity(GO:0016301)
CL1157.Contig3_All	lyase activity(GO:0016829)
CL1157.Contig3_All	metal ion binding(GO:0046872)
CL1157.Contig3_All	molecular transducer activity(GO:0060089)
CL1157.Contig3_All	nucleoside binding(GO:0001882)
CL1157.Contig3_All	nucleoside phosphate binding(GO:1901265)
CL1157.Contig3_All	nucleotide binding(GO:0000166)
CL1157.Contig3_All	organic cyclic compound binding(GO:0097159)
CL1157.Contig3_All	phosphorus-oxygen lyase activity(GO:0016849)
CL1157.Contig3_All	phosphotransferase activity, alcohol group as acceptor(GO:0016773)
CL1157.Contig3_All	protein kinase activity(GO:0004672)
CL1157.Contig3_All	purine nucleoside binding(GO:0001883)
CL1157.Contig3_All	purine nucleotide binding(GO:0017076)
CL1157.Contig3_All	purine ribonucleoside binding(GO:0032550)
CL1157.Contig3_All	purine ribonucleoside triphosphate binding(GO:0035639)
CL1157.Contig3_All	purine ribonucleotide binding(GO:0032555)
CL1157.Contig3_All	ribonucleoside binding(GO:0032549)
[truncated: 112,311 more rows]
